# Supplementary material for: Effects of highly active antiretroviral therapy initiation on epigenomic DNA methylation in persons living with HIV
Source: Front Bioinform. 2024 May 24;4:1357889. doi: 10.3389/fbinf.2024.1357889 (PMC11157437; doi:10.3389/fbinf.2024.1357889)
Supplement: Supplementary file 1 [file Table4.CSV]

group	extend	Ontology	ID	Desc	Rank	HyperP	HyperBonfP	HyperFdrQ	RegionFoldEnrich	ExpFgRegions	FgRegionsHit	BgRegionsHit	FgSetTermCov	TermCov	NumFgGenesHit	NumBgGenesHit	TotalGenes	FgGeneNames
Detected: Decreased with HAART	50kb	Disease Ontology	DOID:2985	chronic rejection of renal transplant	7	0.00000000002023512	0.00000004522549	0.000000000891219016836735	1.381874	282.9491	391	122497	0.1955	0.003191915	332	2792	2803	AATF,ACADM,ACADSB,ACAP3,ACAT1,ACTB,ADRB2,AEN,AGL,AGO2,ALDH2,AMFR,ANTXR2,ANXA5,APAF1,APC,APOA2,APOBEC3C,APP,ARF1,ARFGEF1,ARG2,ARHGDIA,ARSA,ASNSD1,AURKA,B2M,BAD,BCL6,BCR,BECN1,BIRC2,BIRC3,BMPR1A,BMPR2,BRF2,C12orf5,CACNB1,CARD10,CASC5,CASP10,CASP2,CASP8,CASP9,CBX1,CCM2,CCNB1,CCNE1,CCR7,CD200,CD226,CD28,CD4,CD44,CD47,CD81,CDC14A,CDC20,CDC42,CDC6,CDK6,CDKN1A,CDKN2A,CEACAM1,CELF1,CHAF1B,CHEK2,CHST11,CK…
Detected: Decreased with HAART	50kb	Disease Ontology	DOID:2108	transplant-related disease	8	0.00000000002107992	0.00000004711362	0.0000000009024313752	1.381434	283.0392	391	122536	0.1955	0.003190899	332	2793	2804	AATF,ACADM,ACADSB,ACAP3,ACAT1,ACTB,ADRB2,AEN,AGL,AGO2,ALDH2,AMFR,ANTXR2,ANXA5,APAF1,APC,APOA2,APOBEC3C,APP,ARF1,ARFGEF1,ARG2,ARHGDIA,ARSA,ASNSD1,AURKA,B2M,BAD,BCL6,BCR,BECN1,BIRC2,BIRC3,BMPR1A,BMPR2,BRF2,C12orf5,CACNB1,CARD10,CASC5,CASP10,CASP2,CASP8,CASP9,CBX1,CCM2,CCNB1,CCNE1,CCR7,CD200,CD226,CD28,CD4,CD44,CD47,CD81,CDC14A,CDC20,CDC42,CDC6,CDK6,CDKN1A,CDKN2A,CEACAM1,CELF1,CHAF1B,CHEK2,CHST11,CK…
Detected: Decreased with HAART	50kb	Disease Ontology	DOID:1287	cardiovascular system disease	9	0.00000000007433532	0.0000001661394	0.00000000269686021118644	1.397584	251.8632	352	109039	0.176	0.003228203	291	2496	2507	ABHD16A,ABI1,ACAT1,ADORA3,ADRB2,AGO2,AIFM1,ALDH2,ANXA5,APAF1,APOBEC3C,APOBR,APP,ARG2,ATP2A2,AURKA,B2M,BACH2,BAD,BAG3,BCL6,BCL9,BCR,BECN1,BIRC2,BIRC3,BLOC1S3,BMP10,BMPR2,BRD2,C12orf5,C19orf40,C1QBP,C1QTNF1,CASP10,CASP8,CASP9,CBFB,CCNB1,CCNE1,CCR7,CD200,CD226,CD28,CD4,CD44,CD47,CD81,CD96,CDC20,CDC42,CDK6,CDKN1A,CDKN2A,CDKN2C,CHEK2,CHUK,CMIP,CPT1A,CRHR2,CSNK2B,CTF1,CTGF,CTRL,CXCR4,DAG1,DCK,DDX5,DIAB…
Detected: Decreased with HAART	50kb	Disease Ontology	DOID:2227	malignant neoplasm of lymphatic and hemopoietic tissue	12	0.0000000004990376	0.000001115349	0.0000000151251166859155	1.556889	131.0306	204	56727	0.102	0.003596171	169	1241	1247	ABI1,ADRB2,AGO2,APAF1,APOBEC3C,APP,AURKA,B2M,BACH1,BACH2,BAG3,BCL6,BCL9,BCR,BECN1,BIRC2,BIRC3,BRD2,C12orf5,CASP10,CASP8,CBFB,CCNB1,CCNE1,CCR7,CD200,CD4,CD44,CD47,CD81,CD96,CDC20,CDC42,CDK6,CDKN1A,CDKN2A,CHEK2,CHUK,CSNK2B,CXCR4,DCK,DDX5,DIABLO,DLX3,DOK1,DUSP12,E2F1,EGR1,ELF4,ERCC2,ESR1,ETV6,F2R,FAIM3,FANCA,FANCD2,FGF2,FGFR3,FOXO3,FOXP1,FUS,FZD4,GFI1,GLIPR1,GSK3B,GSTP1,HLA-A,HLF,HOXA13,ID1,ID2,IER3…
Detected: Decreased with HAART	50kb	Disease Ontology	DOID:74	hematopoietic system disease	13	0.000000000691523	0.000001545554	0.00000001973606642	1.479169	166.9856	247	72293	0.1235	0.003416652	207	1622	1631	ABI1,ADRB2,AGO2,APAF1,APOBEC3C,APP,ATP2A2,AURKA,B2M,BACH2,BAD,BAG3,BCL6,BCL9,BCR,BECN1,BIRC2,BIRC3,BLOC1S3,BRD2,C12orf5,C19orf40,C1QBP,CASP10,CASP8,CASP9,CBFB,CCNB1,CCNE1,CCR7,CD200,CD226,CD28,CD4,CD44,CD47,CD81,CD96,CDC20,CDC42,CDK6,CDKN1A,CDKN2A,CDKN2C,CHEK2,CHUK,CMIP,CSNK2B,CXCR4,DCK,DDX5,DIABLO,DLX3,DOK1,DUSP12,E2F1,EGR1,ELF4,ERCC2,ESR1,ETV6,F2R,FAIM3,FANCA,FANCD2,FANCG,FGF2,FGFR3,FOXO3,FOXP1…
Detected: Decreased with HAART	50kb	Disease Ontology	DOID:1033	lymphoid cancer	14	0.0000000009237464	0.000002064573	0.0000000253497329384615	1.660395	94.55581	157	40936	0.0785	0.003835255	126	882	888	ADRB2,AGO2,APAF1,AURKA,B2M,BACH2,BAD,BAG3,BCL6,BCL9,BCR,BECN1,BIRC2,BIRC3,BRD2,C12orf5,CASP10,CASP8,CASP9,CCNB1,CCNE1,CCR7,CD200,CD28,CD4,CD44,CD47,CD81,CDC42,CDK6,CDKN1A,CDKN2A,CDKN2C,CHEK2,CMIP,CSNK2B,CXCR4,DCK,DDX5,DIABLO,DOK1,E2F1,EGR1,ERCC2,ESR1,ETV6,FAIM3,FGF2,FGFR3,FOXO3,FOXP1,FUS,GATA3,GSK3B,GSTP1,H2AFX,HLA-A,HLF,HOXB9,ID2,IER3,IFNGR1,IKZF1,IKZF3,IL15,IL24,IL6R,INPP5D,IRF7,ITGA5,ITGB1,JAK…
Detected: Decreased with HAART	50kb	Disease Ontology	DOID:0050523	adult T-cell leukemia	15	0.00000000188636	0.000004216015	0.0000000456243342372881	18.9144	0.4758281	9	206	0.0045	0.04368932	4	6	6	B2M,LDHA,MMP7,TXNIP
Detected: Decreased with HAART	50kb	Disease Ontology	DOID:2916	immunoproliferative disease	16	0.000000002835927	0.000006338297	0.0000000649230132994652	1.623815	98.53336	160	42658	0.08	0.003750762	128	931	937	ADRB2,AGO2,APAF1,AURKA,B2M,BACH2,BAD,BAG3,BCL6,BCL9,BCR,BECN1,BIRC2,BIRC3,BRD2,C12orf5,C1QBP,CASP10,CASP8,CASP9,CCNB1,CCNE1,CCR7,CD200,CD28,CD4,CD44,CD47,CD81,CDC42,CDK6,CDKN1A,CDKN2A,CDKN2C,CHEK2,CMIP,CSNK2B,CXCR4,DCK,DDX5,DIABLO,DOK1,E2F1,EGR1,ERCC2,ESR1,ETV6,FAIM3,FGF2,FGFR3,FOXO3,FOXP1,FUS,GATA3,GSK3B,GSTP1,H2AFX,HLA-A,HLF,HOXB9,ID2,IER3,IFNGR1,IKZF1,IKZF3,IL15,IL24,IL6R,IL7R,INPP5D,IRF7,ITGA…
Detected: Decreased with HAART	50kb	Disease Ontology	DOID:2531	hematologic cancer	17	0.000000003072525	0.000006867093	0.0000000692288396052632	1.490453	148.948	222	64484	0.111	0.003442714	184	1414	1422	ABI1,ADRB2,AGO2,APAF1,APOBEC3C,APP,AURKA,B2M,BACH2,BAD,BAG3,BCL6,BCL9,BCR,BECN1,BIRC2,BIRC3,BRD2,C12orf5,CASP10,CASP8,CASP9,CBFB,CCNB1,CCNE1,CCR7,CD200,CD226,CD28,CD4,CD44,CD47,CD81,CD96,CDC20,CDC42,CDK6,CDKN1A,CDKN2A,CDKN2C,CHEK2,CHUK,CMIP,CSNK2B,CXCR4,DCK,DDX5,DIABLO,DLX3,DOK1,DUSP12,E2F1,EGR1,ELF4,ERCC2,ESR1,ETV6,F2R,FAIM3,FANCA,FANCD2,FGF2,FGFR3,FOXO3,FOXP1,FUS,FZD4,GATA3,GFI1,GLIPR1,GSK3B,GS…
Detected: Decreased with HAART	50kb	Disease Ontology	DOID:934	viral infectious disease	18	0.000000003155157	0.000007051776	0.0000000707184665811518	1.629896	96.32515	157	41702	0.0785	0.003764807	130	925	925	ACTB,AGO2,APOBEC3B,APP,ARF1,ATF5,B2M,BACH1,BACH2,BAG3,C1QBP,CASP8,CASP9,CCNE1,CCR7,CD28,CD4,CD44,CD81,CDC42,CDKN1A,CDKN2A,CHEK2,CHUK,CLOCK,CPT1A,CRK,CSNK2B,CTCF,CXCR4,DAG1,DDB1,DDX5,DERL2,DIABLO,DUSP3,E2F1,EGR1,EIF4H,ELF4,ERN1,ESR1,F2R,FEN1,FGF2,FGL2,FURIN,GLB1,GPR183,GSK3B,GSTP1,HDAC4,HDAC5,HDAC7,HEXA,HLA-A,HLA-DMB,HTRA2,IFIH1,IFIT2,IFNGR1,IL15,IL24,IL6R,IL7R,INSM1,IRF5,IRF7,ITGA2,ITGB1,JAK1,KPN…
Detected: Decreased with HAART	50kb	Disease Ontology	DOID:619	lymphoproliferative disease	19	0.000000004585516	0.00001024863	0.0000000991444141212121	1.61484	98.46176	159	42627	0.0795	0.00373003	127	930	936	ADRB2,AGO2,APAF1,AURKA,B2M,BACH2,BAD,BAG3,BCL6,BCL9,BCR,BECN1,BIRC2,BIRC3,BRD2,C12orf5,CASP10,CASP8,CASP9,CCNB1,CCNE1,CCR7,CD200,CD28,CD4,CD44,CD47,CD81,CDC42,CDK6,CDKN1A,CDKN2A,CDKN2C,CHEK2,CMIP,CSNK2B,CXCR4,DCK,DDX5,DIABLO,DOK1,E2F1,EGR1,ERCC2,ESR1,ETV6,FAIM3,FGF2,FGFR3,FOXO3,FOXP1,FUS,GATA3,GSK3B,GSTP1,H2AFX,HLA-A,HLF,HOXB9,ID2,IER3,IFNGR1,IKZF1,IKZF3,IL15,IL24,IL6R,IL7R,INPP5D,IRF7,ITGA5,ITGB…
Detected: Decreased with HAART	50kb	Disease Ontology	DOID:157	epithelial carcinoma	20	0.00000001753624	0.0000391935	0.000000314081808125	1.374498	214.6239	295	92917	0.1475	0.003174877	261	2072	2076	AATF,ABI1,ACAT2,ACTB,ADORA3,ADRB2,AIFM1,ALCAM,ALDH2,AMFR,ANXA5,APAF1,APC,APOA2,ARAF,ARHGDIA,ASCC1,ATF5,ATP2A2,AURKA,B2M,B4GALT1,BAD,BCL6,BECN1,BIRC2,BIRC3,BMPR1A,BMPR2,BRF2,BZW1,CASP10,CASP8,CASP9,CCNB1,CCNE1,CCR7,CCT6A,CD28,CD4,CD44,CD47,CD81,CDC42,CDC6,CDK6,CDKN1A,CDKN2A,CDKN2C,CEACAM1,CHEK2,CHUK,CLDN10,CLDN3,CLOCK,CLPTM1L,CRHR2,CRK,CSNK2B,CSTB,CTCF,CTGF,CTNND1,CTTN,CXCR4,DAG1,DDIT4,DHRS3,DIABL…
Detected: Decreased with HAART	50kb	Disease Ontology	DOID:299	adenocarcinoma	21	0.00000001962456	0.00004386089	0.000000341515208780488	1.431487	167.6578	240	72584	0.12	0.003306514	211	1601	1604	AATF,ABI1,ACAT2,ACTB,ADORA3,ADRB2,ALCAM,ALDH2,AMFR,ANXA5,APAF1,APC,APOA2,ARAF,ARHGDIA,ASCC1,ATF5,AURKA,B2M,B4GALT1,BAD,BCL6,BECN1,BMPR2,BZW1,CASP8,CASP9,CCNB1,CCNE1,CCR7,CD44,CD47,CD81,CDC42,CDC6,CDK6,CDKN1A,CDKN2A,CDKN2C,CHEK2,CHUK,CLDN10,CLDN3,CLOCK,CRHR2,CSTB,CTGF,CTNND1,CTTN,CXCR4,DAG1,DHRS3,DIABLO,DOCK8,DUSP4,DUSP6,DUT,DYRK2,E2F1,E2F5,EFNA1,EGR1,EIF4EBP3,ERCC2,ESR1,ESRRA,ETV4,ETV6,F2R,FGF2,F…
Detected: Decreased with HAART	50kb	Disease Ontology	DOID:75	lymphatic system disease	22	0.00000002148126	0.00004801062	0.00000036784509624	1.568725	103.2685	162	44708	0.081	0.003623513	130	970	976	ABHD16A,ADRB2,AGO2,APAF1,AURKA,B2M,BACH2,BAD,BAG3,BCL6,BCL9,BCR,BECN1,BIRC2,BIRC3,BRD2,C12orf5,CASP10,CASP8,CASP9,CCNB1,CCNE1,CCR7,CD200,CD28,CD4,CD44,CD47,CD81,CDC42,CDK6,CDKN1A,CDKN2A,CDKN2C,CHEK2,CMIP,CSNK2B,CXCR4,DCK,DDX5,DIABLO,DOK1,E2F1,EGR1,ERCC2,ESR1,ETV6,FAIM3,FGF2,FGFR3,FOXO3,FOXP1,FUS,GATA3,GSK3B,GSTP1,H2AFX,HLA-A,HLF,HOXB9,ID2,IER3,IFNGR1,IKZF1,IKZF3,IL15,IL24,IL6R,IL7R,INPP5D,IRF7,IT…
Detected: Decreased with HAART	50kb	Disease Ontology	DOID:193	reproductive system cancer	23	0.00000004972525	0.0001111359	0.000000757557990213523	1.375199	201.4254	277	87203	0.1385	0.003176496	231	1933	1938	AATF,ABI1,ACAT1,ACTB,ADORA3,AGO2,ALCAM,ALDH2,APC,ARF1,ARHGDIA,ASF1B,ATF5,AURKA,B2M,BACH2,BAD,BAG3,BAP1,BCL6,BECN1,BIRC2,BMP10,BMPR1A,BMPR2,BST1,C1QBP,CABLES1,CARD10,CASP10,CASP2,CASP8,CASP9,CBFB,CCNB1,CCNE1,CCR7,CD226,CD44,CD47,CDC42,CDK6,CDKN1A,CDKN2A,CENPF,CHEK2,CHPT1,CLDN10,CLDN3,CLOCK,CRHR2,CRK,CTCF,CTGF,CTNNBL1,CTNND1,CTTN,CXCR4,DDX5,DIABLO,DRG1,DUSP6,E2F1,E2F5,EGR1,ERCC2,ERP29,ESR1,ESRRA,ET…
Detected: Decreased with HAART	50kb	Disease Ontology	DOID:1240	leukemia	24	0.00000007066349	0.0001579329	0.00000101855353767677	1.518895	112.5818	171	48740	0.0855	0.003508412	144	1040	1046	ABI1,ADRB2,APAF1,APOBEC3C,APP,AURKA,B2M,BACH2,BAG3,BCL6,BCR,BECN1,BIRC2,BIRC3,BRD2,C12orf5,CASP10,CASP8,CBFB,CCNB1,CCNE1,CCR7,CD200,CD4,CD44,CD81,CD96,CDC20,CDC42,CDK6,CDKN1A,CDKN2A,CHEK2,CHUK,CSNK2B,CXCR4,DCK,DLX3,DOK1,DUSP12,E2F1,EGR1,ELF4,ERCC2,ESR1,ETV6,F2R,FAIM3,FANCA,FANCD2,FGF2,FGFR3,FOXO3,FOXP1,FUS,FZD4,GFI1,GLIPR1,GSK3B,GSTP1,HLA-A,HLF,HOXA13,ID1,ID2,IER3,IFNGR1,IKZF1,IKZF3,IL15,IL1RAP,I…
Detected: Decreased with HAART	50kb	Disease Ontology	DOID:1301	RNA virus infectious disease	25	0.00000009934122	0.0002220276	0.0000013525944532381	1.823335	48.81164	89	21132	0.0445	0.004211622	67	485	485	AGO2,APOBEC3B,ARF1,B2M,BACH1,BACH2,C1QBP,CASP8,CD28,CD4,CD81,CDKN1A,CDKN2A,CPT1A,CRK,CXCR4,DAG1,DDB1,DDX5,E2F1,ESR1,F2R,FGF2,FURIN,GLB1,GSK3B,HEXA,HLA-A,HLA-DMB,IFIH1,IFNGR1,IL15,IL7R,IRF5,IRF7,ITGA2,JAK1,LDHA,LGALS9,LST1,MAF,MAVS,MBTPS1,MMP7,MMP9,NFE2L2,NFKBIB,OAS3,PCNA,PHB2,PML,PPIA,PPP2R4,PRDX1,RARA,RARG,RB1,SLAMF1,SMAD3,TGFB1,TNF,TNFRSF10B,TRIM26,TXNIP,UBE2I,VPS4B,XRCC1
Detected: Decreased with HAART	50kb	Disease Ontology	DOID:197	glandular cell epithelial neoplasm	26	0.0000001180451	0.0002638308	0.00000155972553425926	1.383962	183.531	254	79456	0.127	0.003196738	224	1752	1755	AATF,ABI1,ACAT2,ACTB,ADORA3,ADRB2,AIFM1,ALCAM,ALDH2,AMFR,ANXA5,APAF1,APC,APOA2,ARAF,ARHGDIA,ASCC1,ATF5,AURKA,B2M,B4GALT1,BAD,BCL6,BECN1,BIRC3,BMPR2,BZW1,CASP10,CASP8,CASP9,CCNB1,CCNE1,CCR7,CD44,CD47,CD81,CDC42,CDC6,CDK6,CDKN1A,CDKN2A,CDKN2C,CEACAM1,CHEK2,CHUK,CLDN10,CLDN3,CLOCK,CRHR2,CSTB,CTGF,CTNND1,CTTN,CXCR4,DAG1,DHRS3,DIABLO,DOCK8,DUSP4,DUSP6,DUT,DYRK2,E2F1,E2F5,EFNA1,EGR1,EIF4EBP3,ERCC2,ESR1…
Detected: Decreased with HAART	50kb	Disease Ontology	DOID:323	Human T-lymphotropic virus 1 infectious disease	27	0.0000001523943	0.0003406013	0.00000193017750976331	7.348167	1.63306	12	707	0.006	0.01697313	6	15	15	B2M,IL15,LDHA,MMP7,TGFB1,TXNIP
Detected: Decreased with HAART	50kb	Disease Ontology	DOID:353	lymphoma	28	0.0000002208142	0.0004935197	0.00000260414763140496	1.621409	75.85993	123	32842	0.0615	0.003745204	98	704	708	AGO2,APAF1,AURKA,B2M,BAD,BAG3,BCL6,BCL9,BECN1,BIRC3,BRD2,CASP10,CASP8,CASP9,CCNB1,CCNE1,CCR7,CD200,CD28,CD44,CD47,CD81,CDC42,CDK6,CDKN1A,CDKN2A,CDKN2C,CMIP,CXCR4,DCK,DDX5,DIABLO,DOK1,E2F1,EGR1,ERCC2,ESR1,ETV6,FGF2,FGFR3,FOXP1,GATA3,GSK3B,GSTP1,H2AFX,HLA-A,HOXB9,ID2,IER3,IKZF1,IKZF3,IL15,IL6R,INPP5D,IRF7,ITGA5,ITGB1,KCNA3,KDSR,LDHA,LGALS1,MAF,MIB2,MMP7,MMP9,MSH2,ONECUT2,PCNA,PIM1,PML,POLI,POU2F2,P…
Detected: Decreased with HAART	50kb	Disease Ontology	DOID:0050117	disease by infectious agent	29	0.0000004167464	0.0009314282	0.000004460228346	1.421223	143.5384	204	62142	0.102	0.003282804	174	1415	1416	ACTB,ADRB2,AGO2,ANXA5,APOBEC3B,APOBEC3C,APP,ARF1,ATF5,B2M,BACH1,BACH2,BAD,BAG3,BECN1,BIRC3,C1QBP,CASP10,CASP8,CASP9,CCL28,CCNE1,CCR7,CD28,CD4,CD44,CD81,CDC42,CDKN1A,CDKN2A,CEACAM1,CHEK2,CHUK,CLOCK,CPT1A,CRHR2,CRK,CSNK2B,CTCF,CTNND1,CTTN,CXCR4,DAG1,DDB1,DDX5,DERL2,DIABLO,DUSP3,E2F1,EGR1,EIF4H,ELF4,ERCC2,ERN1,ESR1,F2R,FEN1,FGF2,FGL2,FLOT1,FOXO3,FTH1,FURIN,GATA3,GLB1,GPR183,GSK3B,GSTP1,HDAC4,HDAC5,H…
Detected: Decreased with HAART	50kb	Disease Ontology	DOID:8692	myeloid leukemia	30	0.0000004777961	0.001067874	0.00000503804212832512	1.72555	54.47538	94	23584	0.047	0.003985753	77	502	503	APAF1,AURKA,B2M,BACH1,BCR,BECN1,CASP8,CBFB,CCNB1,CCR7,CD44,CD96,CDC42,CDKN1A,CDKN2A,CXCR4,DCK,DIABLO,DUSP12,E2F1,EGR1,ERCC2,ESR1,ETV6,FANCA,FANCD2,FGFR3,FOXO3,FZD4,GFI1,GLIPR1,GSK3B,GSTP1,HLA-A,HOXA13,ID1,IKZF1,IL1RAP,IL24,INPP5D,KMT2E,L3MBTL1,LYL1,MECOM,MLH1,MLLT3,MMP9,NDE1,NFE2L2,NOL3,NUP214,OSBP2,P2RX5,PCNA,PHLPP1,PIN1,POU2F2,PPP2R4,PRDM2,PSIP1,PTEN,RARA,RASSF1,RUNX3,SELL,SELP,SKI,SOCS2,TGFB1,…
Detected: Decreased with HAART	50kb	Disease Ontology	DOID:686	liver and intrahepatic biliary tract carcinoma	31	0.0000005994908	0.001339862	0.00000608156425308057	1.532188	92.67791	142	40123	0.071	0.003539117	118	862	863	ABI1,ADORA3,ALDH2,AMFR,APC,ARHGDIA,ATF5,AURKA,B2M,B4GALT1,BAD,BECN1,CASP8,CASP9,CCNE1,CCR7,CD44,CD47,CD81,CDC42,CDC6,CDK6,CDKN1A,CDKN2A,CHUK,CLDN10,CLOCK,CRHR2,CSTB,CTNND1,CTTN,CXCR4,DOCK8,DUT,E2F1,E2F5,EGR1,ERCC2,ESR1,F2R,FGF2,GLUL,GSK3B,GSTP1,HDAC7,HDGF,HLA-A,ID1,ID2,IFIH1,IGDCC4,IL1RAP,IL24,IL6R,ITGB1,JAK1,LGALS1,LIFR,LMNB1,LTB,MDK,MLH1,MMP7,MMP9,MSH2,MTF1,MUTYH,NAA40,NFE2L2,NR4A2,PCNA,PER1,PI…
Detected: Decreased with HAART	50kb	Disease Ontology	DOID:684	hepatocellular carcinoma	32	0.000001065832	0.002382135	0.00000977050704925054	1.523435	91.24118	139	39501	0.0695	0.003518898	116	850	851	ABI1,ADORA3,ALDH2,AMFR,APC,ARHGDIA,ATF5,AURKA,B2M,B4GALT1,BAD,BECN1,CASP8,CASP9,CCNE1,CCR7,CD44,CD47,CD81,CDC42,CDC6,CDK6,CDKN1A,CDKN2A,CHUK,CLDN10,CLOCK,CRHR2,CSTB,CTNND1,CTTN,CXCR4,DOCK8,DUT,E2F1,E2F5,EGR1,ERCC2,ESR1,F2R,FGF2,GLUL,GSK3B,GSTP1,HDAC7,HDGF,HLA-A,ID1,ID2,IFIH1,IGDCC4,IL1RAP,IL24,IL6R,ITGB1,JAK1,LGALS1,LIFR,LMNB1,LTB,MDK,MLH1,MMP7,MMP9,MSH2,MUTYH,NAA40,NFE2L2,NR4A2,PCNA,PER1,PIN1,PL…
Detected: Decreased with HAART	50kb	Disease Ontology	DOID:1612	mammary cancer	33	0.000001501149	0.003355068	0.0000130089450789474	1.365028	167.0295	228	72312	0.114	0.003153004	192	1580	1583	AATF,ABI1,ACAT1,ACTB,ADORA3,AGO2,ALCAM,ALDH2,APC,ARF1,ARHGDIA,ASF1B,ATF5,AURKA,BAD,BAP1,BCL6,BECN1,BMP10,BMPR2,C1QBP,CASP10,CASP2,CASP8,CASP9,CCNB1,CCNE1,CCR7,CD44,CD47,CDC42,CDK6,CDKN1A,CDKN2A,CENPF,CHEK2,CHPT1,CLOCK,CRHR2,CTCF,CTGF,CTNND1,CTTN,CXCR4,DDX5,DIABLO,DRG1,DUSP6,E2F1,EGR1,ERCC2,ERP29,ESR1,ESRRA,ETV4,ETV6,F2R,FAM89B,FANCA,FANCD2,FGF2,FGFR3,FOXO3,FOXP1,FTH1,FURIN,GALNT14,GATA3,GIPC1,GPX…
Detected: Decreased with HAART	50kb	Disease Ontology	DOID:5093	thoracic cancer	34	0.000002070695	0.004628003	0.0000168529378231939	1.364126	163.4747	223	70773	0.1115	0.003150919	188	1542	1545	AATF,ABI1,ACAT1,ACTB,ADORA3,AGO2,ALCAM,ALDH2,APC,ARF1,ARHGDIA,ASF1B,ATF5,AURKA,BAD,BAP1,BCL6,BECN1,BMP10,BMPR2,C1QBP,CASP10,CASP2,CASP8,CASP9,CCNB1,CCNE1,CCR7,CD44,CD47,CDC42,CDK6,CDKN1A,CDKN2A,CENPF,CHEK2,CHPT1,CLOCK,CRHR2,CTCF,CTGF,CTNND1,CTTN,CXCR4,DDX5,DIABLO,DRG1,DUSP6,E2F1,EGR1,ERCC2,ERP29,ESR1,ESRRA,ETV4,ETV6,F2R,FANCA,FANCD2,FGF2,FGFR3,FOXO3,FOXP1,FTH1,FURIN,GALNT14,GATA3,GIPC1,GPX7,GSK3B…
Detected: Decreased with HAART	50kb	Disease Ontology	DOID:9119	acute myeloid leukemia	35	0.00000311049	0.006951945	0.0000233205038353765	1.780398	41.00206	73	17751	0.0365	0.004112444	60	377	377	APAF1,AURKA,B2M,BACH1,BCR,CASP8,CBFB,CCNB1,CD44,CD96,CDKN1A,CDKN2A,CXCR4,DCK,DIABLO,E2F1,EGR1,ERCC2,ESR1,ETV6,FANCA,FANCD2,FOXO3,FZD4,GFI1,GLIPR1,HOXA13,ID1,IKZF1,IL24,INPP5D,KMT2E,LYL1,MECOM,MLH1,MLLT3,MMP9,NDE1,NFE2L2,NOL3,NUP214,PCNA,PIN1,POU2F2,PPP2R4,PRDM2,PSIP1,PTEN,RARA,RUNX3,SELL,SELP,SKI,TGFB1,TGFBR1,TNF,TNFRSF10B,UBASH3B,XBP1,YY1
Detected: Decreased with HAART	50kb	Disease Ontology	DOID:4241	malignant neoplasm of breast	36	0.000003339117	0.007462926	0.0000244354869692308	1.357687	162.0402	220	70152	0.11	0.003136047	186	1527	1530	AATF,ABI1,ACAT1,ACTB,ADORA3,AGO2,ALCAM,ALDH2,APC,ARF1,ARHGDIA,ASF1B,ATF5,AURKA,BAD,BAP1,BCL6,BECN1,BMP10,BMPR2,C1QBP,CASP10,CASP2,CASP8,CASP9,CCNB1,CCNE1,CCR7,CD44,CD47,CDC42,CDK6,CDKN1A,CDKN2A,CENPF,CHEK2,CHPT1,CLOCK,CRHR2,CTCF,CTGF,CTNND1,CTTN,CXCR4,DDX5,DIABLO,DRG1,DUSP6,E2F1,EGR1,ERCC2,ERP29,ESR1,ESRRA,ETV4,ETV6,F2R,FANCA,FANCD2,FGF2,FGFR3,FOXO3,FOXP1,FTH1,FURIN,GALNT14,GATA3,GIPC1,GPX7,GSK3B…
Detected: Decreased with HAART	50kb	Disease Ontology	DOID:3937	malignant neoplasm of thorax	37	0.000003598428	0.008042487	0.0000259712991010101	1.356141	162.225	220	70232	0.11	0.003132475	186	1529	1532	AATF,ABI1,ACAT1,ACTB,ADORA3,AGO2,ALCAM,ALDH2,APC,ARF1,ARHGDIA,ASF1B,ATF5,AURKA,BAD,BAP1,BCL6,BECN1,BMP10,BMPR2,C1QBP,CASP10,CASP2,CASP8,CASP9,CCNB1,CCNE1,CCR7,CD44,CD47,CDC42,CDK6,CDKN1A,CDKN2A,CENPF,CHEK2,CHPT1,CLOCK,CRHR2,CTCF,CTGF,CTNND1,CTTN,CXCR4,DDX5,DIABLO,DRG1,DUSP6,E2F1,EGR1,ERCC2,ERP29,ESR1,ESRRA,ETV4,ETV6,F2R,FANCA,FANCD2,FGF2,FGFR3,FOXO3,FOXP1,FTH1,FURIN,GALNT14,GATA3,GIPC1,GPX7,GSK3B…
Detected: Decreased with HAART	50kb	Disease Ontology	DOID:122	abdominal cancer	38	0.000006467033	0.01445382	0.0000418207979954683	1.432242	109.6183	157	47457	0.0785	0.003308258	134	1046	1048	ABI1,ALCAM,AURKA,BACH2,BAD,BAG3,BCL6,BECN1,BIRC2,BIRC3,BMPR1A,BMPR2,BST1,CABLES1,CARD10,CASP10,CASP8,CBFB,CCNE1,CD226,CD44,CDK6,CDKN1A,CDKN2A,CEACAM1,CHEK2,CLDN10,CLDN3,CRK,CTGF,CTNNBL1,CTNND1,CXCR4,DIABLO,DUSP6,E2F1,E2F5,EGR1,ERCC2,ESR1,ESRRA,ETV4,ETV6,F2R,FANCA,FAU,FBXO32,FGF2,FGFR3,FOXO3,FZD1,GSK3B,GSTP1,HDGF,HLA-A,HLA-DMB,HSD11B2,HSPA2,ID1,IL15,IL24,ITGA5,ITGB1,KL,KLF5,KLLN,MAP2K2,MAP3K1,MCM3…
Detected: Decreased with HAART	50kb	Disease Ontology	DOID:1265	genitourinary cancer	39	0.000006600041	0.01475109	0.0000424974354992481	1.435473	107.9783	155	46747	0.0775	0.003315721	132	1018	1021	ABI1,ALCAM,AURKA,B2M,BACH2,BAD,BAG3,BCL6,BECN1,BIRC2,BIRC3,BMPR1A,BMPR2,BST1,CABLES1,CARD10,CASP10,CASP8,CBFB,CCNE1,CD226,CD44,CDK6,CDKN1A,CDKN2A,CEACAM1,CHEK2,CLDN10,CLDN3,CRK,CTGF,CTNNBL1,CTNND1,CXCR4,DIABLO,DUSP6,E2F1,E2F5,EGR1,ERCC2,ESR1,ESRRA,ETV4,ETV6,F2R,FANCA,FAU,FBXO32,FGF2,FGFR3,FOXO3,FZD1,GSK3B,GSTP1,HLA-A,HLA-DMB,HSD11B2,HSPA2,ID1,IL15,ITGA5,ITGB1,JAZF1,KL,KLF5,KLLN,LGALS1,MAP2K2,MAP3…
Detected: Decreased with HAART	50kb	Disease Ontology	DOID:120	female genital cancer	40	0.00001692151	0.03781957	0.0000917250853291139	1.478724	83.17982	123	36011	0.0615	0.003415623	106	786	788	ABI1,ALCAM,AURKA,BACH2,BAD,BAG3,BECN1,BIRC2,BMPR1A,BMPR2,BST1,CABLES1,CARD10,CASP10,CASP8,CBFB,CCNE1,CD226,CD44,CDK6,CDKN1A,CDKN2A,CHEK2,CLDN10,CLDN3,CRK,CTGF,CTNNBL1,CTNND1,CXCR4,DIABLO,DUSP6,E2F1,E2F5,EGR1,ERCC2,ESR1,ESRRA,ETV4,F2R,FANCA,FAU,FBXO32,FGF2,FOXO3,FZD1,GSK3B,GSTP1,HLA-DMB,HSD11B2,ID1,ITGA5,ITGB1,JAZF1,KL,LGALS1,MAP2K2,MAP3K1,MDK,MLH1,MMP11,MMP7,MMP9,MSH2,NFE2L2,NFKBIB,OCIAD1,PCNA,PG…
Detected: Decreased with HAART	50kb	Disease Ontology	DOID:155	glandular and epithelial neoplasm	41	0.00001983513	0.04433152	0.000104961917836836	1.276268	214.6885	274	92945	0.137	0.00294798	236	2007	2013	AATF,ADORA3,AIFM1,ALCAM,ALDH2,ALDOA,AMFR,APAF1,APC,APITD1-CORT,APP,ARHGDIA,ARL4A,ATF5,ATP2A2,AURKA,B2M,B4GALT5,BAD,BAG3,BAP1,BCAN,BCL6,BECN1,BIRC2,BIRC3,BMPR1A,BMPR2,BRF2,BZW1,CASC5,CASP10,CASP2,CASP8,CASP9,CCNB1,CCNE1,CCR7,CCT6A,CD200,CD28,CD4,CD44,CDC42,CDK6,CDKN1A,CDKN2A,CDKN2C,CEACAM1,CHAF1B,CHEK2,CLCN2,CLDN3,CLPTM1L,CRK,CSNK2B,CTCF,CTGF,CTNND1,CTTN,CXCR4,DAG1,DDIT4,DHODH,DHRS3,DIABLO,DNAJC11…
Detected: Decreased with HAART	50kb	Disease Ontology	DOID:617	Retroviridae infectious disease	42	0.00001996935	0.0446315	0.000105415270098644	2.303199	13.89372	32	6015	0.016	0.005320033	22	141	141	APOBEC3B,B2M,BACH2,CASP8,CD28,CD4,CXCR4,DDB1,ESR1,GLB1,GSK3B,HEXA,HLA-A,IL15,IL7R,LDHA,MMP7,PCNA,TGFB1,TNF,TXNIP,XRCC1
Detected: Decreased with HAART	50kb	Disease Ontology	DOID:0050498	dsDNA virus infectious disease	43	0.00002208542	0.04936091	0.000114326097968561	1.639491	48.18567	79	20861	0.0395	0.003786971	68	434	434	ACTB,APP,B2M,BACH2,BAG3,C1QBP,CASP8,CASP9,CCNE1,CCR7,CD28,CD4,CD44,CDC42,CDKN1A,CDKN2A,CHEK2,CLOCK,CSNK2B,CTCF,CXCR4,DIABLO,DUSP3,EGR1,EIF4H,ELF4,F2R,FEN1,GPR183,HDAC4,HDAC5,HDAC7,HLA-A,HTRA2,IFNGR1,IL15,IL24,INSM1,IRF7,ITGB1,JAK1,LIG1,LMNB1,MAP2K2,MAP3K1,MAVS,MCM4,MDK,MMP9,PCNA,PIN1,PML,PTGER2,PXN,RAET1G,RARA,RB1,RCOR1,REXO1,RHOC,SMAD3,SMAD7,SRSF7,TNFAIP3,TNFRSF10B,USP7,XRCC6,YY1
Detected: Decreased with HAART	50kb	Disease Ontology	DOID:937	DNA virus infectious disease	44	0.00002234224	0.04993491	0.000115098832057762	1.556717	61.66824	96	26698	0.048	0.003595775	81	567	567	ACTB,APOBEC3B,APP,B2M,BACH2,BAG3,C1QBP,CASP8,CASP9,CCNE1,CCR7,CD28,CD4,CD44,CDC42,CDKN1A,CDKN2A,CHEK2,CLOCK,CSNK2B,CTCF,CXCR4,DDB1,DIABLO,DUSP3,EGR1,EIF4H,ELF4,ERN1,ESR1,F2R,FEN1,FGL2,GPR183,GSK3B,GSTP1,HDAC4,HDAC5,HDAC7,HLA-A,HTRA2,IFNGR1,IL15,IL24,IL6R,INSM1,IRF7,ITGB1,JAK1,LIG1,LMNB1,MAP2K2,MAP3K1,MAVS,MCM4,MDK,MMP9,NFE2L2,PCNA,PIN1,PML,PSMB9,PTEN,PTGER2,PXN,RAET1G,RARA,RB1,RCOR1,REXO1,RHOC,SM…
Detected: Decreased with HAART	50kb	Disease Ontology	DOID:3168	squamous cell neoplasm	46	0.00002732858	0.06107938	0.000135723493016241	1.459816	84.94224	124	36774	0.062	0.003371948	108	781	783	AIFM1,ALCAM,ALDH2,APC,ATP2A2,AURKA,B2M,BAD,BCL6,BECN1,BIRC2,BRF2,CASP8,CCNB1,CCNE1,CCR7,CCT6A,CD28,CD4,CD44,CDC42,CDK6,CDKN1A,CDKN2A,CEACAM1,CHEK2,CLDN3,CLPTM1L,CRK,CSNK2B,CTCF,CTGF,CTTN,CXCR4,DAG1,DDIT4,DHRS3,DOCK8,EPHB3,ERCC2,ESR1,ETV4,F2R,FAM134B,FANCA,FGF2,FOXO3,FURIN,GPR56,GSTP1,H2AFX,HDGF,HOXA13,ID1,ID2,IFIT2,IK,IL24,ITGA5,ITGA6,ITGB1,LGALS1,LGALS9,MDK,MKRN1,MLH1,MMP11,MMP7,MMP9,MPP1,MRC2,M…
Detected: Decreased with HAART	50kb	Disease Ontology	DOID:4607	biliary tract cancer	47	0.00002796604	0.0625041	0.000138407649988439	2.070925	18.83217	39	8153	0.0195	0.004783515	31	172	172	CASP8,CDKN1A,CDKN2A,CTGF,CTNND1,CXCR4,ESR1,GSTP1,HDGF,IL24,MAP2K2,MCM3AP,MMP7,MMP9,MSH2,MTF1,MUTYH,NFE2L2,PRKCI,PTEN,RASSF1,RHOC,RUNX3,S100P,SAFB,TGFB1,TNF,WNT1,WWOX,XRCC1,ZEB1
Detected: Decreased with HAART	50kb	Disease Ontology	DOID:2428	epithelioma	48	0.00002886407	0.0645112	0.000141448795297483	1.484955	76.77001	114	33236	0.057	0.003430016	98	704	706	AIFM1,ALCAM,ALDH2,APC,ATP2A2,AURKA,B2M,BAD,BECN1,BIRC2,BRF2,CASP8,CCNB1,CCNE1,CCR7,CCT6A,CD28,CD4,CD44,CDC42,CDK6,CDKN1A,CDKN2A,CEACAM1,CHEK2,CLPTM1L,CRK,CSNK2B,CTCF,CTGF,CTTN,CXCR4,DAG1,DDIT4,DOCK8,EPHB3,ERCC2,ESR1,ETV4,F2R,FAM134B,FANCA,FGF2,FOXO3,FURIN,GPR56,GSTP1,H2AFX,HDGF,HOXA13,ID1,ID2,IFIT2,IL24,ITGA5,ITGA6,ITGB1,LGALS1,LGALS9,MDK,MKRN1,MLH1,MMP7,MMP9,MRC2,MSH2,NFE2L2,PCNA,PIM1,PIN1,PLCD1…
Detected: Decreased with HAART	50kb	Disease Ontology	DOID:1244	malignant neoplasm of female genital organ	49	0.0000327467	0.07318887	0.000157159441041433	1.48618	75.361	112	32626	0.056	0.003432845	99	717	719	ABI1,ALCAM,AURKA,BACH2,BAD,BAG3,BECN1,BIRC2,BMPR1A,BMPR2,BST1,CABLES1,CARD10,CASP10,CASP8,CBFB,CCNE1,CD226,CD44,CDK6,CDKN1A,CDKN2A,CHEK2,CLDN10,CLDN3,CRK,CTGF,CTNNBL1,CTNND1,CXCR4,DIABLO,DUSP6,E2F1,E2F5,ERCC2,ESR1,ESRRA,ETV4,F2R,FANCA,FAU,FBXO32,FGF2,FOXO3,FZD1,GSK3B,GSTP1,HLA-DMB,HSD11B2,ID1,ITGA5,ITGB1,KL,MAP2K2,MAP3K1,MDK,MLH1,MMP11,MMP7,MMP9,MSH2,NFE2L2,NFKBIB,OCIAD1,PGRMC1,PPP2R4,PRDM2,PRKCI…
Detected: Decreased with HAART	50kb	Disease Ontology	DOID:2144	malignant neoplasm of ovary	50	0.00003694342	0.08256854	0.000171907370673913	1.484651	74.76506	111	32368	0.0555	0.003429313	98	710	712	ABI1,ALCAM,AURKA,BACH2,BAD,BAG3,BECN1,BIRC2,BMPR1A,BMPR2,BST1,CABLES1,CARD10,CASP10,CASP8,CBFB,CCNE1,CD44,CDK6,CDKN1A,CDKN2A,CHEK2,CLDN10,CLDN3,CRK,CTGF,CTNNBL1,CTNND1,CXCR4,DIABLO,DUSP6,E2F1,E2F5,ERCC2,ESR1,ESRRA,ETV4,F2R,FANCA,FAU,FBXO32,FGF2,FOXO3,FZD1,GSK3B,GSTP1,HLA-DMB,HSD11B2,ID1,ITGA5,ITGB1,KL,MAP2K2,MAP3K1,MDK,MLH1,MMP11,MMP7,MMP9,MSH2,NFE2L2,NFKBIB,OCIAD1,PGRMC1,PPP2R4,PRDM2,PRKCI,PRKDC…
Detected: Decreased with HAART	50kb	Disease Ontology	DOID:284	malignant neoplasm of abdomen	51	0.00003997243	0.08933838	0.000182432806855011	1.441992	87.37912	126	37829	0.063	0.003330778	109	835	837	ABI1,ALCAM,AURKA,BACH2,BAD,BAG3,BCL6,BECN1,BIRC2,BMPR1A,BMPR2,BST1,CABLES1,CARD10,CASP10,CASP8,CBFB,CCNE1,CD226,CD44,CDK6,CDKN1A,CDKN2A,CHEK2,CLDN10,CLDN3,CRK,CTGF,CTNNBL1,CTNND1,CXCR4,DIABLO,DUSP6,E2F1,E2F5,EGR1,ERCC2,ESR1,ESRRA,ETV4,ETV6,F2R,FANCA,FAU,FBXO32,FGF2,FOXO3,FZD1,GSK3B,GSTP1,HLA-DMB,HSD11B2,ID1,IL15,ITGA5,ITGB1,KL,KLLN,MAP2K2,MAP3K1,MDK,MLH1,MMP11,MMP15,MMP7,MMP9,MSH2,NFE2L2,NFKBIB,O…
Detected: Decreased with HAART	50kb	Disease Ontology	DOID:1749	squamous cell carcinoma	52	0.0000416668	0.0931253	0.000188957172457627	1.474324	76.64527	113	33182	0.0565	0.003405461	97	702	704	AIFM1,ALCAM,ALDH2,APC,ATP2A2,AURKA,B2M,BAD,BECN1,BIRC2,BRF2,CASP8,CCNB1,CCNE1,CCR7,CCT6A,CD28,CD4,CD44,CDC42,CDK6,CDKN1A,CDKN2A,CEACAM1,CHEK2,CLPTM1L,CRK,CSNK2B,CTCF,CTGF,CTTN,CXCR4,DAG1,DDIT4,DOCK8,EPHB3,ERCC2,ESR1,ETV4,F2R,FAM134B,FANCA,FGF2,FOXO3,FURIN,GPR56,GSTP1,H2AFX,HDGF,HOXA13,ID1,ID2,IFIT2,IL24,ITGA5,ITGA6,ITGB1,LGALS1,LGALS9,MDK,MKRN1,MLH1,MMP7,MMP9,MRC2,MSH2,NFE2L2,PCNA,PIM1,PIN1,PLCD1…
Detected: Decreased with HAART	50kb	Disease Ontology	DOID:1281	female reproductive cancer	53	0.00004707608	0.105215	0.000208406332933884	1.472639	76.05395	112	32926	0.056	0.003401567	99	724	726	ABI1,ALCAM,AURKA,BACH2,BAD,BAG3,BECN1,BIRC2,BMPR1A,BMPR2,BST1,CABLES1,CARD10,CASP10,CASP8,CBFB,CCNE1,CD226,CD44,CDK6,CDKN1A,CDKN2A,CHEK2,CLDN10,CLDN3,CRK,CTGF,CTNNBL1,CTNND1,CXCR4,DIABLO,DUSP6,E2F1,E2F5,ERCC2,ESR1,ESRRA,ETV4,F2R,FANCA,FAU,FBXO32,FGF2,FOXO3,FZD1,GSK3B,GSTP1,HLA-DMB,HSD11B2,ID1,ITGA5,ITGB1,KL,MAP2K2,MAP3K1,MDK,MLH1,MMP11,MMP7,MMP9,MSH2,NFE2L2,NFKBIB,OCIAD1,PGRMC1,PPP2R4,PRDM2,PRKCI…
Detected: Decreased with HAART	50kb	Disease Ontology	DOID:2394	ovarian neoplasm	54	0.00005526002	0.1235061	0.000234690620654762	1.466625	76.36578	112	33061	0.056	0.003387677	99	723	725	ABI1,ALCAM,AURKA,BACH2,BAD,BAG3,BECN1,BIRC2,BMPR1A,BMPR2,BST1,CABLES1,CARD10,CASP10,CASP8,CBFB,CCNE1,CD44,CDK6,CDKN1A,CDKN2A,CHEK2,CLDN10,CLDN3,CRK,CTGF,CTNNBL1,CTNND1,CXCR4,DIABLO,DUSP6,E2F1,E2F5,ERCC2,ESR1,ESRRA,ETV4,F2R,FANCA,FAU,FBXO32,FGF2,FOXO3,FZD1,GSK3B,GSTP1,HLA-DMB,HSD11B2,ID1,ITGA5,ITGB1,KL,MAP2K2,MAP3K1,MDK,MLH1,MMP11,MMP7,MMP9,MSH2,NFE2L2,NFKBIB,OCIAD1,PCNA,PGRMC1,PPP2R4,PRDM2,PRKCI,…
Detected: Decreased with HAART	50kb	Disease Ontology	DOID:3118	hepatobiliary disease	56	0.00007802022	0.1743752	0.000307838305824885	1.453611	77.0495	112	33357	0.056	0.003357616	91	747	747	AGO2,ALDH2,APC,APOBEC3B,ARF1,B2M,B4GALT1,BACH1,C1QBP,CASP8,CCNE1,CD28,CD4,CD81,CDKN1A,CDKN2A,CEACAM1,CHUK,CLOCK,CPT1A,CTGF,CTNND1,CXCR4,DDB1,DDX5,E2F1,ERN1,ESR1,F2R,FGF2,FGL2,FURIN,GSK3B,GSTP1,HDGF,HLA-A,IGFBP6,IL24,IL6R,IL7R,IRF7,ITGA2,ITGB1,JAK1,LGALS9,MAF,MAP2K2,MAVS,MCM3AP,MLH1,MMP7,MMP9,MSH2,MTF1,MUTYH,NFE2L2,NFKBIB,PCNA,PEX1,PEX6,PIN1,PPIA,PPP2R4,PRKCI,PRKCSH,PROC,PSMB9,PTEN,RASSF1,RB1,RHOC…
Detected: Decreased with HAART	50kb	Disease Ontology	DOID:3650	lactic acidosis	57	0.00008806913	0.1968345	0.000338745683315364	5.840533	1.369738	8	593	0.004	0.01349073	3	12	14	ISCU,MLXIP,TXNIP
Detected: Decreased with HAART	50kb	Disease Ontology	DOID:3459	breast carcinoma	58	0.00009960171	0.2226098	0.000373702822532866	1.601877	44.94727	72	19459	0.036	0.003700087	59	391	391	AURKA,AURKAIP1,BAD,CASP8,CCNB1,CCNE1,CD44,CDKN1A,CDKN2A,CEACAM1,CHEK2,CTNND1,CXCR4,E2F1,E2F4,EGR1,ESR1,ESRRA,ETV6,F2R,FANCD2,FOXO3,FOXP1,GSK3B,GSTP1,H2AFX,ITGA5,ITGA6,ITGB1,KCNA3,LGALS1,MIER1,MKL1,MLH1,MMP7,MMP9,MSH2,NFE2L2,PIM1,PLXNA1,PRKDC,PRUNE,PTEN,PTH1R,QSOX1,RASSF1,RB1,S100P,SH3GLB1,ST14,TGFB1,TGFBR1,TGM2,TNF,TNFRSF10B,TNFRSF1B,TNS4,TRAF4,TRIM27
Detected: Decreased with HAART	50kb	Disease Ontology	DOID:8584	Burkitt's lymphoma	59	0.0001046821	0.2339645	0.000387579613483146	3.211643	4.670506	15	2022	0.0075	0.007418398	11	38	38	BCL6,CD44,CDKN1A,CDKN2A,DIABLO,DOK1,E2F1,HLA-A,POLI,POU2F2,TNF
Detected: Decreased with HAART	50kb	Disease Ontology	DOID:77	gastrointestinal system disease	60	0.0001086006	0.2427223	0.000399758528460877	1.289295	164.4309	212	71187	0.106	0.002978072	179	1649	1654	ADRB2,AGO2,ALDH2,APC,APOA2,APOBEC3B,APP,ARF1,ARHGAP4,ARHGDIA,ASCC1,ATP2A2,ATP5O,AURKA,B2M,B4GALT1,BACH1,BCL6,BIRC3,C1QBP,CAB39,CASP8,CASP9,CCNB1,CCNE1,CCR7,CD226,CD28,CD4,CD44,CD81,CDKN1A,CDKN2A,CEACAM1,CHEK2,CHUK,CLOCK,CPT1A,CTGF,CTNND1,CXCR4,DDB1,DDX5,DUSP12,E2F1,EEF2K,ELOVL6,ERCC2,ERN1,ESR1,ESRRA,EXOC4,F2R,FGF2,FGL2,FLOT1,FOXO3,FURIN,GCGR,GLUL,GSK3B,GSTP1,HDGF,HLA-A,HLA-DMB,HLA-DOA,HPS4,HSD11B…
Detected: Decreased with HAART	50kb	Disease Ontology	DOID:9741	biliary tract disease	61	0.0001194582	0.2669891	0.000431197769139966	1.81953	25.28125	46	10945	0.023	0.004202832	35	240	240	CASP8,CD28,CDKN1A,CDKN2A,CTGF,CTNND1,CXCR4,ESR1,F2R,GSTP1,HDGF,IL24,MAP2K2,MCM3AP,MMP7,MMP9,MSH2,MTF1,MUTYH,NFE2L2,PRKCI,PTEN,RASSF1,RHOC,RUNX3,S100P,SAFB,SLC25A13,TGFB1,TNF,TNFRSF10B,WNT1,WWOX,XRCC1,ZEB1
Detected: Decreased with HAART	50kb	Disease Ontology	DOID:3093	nervous system cancer	62	0.0001258148	0.2811961	0.000449181071	1.288517	162.2019	209	70222	0.1045	0.002976275	179	1475	1480	AATF,ADORA3,AIFM1,ALCAM,ALDOA,AMFR,APAF1,APC,APITD1-CORT,APP,ARHGDIA,ARL4A,ATF5,AURKA,B2M,B4GALT5,BAD,BAG3,BAP1,BCAN,BCR,BMPR1A,BMPR2,CASC5,CASP10,CASP2,CASP8,CASP9,CCNE1,CCR7,CD200,CD28,CD44,CDC42,CDK6,CDKN1A,CDKN2A,CDKN2C,CEACAM1,CHAF1B,CHEK2,CLCN2,CTGF,CTNND1,CTTN,CXCR4,DAG1,DHODH,DIABLO,DNAJC11,DPP3,DPYSL2,DUSP4,E2F1,EFNA1,EGR1,ERCC2,ERN1,ESR1,ETV4,ETV6,F2R,FGF2,FGFR3,FLOT2,FOXO3,FURIN,FZD1,F…
Detected: Decreased with HAART	50kb	Disease Ontology	DOID:178	vascular disease	63	0.0001483864	0.3316436	0.000512322460645161	1.336202	121.2391	162	52488	0.081	0.00308642	132	1199	1202	ABHD16A,ACAT1,ADORA3,ADRB2,AIFM1,ALDH2,ANXA5,APOBR,APP,ARG2,ATP2A2,B2M,BCR,BMP10,BMPR2,C1QTNF1,CASP8,CCNE1,CD226,CD28,CD44,CD47,CDKN1A,CDKN2A,CHEK2,CPT1A,CRHR2,CTF1,CTGF,CTRL,CXCR4,E2F1,EFNA1,EGR1,ENSG00000258790,ERCC2,ESAM,ESR1,ESRRA,F2R,FAM134B,FGF2,FOXO3,FURIN,GCGR,GGA3,GP1BA,GSTP1,H2AFX,HADHA,HDAC5,HLA-A,HSD11B2,HSPA2,ID1,ID2,IER3,IFNGR1,IL15,IL6R,IL7R,INSIG1,IRF2BP2,IRF5,ITGA2,ITGB1,ITPR3,KC…
Detected: Decreased with HAART	50kb	Disease Ontology	DOID:65	connective tissue disease	64	0.0001515987	0.3388231	0.000521724162299035	1.336945	120.4238	161	52135	0.0805	0.003088137	140	1131	1134	AATF,AIFM1,ALCAM,ANXA5,APAF1,APITD1-CORT,APP,ARSA,ATP2A2,AURKA,AURKAIP1,B2M,BAD,BAG3,BCL6,BMPR1A,BMPR2,CASP8,CASP9,CCNE1,CCR7,CD226,CD28,CD4,CD44,CD47,CDK6,CDKN1A,CDKN2A,CHEK2,CRTAP,CTGF,CXCR4,DNAJC11,DPYSL2,E2F1,EFNA1,EGR1,ERCC2,ESR1,ETV6,EXOSC9,F2R,FAU,FGF2,FOXO3,FUS,FZD1,GALR2,GATA3,GSK3B,GSTP1,H2AFX,HDAC4,HDAC8,HGSNAT,HLA-A,HPS4,ID1,ID2,IFIH1,IFNGR1,IKZF1,IKZF3,IL6R,IRF5,ITGA2,ITGB1,ITPR3,KCN…
Detected: Decreased with HAART	50kb	Disease Ontology	DOID:1112	neck cancer	65	0.0001622044	0.3625268	0.000549364743987342	1.604773	41.75045	67	18075	0.0335	0.003706777	55	375	376	APC,ARG2,BAD,BCL6,CCNB1,CCNE1,CCR7,CD44,CDKN1A,CDKN2A,CDKN2C,CSNK2B,CTCF,CTGF,CXCR4,DHRS3,ERCC2,ESR1,FGF2,FURIN,GSTP1,H2AFX,ID1,IK,ITGA6,LDHA,MAP2K2,MDK,MLH1,MMP11,MMP9,MPP1,MSH2,MUTYH,MYCL,NES,PCNA,PRDX1,PRKCD,PSMG1,PTEN,PTH1R,RAP1B,RB1,RPL15,RPL7,RUNX3,SMAD7,STMN1,TGFB1,TNF,TP53INP1,TXNIP,XRCC1,YWHAZ
Detected: Decreased with HAART	50kb	Disease Ontology	DOID:1115	sarcoma	66	0.0001627421	0.3637286	0.000550315110663507	1.302585	144.3283	188	62484	0.094	0.00300877	162	1321	1326	AATF,AIFM1,ALCAM,ALDH2,ALDOA,AMFR,ANXA5,APAF1,APC,APITD1-CORT,APP,ATP2A2,AURKA,B2M,BAD,BAG3,BAP1,BCL6,BMPR1A,BMPR2,CASC5,CASP10,CASP2,CASP8,CASP9,CCHCR1,CCNE1,CCR7,CD200,CD226,CD28,CD44,CDC42,CDK6,CDKN1A,CDKN2A,CEACAM1,CHAF1B,CHEK2,CHUK,CLDN3,CRK,CTGF,CTNND1,CTTN,CXCR4,DHODH,DNAJC11,DPYSL2,E2F1,EFNA1,EGR1,ERCC2,ESR1,ETV4,ETV6,F2R,FAU,FES,FGF2,FGFR3,FLOT2,FOXO3,FUS,FZD1,GALR2,GNA13,GPR18,GPR56,GSK…
Detected: Decreased with HAART	50kb	Disease Ontology	DOID:3094	neuroepithelial neoplasm	67	0.0001661693	0.3713884	0.000559693763414634	1.288196	156.8084	202	67887	0.101	0.002975533	173	1437	1442	AATF,ADORA3,AIFM1,ALCAM,ALDOA,AMFR,APAF1,APC,APITD1-CORT,APP,ARHGDIA,ARL4A,ATF5,AURKA,B2M,B4GALT5,BAD,BAG3,BAP1,BCAN,BMPR1A,BMPR2,CASC5,CASP10,CASP2,CASP8,CASP9,CCNE1,CCR7,CD200,CD28,CD44,CDC42,CDK6,CDKN1A,CDKN2A,CDKN2C,CEACAM1,CHAF1B,CHEK2,CLCN2,CTGF,CTNND1,CTTN,CXCR4,DAG1,DHODH,DIABLO,DNAJC11,DPP3,DPYSL2,DUSP4,E2F1,EFNA1,EGR1,ERCC2,ERN1,ESR1,ETV4,F2R,FGF2,FGFR3,FLOT2,FOXO3,FURIN,FZD1,FZD4,GALR2…
Detected: Decreased with HAART	50kb	Disease Ontology	DOID:4725	neck neoplasm	69	0.0002210873	0.4941301	0.00069902121957164	1.586516	42.23089	67	18283	0.0335	0.003664606	55	379	380	APC,ARG2,BAD,BCL6,CCNB1,CCNE1,CCR7,CD44,CDKN1A,CDKN2A,CDKN2C,CSNK2B,CTCF,CTGF,CXCR4,DHRS3,ERCC2,ESR1,FGF2,FURIN,GSTP1,H2AFX,ID1,IK,ITGA6,LDHA,MAP2K2,MDK,MLH1,MMP11,MMP9,MPP1,MSH2,MUTYH,MYCL,NES,PCNA,PRDX1,PRKCD,PSMG1,PTEN,PTH1R,RAP1B,RB1,RPL15,RPL7,RUNX3,SMAD7,STMN1,TGFB1,TNF,TP53INP1,TXNIP,XRCC1,YWHAZ
Detected: Decreased with HAART	50kb	Disease Ontology	DOID:1856	cherubism	70	0.0002300875	0.5142456	0.000721615082417582	5.884479	1.18957	7	515	0.0035	0.01359223	4	6	6	FGFR3,NFATC1,SH3BP2,TNF
Detected: Decreased with HAART	50kb	Disease Ontology	DOID:4001	epithelial ovarian cancer	72	0.0002589738	0.5788064	0.000794173952578797	1.72146	28.46422	49	12323	0.0245	0.003976304	43	277	277	ALCAM,AURKA,BECN1,BIRC2,BMPR1A,BMPR2,CCNE1,CD44,CDKN1A,CDKN2A,CTGF,CXCR4,DIABLO,E2F5,ERCC2,ESR1,ETV4,F2R,GSTP1,ITGB1,MMP7,MMP9,NFE2L2,PRDM2,PRKDC,PTEN,PTGER2,RCAN1,RHOC,RUNX3,SRA1,STMN1,TGFB1,TGM2,TNF,TNFRSF1B,UNC45A,USP2,WFDC2,WNT1,WWOX,XRCC1,YWHAZ
Detected: Decreased with HAART	50kb	Disease Ontology	DOID:2939	Herpesviridae infectious disease	73	0.0002705712	0.6047266	0.000823251817484009	1.740308	27.00671	47	11692	0.0235	0.004019843	41	246	246	ACTB,APP,B2M,BAG3,CCNE1,CCR7,CD28,CD4,CD44,CDC42,CDKN1A,CDKN2A,CLOCK,CSNK2B,CTCF,EGR1,EIF4H,F2R,FEN1,GPR183,HDAC4,HDAC5,HLA-A,HTRA2,IFNGR1,INSM1,IRF7,LMNB1,MAP2K2,MAP3K1,MAVS,MCM4,MMP9,PML,PTGER2,PXN,RAET1G,SMAD3,SRSF7,USP7,XRCC6
Detected: Decreased with HAART	50kb	Disease Ontology	DOID:3007	ductal carcinoma	74	0.0002734857	0.6112405	0.000829173953078556	1.789825	24.0247	43	10401	0.0215	0.004134218	34	196	196	AURKA,CCNE1,CDKN1A,CTNND1,CXCR4,DUSP6,ESR1,FOXO3,GSK3B,H2AFX,HDGF,ID1,ITGA6,LGALS1,MLH1,MMP7,MMP9,MSH2,NOL3,PIM1,PTEN,QSOX1,RUNX3,S100P,SERPINH1,SH3GLB1,ST14,TGFB1,TGM2,TNF,TNFRSF10B,WWOX,XRCC1,YWHAZ
Detected: Decreased with HAART	50kb	Disease Ontology	DOID:3347	osteosarcoma	75	0.0002745748	0.6136747	0.000830123388983051	1.442755	67.92561	98	29407	0.049	0.00333254	85	593	596	AATF,AIFM1,ALCAM,ANXA5,APAF1,APITD1-CORT,APP,AURKA,BAD,BAG3,BCL6,BMPR1A,BMPR2,CASP8,CASP9,CCNE1,CD44,CDK6,CDKN1A,CDKN2A,CHEK2,CTGF,CXCR4,DNAJC11,DPYSL2,E2F1,EFNA1,EGR1,ERCC2,ESR1,FAU,FGF2,FOXO3,FZD1,GALR2,GSK3B,GSTP1,H2AFX,HDAC8,HLA-A,ID1,ID2,IL6R,ITGA2,ITGB1,KLF2,LGALS1,MAP2K2,MDK,MMP9,NCOA7,NES,NFATC1,PER1,PIN1,PML,PRAF2,PRDM2,PRDX2,PRKCD,PRKCG,PRKCI,PTCH1,PTEN,PTH1R,PXN,RAE1,RARA,RASSF1,RB1,RE…
Detected: Decreased with HAART	50kb	Disease Ontology	DOID:3195	neural neoplasm	76	0.0002799243	0.6256308	0.000842133470344343	1.275179	158.4092	202	68580	0.101	0.002945465	173	1444	1449	AATF,ADORA3,AIFM1,ALCAM,ALDOA,AMFR,APAF1,APC,APITD1-CORT,APP,ARHGDIA,ARL4A,ATF5,AURKA,B2M,B4GALT5,BAD,BAG3,BAP1,BCAN,BMPR1A,BMPR2,CASC5,CASP10,CASP2,CASP8,CASP9,CCNE1,CCR7,CD200,CD28,CD44,CDC42,CDK6,CDKN1A,CDKN2A,CDKN2C,CEACAM1,CHAF1B,CHEK2,CLCN2,CTGF,CTNND1,CTTN,CXCR4,DAG1,DHODH,DIABLO,DNAJC11,DPP3,DPYSL2,DUSP4,E2F1,EFNA1,EGR1,ERCC2,ERN1,ESR1,ETV4,F2R,FGF2,FGFR3,FLOT2,FOXO3,FURIN,FZD1,FZD4,GALR2…
Detected: Decreased with HAART	50kb	Disease Ontology	DOID:2257	primary Spirochaetales infectious disease	77	0.0002842064	0.6352013	0.000851425891112666	4.368123	2.060382	9	892	0.0045	0.01008969	4	24	24	CCR7,MMP9,TGFB1,TNF
Detected: Decreased with HAART	50kb	Disease Ontology	DOID:3117	hepatobiliary neoplasm	78	0.0002951116	0.6595744	0.000876733351561416	1.76985	24.86086	44	10763	0.022	0.00408808	36	220	220	APC,CASP8,CD44,CDKN1A,CDKN2A,CTGF,CTNND1,CXCR4,ESR1,GSK3B,GSTP1,HDGF,IL24,MAP2K2,MCM3AP,MMP7,MMP9,MSH2,MTF1,MUTYH,NFE2L2,NR4A2,PCNA,PRKCI,PTEN,RASSF1,RHOC,RUNX3,S100P,SAFB,TGFB1,TNF,WNT1,WWOX,XRCC1,ZEB1
Detected: Decreased with HAART	50kb	Disease Ontology	DOID:177	soft tissue neoplasm	79	0.0003035027	0.6783285	0.000897303217334254	1.295416	138.1795	179	59822	0.0895	0.00299221	156	1271	1276	AATF,AIFM1,ALCAM,ALDOA,AMFR,ANXA5,APAF1,APC,APITD1-CORT,APP,ATP2A2,AURKA,B2M,BAD,BAG3,BAP1,BCL6,BMPR1A,BMPR2,CASC5,CASP10,CASP2,CASP8,CASP9,CCHCR1,CCNE1,CCR7,CD200,CD226,CD28,CD44,CDC42,CDK6,CDKN1A,CDKN2A,CEACAM1,CHAF1B,CHEK2,CHUK,CRK,CTGF,CTNND1,CTTN,CXCR4,DHODH,DNAJC11,DPYSL2,E2F1,EFNA1,EGR1,ERCC2,ESR1,ETV4,ETV6,F2R,FAU,FGF2,FGFR3,FLOT2,FOXO3,FUS,FZD1,GALR2,GNA13,GPR18,GPR56,GSK3B,GSTP1,H2AFX,H…
Detected: Decreased with HAART	50kb	Disease Ontology	DOID:8090	malignant neoplasm of gallbladder	80	0.0003261782	0.7290083	0.000954455826520848	3.176119	4.093045	13	1772	0.0065	0.007336343	10	44	44	CASP8,CDKN2A,CTGF,GSTP1,IL24,NFE2L2,TGFB1,TNF,XRCC1,ZEB1
Detected: Decreased with HAART	50kb	Disease Ontology	DOID:183	bone tissue neoplasm	81	0.0003478252	0.7773893	0.00101088912505092	1.432428	68.4153	98	29619	0.049	0.003308687	85	598	601	AATF,AIFM1,ALCAM,ANXA5,APAF1,APITD1-CORT,APP,AURKA,BAD,BAG3,BCL6,BMPR1A,BMPR2,CASP8,CASP9,CCNE1,CD44,CDK6,CDKN1A,CDKN2A,CHEK2,CTGF,CXCR4,DNAJC11,DPYSL2,E2F1,EFNA1,EGR1,ERCC2,ESR1,FAU,FGF2,FOXO3,FZD1,GALR2,GSK3B,GSTP1,H2AFX,HDAC8,HLA-A,ID1,ID2,IL6R,ITGA2,ITGB1,KLF2,LGALS1,MAP2K2,MDK,MMP9,NCOA7,NES,NFATC1,PER1,PIN1,PML,PRAF2,PRDM2,PRDX2,PRKCD,PRKCG,PRKCI,PTCH1,PTEN,PTH1R,PXN,RAE1,RARA,RASSF1,RB1,RE…
Detected: Decreased with HAART	50kb	Disease Ontology	DOID:614	lymphopenia	82	0.0003524123	0.7876415	0.00102144688984428	6.592835	0.9100789	6	394	0.003	0.01522843	5	12	12	CD28,CD4,DCK,IL15,NFAT5
Detected: Decreased with HAART	50kb	Disease Ontology	DOID:1037	lymphoblastic leukemia	83	0.0003556712	0.7949251	0.00102936818554054	1.547058	44.6008	69	19309	0.0345	0.003573463	58	388	391	ADRB2,AURKA,B2M,BACH2,BCR,BIRC2,BIRC3,C12orf5,CASP8,CD4,CD44,CD81,CDK6,CDKN1A,CDKN2A,CHEK2,CSNK2B,CXCR4,ETV6,FAIM3,FGF2,FOXO3,FOXP1,FUS,GSK3B,GSTP1,HLF,IFNGR1,IKZF1,IKZF3,IL15,IL24,ITGB1,JAK1,LDHA,MDK,MLH1,MLLT3,MMP7,MMP9,MUTYH,NFE2L2,PHLPP1,PRKCD,PTEN,RAPGEF3,RB1,RCSD1,SMAD3,SMAD7,SYNJ2,TCF3,TGFB1,TNF,TNFAIP3,TSGA10,TXNIP,XRCC1
Detected: Decreased with HAART	50kb	Disease Ontology	DOID:863	nervous system disease	84	0.000361867	0.8087727	0.00104390338746631	1.201793	260.4443	313	112754	0.1565	0.002775955	265	2557	2577	AATF,ACTB,ADORA3,ADRB2,AFG3L2,AIFM1,ALCAM,ALDH2,ANKH,ANXA5,APAF1,APBA3,APC,APITD1-CORT,APP,ARHGAP4,ARHGDIA,ARL4A,ARSA,ATF5,AURKA,B2M,B4GALT1,B4GALT5,BACH1,BAD,BAG3,BBS4,BCAN,BCL6,BCR,BECN1,BHLHB9,BIRC2,BIRC3,BMPR1A,BMPR2,BRD2,BST1,BTBD9,CASP8,CASP9,CCNE1,CCR7,CD200,CD226,CD28,CD4,CD44,CD47,CDK6,CDKN1A,CDKN2A,CDKN2C,CELF1,CHAF1B,CHEK2,CHRM4,CHRNE,CLCN2,COX10,CRYBA4,CSTB,CTDP1,CTGF,CXCR4,DAG1,DDIT4…
Detected: Decreased with HAART	50kb	Disease Ontology	DOID:3350	mesenchymal cell neoplasm	85	0.0003871386	0.8652548	0.001105630651501	1.288652	138.9048	179	60136	0.0895	0.002976586	156	1276	1281	AATF,AIFM1,ALCAM,ALDOA,AMFR,ANXA5,APAF1,APC,APITD1-CORT,APP,ATP2A2,AURKA,B2M,BAD,BAG3,BAP1,BCL6,BMPR1A,BMPR2,CASC5,CASP10,CASP2,CASP8,CASP9,CCHCR1,CCNE1,CCR7,CD200,CD226,CD28,CD44,CDC42,CDK6,CDKN1A,CDKN2A,CEACAM1,CHAF1B,CHEK2,CHUK,CRK,CTGF,CTNND1,CTTN,CXCR4,DHODH,DNAJC11,DPYSL2,E2F1,EFNA1,EGR1,ERCC2,ESR1,ETV4,ETV6,F2R,FAU,FGF2,FGFR3,FLOT2,FOXO3,FUS,FZD1,GALR2,GNA13,GPR18,GPR56,GSK3B,GSTP1,H2AFX,H…
Detected: Decreased with HAART	50kb	Disease Ontology	DOID:3721	plasmacytoma	86	0.0003888451	0.8690688	0.0011097639154	1.722134	26.71105	46	11564	0.023	0.003977862	35	243	243	AGO2,AURKA,B2M,BCL9,CASP10,CASP8,CD44,CD47,CDKN2A,CXCR4,DDX5,DIABLO,EGR1,FGF2,FGFR3,FOXP1,GSK3B,GSTP1,HLA-A,IER3,IL6R,ITGA5,ITGB1,MAF,MIB2,PCNA,RASSF1,SELP,SFRP4,TGFB1,TNF,TNPO1,TRIAP1,WWOX,XBP1
Detected: Decreased with HAART	50kb	Disease Ontology	DOID:706	mature B-cell lymphocytic neoplasm	87	0.0004336701	0.9692527	0.00121660661736566	1.702023	27.6142	47	11955	0.0235	0.003931409	36	251	251	AGO2,AURKA,B2M,BCL9,CASP10,CASP8,CD44,CD47,CDKN2A,CXCR4,DDX5,DIABLO,EGR1,FGF2,FGFR3,FOXP1,GSK3B,GSTP1,HLA-A,IER3,IL6R,ITGA5,ITGB1,MAF,MIB2,PCNA,RASSF1,SELP,SFRP4,SYNJ2,TGFB1,TNF,TNPO1,TRIAP1,WWOX,XBP1
Detected: Decreased with HAART	50kb	Disease Ontology	DOID:1542	neck carcinoma	88	0.0004937319	1	0.00135839734183805	1.626083	33.20864	54	14377	0.027	0.003755999	47	299	299	APC,BAD,BCL6,CCNB1,CCNE1,CCR7,CD44,CDKN1A,CDKN2A,CDKN2C,CSNK2B,CTCF,CTGF,CXCR4,DHRS3,ERCC2,ESR1,FGF2,FURIN,GSTP1,H2AFX,IK,ITGA6,LDHA,MDK,MLH1,MMP11,MMP9,MPP1,MSH2,MUTYH,NES,PCNA,PRDX1,PSMG1,PTEN,RAP1B,RB1,RPL15,RPL7,RUNX3,SMAD7,STMN1,TGFB1,TNF,TP53INP1,XRCC1
Detected: Decreased with HAART	50kb	Disease Ontology	DOID:3908	non-small cell lung carcinoma	89	0.0005466342	1	0.00147829501591914	1.527167	44.52688	68	19277	0.034	0.00352752	60	411	411	ADRB2,APC,BAD,BMPR2,BRF2,CASP9,CCNB1,CCR7,CD28,CDC42,CDKN1A,CDKN2A,CEACAM1,CTGF,CTNND1,CXCR4,DDIT4,DIABLO,DUSP3,DUSP4,E2F1,EIF4EBP3,EPHB3,ERCC2,ESR1,FOXO3,GSTP1,HOXB9,IL24,ITGA5,ITGB1,MLH1,MMP7,MMP9,MSH2,MYCL,PARD6A,PCNA,PIN1,PPM1D,PRDX1,PRKCD,PRKCI,PTEN,PTH1R,PXN,RALBP1,RASSF1,RB1,RGCC,RHOC,RUNX3,S100P,TBXAS1,TGFB1,TNF,UBE2I,WEE1,WWOX,XRCC1
Detected: Decreased with HAART	50kb	Disease Ontology	DOID:3905	lung carcinoma	90	0.0005511873	1	0.00148778867042875	1.484021	51.88605	77	22463	0.0385	0.003427859	67	470	470	ADRB2,APC,BAD,BMPR2,BRF2,CASP8,CASP9,CCNB1,CCR7,CD28,CDC42,CDKN1A,CDKN2A,CEACAM1,CTGF,CTNND1,CXCR4,DCK,DDIT4,DIABLO,DUSP3,DUSP4,E2F1,EIF4EBP3,EPHB3,ERCC2,ESR1,FGF2,FOXO3,GSTP1,HOXB9,HUS1,IL24,ITGA5,ITGB1,MLH1,MMP7,MMP9,MSH2,MYCL,PARD6A,PCNA,PIN1,PPM1D,PRDX1,PRKCD,PRKCI,PTEN,PTH1R,PXN,RALBP1,RASSF1,RB1,RGCC,RHOC,ROR2,RUNX3,S100P,TBXAS1,TGFB1,TK2,TNF,UBE2I,WEE1,WWOX,XRCC1,YY1
Detected: Decreased with HAART	50kb	Disease Ontology	DOID:10284	malignant neoplasm of male genital organ or tract	91	0.0005643324	1	0.00151848334657448	1.929387	16.06728	31	6956	0.0155	0.004456584	23	155	155	B2M,CASP8,CHEK2,CTNND1,EGR1,ESR1,ETV6,GSTP1,ID1,IL15,ITGB1,MLH1,MMP15,MMP9,MSH2,PCNA,PRKCD,PTEN,RAPGEF3,TGFB1,TNF,TXNIP,XRCC1
Detected: Decreased with HAART	50kb	Disease Ontology	DOID:5683	hereditary breast ovarian cancer	93	0.0006237489	1	0.00165444178494424	1.742599	23.52808	41	10186	0.0205	0.004025133	35	216	216	AURKA,BAP1,CASP10,CASP8,CDKN1A,CDKN2A,CHEK2,CSTF1,CXCR4,E2F4,ERCC2,ESR1,FANCD2,FANCG,FGFR3,GATA3,GSTP1,H2AFX,IRF7,KIAA1967,KL,MAP3K1,MDC1,MLH1,NUMB,PTEN,PTGER2,RASSF1,RB1,RNF8,SMAD3,TGFB1,UBE2I,UBE2N,XRCC1
Detected: Decreased with HAART	50kb	Disease Ontology	DOID:484	vascular hemostatic disease	94	0.0006501439	1	0.00171594700117139	1.658999	28.93312	48	12526	0.024	0.003832029	37	265	265	AGO2,AURKA,B2M,BCL9,C1QBP,CASP10,CASP8,CD44,CD47,CD81,CDKN2A,CXCR4,DDX5,DIABLO,EGR1,FGF2,FGFR3,GSK3B,GSTP1,HLA-A,IER3,IL6R,ITGA5,ITGB1,MAF,MIB2,MMP9,PCNA,RASSF1,SELP,SFRP4,TGFB1,TNF,TNPO1,TRIAP1,WWOX,XBP1
Detected: Decreased with HAART	50kb	Disease Ontology	DOID:331	central nervous system disease	99	0.0006881093	1	0.00180391666460502	1.212032	217.8161	264	94299	0.132	0.002799606	224	2095	2109	AATF,ADORA3,ADRB2,AFG3L2,AIFM1,ALCAM,ALDH2,ANKH,ANXA5,APAF1,APBA3,APC,APITD1-CORT,APP,ARHGAP4,ARHGDIA,ARL4A,ARSA,ATF5,AURKA,B4GALT1,B4GALT5,BACH1,BAD,BAG3,BCAN,BCR,BECN1,BHLHB9,BIRC2,BIRC3,BMPR1A,BMPR2,BRD2,BST1,BTBD9,CASP8,CASP9,CCNE1,CCR7,CD200,CD226,CD28,CD4,CD44,CD47,CDK6,CDKN1A,CDKN2A,CDKN2C,CELF1,CHAF1B,CHEK2,CHRM4,CLCN2,COX10,CSTB,CTGF,CXCR4,DAG1,DDIT4,DIABLO,DNAJC11,DPP3,DPYSL2,DUSP4,E2F1…
Detected: Decreased with HAART	50kb	Disease Ontology	DOID:0050502	(+)ssRNA virus infectious disease	100	0.0008121263	1	0.00207193843283671	1.631811	30.02798	49	13000	0.0245	0.003769231	38	293	293	AGO2,ARF1,BACH1,C1QBP,CASP8,CD28,CD4,CD81,CDKN1A,CDKN2A,CPT1A,DDX5,E2F1,F2R,FGF2,FURIN,HLA-A,ITGA2,JAK1,LGALS9,LST1,MAF,MAVS,MMP9,NFE2L2,NFKBIB,OAS3,PHB2,PPIA,PPP2R4,RARA,RARG,RB1,SMAD3,TGFB1,TNF,TRIM26,UBE2I
Detected: Decreased with HAART	50kb	Disease Ontology	DOID:5520	head and neck squamous cell carcinoma	101	0.0008398023	1	0.0021306945318128	1.803873	19.4027	35	8400	0.0175	0.004166667	31	166	166	ALDH2,ATP2A2,BIRC2,CASP8,CCNE1,CCR7,CD4,CD44,CDC42,CDKN1A,CDKN2A,CHEK2,CLPTM1L,CTTN,CXCR4,DDIT4,F2R,GSTP1,ITGB1,MDK,MLH1,MMP9,MRC2,MSH2,PIN1,PML,PPFIA1,RASSF1,RB1,TGFB1,XRCC1
Detected: Decreased with HAART	50kb	Disease Ontology	DOID:514	prostatic neoplasm	102	0.000863558	1	0.00218036327865566	1.85707	17.23144	32	7460	0.016	0.004289544	23	165	165	CASP8,CHEK2,CTNND1,EGR1,ESR1,ETV6,GSTP1,ID1,IL15,ITGB1,MLH1,MMP15,MMP9,MSH2,NUDC,PCNA,PRKCD,PTEN,RAPGEF3,TGFB1,TNF,TXNIP,XRCC1
Detected: Decreased with HAART	50kb	Disease Ontology	DOID:668	myositis ossificans	103	0.0008693761	1	0.00218769991145711	9.620656	0.4157721	4	180	0.002	0.02222222	2	5	5	ACVR1,BMPR1A
Detected: Decreased with HAART	50kb	Disease Ontology	DOID:767	muscular atrophy	104	0.000879113	1	0.00220473506326889	3.002979	3.996032	12	1730	0.006	0.006936416	7	40	40	GARS,IL15,KDSR,TGFB1,TK2,TNF,TRPV4
Detected: Decreased with HAART	50kb	Disease Ontology	DOID:5428	bladder cancer	105	0.0008821589	1	0.00221107860122951	1.634467	29.36737	48	12714	0.024	0.003775366	43	272	272	ALCAM,AURKA,BIRC3,CASP8,CD44,CDKN1A,CDKN2A,CEACAM1,CHEK2,CXCR4,DIABLO,EGR1,ERCC2,FGF2,FGFR3,GSK3B,GSTP1,HLA-A,HSPA2,ID1,ITGB1,KLF5,MMP7,MMP9,MSH2,MYCL,NR4A2,PIM1,PML,PPP1CA,PRKDC,PTEN,PTPN21,PXN,RASSF1,RB1,RUNX3,TBXAS1,TGFB1,TGFBR1,TNF,WWOX,XRCC1
Detected: Decreased with HAART	50kb	Disease Ontology	DOID:6132	bronchitis	106	0.0009011457	1	0.00225207515569177	5.503341	1.090247	6	472	0.003	0.01271186	3	13	13	TGFB1,THBD,TNF
Detected: Decreased with HAART	50kb	Disease Ontology	DOID:615	leukopenia	107	0.0009201299	1	0.00229282660180442	2.835307	4.585042	13	1985	0.0065	0.006549118	9	50	50	CD28,CD4,DCK,GFI1,IL15,NFAT5,RECQL4,TGFB1,TNF
Detected: Decreased with HAART	50kb	Disease Ontology	DOID:9538	multiple myeloma	108	0.0009605987	1	0.00237432045883372	1.667738	26.38305	44	11422	0.022	0.003852215	34	240	240	AGO2,AURKA,B2M,BCL9,CASP10,CASP8,CD44,CD47,CDKN2A,CXCR4,DDX5,DIABLO,EGR1,FGF2,FGFR3,GSK3B,GSTP1,HLA-A,IER3,IL6R,ITGA5,ITGB1,MAF,MIB2,PCNA,RASSF1,SELP,SFRP4,TGFB1,TNF,TNPO1,TRIAP1,WWOX,XBP1
Detected: Increased with HAART	50kb	GO Biological Process	GO:0060644	mammary gland epithelial cell differentiation	3	0.00005099425	0.53238	0.04984431738	4.471572	2.459985	11	1065	0.0055	0.01032864	7	16	16	FGF2,FOXB1,FOXF1,ID2,MGMT,PTCH1,ZNF703
Detected: Decreased with HAART	50kb	Human Phenotype	HP:0000005	Mode of inheritance	1	0.000000115737	0.0007113196	0.00000153872700931677	1.313787	258.0328	339	111710	0.1695	0.003034643	290	2610	2620	AAGAB,ABHD5,ACADM,ACADSB,ACAT1,ACSF3,ACTB,ACVR1,ACVR2B,ADAT3,ADCK3,AFG3L2,AGL,AIFM1,ALDH5A1,ALDOA,ALG3,ANKH,ANKRD11,ANKS6,ANO10,ANTXR2,APC,APP,ARAF,ARHGDIA,ARL13B,ARSA,ASCC1,ATIC,ATP2A2,B2M,B4GALT1,BAG3,BAP1,BBS4,BCR,BLOC1S3,BMPR1A,BMPR2,CASC5,CASP10,CASP8,CBFB,CCM2,CD4,CD81,CD96,CDC6,CDKN2A,CHEK2,CHRNE,CHUK,CLPP,CNNM2,COG8,COL9A3,COQ2,CORO1A,COX14,CPT1A,CRELD1,CRTAP,CRYBA4,CSTB,CTC1,CTDP1,CTSA,C…
Detected: Decreased with HAART	50kb	Human Phenotype	HP:0000118	Phenotypic abnormality	2	0.0000001930356	0.001186397	0.00000235437436923077	1.296907	273.7282	355	118505	0.1775	0.002995654	306	2778	2793	AAGAB,ABHD5,ACADM,ACADSB,ACAT1,ACAT2,ACSF3,ACTB,ACVR1,ACVR2B,ADAT3,ADCK3,AFG3L2,AGL,AIFM1,ALDH2,ALDH5A1,ALDOA,ALG3,ANKH,ANKRD11,ANKS6,ANO10,ANTXR2,AP2S1,APC,APP,ARAF,ARHGDIA,ARL13B,ARSA,ASCC1,ATIC,ATP2A2,B2M,B4GALT1,BAG3,BAP1,BBS4,BCR,BLOC1S3,BMPR1A,BMPR2,CASC5,CASP10,CASP8,CBFB,CCM2,CD4,CD81,CD96,CDC6,CDKN2A,CHEK2,CHRNE,CHUK,CLPP,COG7,COG8,COL9A3,COQ2,CORO1A,COX14,CPT1A,CRELD1,CRTAP,CRYBA4,CSTB,…
Detected: Decreased with HAART	50kb	Human Phenotype	HP:0010876	Abnormality of circulating protein level	3	0.0000002123276	0.001304965	0.00000252492904333333	2.638075	14.02538	37	6072	0.0185	0.006093544	29	139	139	AGL,AIFM1,ARHGDIA,B2M,B4GALT1,BAG3,BMPR1A,COG8,COL9A3,COQ2,CPT1A,DAG1,DOK7,FAH,GAA,ISCU,ITGA6,LDHA,MPI,MVK,MYO1E,PGM1,PLEC,SETX,STIM1,SUCLA2,SYNE1,TK2,TRPV4
Detected: Decreased with HAART	50kb	Human Phenotype	HP:0000001	All	4	0.000000239772	0.001473639	0.00000278930416304348	1.292846	276.135	357	119547	0.1785	0.002986273	308	2807	2822	AAGAB,ABHD5,ACADM,ACADSB,ACAT1,ACAT2,ACSF3,ACTB,ACVR1,ACVR2B,ADAT3,ADCK3,AFG3L2,AGL,AIFM1,ALDH2,ALDH5A1,ALDOA,ALG3,ANKH,ANKRD11,ANKS6,ANO10,ANTXR2,AP2S1,APC,APP,ARAF,ARHGDIA,ARL13B,ARSA,ASCC1,ATIC,ATP2A2,B2M,B4GALT1,BAG3,BAP1,BBS4,BCR,BLOC1S3,BMPR1A,BMPR2,CASC5,CASP10,CASP8,CBFB,CCM2,CD4,CD81,CD96,CDC6,CDKN2A,CHEK2,CHRNE,CHUK,CLPP,CNNM2,COG7,COG8,COL9A3,COQ2,CORO1A,COX14,CPT1A,CRELD1,CRTAP,CRYBA4…
Detected: Decreased with HAART	50kb	Human Phenotype	HP:0001871	Abnormality of blood and blood-forming tissues	5	0.0000002606594	0.001602013	0.00000299164314048257	1.646828	69.83123	115	30232	0.0575	0.003803916	101	695	697	AAGAB,ABHD5,ACVR1,ALDOA,ANKRD11,APC,APP,B2M,B4GALT1,BAG3,BCR,BLOC1S3,BMPR1A,BMPR2,CASP10,CASP8,CBFB,CD81,CHEK2,COQ2,CORO1A,COX14,CTC1,CXCR4,CYP4F22,DOCK8,EPG5,ERCC2,ETV6,FAH,FANCA,FANCD2,FANCG,FES,FZD4,GALC,GFI1,GLB1,GMPS,GP1BA,GSS,HPS4,IFNGR1,IL7R,ISCU,ITGA2,KAT6B,KCNJ1,KMT2D,LPIN2,LPP,LYL1,MAN2B1,MASTL,MCM4,MLH1,MLLT3,MMAB,MPI,MSH2,MVK,NEXN,NPHP4,NUP214,OCLN,PCNT,PEX1,PEX6,PGM1,PIGT,PLEC,PLN,PR…
Detected: Decreased with HAART	50kb	Human Phenotype	HP:0001263	Global developmental delay	6	0.0000009388927	0.005770435	0.00000879518522691466	1.662075	60.7674	101	26308	0.0505	0.003839136	87	586	586	ACADM,ACADSB,ACAT2,ACSF3,ACTB,AIFM1,ALDH5A1,ALG3,ANKRD11,ARL13B,B4GALT1,BBS4,CD96,CDC6,CHRNE,COQ2,CORO1A,COX14,CTDP1,DAG1,DDHD2,DOCK8,DYNC1H1,EPG5,ERCC2,EXOSC3,FGFR3,GATM,GLUL,GPR56,HADHA,HADHB,HDAC4,HDAC8,HGSNAT,KAT6B,KCNJ1,KMT2D,MAN2B1,MFSD8,MMAB,MPC1,MTMR2,MVK,NDE1,NDUFA2,NDUFAF3,NDUFAF6,NDUFS1,NDUFV1,NFU1,OCLN,PCDH19,PCNT,PDP1,PEX1,PEX6,PHKG2,PIGT,PLEC,PROC,PSPH,PTCH1,PTEN,QDPR,RBM8A,RNASEH2A…
Detected: Decreased with HAART	50kb	Human Phenotype	HP:0003236	Elevated serum creatine phosphokinase	7	0.000001848486	0.01136079	0.0000152473382774566	2.69738	11.1219	30	4815	0.015	0.00623053	22	106	106	AGL,AIFM1,B4GALT1,BAG3,COG8,COL9A3,COQ2,CPT1A,DAG1,DOK7,GAA,ISCU,LDHA,MVK,PGM1,PLEC,SETX,STIM1,SUCLA2,SYNE1,TK2,TRPV4
Detected: Decreased with HAART	50kb	Human Phenotype	HP:0003003	Colon cancer	8	0.000005850388	0.03595648	0.0000384723671705069	10.55926	0.6629255	7	287	0.0035	0.02439024	6	8	8	APC,BMPR1A,MLH1,MSH2,MUTYH,RPS19
Detected: Decreased with HAART	50kb	Human Phenotype	HP:0002011	Abnormality of the central nervous system	9	0.000007068064	0.04344032	0.0000447609200946746	1.330009	174.4349	232	75518	0.116	0.003072115	198	1719	1726	ABHD5,ACADM,ACADSB,ACAT1,ACAT2,ACSF3,ACTB,ACVR1,ADAT3,ADCK3,AFG3L2,AGL,AIFM1,ALDH5A1,ALDOA,ALG3,ANKH,ANKRD11,ANO10,APC,APP,ARL13B,ARSA,ATIC,ATP2A2,B4GALT1,BAP1,BBS4,CASC5,CCM2,CD96,CDC6,CDKN2A,CHEK2,CHRNE,CHUK,CLPP,COG8,COQ2,CORO1A,COX14,CPT1A,CSTB,CTC1,CTDP1,CTSA,CYP4F22,DAG1,DDHD2,DHTKD1,DIP2B,DOCK8,DOK7,DUSP6,DYNC1H1,EIF2B4,EPG5,ERCC2,ERLIN2,ETFDH,EXOSC3,FAH,FAM134B,FANCA,FANCD2,FANCG,FGFR3,FL…
Detected: Decreased with HAART	50kb	Human Phenotype	HP:0001881	Abnormality of leukocytes	10	0.00001264561	0.07771992	0.0000728611795558546	1.838611	31.54555	58	13657	0.029	0.004246906	54	320	320	B2M,BAG3,BCR,CASP10,CASP8,CBFB,CD81,CHEK2,CORO1A,CTC1,CXCR4,DOCK8,EPG5,ERCC2,ETV6,FANCA,FANCD2,FANCG,FES,GFI1,GLB1,GMPS,GSS,IL7R,LPIN2,LPP,LYL1,MAN2B1,MLH1,MMAB,MSH2,MVK,NEXN,NUP214,PLN,PRKCD,RARA,RB1,RBM8A,RECQL4,RPS19,RPS26,SETX,SH2B3,SH3GL1,SLC17A5,SLC35C1,STK4,STXBP2,TBXAS1,VCL,VPS45,WRAP53,ZBTB24
Detected: Decreased with HAART	50kb	Human Phenotype	HP:0011446	Abnormality of higher mental function	11	0.0000131822	0.0810178	0.0000752108995605859	1.356579	143.744	195	62231	0.0975	0.003133487	167	1415	1415	ABHD5,ACADM,ACADSB,ACAT1,ACAT2,ACSF3,ACTB,ACVR1,ADAT3,AFG3L2,AGL,AIFM1,ALDH5A1,ALDOA,ALG3,ANKRD11,ANO10,APP,ARL13B,ARSA,ATIC,ATP2A2,B4GALT1,BBS4,CASC5,CD96,CDC6,CHRNE,CLPP,COG8,COQ2,CORO1A,COX14,CPT1A,CSTB,CTC1,CTDP1,CTSA,CYP4F22,DAG1,DDHD2,DHTKD1,DIP2B,DOCK8,DUSP6,DYNC1H1,EIF2B4,EPG5,ERCC2,ERLIN2,ETFDH,EXOSC3,FANCA,FANCD2,FANCG,FGFR3,FLNB,FOXP1,GAA,GALC,GATA3,GATM,GLB1,GLUL,GPR56,GSS,HADHA,HADHB…
Detected: Decreased with HAART	50kb	Human Phenotype	HP:0000707	Abnormality of the nervous system	12	0.00001371144	0.08427051	0.0000774388847493404	1.310263	182.4061	239	78969	0.1195	0.003026504	205	1800	1807	ABHD5,ACADM,ACADSB,ACAT1,ACAT2,ACSF3,ACTB,ACVR1,ADAT3,ADCK3,AFG3L2,AGL,AIFM1,ALDH5A1,ALDOA,ALG3,ANKH,ANKRD11,ANO10,APC,APP,ARL13B,ARSA,ATIC,ATP2A2,B4GALT1,BAG3,BAP1,BBS4,CASC5,CCM2,CD96,CDC6,CDKN2A,CHEK2,CHRNE,CHUK,CLPP,COG8,COL9A3,COQ2,CORO1A,COX14,CPT1A,CSTB,CTC1,CTDP1,CTSA,CYP4F22,DAG1,DDHD2,DHTKD1,DIP2B,DOCK8,DOK7,DUSP6,DYNC1H1,EIF2B4,EPG5,ERCC2,ERLIN2,ETFDH,EXOSC3,FAH,FAM134B,FANCA,FANCD2,FA…
Detected: Decreased with HAART	50kb	Human Phenotype	HP:0001438	Abnormality of the abdomen	13	0.00001457277	0.08956424	0.0000814439012663185	1.380918	126.7273	175	54864	0.0875	0.003189705	157	1228	1228	AAGAB,ABHD5,ACADM,ACAT1,ACSF3,ACTB,ACVR2B,AFG3L2,AGL,ALDOA,ALG3,ANKRD11,ANKS6,ANTXR2,AP2S1,APC,APP,ARL13B,ARSA,ASCC1,BAG3,BBS4,BMPR1A,CASP10,CASP8,CD81,CD96,CDC6,CDKN2A,CHEK2,CHRNE,CHUK,COG8,COQ2,COX14,CPT1A,CTC1,CTGF,CTSA,DDHD2,DHODH,DOK7,ERCC2,ETFDH,EXOSC3,FAH,FANCA,FANCD2,FANCG,FGFR3,FLNB,GAA,GALC,GATA3,GLB1,GP1BA,HADHA,HADHB,HDAC4,HDAC8,HEXA,HGSNAT,IFNGR1,IFT122,IL17RA,IL7R,IRF5,ITGA6,KAT6B,K…
Detected: Decreased with HAART	50kb	Human Phenotype	HP:0010660	Abnormal hand bone ossification	14	0.00001519055	0.09336112	0.0000843880048249027	5.68149	1.760102	10	762	0.005	0.01312336	7	16	16	FLNB,HOXA13,PTCH1,PTH1R,SLC35D1,TRIP11,TRPV4
Detected: Decreased with HAART	50kb	Human Phenotype	HP:0001909	Leukemia	15	0.00001533768	0.09426538	0.0000849425719016818	2.732853	8.78203	24	3802	0.012	0.006312467	21	94	94	BCR,CBFB,CHEK2,ETV6,FANCA,FANCD2,FANCG,FES,GFI1,GMPS,LPP,LYL1,MLH1,MSH2,NUP214,RARA,RB1,RPS19,RPS26,SH2B3,SH3GL1
Detected: Decreased with HAART	50kb	Human Phenotype	HP:0004377	Hematological neoplasm	16	0.00001623295	0.09976771	0.0000890939217307692	2.230281	15.69309	35	6794	0.0175	0.005151604	30	160	160	AAGAB,BCR,CASP10,CBFB,CD81,CHEK2,CTC1,ETV6,FANCA,FANCD2,FANCG,FES,GFI1,GMPS,LPP,LYL1,MCM4,MLH1,MSH2,NUP214,PRKCD,PTEN,RARA,RB1,RECQL4,RPS19,RPS26,SH2B3,SH3GL1,WRAP53
Detected: Decreased with HAART	50kb	Human Phenotype	HP:0000004	Onset and clinical course	17	0.00002183642	0.1342066	0.000113311168509091	1.441212	93.67114	135	40553	0.0675	0.003328977	117	908	915	AAGAB,ACADSB,ADAT3,ADCK3,AFG3L2,AIFM1,ALDH5A1,ANKH,ANTXR2,APC,ARHGDIA,BAG3,BMPR2,CASP10,CBFB,CHRNE,COQ2,CORO1A,CRELD1,CRTAP,CTC1,CTDP1,CXCR4,DDHD2,DIABLO,DOCK8,DOK7,DYNC1H1,EIF2B4,EPG5,ERCC2,ERLIN2,ETFDH,ETV6,EXOSC3,FAM134B,FGFR3,FLNB,FZD4,GARS,GATM,GLB1,GLUL,GMPS,HADHA,HDAC4,HEXA,HGSNAT,HSD11B2,INF2,ISCU,ITGA2,ITGA6,KL,L2HGDH,LDHA,LEMD3,LMNB1,LPP,MFSD8,MMAB,MPC1,MYO1E,NDE1,NDUFA2,NDUFAF3,NDUFAF6…
Detected: Decreased with HAART	50kb	Human Phenotype	HP:0100273	Neoplasm of the colon	18	0.00003150809	0.1936487	0.00015189879875	5.209741	1.919481	10	831	0.005	0.01203369	8	21	21	AAGAB,APC,BMPR1A,CHEK2,MLH1,MSH2,MUTYH,RPS19
Detected: Decreased with HAART	50kb	Human Phenotype	HP:0011793	Neoplasm by anatomical site	24	0.00003886762	0.2388804	0.000178341137427653	1.640472	45.10896	74	19529	0.037	0.003789237	65	424	425	AAGAB,ANTXR2,AP2S1,APC,ASCC1,BAP1,BCR,BMPR1A,CASP10,CASP8,CBFB,CD81,CDKN2A,CHEK2,CTC1,CTSA,DOCK8,ERCC2,ETV6,FAH,FANCA,FANCD2,FANCG,FES,FGFR3,GFI1,GMPS,HDAC4,KAT6B,KLLN,L2HGDH,LEMD3,LPP,LYL1,MAP3K1,MCM4,MLH1,MSH2,MUTYH,MVK,NUP214,PDGFRL,PLCD1,PPM1D,PRKCD,PTCH1,PTEN,RARA,RASSF1,RB1,RECQL4,RNF6,RPS19,RPS26,SDHD,SETBP1,SH2B3,SH3BP2,SH3GL1,SLC25A13,SMARCA4,TNFRSF10B,TRIM37,WRAP53,WWOX
Detected: Decreased with HAART	50kb	Human Phenotype	HP:0003011	Abnormality of the musculature	25	0.00004141022	0.2545072	0.000187992737879109	1.366487	121.4794	166	52592	0.083	0.003156374	147	1158	1163	ABHD5,ACADM,ACADSB,ACAT2,ACTB,ADCK3,AFG3L2,AGL,AIFM1,ALDH5A1,ALDOA,ALG3,ANKH,ANO10,ANTXR2,APC,APP,ARL13B,ARSA,ATIC,B4GALT1,BAG3,CD96,CDC6,CHRNE,COG7,COG8,COL9A3,COQ2,COX14,CPT1A,CSTB,CTDP1,CTGF,DAG1,DDHD2,DHODH,DOK7,DUSP6,DYNC1H1,EIF2B4,EPG5,ERCC2,ERLIN2,ETFDH,EXOSC3,FAM134B,FGFR3,FUS,GAA,GALC,GARS,GATA3,GATM,GLB1,GLUL,HADHA,HADHB,HDAC4,HDAC8,HEXA,HOXA13,INF2,IRF5,ISCU,ITGA6,KAT6B,KCNJ1,KL,KMT2D,…
Detected: Decreased with HAART	50kb	Human Phenotype	HP:0012373	Abnormal eye physiology	26	0.00004688189	0.2881361	0.000208074788704663	1.388425	108.0361	150	46772	0.075	0.003207047	126	1049	1057	ABHD5,ACADSB,ACTB,ACVR1,ADAT3,AFG3L2,ALDH5A1,ALDOA,ALG3,ANKH,ANKRD11,ANO10,ARL13B,ATIC,BBS4,BLOC1S3,CD96,CHRNE,CLPP,COG8,COQ2,COX14,CRYBA4,CTC1,CTDP1,DDHD2,DHODH,DOK7,DUSP6,EIF2B4,EPG5,ERCC2,ERLIN2,EXOSC3,FANCA,FANCD2,FANCG,FGFR3,FZD4,GALC,GATA3,GPR56,HDAC8,HEXA,HOXA13,IFT122,KAT6B,KIF21A,KLHL7,KLLN,KMT2D,L2HGDH,LCA5,LEMD3,LIFR,LMNB1,LPIN2,MAF,MAN2B1,MAP2K2,MAPK8IP3,MFSD8,MLH1,MPC1,MPLKIP,MSH2,MV…
Detected: Decreased with HAART	50kb	Human Phenotype	HP:0002664	Neoplasm	27	0.00005264657	0.3235658	0.000227086313232628	1.601541	48.70308	78	21085	0.039	0.003699312	67	455	456	AAGAB,ANTXR2,AP2S1,APC,ARAF,ASCC1,BAP1,BCR,BMPR1A,CASP10,CASP8,CBFB,CD81,CDKN2A,CHEK2,CTC1,CTSA,DOCK8,ERCC2,ETV6,FAH,FANCA,FANCD2,FANCG,FES,FGFR3,GFI1,GMPS,HDAC4,KAT6B,KLLN,L2HGDH,LEMD3,LPP,LYL1,MAP3K1,MCM4,MLH1,MSH2,MUTYH,MVK,NUP214,PDGFRL,PLCD1,PPM1D,PRKCD,PTCH1,PTEN,RARA,RASSF1,RB1,RECQL4,RNF6,RPS19,RPS26,SDHD,SETBP1,SH2B3,SH3BP2,SH3GL1,SLC25A13,SMARCA4,TNF,TNFRSF10B,TRIM37,WRAP53,WWOX
Detected: Decreased with HAART	50kb	Human Phenotype	HP:0000007	Autosomal recessive inheritance	28	0.00005498966	0.3379665	0.000233834384299901	1.309932	158.0234	207	68413	0.1035	0.003025741	183	1608	1610	ABHD5,ACADM,ACADSB,ACAT1,ACSF3,ACTB,ADAT3,ADCK3,AFG3L2,AGL,ALDH5A1,ALDOA,ALG3,ANKS6,ANO10,ANTXR2,ARHGDIA,ARL13B,ARSA,ATIC,B2M,B4GALT1,BBS4,BLOC1S3,CASC5,CASP8,CD81,CD96,CDC6,CHRNE,CHUK,CLPP,COG8,COQ2,CORO1A,COX14,CPT1A,CRTAP,CSTB,CTC1,CTDP1,CTSA,CYP4F22,DAG1,DDB1,DDHD2,DHODH,DHTKD1,DOCK8,DOK7,EIF2B4,EPG5,ERCC2,ERLIN2,ETFDH,EXOSC3,FAH,FAM134B,FANCD2,FLNB,GAA,GALC,GATM,GLB1,GLUL,GP1BA,GPR56,GSS,HAD…
Detected: Decreased with HAART	50kb	Human Phenotype	HP:0011804	Abnormality of muscle physiology	29	0.00005840968	0.3589859	0.00024371524374269	1.399837	100.0117	140	43298	0.07	0.003233406	123	970	974	ABHD5,ACADM,ACADSB,ACAT2,ACTB,ADCK3,AFG3L2,AGL,AIFM1,ALDH5A1,ALG3,ANKH,ANO10,APC,APP,ARL13B,ARSA,ATIC,B4GALT1,BAG3,CD96,CHRNE,COG7,COG8,COL9A3,COQ2,COX14,CPT1A,CSTB,CTDP1,CTGF,DAG1,DDHD2,DOK7,DUSP6,DYNC1H1,EIF2B4,EPG5,ERCC2,ERLIN2,ETFDH,EXOSC3,FGFR3,FUS,GAA,GALC,GARS,GATM,HADHA,HADHB,HDAC4,HDAC8,HEXA,INF2,IRF5,ISCU,KAT6B,KCNJ1,KMT2D,L2HGDH,LCA5,LDHA,LEMD3,LIFR,LPIN2,MAN2B1,MAP2K2,MLH1,MMAB,MPI,MS…
Detected: Decreased with HAART	50kb	Human Phenotype	HP:0007178	Motor polyneuropathy	30	0.0000591737	0.3636816	0.000246422772081712	9.178717	0.6536861	6	283	0.003	0.02120141	3	5	5	CTDP1,SLC12A6,TRPV4
Detected: Decreased with HAART	50kb	Human Phenotype	HP:0001250	Seizures	33	0.00007263577	0.4464194	0.000291701436557223	1.456318	76.90629	112	33295	0.056	0.003363868	96	757	757	ACADM,ACADSB,ACSF3,ACTB,ACVR1,ADCK3,AFG3L2,AIFM1,ALDH5A1,ALG3,ANKRD11,APP,ARL13B,ARSA,ATIC,ATP2A2,CCM2,CD96,CLPP,COG8,COQ2,COX14,CPT1A,CSTB,CTC1,CTSA,DUSP6,DYNC1H1,EIF2B4,EPG5,ERCC2,ERLIN2,EXOSC3,FGFR3,GAA,GALC,GATA3,GLB1,GLUL,GPR56,GSS,HDAC4,HDAC8,HEXA,HGSNAT,IL17RA,KAT6B,KCNJ1,KLLN,KMT2D,L2HGDH,LCA5,MFSD8,MLH1,MPC1,MPLKIP,MSH2,MVK,NDE1,NDUFA2,NDUFAF3,NDUFAF6,NDUFS1,NDUFV1,OCLN,PCDH19,PCNT,PDP1,…
Detected: Decreased with HAART	50kb	Human Phenotype	HP:0000478	Abnormality of the eye	34	0.00007562501	0.4647913	0.000300643420696379	1.324553	140.4247	186	60794	0.093	0.003059512	161	1380	1392	ABHD5,ACADSB,ACTB,ACVR1,ADAT3,AFG3L2,AGL,ALDH5A1,ALDOA,ALG3,ANKH,ANKRD11,ANO10,APC,ARL13B,ARSA,ATIC,BAP1,BBS4,BLOC1S3,CD96,CDKN2A,CHEK2,CHRNE,CLPP,COG8,COQ2,COX14,CRTAP,CRYBA4,CTC1,CTDP1,CTSA,DDHD2,DHODH,DOK7,DUSP6,EIF2B4,EPG5,ERCC2,ERLIN2,ETFDH,EXOSC3,FANCA,FANCD2,FANCG,FGFR3,FLNB,FZD4,GALC,GATA3,GLB1,GPR56,GSS,HADHA,HADHB,HDAC4,HDAC8,HEXA,HGSNAT,HOXA13,HPS4,HSD11B2,IFT122,IL17RA,KAT6B,KCNJ1,KIF…
Detected: Decreased with HAART	50kb	Human Phenotype	HP:0006489	Abnormality of the femoral metaphysis	35	0.00008759135	0.5383364	0.000337514463861386	8.544661	0.7021929	6	304	0.003	0.01973684	4	5	5	FGFR3,SETBP1,TRIP11,TRPV4
Detected: Decreased with HAART	50kb	Human Phenotype	HP:0011805	Abnormality of muscle morphology	36	0.00008787376	0.5400721	0.000338298171366907	1.478416	68.99276	102	29869	0.051	0.003414912	88	632	637	ABHD5,ACADSB,ADCK3,AFG3L2,AGL,AIFM1,ALDOA,ALG3,ANTXR2,B4GALT1,BAG3,CDC6,CHRNE,COQ2,COX14,CPT1A,CTDP1,CTGF,DAG1,DHODH,DOK7,DYNC1H1,EPG5,ERCC2,EXOSC3,FAM134B,FGFR3,FUS,GAA,GARS,GATA3,GLB1,GLUL,HADHA,HADHB,HDAC8,INF2,IRF5,ISCU,ITGA6,KAT6B,KL,LDHA,LEMD3,LIFR,LMBR1,LPIN2,MAN2B1,MLH1,MSH2,MTMR2,NDUFAF3,NDUFS1,NDUFV1,NEXN,PEX1,PEX6,PGM1,PLEC,PLN,POR,PTEN,PTH1R,RAB18,RAB23,RBM8A,RECQL4,ROR2,SDHAF1,SEPN1,…
Detected: Decreased with HAART	50kb	Human Phenotype	HP:0000240	Abnormality of skull size	37	0.00008831845	0.5428052	0.000339095322376682	1.520889	59.17592	90	25619	0.045	0.003513018	77	578	578	ACADSB,ACTB,ADAT3,ALG3,ANKH,ANKRD11,B4GALT1,BBS4,CASC5,CD96,CDC6,CHUK,CLPP,DYNC1H1,EIF2B4,EPG5,ERCC2,ETFDH,EXOSC3,FANCA,FANCD2,FANCG,FGFR3,HDAC4,HDAC8,HEXA,KAT6B,KCNJ1,KLLN,KMT2D,L2HGDH,LEMD3,MAN2B1,MAP2K2,MCM4,MPC1,MPLKIP,MVK,NDE1,NDUFAF3,NDUFS1,NDUFV1,OCLN,PCNT,PEX1,PEX6,PIGT,POR,PTCH1,PTEN,QDPR,RAB18,RECQL4,RNASEH2A,ROR2,RPS19,SAMHD1,SDHD,SEPSECS,SERPINH1,SETBP1,SHOC2,SKI,SLC12A6,SLC35C1,SLC35…
Detected: Decreased with HAART	50kb	Human Phenotype	HP:0011007	Age of onset	38	0.00009751037	0.5992987	0.00036714326646438	1.52037	58.5384	89	25343	0.0445	0.003511818	76	578	585	AAGAB,ACADSB,ADAT3,AFG3L2,AIFM1,ALDH5A1,ANKH,ARHGDIA,CASP10,CBFB,CHRNE,CORO1A,CTC1,CTDP1,CXCR4,DOCK8,DOK7,DYNC1H1,EIF2B4,EPG5,ETV6,EXOSC3,FAM134B,FZD4,GARS,GATM,GLB1,GMPS,HDAC4,HEXA,ISCU,ITGA2,ITGA6,KL,L2HGDH,LDHA,LMNB1,LPP,MFSD8,MMAB,MPC1,NDE1,NDUFA2,NDUFAF6,NEUROG3,NOL3,NUP214,PCDH19,PDP1,PHKG2,PIGT,PLEC,PTEN,QDPR,RNF170,RPS19,SDHAF1,SDHD,SEPN1,SEPSECS,SH3BP2,SH3GL1,STIM1,SUCLA2,SURF1,SYNE1,TGF…
Detected: Decreased with HAART	50kb	Human Phenotype	HP:0001249	Intellectual disability	39	0.0001109803	0.6820849	0.000407117964267352	1.502887	61.21551	92	26502	0.046	0.003471436	80	601	601	ABHD5,ACAT1,ACTB,ACVR1,ADAT3,AIFM1,ALDH5A1,ALDOA,ANKRD11,ANO10,ARSA,ATIC,ATP2A2,BBS4,CASC5,COG8,COQ2,COX14,CTDP1,CTSA,DAG1,DDHD2,DHTKD1,DIP2B,DOCK8,DYNC1H1,ERCC2,ERLIN2,FANCA,FANCD2,FGFR3,FLNB,FOXP1,GATM,GLB1,GPR56,GSS,HDAC4,HDAC8,HGSNAT,KAT6B,KCNJ1,KIRREL3,KMT2D,L2HGDH,MAN2B1,MPLKIP,NDE1,NDUFA2,NDUFAF6,OCLN,PCNT,PDP1,PEX1,PTCH1,PTEN,QDPR,RAB23,RECQL4,ROR2,RPS19,SEPSECS,SETBP1,SGSH,SHOC2,SKI,SLC1…
Detected: Decreased with HAART	50kb	Human Phenotype	HP:0001941	Acidosis	40	0.0001294997	0.7959052	0.000459310866362883	1.961116	18.86681	37	8168	0.0185	0.004529873	32	193	193	ACADM,ACAT1,ACAT2,ACSF3,ADCK3,AIFM1,COQ2,COX14,CPT1A,EPG5,ETFDH,GSS,HADHA,HADHB,ISCU,LDHA,MMAB,MPC1,NDUFA2,NDUFAF3,NDUFAF6,NDUFS1,NDUFV1,NEUROG3,NFU1,PDP1,PHKG2,SDHAF1,SUCLA2,SURF1,TK2,WNK1
Detected: Decreased with HAART	50kb	Human Phenotype	HP:0000924	Abnormality of the skeletal system	41	0.0001307972	0.8038796	0.00046276265553719	1.297963	152.5468	198	66042	0.099	0.002998092	172	1457	1462	ACADSB,ACTB,ACVR1,ADAT3,ADCK3,AIFM1,ALDOA,ALG3,ANKH,ANKRD11,ANO10,ANTXR2,AP2S1,APC,APP,ARL13B,ASCC1,ATIC,ATP2A2,B2M,B4GALT1,BAG3,BBS4,BMPR1A,CASC5,CD81,CD96,CDC6,CHEK2,CHRNE,CHUK,CLPP,COL9A3,CRTAP,CTC1,CTDP1,CTGF,CTSA,DAG1,DHODH,DLX3,DOCK8,DOK7,DUSP6,DYNC1H1,EDARADD,EIF2B4,EPG5,ERCC2,ERLIN2,ETFDH,EXOSC3,FAH,FAM134B,FANCA,FANCD2,FANCG,FGF9,FGFR3,FLNB,FZD4,GARS,GATA3,GLB1,GLUL,GPR56,HDAC4,HDAC8,HEX…
Detected: Decreased with HAART	50kb	Human Phenotype	HP:0004360	Abnormality of acid-base homeostasis	42	0.0001314992	0.8081941	0.000464862159537572	1.920848	20.30354	39	8790	0.0195	0.00443686	34	208	208	ACADM,ACAT1,ACAT2,ACSF3,ADCK3,AIFM1,COQ2,COX14,CPT1A,EPG5,ETFDH,GSS,HADHA,HADHB,HSD11B2,ISCU,KCNJ1,LDHA,MMAB,MPC1,NDUFA2,NDUFAF3,NDUFAF6,NDUFS1,NDUFV1,NEUROG3,NFU1,PDP1,PHKG2,SDHAF1,SUCLA2,SURF1,TK2,WNK1
Detected: Decreased with HAART	50kb	Human Phenotype	HP:0100543	Cognitive impairment	43	0.0001316676	0.8092291	0.000465073428712871	1.331652	126.1591	168	54618	0.084	0.003075909	149	1241	1241	ABHD5,ACADM,ACADSB,ACAT1,ACAT2,ACSF3,ACTB,ACVR1,ADAT3,AGL,AIFM1,ALDH5A1,ALDOA,ALG3,ANKRD11,ANO10,APP,ARL13B,ARSA,ATIC,ATP2A2,B4GALT1,BBS4,CASC5,CD96,CDC6,CHRNE,CLPP,COG8,COQ2,CORO1A,COX14,CSTB,CTC1,CTDP1,CTSA,CYP4F22,DAG1,DDHD2,DHTKD1,DIP2B,DOCK8,DYNC1H1,EIF2B4,EPG5,ERCC2,ERLIN2,EXOSC3,FANCA,FANCD2,FANCG,FGFR3,FLNB,FOXP1,GAA,GALC,GATM,GLB1,GLUL,GPR56,GSS,HADHA,HADHB,HDAC4,HDAC8,HEXA,HGSNAT,KAT6B,…
Detected: Decreased with HAART	50kb	Human Phenotype	HP:0003674	Onset	44	0.0001379484	0.8478309	0.000482481291176471	1.500564	59.97743	90	25966	0.045	0.003466071	77	592	599	AAGAB,ACADSB,ADAT3,AFG3L2,AIFM1,ALDH5A1,ANKH,ARHGDIA,CASP10,CBFB,CHRNE,COQ2,CORO1A,CTC1,CTDP1,CXCR4,DOCK8,DOK7,DYNC1H1,EIF2B4,EPG5,ETV6,EXOSC3,FAM134B,FZD4,GARS,GATM,GLB1,GMPS,HDAC4,HEXA,ISCU,ITGA2,ITGA6,KL,L2HGDH,LDHA,LMNB1,LPP,MFSD8,MMAB,MPC1,NDE1,NDUFA2,NDUFAF6,NEUROG3,NOL3,NUP214,PCDH19,PDP1,PHKG2,PIGT,PLEC,PTEN,QDPR,RNF170,RPS19,SDHAF1,SDHD,SEPN1,SEPSECS,SH3BP2,SH3GL1,STIM1,SUCLA2,SURF1,SYNE…
Detected: Decreased with HAART	50kb	Human Phenotype	HP:0012443	Abnormality of the brain	45	0.0001669999	1	0.000562049191745283	1.388499	92.18591	128	39910	0.064	0.003207216	114	909	910	ABHD5,ACADM,ACADSB,ACTB,ADAT3,ADCK3,AFG3L2,AIFM1,ALDH5A1,ALG3,ANKRD11,ANO10,APP,ARL13B,ARSA,B4GALT1,BBS4,CASC5,CD96,CDC6,CHUK,CLPP,COG8,COQ2,COX14,CSTB,CTC1,CTDP1,DDHD2,DOK7,DYNC1H1,EIF2B4,EPG5,ERCC2,ERLIN2,ETFDH,EXOSC3,FANCA,FANCD2,FANCG,FGFR3,GALC,GLB1,GLUL,GPR56,GSS,HDAC4,HDAC8,KAT6B,KLLN,KMT2D,L2HGDH,LCA5,LEMD3,LMNB1,MAN2B1,MAP2K2,MCM4,MFSD8,MLH1,MPC1,MPLKIP,MSH2,MVK,NDE1,NDUFA2,NDUFAF3,NDUFA…
Detected: Decreased with HAART	50kb	Human Phenotype	HP:0007319	Morphological abnormality of the central nervous system	46	0.0001762488	1	0.000587633265420561	1.323413	126.9445	168	54958	0.084	0.00305688	145	1233	1234	ABHD5,ACADM,ACADSB,ACTB,ADAT3,ADCK3,AFG3L2,AIFM1,ALDH5A1,ALG3,ANKRD11,ANO10,APC,APP,ARL13B,ARSA,B4GALT1,BBS4,CASC5,CCM2,CD96,CDC6,CDKN2A,CHEK2,CHRNE,CHUK,CLPP,COG8,COQ2,COX14,CPT1A,CSTB,CTC1,CTDP1,DDHD2,DOCK8,DOK7,DUSP6,DYNC1H1,EIF2B4,EPG5,ERCC2,ERLIN2,ETFDH,EXOSC3,FAM134B,FANCA,FANCD2,FANCG,FGFR3,FLNB,FUS,GAA,GALC,GARS,GLB1,GLUL,GPR56,GSS,HDAC4,HDAC8,HEXA,INF2,KAT6B,KLHL7,KLLN,KMT2D,L2HGDH,LCA5,…
Detected: Decreased with HAART	50kb	Human Phenotype	HP:0011842	Abnormality of skeletal morphology	47	0.0001962144	1	0.000635396252950076	1.292647	149.3061	193	64639	0.0965	0.002985814	168	1417	1422	ACADSB,ACTB,ACVR1,ADAT3,ADCK3,AIFM1,ALDOA,ALG3,ANKH,ANKRD11,ANO10,ANTXR2,AP2S1,APC,ARL13B,ASCC1,ATIC,ATP2A2,B2M,B4GALT1,BAG3,BBS4,BMPR1A,CASC5,CD81,CD96,CDC6,CHEK2,CHRNE,CHUK,CLPP,COL9A3,CRTAP,CTC1,CTDP1,CTGF,CTSA,DAG1,DHODH,DLX3,DOCK8,DOK7,DUSP6,DYNC1H1,EDARADD,EIF2B4,EPG5,ERCC2,ERLIN2,ETFDH,EXOSC3,FAH,FAM134B,FANCA,FANCD2,FANCG,FGF9,FGFR3,FLNB,GARS,GATA3,GLB1,GLUL,GPR56,HDAC4,HDAC8,HEXA,HGSNAT,…
Detected: Decreased with HAART	50kb	Human Phenotype	HP:0009660	Short phalanx of the thumb	48	0.0002143974	1	0.000682405404758364	5.953844	1.175711	7	509	0.0035	0.01375246	5	10	10	ACVR1,HOXA13,PCNT,PTCH1,SETBP1
Detected: Decreased with HAART	50kb	Human Phenotype	HP:0006753	Neoplasm of the stomach	49	0.0002191923	1	0.000695119458949704	2.765803	6.146497	17	2661	0.0085	0.006388576	15	51	51	APC,BMPR1A,CASP10,CD81,CDKN2A,CHEK2,FGFR3,MLH1,MSH2,MUTYH,PDGFRL,PRKCD,PTCH1,RECQL4,SDHD
Detected: Decreased with HAART	50kb	Human Phenotype	HP:0002012	Abnormality of the abdominal organs	50	0.0002349255	1	0.000732808671522214	1.356717	102.4532	139	44355	0.0695	0.003133807	129	983	983	AAGAB,ABHD5,ACADM,ACTB,ACVR2B,AFG3L2,AGL,ALDOA,ALG3,ANKS6,ANTXR2,AP2S1,APC,ARL13B,ARSA,ASCC1,BBS4,BMPR1A,CASP10,CASP8,CD81,CD96,CDC6,CDKN2A,CHEK2,CHRNE,COG8,COQ2,COX14,CPT1A,CTC1,CTGF,CTSA,DDHD2,DHODH,ERCC2,ETFDH,FAH,FANCA,FANCD2,FANCG,FGFR3,GAA,GATA3,GLB1,GP1BA,HADHA,HADHB,HDAC4,HDAC8,HEXA,HGSNAT,IFT122,IL17RA,IL7R,IRF5,ITGA6,KAT6B,KLLN,KMT2D,LEMD3,LIFR,LMNB1,LPIN2,LTBP4,MAN2B1,MAP2K2,MCM4,MLH1,…
Detected: Decreased with HAART	50kb	Human Phenotype	HP:0100834	Neoplasm of the large intestine	51	0.0002364453	1	0.000736697474017467	3.491367	3.437049	12	1488	0.006	0.008064516	10	34	34	AAGAB,APC,BMPR1A,CHEK2,FGFR3,MLH1,MSH2,MUTYH,PDGFRL,RPS19
Detected: Decreased with HAART	50kb	Human Phenotype	HP:0007378	Neoplasm of the gastrointestinal tract	52	0.0002434423	1	0.000755162510137581	2.119977	13.20769	28	5718	0.014	0.004896817	26	112	112	AAGAB,APC,ASCC1,BMPR1A,CASP10,CASP8,CD81,CDKN2A,CHEK2,FAH,FGFR3,KLLN,MLH1,MSH2,MUTYH,PDGFRL,PRKCD,PTCH1,PTEN,RECQL4,RNF6,RPS19,SDHD,SETBP1,SLC25A13,WWOX
Detected: Decreased with HAART	50kb	Human Phenotype	HP:0001985	Hypoketotic hypoglycemia	53	0.0002508797	1	0.000773229658531317	9.133534	0.5474332	5	237	0.0025	0.02109705	3	6	6	CPT1A,HADHA,HADHB
Detected: Decreased with HAART	50kb	Human Phenotype	HP:0010034	Short 1st metacarpal	54	0.0003249892	1	0.00095293066109589	6.694786	0.8962198	6	388	0.003	0.01546392	4	8	8	ACVR1,HOXA13,PCNT,SETBP1
Detected: Decreased with HAART	50kb	Human Phenotype	HP:0009658	Aplasia/Hypoplasia of the phalanges of the thumb	55	0.0003463232	1	0.00100789233120326	4.764011	1.679257	8	727	0.004	0.01100413	6	13	13	ACVR1,FGFR3,HOXA13,PCNT,PTCH1,SETBP1
Detected: Decreased with HAART	50kb	Human Phenotype	HP:0000944	Abnormality of the metaphyses	56	0.0003470034	1	0.0010091858392663	2.177276	11.48224	25	4971	0.0125	0.005029169	20	106	107	ACVR1,ANKH,CTC1,FGFR3,GLB1,IFT122,LEMD3,LIFR,LMBR1,LPIN2,MMP9,PCNT,PTH1R,SETBP1,SKI,SLC17A5,SLC35D1,TBXAS1,TRIP11,TRPV4
Detected: Decreased with HAART	50kb	Human Phenotype	HP:0009121	Abnormal axial skeleton morphology	57	0.0003631385	1	0.0010461614525572	1.314883	120.1628	158	52022	0.079	0.003037177	135	1128	1133	ACADSB,ACTB,ACVR1,ADAT3,AIFM1,ALDOA,ALG3,ANKH,ANKRD11,ANTXR2,APC,ARL13B,ASCC1,ATIC,B4GALT1,BAG3,BBS4,CASC5,CD81,CD96,CDC6,CHRNE,CHUK,CLPP,CRTAP,CTC1,CTDP1,DAG1,DHODH,DLX3,DOCK8,DOK7,DYNC1H1,EDARADD,EIF2B4,EPG5,ERCC2,ETFDH,EXOSC3,FAM134B,FANCA,FANCD2,FANCG,FGFR3,FLNB,GARS,GLB1,HDAC4,HDAC8,HEXA,HGSNAT,HOXA13,IFT122,KAT6B,KCNJ1,KLLN,KMT2D,L2HGDH,LCA5,LEMD3,LIFR,LTBP4,MAN2B1,MAP2K2,MCM4,MPC1,MPLKIP,M…
Detected: Decreased with HAART	50kb	Human Phenotype	HP:0001574	Abnormality of the integument	58	0.0003754805	1	0.00107658095140562	1.303981	127.3025	166	55113	0.083	0.003011994	144	1219	1224	AAGAB,ABHD5,ACTB,ACVR1,ALDH2,ALDOA,ALG3,ANKRD11,ANTXR2,APC,ARL13B,ATIC,ATP2A2,BAG3,BAP1,BBS4,BLOC1S3,BMPR2,CASP10,CASP8,CCM2,CD81,CD96,CDKN2A,CHEK2,CHUK,CTC1,CTDP1,CTGF,CTSA,CXCR4,CYP4F22,DDB1,DHODH,DLX3,DOCK8,DOK7,DUSP6,EDARADD,EPG5,ERCC2,ETFDH,FAM134B,FANCA,FANCD2,FANCG,FGF9,FGFR3,FLNB,GATA3,GLB1,GLUL,GP1BA,HDAC4,HDAC8,HGSNAT,HOXA13,HOXC13,HPS4,IFT122,IL17RA,IL7R,IRF5,ITGA2,ITGA6,KAT6B,KL,KLHL7…
Detected: Decreased with HAART	50kb	Human Phenotype	HP:0000248	Brachycephaly	59	0.0003994447	1	0.00113547328067729	2.717486	5.887795	16	2549	0.008	0.006276971	14	55	55	ATIC,FGFR3,HDAC4,HDAC8,NBAS,PEX1,PIGT,POR,PTH1R,RAB18,RAB23,RBM8A,RECQL4,SLC12A6
Detected: Decreased with HAART	50kb	Human Phenotype	HP:0012252	Abnormal respiratory system morphology	60	0.0004581681	1	0.0012753040546814	1.378298	83.43622	115	36122	0.0575	0.003183655	102	798	799	ACVR1,AIFM1,BAG3,BBS4,BMPR2,CASP8,CD81,CD96,CDC6,CHEK2,CHRNE,CORO1A,COX14,CTC1,CTGF,CXCR4,CYP4F22,DOCK8,DOK7,DUSP6,EPG5,ERCC2,ETFDH,EXOSC3,FANCA,FANCD2,FANCG,FGFR3,FLNB,GAA,GLB1,GLUL,HADHA,HADHB,HDAC4,HDAC8,HEXA,HGSNAT,HPS4,IL17RA,IRF5,ISCU,KAT6B,KMT2D,LEMD3,LIFR,LMNB1,LPIN2,LTBP4,MAN2B1,MCM4,MLH1,MMAB,MPC1,MPLKIP,MSH2,NDUFA2,NDUFAF3,NDUFAF6,NDUFS1,NDUFV1,NFU1,PCNT,PEX1,PEX6,PGM1,PIGT,PLEC,POR,PR…
Detected: Decreased with HAART	50kb	Human Phenotype	HP:0002111	Restrictive respiratory insufficiency	62	0.0004779248	1	0.00132426930019417	7.929112	0.6305877	5	273	0.0025	0.01831502	2	5	5	SEPN1,SLC12A6
Detected: Decreased with HAART	50kb	Human Phenotype	HP:0100491	Abnormality of the joints of the lower limbs	63	0.0004789232	1	0.0013253201158371	1.597424	36.30845	58	15719	0.029	0.003689802	51	327	328	ACTB,ANKRD11,BAG3,CD96,CDC6,COL9A3,CRTAP,CTC1,CTDP1,CTGF,DAG1,DHODH,EXOSC3,FAM134B,FANCA,FANCD2,FANCG,FGF9,FGFR3,FLNB,GLB1,GPR56,HDAC8,HOXA13,IRF5,KAT6B,KMT2D,LIFR,MAN2B1,MAP2K2,PCNT,POR,PTEN,PTH1R,RAB23,RBM8A,RECQL4,ROR2,RPS19,SEPN1,SERPINH1,SETBP1,SKI,SLC35D1,SMAD3,SMARCA4,TGFB1,TRIP11,TRPV4,WNK1,ZNF592
Detected: Decreased with HAART	50kb	Human Phenotype	HP:0003330	Abnormal bone structure	64	0.0004882441	1	0.00134676094851804	1.562743	40.31372	63	17453	0.0315	0.003609695	55	372	372	ACVR1,ANKH,ANTXR2,APC,CD96,COL9A3,CRTAP,CTC1,CTDP1,CTGF,DLX3,DUSP6,ERCC2,FAH,FAM134B,FANCA,FANCD2,FANCG,FGFR3,FLNB,GLB1,HGSNAT,HOXA13,IFT122,IRF5,KCNJ1,LEMD3,LIFR,LMBR1,LPIN2,NPHP4,PCNT,PEX1,PEX6,PIGT,PTCH1,PTEN,PTH1R,RBM8A,RECQL4,SERPINH1,SETBP1,SGSH,SKI,SLC17A5,SLC35D1,SMAD3,TBXAS1,TGFB1,TJP2,TRIP11,TRPV4,WNK1,WNT1,WRAP53
Detected: Decreased with HAART	50kb	Human Phenotype	HP:0002860	Squamous cell carcinoma	65	0.0005042397	1	0.0013828636487508	4.497969	1.778581	8	770	0.004	0.01038961	5	16	16	CDKN2A,PTEN,RECQL4,TNFRSF10B,WRAP53
Detected: Decreased with HAART	50kb	Human Phenotype	HP:0001252	Muscular hypotonia	66	0.0005090362	1	0.00139423158809981	1.439792	62.50902	90	27062	0.045	0.003325697	78	608	608	ACADM,ACADSB,ACTB,ALDH5A1,ALG3,ARL13B,ARSA,ATIC,B4GALT1,CD96,CHRNE,COG7,COG8,COX14,CPT1A,DUSP6,DYNC1H1,EIF2B4,EPG5,ERCC2,ETFDH,EXOSC3,FGFR3,GAA,GALC,HADHA,HADHB,HDAC4,HDAC8,HEXA,KAT6B,KMT2D,L2HGDH,LCA5,LEMD3,LIFR,MAN2B1,MAP2K2,MLH1,MMAB,MPI,MSH2,MVK,NBAS,NDUFA2,NDUFAF3,NDUFAF6,NDUFS1,NDUFV1,OCLN,PDP1,PEX1,PEX6,PHKG2,PTCH1,PTEN,QDPR,RAB18,SDHAF1,SEPN1,SERPINH1,SETBP1,SKI,SLC12A6,SLC17A5,SLC35C1,SM…
Detected: Decreased with HAART	50kb	Human Phenotype	HP:0009826	Hypoplasia involving bones of the extremities	67	0.0005160024	1	0.00140880502193878	1.990954	14.56588	29	6306	0.0145	0.004598795	26	123	124	ACTB,B2M,CD96,CHUK,COL9A3,CRTAP,DHODH,FGFR3,FLNB,GLUL,HDAC8,IFT122,LIFR,MMP9,NBAS,PCNT,PIGT,PTH1R,RECQL4,ROR2,RPS19,SERPINH1,SETBP1,SLC35D1,TRIP11,TRPV4
Detected: Decreased with HAART	50kb	Human Phenotype	HP:0003808	Abnormal muscle tone	68	0.000538347	1	0.00146234994098985	1.437137	62.62452	90	27112	0.045	0.003319563	78	609	609	ACADM,ACADSB,ACTB,ALDH5A1,ALG3,ARL13B,ARSA,ATIC,B4GALT1,CD96,CHRNE,COG7,COG8,COX14,CPT1A,DUSP6,DYNC1H1,EIF2B4,EPG5,ERCC2,ETFDH,EXOSC3,FGFR3,GAA,GALC,HADHA,HADHB,HDAC4,HDAC8,HEXA,KAT6B,KMT2D,L2HGDH,LCA5,LEMD3,LIFR,MAN2B1,MAP2K2,MLH1,MMAB,MPI,MSH2,MVK,NBAS,NDUFA2,NDUFAF3,NDUFAF6,NDUFS1,NDUFV1,OCLN,PDP1,PEX1,PEX6,PHKG2,PTCH1,PTEN,QDPR,RAB18,SDHAF1,SEPN1,SERPINH1,SETBP1,SKI,SLC12A6,SLC17A5,SLC35C1,SM…
Detected: Decreased with HAART	50kb	Human Phenotype	HP:0010009	Abnormality of the 1st metacarpal	69	0.0005638709	1	0.00151819580056604	6.026861	0.9955432	6	431	0.003	0.01392111	4	9	9	ACVR1,HOXA13,PCNT,SETBP1
Detected: Decreased with HAART	50kb	Human Phenotype	HP:0002715	Abnormality of the immune system	70	0.0005676653	1	0.00152553367815443	1.37633	81.37584	112	35230	0.056	0.003179109	106	789	789	ACTB,ACVR2B,AGL,ALDOA,APC,ASCC1,B2M,BAG3,BBS4,BCR,CASP10,CASP8,CBFB,CD4,CD81,CD96,CDKN2A,CHEK2,CHRNE,COG7,CORO1A,CTC1,CTGF,CTSA,CXCR4,CYP4F22,DOCK8,DOK7,EPG5,ERCC2,ETV6,FAH,FANCA,FANCD2,FANCG,FES,FGFR3,GAA,GALC,GFI1,GLB1,GMPS,GP1BA,GSS,HEXA,HGSNAT,HLA-A,HOXA13,IL17RA,IL7R,IRF5,KAT6B,KLLN,KMT2D,LEMD3,LIFR,LPIN2,LPP,LYL1,MAN2B1,MCM4,MLH1,MMAB,MPLKIP,MSH2,MVK,NEXN,NUP214,OCLN,PCNT,PHKG2,PLEC,PLN,PRK…
Detected: Decreased with HAART	50kb	Human Phenotype	HP:0006257	Abnormality of carpal bone ossification	71	0.000598246	1	0.00159868359925094	5.009102	1.397456	7	605	0.0035	0.01157025	5	12	12	FLNB,HOXA13,PTH1R,SLC35D1,TRPV4
Detected: Decreased with HAART	50kb	Human Phenotype	HP:0011314	Abnormality of long bone morphology	72	0.0006315991	1	0.00167319043756188	1.608296	33.57591	54	14536	0.027	0.003714915	48	304	305	ACVR1,ANKH,ANTXR2,B2M,CDC6,COL9A3,CRTAP,CTC1,DHODH,DOK7,FAM134B,FGF9,FGFR3,FLNB,GLB1,HDAC4,HOXA13,IFT122,LEMD3,LIFR,LMBR1,LPIN2,MAN2B1,MAP2K2,MMP9,NPHP4,PCNT,PEX1,PEX6,PIGT,POR,PTH1R,RAB23,RBM8A,RECQL4,ROR2,RPS19,SERPINH1,SETBP1,SKI,SLC17A5,SLC35D1,TBXAS1,TGFB1,TMEM216,TRIP11,TRPV4,WNK1
Detected: Decreased with HAART	50kb	Human Phenotype	HP:0001367	Abnormal joint morphology	73	0.0006632508	1	0.00174730872295385	1.385987	75.75829	105	32798	0.0525	0.003201415	90	693	694	ACTB,ACVR1,ALG3,ANKH,ANKRD11,ANTXR2,AP2S1,APC,BAG3,CD81,CD96,CDC6,CHRNE,COL9A3,CRTAP,CTC1,CTDP1,CTGF,DAG1,DHODH,DOK7,EPG5,ERCC2,EXOSC3,FAM134B,FANCA,FANCD2,FANCG,FGF9,FGFR3,FLNB,GATA3,GLB1,GLUL,GPR56,HDAC4,HDAC8,HGSNAT,HOXA13,IFT122,IRF5,ITGA6,KAT6B,KCNJ1,KMT2D,LEMD3,LIFR,LMBR1,LPIN2,LTBP4,MAN2B1,MAP2K2,MLH1,MMP9,MSH2,MVK,PCNT,PEX1,PIGT,PLEC,POR,PRKCD,PTCH1,PTEN,PTH1R,RAB18,RAB23,RBM8A,RECQL4,ROR…
Detected: Decreased with HAART	50kb	Human Phenotype	HP:0002488	Acute leukemia	74	0.0007375546	1	0.00191245986832223	2.660362	5.638331	15	2441	0.0075	0.006145023	13	62	62	BCR,CBFB,CHEK2,ETV6,FES,GFI1,GMPS,LPP,NUP214,RARA,RPS19,RPS26,SH3GL1
Detected: Decreased with HAART	50kb	Human Phenotype	HP:0001384	Abnormality of the hip joint	77	0.0007955384	1	0.00203812082010772	2.215822	9.477294	21	4103	0.0105	0.005118206	16	90	90	CD96,COL9A3,CRTAP,DHODH,EXOSC3,FLNB,GLB1,KAT6B,KMT2D,RAB23,RBM8A,RECQL4,SEPN1,SLC35D1,SMAD3,TRPV4
Detected: Decreased with HAART	50kb	Human Phenotype	HP:0000951	Abnormality of the skin	78	0.0008158705	1	0.00208025110810006	1.31313	106.6155	140	46157	0.07	0.003033126	121	1022	1022	AAGAB,ABHD5,ACVR1,ALDH2,ALDOA,ANKRD11,ANTXR2,APC,ATIC,ATP2A2,BAG3,BAP1,BLOC1S3,BMPR2,CASP10,CASP8,CCM2,CD81,CD96,CDKN2A,CHEK2,CHUK,CTC1,CTGF,CTSA,CXCR4,CYP4F22,DDB1,DHODH,DOCK8,DOK7,DUSP6,EDARADD,EPG5,ERCC2,ETFDH,FAM134B,FANCA,FANCD2,FANCG,FGF9,FGFR3,FLNB,GATA3,GLB1,GLUL,GP1BA,HDAC4,HDAC8,HOXA13,HPS4,IFT122,IL17RA,IL7R,IRF5,ITGA2,ITGA6,KAT6B,KL,KLHL7,KLLN,KMT2D,LEMD3,LIFR,LPIN2,LTBP4,MAP2K2,MASTL…
Detected: Decreased with HAART	50kb	Human Phenotype	HP:0003593	Infantile onset	79	0.0008220835	1	0.00209359872903034	1.68128	26.17054	44	11330	0.022	0.003883495	40	255	255	ACADSB,ADAT3,AFG3L2,AIFM1,ALDH5A1,CBFB,CHRNE,CORO1A,CTC1,CTDP1,CXCR4,DOCK8,ETV6,FZD4,GATM,GMPS,HEXA,L2HGDH,LPP,NDUFA2,NDUFAF6,NUP214,PCDH19,PDP1,PHKG2,PIGT,PTEN,QDPR,RPS19,SDHAF1,SEPN1,SEPSECS,SH3GL1,SUCLA2,SURF1,TK2,TRPM6,UPB1,VPS45,WNK1
Detected: Decreased with HAART	50kb	Human Phenotype	HP:0009778	Short thumb	80	0.0008369746	1	0.00212646187691395	3.020438	3.972933	12	1720	0.006	0.006976744	10	32	32	ACVR1,DHODH,FANCA,FANCD2,HOXA13,PCNT,PTCH1,RECQL4,RPS19,SETBP1
Detected: Decreased with HAART	50kb	Human Phenotype	HP:0000294	Low anterior hairline	81	0.0008659455	1	0.00218280605650383	3.430503	2.915024	10	1262	0.005	0.00792393	7	27	27	ANKRD11,FGFR3,HDAC8,MAN2B1,RAB18,SLC12A6,TCF12
Detected: Decreased with HAART	50kb	Human Phenotype	HP:0005561	Abnormality of bone marrow cell morphology	82	0.0008691609	1	0.00218769991145711	2.112299	10.88861	23	4714	0.0115	0.004879084	19	110	110	CASP10,CD81,COQ2,CORO1A,CTC1,CXCR4,FANCA,FANCD2,FANCG,GFI1,MMAB,PRKCD,RARA,SH2B3,STK4,TBXAS1,TGFB1,WRAP53,ZBTB24
Detected: Decreased with HAART	50kb	Human Phenotype	HP:0011849	Abnormal bone ossification	83	0.000883752	1	0.00221248088421053	2.03674	12.27452	25	5314	0.0125	0.004704554	20	107	107	ACVR1,CD96,COL9A3,CRTAP,FANCA,FANCD2,FGFR3,FLNB,HOXA13,LMBR1,PEX1,PEX6,PTCH1,PTH1R,RBM8A,RECQL4,SETBP1,SLC35D1,TRIP11,TRPV4
Detected: Decreased with HAART	50kb	Human Phenotype	HP:0011458	Abdominal symptom	84	0.000909178	1	0.0022704303458042	1.438187	57.01621	82	24684	0.041	0.00332199	69	550	550	ACADM,ACAT1,ACSF3,ACTB,ALG3,ANKRD11,APC,APP,ASCC1,BMPR1A,CASP8,CD96,CDC6,CHRNE,CPT1A,CTGF,DDHD2,ETFDH,EXOSC3,GAA,GALC,HADHB,HDAC8,HGSNAT,IFT122,IL17RA,IL7R,IRF5,ITGA6,KAT6B,KCNJ1,KMT2D,LIFR,LMNB1,MLH1,MMAB,MPI,MSH2,MVK,NDUFAF3,NDUFS1,NDUFV1,NEUROG3,NFU1,PEX1,PEX6,PIGT,PLEC,PRKCSH,PTCH1,PTEN,RECQL4,RNF6,SAMHD1,SDHD,SEPN1,SGSH,SH2B3,SH3BP2,SKI,SKIV2L,SMARCA4,SPINT2,SUCLA2,TGFB1,TNF,TRIP11,WNK1,WWOX
Detected: Decreased with HAART	50kb	Human Phenotype	HP:0001349	Facial diplegia	85	0.0009109588	1	0.00227129564519511	5.491706	1.092557	6	473	0.003	0.01268499	3	10	10	SLC12A6,SUCLA2,TK2
Detected: Decreased with HAART	50kb	Human Phenotype	HP:0002823	Abnormality of the femur	87	0.0009851141	1	0.00242372038051724	1.989074	13.07141	26	5659	0.013	0.004594451	22	121	122	ACVR1,ANKH,ANKRD11,CDC6,CRTAP,CTC1,FANCA,FANCD2,FANCG,FGFR3,FLNB,GLB1,MAN2B1,MMP9,PCNT,POR,RAB23,RBM8A,SETBP1,TBXAS1,TRIP11,TRPV4
Detected: Decreased with HAART	50kb	Human Phenotype	HP:0001298	Encephalopathy	88	0.0009926864	1	0.00243954677290471	2.411468	7.049647	17	3052	0.0085	0.005570118	10	69	69	COG8,COQ2,CPT1A,GLUL,MPC1,NDUFAF3,NDUFS1,NDUFV1,SUCLA2,SYNGAP1
Detected: Decreased with HAART	50kb	InterPro	IPR006581	VPS10	2	0.000000001968039	0.00001854286	0.0000000465479279502762	18.82302	0.4781379	9	207	0.0045	0.04347826	1	5	5	SORL1
Detected: Decreased with HAART	50kb	InterPro	IPR015880	Zinc finger, C2H2-like	5	0.0000001017469	0.0009586593	0.0000013740646022082	1.67022	70.05067	117	30327	0.0585	0.003857948	106	820	820	ATF7,BCL6,CHAMP1,CTCF,DPF3,DUSP12,EEA1,EGR1,ENSG00000267281,ENSG00000268750,FOXP1,GFI1,GTF2H2C,IKZF1,IKZF3,IKZF4,IKZF5,INSM1,JAZF1,KLF10,KLF15,KLF2,KLF3,KLF5,KLF7,KLF9,MECOM,MTF1,NUFIP1,PHF20,PRDM2,RBM6,SCAPER,SCRT1,SF3A2,TRAFD1,VEZF1,YY1,ZBTB1,ZBTB10,ZBTB24,ZBTB25,ZBTB3,ZBTB40,ZBTB42,ZBTB7A,ZBTB7B,ZBTB8A,ZBTB9,ZEB1,ZNF101,ZNF12,ZNF133,ZNF14,ZNF165,ZNF213,ZNF239,ZNF256,ZNF266,ZNF276,ZNF277,ZNF280…
Detected: Decreased with HAART	50kb	InterPro	IPR016024	Armadillo-type fold	7	0.000001200932	0.01131518	0.0000107674135732218	2.006911	28.40185	57	12296	0.0285	0.004635654	51	310	310	AGTPBP1,APC,ARFGEF1,BHLHB9,BZW1,BZW2,CAB39,CLASP1,COPG1,CTNNBL1,CTNND1,DNAJC13,DOCK11,DOCK8,EFR3A,EIF3K,EIF5,FAM65A,FAM65B,FHOD1,FMNL3,FRY,FRYL,GPRASP1,HSF2BP,IFRD2,IFT172,INF2,KPNB1,MAP3K1,MIF4GD,MMS22L,NCBP1,NOC4L,NOP9,PPP6R1,PRKDC,PSME4,RIC8A,SAAL1,SMEK1,TAF6,TMCO6,TNPO1,UNC45A,UNC79,UPF2,USP34,USP35,WAPAL,XPO7
Detected: Decreased with HAART	50kb	InterPro	IPR007087	Zinc finger, C2H2	8	0.000001228067	0.01157085	0.0000109543655	1.625099	65.84213	107	28505	0.0535	0.003753727	98	779	779	ATF7,BCL6,CHAMP1,CTCF,DPF3,DUSP12,EEA1,EGR1,ENSG00000267281,ENSG00000268750,GFI1,GTF2H2C,IKZF1,IKZF3,IKZF4,IKZF5,INSM1,JAZF1,KLF10,KLF15,KLF2,KLF3,KLF5,KLF7,KLF9,MECOM,MTF1,NUFIP1,PHF20,PRDM2,SCRT1,VEZF1,YY1,ZBTB1,ZBTB10,ZBTB24,ZBTB25,ZBTB3,ZBTB40,ZBTB42,ZBTB7A,ZBTB7B,ZBTB8A,ZBTB9,ZEB1,ZNF101,ZNF12,ZNF133,ZNF14,ZNF165,ZNF213,ZNF239,ZNF256,ZNF266,ZNF276,ZNF277,ZNF280C,ZNF280D,ZNF282,ZNF346,ZNF367,…
Detected: Decreased with HAART	50kb	InterPro	IPR000033	LDLR class B repeat	10	0.000006251692	0.05890344	0.0000407980083109756	6.301739	1.586863	10	687	0.005	0.01455604	2	15	15	LRP8,SORL1
Detected: Decreased with HAART	50kb	InterPro	IPR006053	Tumour necrosis factor	12	0.00001692661	0.1594825	0.0000917250853291139	11.4937	0.5220249	6	226	0.003	0.02654867	2	6	6	LTB,TNF
Detected: Decreased with HAART	50kb	InterPro	IPR000472	TGF-beta receptor/activin receptor, type I/II	13	0.00001844142	0.1737551	0.0000980717006459627	8.835296	0.7922768	7	343	0.0035	0.02040816	5	11	11	ACVR1,ACVR2B,BMPR1A,BMPR2,TGFBR1
Detected: Decreased with HAART	50kb	InterPro	IPR011022	Arrestin C-terminal-like domain	14	0.00002883112	0.2716468	0.000141448795297483	8.235072	0.8500229	7	368	0.0035	0.01902174	2	9	9	ARRDC2,TXNIP
Detected: Decreased with HAART	50kb	InterPro	IPR011021	Arrestin-like, N-terminal	14	0.00002883112	0.2716468	0.000141448795297483	8.235072	0.8500229	7	368	0.0035	0.01902174	2	9	9	ARRDC2,TXNIP
Detected: Decreased with HAART	50kb	InterPro	IPR023415	Low-density lipoprotein (LDL) receptor class A, conserved site	16	0.00004417759	0.4162413	0.000197828726767782	3.902971	3.330796	13	1442	0.0065	0.009015257	4	39	39	LRP8,NETO2,SORL1,ST14
Detected: Decreased with HAART	50kb	InterPro	IPR021184	Tumour necrosis factor, conserved site	17	0.00004948442	0.4662422	0.000216386927497446	7.557373	0.9262478	7	401	0.0035	0.01745636	3	13	13	LTB,TNF,TNFSF8
Detected: Decreased with HAART	50kb	InterPro	IPR013087	Zinc finger C2H2-type/integrase DNA-binding domain	18	0.00006027054	0.567869	0.000250260118079534	1.54234	57.70455	89	24982	0.0445	0.003562565	81	693	693	ATF7,BCL6,CHAMP1,CTCF,EGR1,ENSG00000267281,GFI1,IKZF1,IKZF3,IKZF4,IKZF5,INSM1,JAZF1,KLF10,KLF15,KLF2,KLF3,KLF5,KLF7,KLF9,MECOM,MTF1,PRDM2,SCRT1,VEZF1,YY1,ZBTB1,ZBTB10,ZBTB24,ZBTB25,ZBTB3,ZBTB40,ZBTB42,ZBTB7A,ZBTB7B,ZBTB8A,ZBTB9,ZEB1,ZNF101,ZNF12,ZNF133,ZNF14,ZNF165,ZNF213,ZNF239,ZNF256,ZNF266,ZNF276,ZNF282,ZNF367,ZNF408,ZNF416,ZNF419,ZNF432,ZNF438,ZNF485,ZNF497,ZNF526,ZNF552,ZNF569,ZNF570,ZNF576,…
Detected: Decreased with HAART	50kb	InterPro	IPR001394	Ubiquitin carboxyl-terminal hydrolases family 2	19	0.00006439918	0.6067691	0.000265089316903846	3.203919	4.993885	16	2162	0.008	0.007400555	15	61	76	USP13,USP2,USP20,USP3,USP31,USP34,USP35,USP41,USP42,USP48,USP49,USP51,USP53,USP54,USP7
Detected: Decreased with HAART	50kb	InterPro	IPR013083	Zinc finger, RING/FYVE/PHD-type	20	0.00007380228	0.6953651	0.00029500239092437	1.606417	46.06524	74	19943	0.037	0.003710575	66	470	470	AMFR,ARIH1,ARIH2,BAZ1B,BIRC2,BIRC3,BRD1,CYHR1,DPF3,EEA1,HGS,IRF2BP1,IRF2BP2,KAT6B,KDM2A,KDM2B,KMT2D,KMT2E,MAP3K1,MEX3D,MIB2,MKRN1,NFXL1,PHF1,PHF15,PHF20,PHF7,PML,RAD18,RING1,RNF103,RNF111,RNF141,RNF144A,RNF144B,RNF149,RNF170,RNF43,RNF44,RNF6,RNF8,SIAH1,TCF19,TRAF4,TRAIP,TRIM15,TRIM26,TRIM27,TRIM28,TRIM37,TRIM38,TRIM46,TRIM62,TRIM8,UBOX5,UBR7,USP13,USP20,USP3,USP49,USP51,VPS41,WDFY1,WDFY2,ZFPL1,ZF…
Detected: Decreased with HAART	50kb	InterPro	IPR012677	Nucleotide-binding, alpha-beta plait	21	0.00008299854	0.7820122	0.000323603597213115	1.894562	22.69654	43	9826	0.0215	0.004376145	33	247	251	CELF1,CELF6,CIRBP,DNAJC17,EIF4H,ESRP2,FUS,G3BP2,LEMD3,MRPL23,NELFE,PARP10,RBM12,RBM18,RBM48,RBM6,RBM8A,RCAN3,RNPC3,RPL15,SAFB,SAFB2,SART3,SETD1A,SLTM,SNRNP70,SPEN,SRSF2,SRSF5,SRSF7,SYNJ2,TDRD10,TMEM63A
Detected: Decreased with HAART	50kb	InterPro	IPR002172	Low-density lipoprotein (LDL) receptor class A repeat	25	0.0001580212	1	0.000539034866294821	3.244654	4.31479	14	1868	0.007	0.007494647	5	47	47	LRP8,NETO2,PRKCSH,SORL1,ST14
Detected: Decreased with HAART	50kb	InterPro	IPR013069	BTB/POZ	27	0.0001949002	1	0.000633399934825493	2.265223	11.03644	25	4778	0.0125	0.005232315	21	109	109	BACH1,BACH2,BCL6,BTBD11,BTBD9,KLHL36,KLHL6,KLHL7,RCBTB2,SPOPL,ZBTB1,ZBTB10,ZBTB24,ZBTB25,ZBTB3,ZBTB40,ZBTB42,ZBTB7A,ZBTB7B,ZBTB8A,ZBTB9
Detected: Decreased with HAART	50kb	InterPro	IPR011333	BTB/POZ fold	28	0.0002368893	1	0.000737544067854545	1.983985	16.63319	33	7201	0.0165	0.004582697	29	165	165	BACH1,BACH2,BCL6,BTBD11,BTBD9,KCNA3,KCNA6,KCTD13,KCTD19,KCTD20,KCTD21,KCTD5,KLHL36,KLHL6,KLHL7,RCBTB2,SKP1,SPOPL,ZBTB1,ZBTB10,ZBTB24,ZBTB25,ZBTB3,ZBTB40,ZBTB42,ZBTB7A,ZBTB7B,ZBTB8A,ZBTB9
Detected: Decreased with HAART	50kb	InterPro	IPR003605	TGF beta receptor, GS motif	29	0.0002412974	1	0.000749632924092888	9.211266	0.5428136	5	235	0.0025	0.0212766	3	7	7	ACVR1,BMPR1A,TGFBR1
Detected: Decreased with HAART	50kb	InterPro	IPR018200	Peptidase C19, ubiquitin carboxyl-terminal hydrolase 2, conserved site	30	0.000305023	1	0.000901175612836439	3.038102	4.608141	14	1995	0.007	0.007017544	13	56	71	USP13,USP2,USP20,USP3,USP31,USP34,USP35,USP41,USP42,USP48,USP49,USP51,USP7
Detected: Decreased with HAART	50kb	InterPro	IPR019775	WD40 repeat, conserved site	31	0.0003487522	1	0.00101237058976271	2.103869	12.8335	27	5556	0.0135	0.004859611	25	145	146	APAF1,CDC20,CHAF1B,CORO1A,CORO7,CSTF1,DCAF12,DCAF7,EIF3I,FBXW2,GEMIN5,GTF3C2,HERC1,KIF21A,LRWD1,RAE1,SCAP,SNRNP40,TLE3,TLE4,WDFY1,WDFY2,WDR1,WDR41,WDR83
Detected: Decreased with HAART	50kb	InterPro	IPR003034	SAP domain	32	0.0003691338	1	0.00106057838778523	4.212287	2.136607	9	925	0.0045	0.00972973	7	24	24	MKL1,RAD18,SAFB,SAFB2,SF3B2,SLTM,XRCC6
Detected: Decreased with HAART	50kb	InterPro	IPR000210	BTB/POZ-like	34	0.0003938669	1	0.00112036159395349	1.948761	16.42069	32	7109	0.016	0.004501336	28	163	163	BACH1,BACH2,BCL6,BTBD11,BTBD9,KCNA3,KCNA6,KCTD13,KCTD19,KCTD20,KCTD21,KCTD5,KLHL36,KLHL6,KLHL7,RCBTB2,SPOPL,ZBTB1,ZBTB10,ZBTB24,ZBTB25,ZBTB3,ZBTB40,ZBTB42,ZBTB7A,ZBTB7B,ZBTB8A,ZBTB9
Detected: Decreased with HAART	50kb	InterPro	IPR011989	Armadillo-like helical	36	0.000415603	1	0.00117516277608983	1.942477	16.47381	32	7132	0.016	0.00448682	28	184	184	AGTPBP1,APC,ARFGEF1,BHLHB9,CAB39,CLASP1,COPG1,CTNNBL1,CTNND1,DNAJC13,EFR3A,FAM65A,FAM65B,FRYL,GPRASP1,HSF2BP,IFRD2,KPNB1,NOP9,PRKDC,PSME4,RIC8A,SAAL1,SMEK1,TAF6,TMCO6,TNPO1,UNC45A
Detected: Decreased with HAART	50kb	InterPro	IPR006689	Small GTPase superfamily, ARF/SAR type	37	0.0004486525	1	0.00124963002765127	3.741828	2.672491	10	1157	0.005	0.008643042	9	33	33	ARF1,ARL1,ARL10,ARL13B,ARL16,ARL4A,ARL5A,SAR1A,SRPRB
Detected: Decreased with HAART	50kb	InterPro	IPR001107	Band 7 protein	39	0.0004863511	1	0.0013424042934236	5.189223	1.348949	7	584	0.0035	0.0119863	5	11	11	ERLIN1,ERLIN2,FLOT1,FLOT2,PHB2
Detected: Decreased with HAART	50kb	InterPro	IPR006052	Tumour necrosis factor domain	40	0.0005426651	1	0.0014712788430019	5.093288	1.374358	7	595	0.0035	0.01176471	3	19	19	LTB,TNF,TNFSF8
Detected: Decreased with HAART	50kb	InterPro	IPR004148	BAR domain	41	0.0005588892	1	0.00150667800075567	5.067737	1.381287	7	598	0.0035	0.01170569	5	15	15	ARHGAP17,BIN2,BIN3,SH3GL1,SH3GLB1
Detected: Decreased with HAART	50kb	InterPro	IPR001841	Zinc finger, RING-type	43	0.0006645315	1	0.00174960599723247	1.638395	30.51767	50	13212	0.025	0.003784438	45	312	312	AMFR,ARIH1,ARIH2,BAZ1B,BIRC2,BIRC3,CYHR1,DPF3,KMT2D,MAP3K1,MEX3D,MIB2,MKRN1,NFXL1,PHF7,PML,RAD18,RING1,RNF103,RNF111,RNF141,RNF144A,RNF144B,RNF149,RNF170,RNF43,RNF44,RNF6,RNF8,SIAH1,TRAF4,TRAIP,TRIM15,TRIM26,TRIM27,TRIM28,TRIM37,TRIM38,TRIM46,TRIM62,TRIM8,UBOX5,VPS41,ZFPL1,ZFYVE19
Detected: Decreased with HAART	50kb	InterPro	IPR001680	WD40 repeat	47	0.0008085614	1	0.00206530510346062	1.759876	21.59243	38	9348	0.019	0.004065041	35	232	233	APAF1,CDC20,CHAF1B,CORO1A,CORO7,CORO7-PAM16,CSTF1,DCAF12,DCAF7,EIF3I,FBXW2,GEMIN5,GTF3C2,HERC1,IFT122,IFT172,KIF21A,LRWD1,MED16,NUP214,RAE1,SCAP,SNRNP40,TLE3,TLE4,TLE6,WDFY1,WDFY2,WDR1,WDR33,WDR41,WDR6,WDR83,WDTC1,WRAP53
Detected: Decreased with HAART	50kb	MSigDB Immunologic Signatures	GSE36476_CTRL_VS_TSST_ACT_40H_MEMORY_CD4_TCELL_YOUNG_UP	Genes up-regulated in comparison of untreated CD4 [GeneID=920] memory T cells from young donors versus those treated with TSST at 40 h.	1	0.0000000000000000000002839219	0.0000000000000000005422908	0.00000000000000000020257827565	3.826334	19.86236	76	8599	0.038	0.008838237	41	183	183	ARL4A,ATG12,CASP8,CIRBP,CXCR4,CYTH1,DNAJB9,DPEP2,DYRK2,FAM65B,FGF9,GPR183,GSE1,HDAC4,INPP5D,KANSL2,KAT6B,KLF2,KLF7,LAPTM5,MED6,MGAT4A,MOAP1,PBXIP1,PER1,PXN,RBM48,RGCC,RNF44,RORA,SEMA4C,SORL1,TMEM123,TMEM41B,TNFAIP3,TNFRSF10B,TOB1,TXNIP,USP3,USP34,ZNF14
Detected: Decreased with HAART	50kb	MSigDB Immunologic Signatures	GSE22886_NAIVE_CD4_TCELL_VS_MEMORY_TCELL_DN	Genes down-regulated in comparison of naive CD4 [GeneID=920] T cells versus unstimulated memory CD4 [GeneID=920] CD8 T cells.	2	0.0000000000000000000822027	0.0000000000000001570072	0.0000000000000000391010843	3.828201	17.50169	67	7577	0.0335	0.00884255	44	197	197	ANKH,ARHGAP15,ARL1,CAB39,CD28,CD96,CDC6,CKLF,CREBL2,DCK,DIABLO,EID1,ELK3,ERLIN1,FAM175B,GLOD4,IFIH1,IFT57,IL6R,LRRC8D,LTB,MICU2,MID1IP1,N4BP2L2,PBXIP1,PNMA1,PPM1D,PRDX1,SEC11A,SHOC2,SKP1,SLAMF1,SORL1,SRSF5,TCF12,TM9SF2,TMEM123,TOR1A,TSNAX,UBL4A,UFM1,VPS4B,YWHAZ,ZNF133
Detected: Decreased with HAART	50kb	MSigDB Immunologic Signatures	GSE11057_PBMC_VS_MEM_CD4_TCELL_DN	Genes down-regulated in comparison of peripheral mononuclear blood cells (PBMC) versus memory T cells.	3	0.000000000000000005556524	0.00000000000001061296	0.00000000000000132152662466667	3.559211	18.54343	66	8028	0.033	0.008221226	49	180	180	ACAT2,ACVR1,ANKH,ATIC,ATP8B2,BAG3,CD28,CD96,CDC14A,CYB561D1,CYTH1,DYRK2,EDEM1,ESYT1,GATA3,GPR183,GPX7,ITGB1,ITPR3,MAF,MLLT3,MRPL41,MTHFD1L,MZT2B,NDNL2,OPTN,PBX4,PBXIP1,PHF1,PHF15,PLCD1,PNMA1,PPP1R35,PRDX2,PRIM1,PSIP1,RCAN3,RGCC,RRP1B,SFXN1,SLC26A11,SPOCK2,STMN3,TMEM63A,TNFSF8,USP20,ZBTB25,ZNF101,ZNF512B
Detected: Decreased with HAART	50kb	MSigDB Immunologic Signatures	GSE36476_CTRL_VS_TSST_ACT_72H_MEMORY_CD4_TCELL_YOUNG_UP	Genes up-regulated in comparison of untreated CD4 [GeneID=920] memory T cells from young donors versus those treated with TSST at 72 h.	4	0.0000000000000000100933	0.0000000000000192782	0.000000000000002160470865	3.398036	20.30585	69	8791	0.0345	0.007848936	41	188	188	ARL4A,CIRBP,CXCR4,DNAJB9,DYRK2,FAM65B,GPR183,GPRASP1,IL6R,IL7R,ITPR3,KANSL2,KAT6B,KLF2,KLF3,KLF7,LONP2,MED6,MGAT4A,MOAP1,NR4A2,PBXIP1,PER1,PHF15,PLK3,PXN,RGCC,RNF44,RORA,SEMA4C,SH2B3,SMEK1,SORL1,TMEM123,TMEM41B,TMEM63A,TNFAIP3,TOB1,TXNIP,USP3,USP34
Detected: Decreased with HAART	50kb	MSigDB Immunologic Signatures	GSE360_CTRL_VS_L_DONOVANI_DC_UP	Genes up-regulated in untreated dendritic cells (DC) versus DCs exposed to parasite L. donovani.	5	0.000000000000001174319	0.000000000002242949	0.000000000000147860577617647	3.214211	20.22269	65	8755	0.0325	0.007424329	41	194	194	ADORA3,AHCYL2,ALDH5A1,ARHGAP4,ATP5G1,CSTF1,DDX28,DDX39A,DNAJC16,EIF3K,FAU,FEN1,GART,GGA3,GLB1,GTF3C2,HLA-DMB,INPP5D,ISG20L2,LTB,MCM3AP,MDC1,MED8,MPP1,NDUFV1,NHP2L1,P2RY14,PCNA,POLR2H,PRCP,PRDX2,RPL14,SH3GL1,SLC35D1,SORL1,TAF6,TOB1,TXNIP,VPS52,WDR1,ZBTB1
Detected: Decreased with HAART	50kb	MSigDB Immunologic Signatures	GSE17974_CTRL_VS_ACT_IL4_AND_ANTI_IL12_24H_CD4_TCELL_UP	Genes up-regulated in comparison of untreated CD4 [GeneID=920] T cells at 0 h versus the cells treated with IL4 [GeneID=3565] and anti-IL12 at 24 h.	6	0.0000000000000106292	0.00000000002030177	0.00000000000103417284545455	3.277665	18.00062	59	7793	0.0295	0.007570897	38	175	175	ATP8A1,BACH2,BAG3,BBIP1,BIN2,BMPR2,CD4,DNAJB9,DPEP2,EMB,GSE1,HEG1,IL7R,IRF2BP2,ITGA6,ITPKB,KCNA3,KIAA0922,KLF2,MAML2,MGAT4A,NDNL2,NR4A2,PARP8,PCNX,PLEKHA1,SORL1,SPTY2D1,SYNM,TNFAIP3,TNFSF8,TP53INP1,TXNIP,UBASH3B,VAV3,VPS9D1,YPEL2,ZNF101
Detected: Decreased with HAART	50kb	MSigDB Immunologic Signatures	GSE17974_CTRL_VS_ACT_IL4_AND_ANTI_IL12_72H_CD4_TCELL_UP	Genes up-regulated in comparison of untreated CD4 [GeneID=920] T cells at 0 h versus the cells treated with IL4 [GeneID=3565] and anti-IL12 at 72 h.	7	0.00000000000001658156	0.00000000003167078	0.00000000000154316648608696	3.131315	19.79999	62	8572	0.031	0.007232851	46	183	183	AEN,ATP8A1,BACH2,BMPR2,CDC14A,CIRBP,CNST,COQ10A,DPEP2,EMB,FAIM3,FYTTD1,GBP4,GPRASP1,HEG1,IL7R,ITGA6,KAT6B,KIAA0922,KLF2,LMF2,NR1D2,NR4A2,PARP8,PIM1,PLEKHA1,SAMHD1,SESN3,SETX,SLC26A11,SLC7A6,STRIP1,SYNM,TBXAS1,TCEB3,TNFSF8,TNIP2,TOB1,TOE1,UBASH3B,VAV3,VPS9D1,WHAMM,ZBTB10,ZNF552,ZNF592
Detected: Decreased with HAART	50kb	MSigDB Immunologic Signatures	GSE25087_FETAL_VS_ADULT_TREG_DN	Genes down-regulated in comparison of fetal regulatory T cell (Treg) versus adult regulatory T cell (Treg).	8	0.00000000000002785923	0.00000000005321113	0.00000000000243398701285714	3.326115	16.83646	56	7289	0.028	0.00768281	34	165	165	BBS4,BLOC1S3,CCL28,COQ10A,DUSP12,ERN1,FAM65B,FGF9,FOXP1,FZD4,HTRA4,IL6R,KCNA3,KIF21A,KLF9,KLHL6,LIG1,LRRC8C,MED6,NR1D2,PLA2G12A,PPP1R2,PTCH1,RAB11FIP3,RNPC3,RORA,SELP,SORL1,SRSF7,TNFRSF10B,TOB1,TXNIP,UBASH3B,VPS37A
Detected: Decreased with HAART	50kb	MSigDB Immunologic Signatures	GSE360_L_DONOVANI_VS_B_MALAYI_LOW_DOSE_DC_DN	Genes down-regulated in comparison of dendritic cells (DC) exposed to L. donovani versus DCs exposed to 5 worm/well B. malayi.	9	0.0000000000002983549	0.0000000005698579	0.0000000000190635421925373	2.989501	20.07024	60	8689	0.03	0.006905283	37	200	200	ADORA3,ALDH5A1,ATP5O,CTDSP2,DDX28,DDX39A,DGKZ,DOK2,ERP29,ESYT1,FEN1,FGL2,FRY,GART,GLB1,HDDC2,HEXA,HLA-DMB,HLA-DOA,LTB,MCM3AP,NDUFV1,P2RY14,PCNA,POLR2H,POR,PRCP,PREPL,SEC11A,SORL1,SPICE1,STARD5,STK38,SYNE1,TACC1,TXNIP,WDR1
Detected: Decreased with HAART	50kb	MSigDB Immunologic Signatures	GSE36476_CTRL_VS_TSST_ACT_40H_MEMORY_CD4_TCELL_OLD_UP	Genes up-regulated in comparison of untreated CD4 [GeneID=920] memory T cells from old donors versus those treated with TSST at 40 h.	10	0.0000000000003054723	0.0000000005834521	0.0000000000192312781808824	2.987781	20.08179	60	8694	0.03	0.006901311	34	184	184	ARL4A,CIRBP,DNAJB9,DPEP2,DPF3,DYRK2,FAM65B,GATA3,HSF2BP,IL17RA,ITGB1,JOSD1,KAT6B,KLF2,LIPT1,LONP2,MATN1,MCF2L,MNT,MOAP1,NR4A2,PBXIP1,PLCD1,PTCH1,RBM48,RORA,SORL1,TNFRSF10B,TOB1,TXNIP,USP3,WIPF2,ZBP1,ZNF395
Detected: Decreased with HAART	50kb	MSigDB Immunologic Signatures	GSE30962_ACUTE_VS_CHRONIC_LCMV_PRIMARY_INF_CD8_TCELL_UP	Genes up-regulated in comparison of splenic primary CD8 effector T cells at day 8 post-acute infection versus splenic primary CD8 effector T cells at day 8 post-chronic infection.	11	0.0000000000005972267	0.000000001140703	0.0000000000350236644205479	2.907807	20.97801	61	9082	0.0305	0.006716582	41	187	187	ACPL2,ADRB2,ANKRD11,ANTXR2,AS3MT,B4GALT1,C10orf54,CD96,CECR5,CREBRF,FAM160A2,HLA-A,HMHA1,ID2,JAK1,KIAA0922,KLF2,KLF3,KRTCAP2,LTB,MAML2,MKL1,MPND,MXD4,NR1D2,PBXIP1,PNPLA7,RAP1B,RARA,SESN1,SLC20A1,SLCO3A1,SMAD3,STK38,TECPR1,TOB1,TP53INP1,TXNIP,UBE2H,YPEL3,ZBTB9
Detected: Decreased with HAART	50kb	MSigDB Immunologic Signatures	GSE29618_BCELL_VS_MDC_UP	Genes up-regulated in comparison of B cells versus myeloid dendritic cells (mDC).	12	0.0000000000006494436	0.000000001240437	0.0000000000375711898864865	3.108907	17.6911	55	7659	0.0275	0.007181094	35	171	171	BACH2,BBIP1,BIRC3,CCR7,CD47,CD81,CHMP7,CTC1,CYFIP2,E2F5,EGR1,EIF5,FAM65B,GPR18,IFT57,IKZF3,IL24,ISCU,KCNA3,KLF2,KLF7,LTB,MCTP2,OPTN,P2RX5,PLEKHA2,PRDM2,RYK,SHOC2,SMCHD1,SNRNP70,STAP1,TSPAN3,TXNIP,ZNF395
Detected: Decreased with HAART	50kb	MSigDB Immunologic Signatures	GSE32423_IL7_VS_IL7_IL4_MEMORY_CD8_TCELL_UP	Genes up-regulated in comparison of memory CD8 T cells treated with IL7 [GeneID=3574] versus those treated with IL4 [GeneID=3565] and IL7 [GeneID=3574].	13	0.000000000005406459	0.00000001032634	0.000000000282256719256098	2.939282	18.71205	55	8101	0.0275	0.006789285	41	186	186	ACADM,ACPL2,AEN,ANKH,ARL4A,ATP8B2,BIVM,C10orf54,CAPN7,CEP95,CXXC5,DHRS11,DUSP12,DUSP15,EMB,FGF2,GART,GLCCI1,HSD11B2,KLHL6,KMT2E,MAP1LC3B,METAP1D,PDE2A,PFAS,PHF15,PTCH1,PTPN12,RDH10,RNF103,RNF141,RNF144A,RORA,SESN1,SORL1,SRSF5,TMBIM1,UBASH3B,UBE2H,YWHAZ,ZNF318
Detected: Decreased with HAART	50kb	MSigDB Immunologic Signatures	GSE22886_NAIVE_BCELL_VS_BLOOD_PLASMA_CELL_UP	Genes up-regulated in comparison of naive B cells versus blood plasma cells.	14	0.000000000006764426	0.00000001292005	0.000000000348897683204819	2.794927	21.10967	59	9139	0.0295	0.006455849	35	195	195	ARIH1,C1QTNF1,CD200,CXCR4,DNAJC16,DUSP6,FAIM3,FAM134B,GIN1,GPRASP1,HERC3,HGSNAT,HLA-DMB,IL24,ITPKB,KDM6B,KLF7,KLF9,LAPTM5,LTB,MNT,MVK,PER1,RBM8A,RNF44,SELL,SLC25A16,SLC7A6,SMAD3,SORL1,SOS2,TBC1D5,TGIF1,TTBK2,VAV3
Detected: Decreased with HAART	50kb	MSigDB Immunologic Signatures	GSE22886_NAIVE_TCELL_VS_NKCELL_UP	Genes up-regulated in comparison of naive CD4 [GeneID=920] CD8 T cells versus unstimulated NK cells.	15	0.000000000007307748	0.0000000139578	0.000000000368052578682353	2.882079	19.43042	56	8412	0.028	0.006657156	39	188	188	ACVR1,AKAP1,AMD1,ARHGAP15,CCNE1,CCR7,CD28,CREBL2,EIF3D,ENSG00000258790,ERP29,FAM134B,GPRASP1,IFRD2,IL7R,KCNN4,LRFN3,LTB,MPI,NHP2L1,OSBP2,PAFAH1B3,PBXIP1,PHF1,PLEKHB1,PSIP1,RGS14,RNF144A,RPL19,SF3A2,SLAMF1,SPINT2,TACC3,TMEM204,TMEM63A,TNFRSF10B,TNFSF8,TOB1,UXT
Detected: Decreased with HAART	50kb	MSigDB Immunologic Signatures	GSE12366_GC_VS_MEMORY_BCELL_DN	Genes down-regulated in comparison of germinal center B cells versus memory B cells.	16	0.000000000007744461	0.00000001479192	0.000000000385512064430233	2.845593	20.03098	57	8672	0.0285	0.006572878	39	187	187	ANTXR2,BACH1,C1orf56,CCR7,CDKN1A,CRTAP,CTC1,CTNND1,DNAJC16,FAM89B,GPR183,GPR65,IFNGR1,IRF2BP2,ISCU,ITGB1,ITPK1,KLF2,KLHDC1,LEMD3,LIX1L,MAN2B1,MAP3K1,N4BP2L2,OAS3,PLEKHA1,PLXNC1,SERTAD2,SESN1,SKI,SLC12A6,STARD5,TECPR1,TMEM63A,TMEM65,TXNIP,USP3,ZBTB7A,ZNF419
Detected: Decreased with HAART	50kb	MSigDB Immunologic Signatures	GSE36476_CTRL_VS_TSST_ACT_16H_MEMORY_CD4_TCELL_OLD_UP	Genes up-regulated in comparison of untreated CD4 [GeneID=920] memory T cells from old donors versus those treated with TSST at 16 h.	17	0.000000000008724354	0.00000001666352	0.000000000429298384758621	2.901672	18.95459	55	8206	0.0275	0.006702413	33	187	187	ARL4A,CENPF,CIRBP,CKLF,CUTA,DPEP2,DYRK2,FAM65B,ITGB1,JOSD1,KANSL2,KLF2,LAIR1,LONP2,MCF2L,MGAT4A,MMP15,MNT,MOAP1,NUDT15,PBXIP1,PLCD1,RBM48,SAMHD1,SORL1,TBC1D5,TLE4,TNFAIP3,TOB1,TXNIP,USP3,ZBTB25,ZNF395
Detected: Decreased with HAART	50kb	MSigDB Immunologic Signatures	GSE36476_CTRL_VS_TSST_ACT_16H_MEMORY_CD4_TCELL_YOUNG_UP	Genes up-regulated in comparison of untreated CD4 [GeneID=920] memory T cells from young donors versus those treated with TSST at 16 h.	18	0.00000000001132571	0.00000002163211	0.000000000544779376516854	2.91535	18.52265	54	8019	0.027	0.006734007	33	188	188	ARHGAP15,ARL4A,ATG2A,CIRBP,DYRK2,FAM65B,KANSL2,KAT6B,KLF2,KLF3,MED6,MGAT4A,MOAP1,MYL12A,NR4A2,OSBPL8,PBXIP1,PER1,PNN,RNF44,SAMHD1,SEMA4C,SGSH,SLC46A3,SORL1,SYNJ2,TNFAIP3,TOB1,TRIM62,TSPAN14,TXNIP,USP3,USP34
Detected: Decreased with HAART	50kb	MSigDB Immunologic Signatures	GSE22886_NAIVE_CD8_TCELL_VS_MEMORY_TCELL_DN	Genes down-regulated in comparison of naive CD8 T cells versus naive CD4 [GeneID=920] CD8 T cells.	19	0.00000000001573185	0.00000003004783	0.000000000716468615425532	2.792777	20.40979	57	8836	0.0285	0.006450883	40	192	192	ACAT2,ACVR1,ALCAM,ANP32E,APP,ASPHD1,ATP8B2,BIRC3,CAB39,CASP2,CBFB,CD4,CD44,CREBL2,CRIP1,EDEM1,EID1,ELK3,FAM63A,GATA3,GLOD4,GPR183,IL6R,LDHA,MAP3K1,MMP15,NETO2,PACSIN2,PBXIP1,PGRMC1,PTGER2,SESN1,SLAMF1,SMEK1,SQRDL,TAGLN2,TMEM123,UFM1,USP3,XRCC6
Detected: Decreased with HAART	50kb	MSigDB Immunologic Signatures	GSE13738_RESTING_VS_TCR_ACTIVATED_CD4_TCELL_UP	Genes up-regulated in comparison of resting CD4 [GeneID=920] T cells versus directly activated CD4 [GeneID=920] T cells.	20	0.00000000002040165	0.00000003896715	0.000000000891219016836735	3.100196	15.48289	48	6703	0.024	0.007160973	31	164	164	CELF1,FAM63A,FNBP4,GPRASP1,GTSE1,HTRA4,ITGA6,KLF2,LRRC8D,MAP3K2,MGAT4A,MLXIP,N4BP2L2,OCIAD1,PARP8,PHF1,PLXNA1,PREPL,RCBTB2,SLC10A1,SLC26A11,SLC35E1,SLCO3A1,SORL1,SRSF7,STK38,TLE4,TMEM63A,ZBED5,ZBP1,ZNF611
Detected: Decreased with HAART	50kb	MSigDB Immunologic Signatures	GSE17721_4H_VS_24H_POLYIC_BMDM_DN	Genes down-regulated in comparison of dendritic cells (DC) stimulated with poly(I:C) (TLR3 agonist) at 4 h versus those stimulated at 24 h.	21	0.00000000002253837	0.00000004304829	0.000000000945297169514563	2.709253	21.77722	59	9428	0.0295	0.006257955	44	196	196	APP,ARAF,BET1L,C16orf80,C6orf136,CD47,COG8,COMTD1,CTAGE5,DBNL,ELK3,ENSG00000256206,FAM63A,GARS,GPR65,HMHA1,IL17RA,KANSL2,KIF3A,KLHL36,LACTB,LY96,LYRM2,MBP,MCM3AP,MRPS7,NFKBIL1,PCNX,PIGH,PRKCSH,SON,SORL1,SSNA1,TCF12,TMBIM1,TMCO6,TNFRSF1B,TRIM8,TSC22D4,TULP3,VTI1B,WBP2,ZBP1,ZNHIT2
Detected: Decreased with HAART	50kb	MSigDB Immunologic Signatures	GSE1460_CD4_THYMOCYTE_VS_THYMIC_STROMAL_CELL_UP	Genes up-regulated in comparison of CD4 [GeneID=920] thymocytes versus thymic stromal cells.	22	0.00000000002274366	0.00000004344039	0.000000000945297169514563	2.79567	20.03098	56	8672	0.028	0.006457565	43	185	185	AATF,ADCK3,APBA3,ARHGAP4,ARIH2,ATG2A,C19orf40,C21orf33,CBFB,DNAJC16,GATA3,IKZF1,IL17RA,INPP5D,IRF5,KIAA0922,KLF2,LRRFIP1,MAP2K6,MAP4K1,MCM3AP,MLLT3,MSH2,NDE1,NDUFV1,OBFC1,OSBPL8,PLEC,PLLP,PTMA,RUNX3,SAFB,SDR39U1,SOX12,TAOK1,TGIF2,TNF,UBOX5,VAV3,VPS16,WDR33,ZNF276,ZNF512B
Detected: Decreased with HAART	50kb	MSigDB Immunologic Signatures	GSE17721_LPS_VS_POLYIC_6H_BMDM_DN	Genes down-regulated in comparison of dendritic cells (DC) stimulated with LPS (TLR4 agonist) at 6 h versus DC cells stimulated with poly(I:C) (TLR3 agonist) at 6 h.	23	0.00000000002341776	0.00000004472792	0.000000000963956063076923	2.734391	21.21131	58	9183	0.029	0.006316019	40	197	197	ALDOA,AQR,BET1,C20orf24,CALHM2,CASP9,CDC37,CLDN23,CORO1A,COTL1,CPT1A,CRIP1,EXOC4,FAM134B,ITGA6,ITPK1,ITPR3,KCNN4,KDM2B,KLHL7,LACTB,MBOAT1,MTIF2,MUTYH,PCK2,PDXK,PLEC,PLEKHA2,POLR3GL,PPP2R4,PSMG1,RPL14,RPL19,RPL28,RPS15A,SH3GL1,SMARCD2,STK38,TOB1,TUBB2A
Detected: Decreased with HAART	50kb	MSigDB Immunologic Signatures	GSE1460_INTRATHYMIC_T_PROGENITOR_VS_CD4_THYMOCYTE_DN	Genes down-regulated in comparison of intrathymic T progenitor cells (ITTP) versus CD4 [GeneID=920] thymocytes.	24	0.00000000002805906	0.0000000535928	0.00000000111222996166667	2.721352	21.31294	58	9227	0.029	0.0062859	43	193	193	BACH2,BAG3,BIRC3,CBFB,CCR7,CD200,CEACAM1,COTL1,DHRS3,DOK2,EGR1,FAIM3,FAM134B,G3BP2,GPR183,GPR65,HDAC5,IER2,IL6R,ITPKB,JAK1,KLF10,LCP2,LPIN2,LTB,MAN1C1,OSBPL8,PLEKHA1,PTCH1,PTPN12,RAB8B,SEMA4C,SH2B3,SLAMF1,SMAD7,SPOCK2,SYNE1,TMEM204,TNF,TNFAIP3,TNFRSF1B,TRIM38,VCL
Detected: Decreased with HAART	50kb	MSigDB Immunologic Signatures	GSE22886_NAIVE_TCELL_VS_MONOCYTE_UP	Genes up-regulated in comparison of naive CD4 [GeneID=920] CD8 T cells versus monocytes cultured for 0 days.	25	0.00000000005193536	0.00000009919654	0.00000000198338161725664	2.763594	19.90162	55	8616	0.0275	0.006383473	41	187	187	AKTIP,BACH2,CCSER2,CD28,CD96,DDHD2,FAIM3,FAM134B,FANCG,GPR18,GPRASP1,GPX7,ITGA6,ITPR3,KAT6B,LIG1,LTB,LTBP4,MDN1,MGAT4A,MLLT3,MOAP1,MPRIP,MSH2,NAA40,PBXIP1,PHF15,PILRB,PLEKHB1,PRAF2,RASA2,RNF144A,RORA,SESN1,SLC38A1,SPOCK2,TMEM204,TMEM63A,ZBTB25,ZNF276,ZNF512B
Detected: Decreased with HAART	50kb	MSigDB Immunologic Signatures	GSE17974_0H_VS_48H_IN_VITRO_ACT_CD4_TCELL_UP	Genes up-regulated in comparison of untreated CD4 [GeneID=920] T cells at 0 h versus the untreated cells at 48 h.	26	0.00000000006009529	0.000000114782	0.000000002256736285	2.884688	17.67955	51	7654	0.0255	0.006663183	34	176	176	BIN2,BMPR2,CDC14A,CHD9,CNST,COQ10A,DPEP2,EMB,ETV3,FYTTD1,GPRASP1,IL7R,ITGA6,KANSL2,KCNA3,KLF2,MECOM,NR4A2,PARP8,PCNT,PIM1,PRR12,SELL,SLC26A11,SORL1,SPTY2D1,SYNM,TNFSF8,TP53INP1,VPS9D1,WHAMM,YPEL2,ZNF256,ZNF592
Detected: Decreased with HAART	50kb	MSigDB Immunologic Signatures	GSE12366_GC_VS_NAIVE_BCELL_DN	Genes down-regulated in comparison of germinal center B cells versus naive B cells.	27	0.00000000006319734	0.0000001207069	0.00000000235258967426087	2.7486	20.01019	55	8663	0.0275	0.00634884	40	179	179	ANKRD11,ANTXR2,ARHGAP15,CD47,CEACAM1,CTC1,CTNND1,DYRK2,ESYT1,GPR183,HLA-A,IFIT2,IFNGR1,ITPK1,KLF2,LAIR1,LYL1,MAML2,MAN2B1,MAP3K1,NR4A2,PARP10,PLEKHA1,PLEKHO1,PRR12,PSMB9,RNF44,SELL,SETX,SKI,SLC12A6,SLC25A30,TGFB1,TRIM38,TXNIP,VAV3,YPEL2,ZBP1,ZBTB10,ZNF419
Detected: Decreased with HAART	50kb	MSigDB Immunologic Signatures	GSE22886_NAIVE_VS_MEMORY_TCELL_DN	Genes down-regulated in comparison of naive CD4 [GeneID=920] CD8 T cells versus unstimulated memory CD4 [GeneID=920] CD8 T cells.	28	0.00000000007385482	0.0000001410627	0.00000000269686021118644	2.799227	18.9338	53	8197	0.0265	0.00646578	40	195	195	ACVR1,ALCAM,ARHGAP15,ATP8B2,BIRC3,BMPR1A,CAB39,CASP2,CBFB,CD28,CD44,CD47,CREBL2,CRIP1,CRTAP,EDEM1,EID1,ELK3,ENSG00000256206,ERN1,GLOD4,IFT57,IL6R,ITGB7,LDHA,N4BP2L2,PBXIP1,PGRMC1,PNMA1,PPP1R2,RCBTB2,RPL39L,SESN1,SLAMF1,TAGLN2,TMEM123,UBE2E1,UBR7,XRCC6,YWHAZ
Detected: Decreased with HAART	50kb	MSigDB Immunologic Signatures	GSE17721_POLYIC_VS_CPG_4H_BMDM_UP	Genes up-regulated in comparison of dendritic cells (DC) stimulated with poly(I:C) (TLR3 agonist) at 4 h versus DC cells stimulated with CpG DNA (TLR9 agonist) at 4 h.	29	0.00000000007703348	0.0000001471339	0.0000000027712632594958	2.764033	19.53667	54	8458	0.027	0.006384488	38	192	192	APAF1,BIRC2,CALHM2,CCR7,CEP57L1,CTAGE5,DBNL,DUSP6,ETV3,FAM120A,FAU,FNBP1,FRYL,GATA3,GSG2,KLF2,LIG1,MYCL,PAICS,PDXK,POLR2E,PSIP1,RALBP1,RB1,RPA1,RPL28,RRNAD1,SERF2,SLC46A3,SMARCD2,SMIM3,SORL1,STMN1,TJP2,TSNAX,TSPAN14,WNT11,ZBTB25
Detected: Decreased with HAART	50kb	MSigDB Immunologic Signatures	GSE10325_CD4_TCELL_VS_MYELOID_UP	Genes up-regulated in comparison of healthy CD4 [GeneID=920] T cells versus healthy myeloid cells.	30	0.00000000008954623	0.0000001710333	0.00000000317604524206612	2.752318	19.61982	54	8494	0.027	0.006357429	45	188	188	AKTIP,ARHGAP15,BAG3,BCR,BEX4,CCSER2,CD226,CD28,CD96,DHRS3,DYRK2,ESYT1,GATA3,GPX7,ITGA6,ITPKB,KAT6B,LPIN2,MAF,MAN1C1,MGAT4A,MLLT3,MSH2,OPTN,PBXIP1,PIM1,PLEKHB1,PNMA1,RALGDS,RGCC,RNF144A,RORA,SFXN1,SNRPF,SOCS2,SPOCK2,SYNE1,TCF7,TESPA1,TMEM204,TMEM63A,USP20,ZBTB25,ZEB1,ZNF512B
Detected: Decreased with HAART	50kb	MSigDB Immunologic Signatures	GSE27786_LSK_VS_CD8_TCELL_DN	Genes down-regulatd in comparison of LSK versus CD8 T cells.	31	0.0000000002191342	0.0000004185463	0.00000000727219775348837	2.683139	20.12568	54	8713	0.027	0.006197636	46	193	194	ABI1,ANKRD12,ANO10,AQR,CAB39,CLDN10,COX4I1,DERL2,DLX3,EDF1,EFR3A,ENSG00000256646,ESYT1,FBXL12,GPR65,HADHB,KLF15,KLF3,KLF7,LAPTM5,MBP,MPP1,MRPL23,MRPS24,NDUFB10,OXSM,PANK4,PPIA,PPP1CA,PSMB10,PTCH1,RBM48,RGCC,RLTPR,RPA1,SESN3,SH3GLB1,SLC30A1,SMARCD2,SRA1,SURF1,TMEM25,UFM1,USP34,WRNIP1,ZBP1
Detected: Decreased with HAART	50kb	MSigDB Immunologic Signatures	GSE14769_UNSTIM_VS_80MIN_LPS_BMDM_UP	Genes up-regulated in comparison of unstimulated macrophage cells versus macrophage cells stimulated with LPS (TLR4 agonist) for 80 min.	32	0.0000000003716116	0.0000007097782	0.0000000116316863627737	2.733276	18.65893	51	8078	0.0255	0.006313444	40	185	185	AAGAB,AKTIP,ALKBH4,ANAPC2,ARRDC2,ATG12,BET1L,CASP2,CASS4,CCDC134,CDS2,DCAF7,EPM2AIP1,ERLIN1,FBXL12,KCTD21,LCMT2,LIPT1,MASTL,MBP,MFAP3,MOAP1,MRPS2,MTIF3,NANP,PDIK1L,PDP1,PNN,SH3BP2,SLC25A30,SLC30A1,SYS1,THBD,TSPAN14,TXNIP,UBR7,ZBTB1,ZNF346,ZNF526,ZNF707
Detected: Decreased with HAART	50kb	MSigDB Immunologic Signatures	GSE7764_IL15_NK_CELL_24H_VS_SPLENOCYTE_DN	Genes down-regulated in comparison of NK cells treated with IL15 [GeneID=3567] versus total splenocytes.	33	0.0000000003722357	0.0000007109702	0.0000000116316863627737	2.671471	19.83926	53	8589	0.0265	0.006170683	38	197	197	ADCK3,AGO4,AHCYL2,APOBEC3B,BACH2,BCL9,CD4,CELF1,CYTH1,EDEM1,FAM134B,FAM65B,FRY,FTH1,IFRD2,IRF5,JAK1,KANSL2,KLF2,KLHL7,LTB4R,MLXIP,MYO1C,NUAK2,PCK2,PLA2G12A,PRKCD,RGCC,SLC25A30,SLC3A2,SLC46A3,STK38,STK4,TP53INP1,TXNIP,WDTC1,YPEL3,ZNF280D
Detected: Decreased with HAART	50kb	MSigDB Immunologic Signatures	GSE17974_0H_VS_24H_IN_VITRO_ACT_CD4_TCELL_UP	Genes up-regulated in comparison of untreated CD4 [GeneID=920] T cells at 0 h versus the untreated cells at 24 h.	34	0.0000000006058607	0.000001157194	0.0000000177649976486301	2.725227	18.3471	50	7943	0.025	0.006294851	37	168	168	ARRDC2,BAG3,BIN2,CDC14A,DPEP2,EMB,FBXO32,FES,GPR65,GPRASP1,GSE1,IL7R,IRF2BP2,ITGA6,ITPKB,KCNA3,KLF2,KLF3,NR4A2,PARP8,RORA,SLC26A11,SYNM,TGIF1,TNFAIP3,TNFSF8,TOB1,TP53INP1,TXNIP,VAV3,VPS9D1,WHAMM,YPEL2,YPEL3,ZBTB10,ZNF101,ZNF256
Detected: Decreased with HAART	50kb	MSigDB Immunologic Signatures	GSE39820_CTRL_VS_TGFBETA3_IL6_CD4_TCELL_DN	Genes down-regulated in comparison of untreated CD4 [GeneID=920] T cells versus those treated with TGFB3 [GeneID=7043] IL6 [GeneID=3569].	35	0.0000000006378565	0.000001218306	0.000000018575943377551	2.629528	20.15571	53	8726	0.0265	0.006073802	44	191	191	AFG3L2,ARFGAP3,CARHSP1,CORO7,CSRNP1,CYFIP2,DHRS1,ETV6,FAU,FLOT1,FURIN,GATM,GPR18,HDAC5,ID2,IER3,KLF9,KLHL6,MAP2K6,MCTP2,NAGK,NDUFAF3,NFE2L2,PHF20,PLA2G12A,PPM1J,RORA,SH3GLB1,SMAD3,SMIM14,SRA1,TBCEL,TLE6,TMEM107,TMEM205,TREML2,TULP3,UBE2H,UTP14A,WDFY2,WDR1,YPEL3,ZBTB7B,ZEB1
Detected: Decreased with HAART	50kb	MSigDB Immunologic Signatures	GSE9650_EFFECTOR_VS_MEMORY_CD8_TCELL_DN	Genes down-regulated in comparison of effector CD8 T cells versus memory CD8 T cells.	36	0.0000000007006527	0.000001338247	0.0000000198642000576159	2.517546	22.6411	57	9802	0.0285	0.00581514	42	195	195	ADRB2,ATP13A1,CCR7,DALRD3,DDX5,DUSP6,EIF5,FAM134B,GART,GATA3,HDAC7,HEXA,HPCAL1,IFRD2,IFT172,IL6R,IL7R,ITPKB,KANSL2,MBP,MCOLN2,MRPL23,MYPOP,NR1D2,PARP8,PIM1,PLEKHA1,RGCC,RNF141,RPL14,RPS19,SELL,SESN1,SKI,SLC30A1,SLC3A2,SMAD7,SORL1,SRSF7,TCF7,TNFSF8,TOB1
Detected: Decreased with HAART	50kb	MSigDB Immunologic Signatures	GSE3982_MAC_VS_BASOPHIL_DN	Genes down-regulated in comparison of macrophages versus basophils.	37	0.0000000007726268	0.000001475717	0.000000021618400854902	2.772227	17.3146	48	7496	0.024	0.006403415	36	185	186	ADCK3,AGTPBP1,AQR,BACH1,BBS4,BIRC2,CEACAM1,CHPT1,CKLF,CNTRL,CTDSP2,CTNNBL1,DPEP2,FRY,GPR56,HTR7,KIAA0922,LONP2,LTB,MAF,MAP1LC3B,MUTYH,ODF2,PARP8,PHF1,RYK,S100P,SF3B2,SFXN1,SLC10A3,TRAF4,VAV3,VCL,WDR33,WDR6,ZDHHC4
Detected: Decreased with HAART	50kb	MSigDB Immunologic Signatures	KAECH_DAY15_EFF_VS_MEMORY_CD8_TCELL_DN	Genes down-regulated in comparison of effector CD8 T cells at the peak expansion phase (day8) versus those at contraction (day 15) after LCMV-Armstrong infection in mice.	38	0.0000000009712447	0.000001855077	0.0000000263158136753165	2.543652	21.62246	55	9361	0.0275	0.005875441	42	195	195	ANXA5,ATP13A1,CCR7,CCT6A,EGR1,F2R,GART,GATA3,GPR65,HDAC7,HEXA,HPCAL1,IFRD2,IL6R,IL7R,ITGB7,ITPKB,KCNN4,LDHA,MKRN1,MRPL23,PCBP1,PGM1,POLR2H,PSMB10,PSMB9,PSME1,RNMTL1,RPL14,RRP1B,SELL,SESN1,SLC10A1,SMAD7,STIM1,TBCEL,TCF7,TNF,TOB1,TUBB,UBL4A,USP3
Detected: Decreased with HAART	50kb	MSigDB Immunologic Signatures	GSE9988_LPS_VS_VEHICLE_TREATED_MONOCYTE_DN	Genes down-regulated in comparison of monocytes treated with 1 ng/ml LPS (TLR4 agonist) versus monocytes treated with vehicle.	39	0.000000001235781	0.000002360342	0.0000000324563095766871	2.501192	22.38933	56	9693	0.028	0.005777365	42	192	192	APOBR,ARHGAP1,ARRDC2,ATF5,BAZ1B,C20orf24,CALHM2,CASP8,CHAMP1,CORO1A,COTL1,CTDSP2,CXCR4,CYTIP,DCAF12,DGKZ,DOK2,FAM89B,GLTP,GLUL,GSTP1,HMHA1,LAPTM5,LGALS1,LYL1,MLXIP,MTCH1,PCBP1,PLEKHO1,PLIN3,PPP1CA,RARA,RUNX3,SH3GL1,STX7,TACC1,TACC3,TCHP,TGIF2,TMBIM1,UNC45A,ZNF688
Detected: Decreased with HAART	50kb	MSigDB Immunologic Signatures	GSE17974_0H_VS_12H_IN_VITRO_ACT_CD4_TCELL_UP	Genes up-regulated in comparison of untreated CD4 [GeneID=920] T cells at 0 h versus the untreated cells at 12 h.	40	0.000000001280443	0.000002445646	0.000000033424246847561	2.69481	18.1831	49	7872	0.0245	0.006224593	35	177	177	AGTPBP1,ARIH2OS,BIN2,CNST,CRIP1,DNAJB9,DPEP2,FAIM3,GPR183,GPR65,HEG1,IER2,IRF2BP2,ITGA6,KCNA3,KIFC2,MYO1G,NDNL2,NR1D2,NR4A2,PARP8,PBX4,PCNT,PDE2A,PIM1,SORL1,ST7L,SYNM,TOB1,TP53INP1,UBASH3B,ZNF101,ZNF256,ZNF552,ZNF592
Detected: Decreased with HAART	50kb	MSigDB Immunologic Signatures	GSE10239_MEMORY_VS_KLRG1INT_EFF_CD8_TCELL_UP	Genes up-regulated in comparison of memory CD8 T cells versus effector CD8 T cells KLRG1 high [GeneID=10219].	41	0.000000001399466	0.00000267298	0.0000000358749338083832	2.655683	18.82755	50	8151	0.025	0.006134217	38	173	174	ABI1,AKT1S1,AP5S1,ATP6V1C2,BIVM,COTL1,DDX5,ESYT2,EXOC4,FAM103A1,FBXO32,FHOD1,FLOT1,GPBP1L1,GSE1,IRF2BP2,KDM2A,LTB,MAP2K2,METAP1D,MYCBPAP,NPRL3,PLCD1,RGS9,RLTPR,RPL7,SLC9A5,SON,TAF1B,TGFB1I1,TLE6,TMEM25,TREML2,TRPM6,TXNIP,UBOX5,ZNF276,ZNF318
Detected: Decreased with HAART	50kb	MSigDB Immunologic Signatures	GSE17721_LPS_VS_POLYIC_4H_BMDM_DN	Genes down-regulated in comparison of dendritic cells (DC) stimulated with LPS (TLR4 agonist) at 4 h versus DC cells stimulated with poly(I:C) (TLR3 agonist) at 4 h.	42	0.000000001525581	0.00000291386	0.0000000384177191823529	2.618525	19.47661	51	8432	0.0255	0.006048387	35	195	195	AATF,AFG3L2,AHCYL2,AIFM1,ANAPC2,APP,ARL6IP4,BET1,BIN3,C6orf136,CD164,CPT1A,DPP3,EIF3I,H2AFX,HDAC5,IL7R,LDHA,LPIN2,LTB,MRPL41,POLR2E,PRCP,PRDX2,PRKDC,ST7L,TCF12,TECPR1,TGIF2,TRIAP1,TRIM27,UCK2,XPO7,XRCC1,ZNF276
Detected: Decreased with HAART	50kb	MSigDB Immunologic Signatures	GSE17721_0.5H_VS_4H_GARDIQUIMOD_BMDM_UP	Genes up-regulated in comparison of dendritic cells (DC) stimulated with Gardiquimod (TLR7 agonist) at 0.5 h versus those stimulated with Gardiquimod (TLR7 agonist) at 4 h.	43	0.000000001671932	0.00000319339	0.0000000413730687398844	2.582578	20.13492	52	8717	0.026	0.005965355	42	196	196	ABHD4,ADCK3,ARSA,AURKA,AURKAIP1,C21orf33,COPRS,DGKZ,EGR1,ERLIN1,EXOSC8,FES,GPANK1,HSD11B2,ID1,INTS3,ITGA6,KIF3A,LDHA,MNT,MTIF2,NELFE,NKIRAS1,PER1,PLEKHO1,POLR3GL,PREPL,PRKCSH,PSMG1,PSPH,RPL19,RPN1,SESN3,SLC25A51,SLC38A1,SPHK2,SURF2,TMEM189,TMEM189-UBE2V1,TSPAN14,TTLL1,VAMP1
Detected: Decreased with HAART	50kb	MSigDB Immunologic Signatures	GSE3982_MAST_CELL_VS_BCELL_DN	Genes down-regulated in comparison of mast cells versus B cells.	44	0.000000001848542	0.000003530715	0.0000000449636835340909	2.603089	19.5921	51	8482	0.0255	0.006012733	34	185	185	ABCA7,ADCK3,APOLD1,ATP8B2,CCNE1,CCR7,COG7,CTCF,DUS2L,ENSG00000258790,ETV4,FAIM3,FURIN,GFOD2,HLA-DMB,IL15,JAK1,KCNA3,KLF2,LIG1,MPHOSPH8,NAA40,PDP1,PPP1R2,PSME1,SETBP1,SEZ6L2,SGSH,SLC25A16,SLC7A6,SYNE1,TOR1A,ZCWPW1,ZNF395
Detected: Decreased with HAART	50kb	MSigDB Immunologic Signatures	GSE22886_IGG_IGA_MEMORY_BCELL_VS_BM_PLASMA_CELL_UP	Genes up-regulated in comparison of memory IgG IgA B cells versus plasma cells from bone marrow and blood.	45	0.000000001921639	0.00000367033	0.0000000462164975224719	2.629552	19.01464	50	8232	0.025	0.006073858	29	191	191	AGL,C4orf29,CORO1A,DDX5,DNAJC16,DYRK2,FAM65B,FRY,GPRASP1,HLA-DMB,HMHA1,INPP5D,KIAA0922,LAPTM5,LTB,MYL12A,MYL12B,P2RX5,PTMA,RNF111,SF3A2,SMCHD1,SORL1,SRSF5,SRSF7,STK38,STX7,VAV3,ZBTB25
Detected: Decreased with HAART	50kb	MSigDB Immunologic Signatures	GSE24634_NAIVE_CD4_TCELL_VS_DAY7_IL4_CONV_TREG_UP	Genes up-regulated in comparison of naive T cells at day 0 versus CD25+ regulatory T cell (Treg) treated with IL4 [GeneID=3565] at day 7.	46	0.000000002503413	0.000004781519	0.0000000579303300162162	2.550973	20.38438	52	8825	0.026	0.005892351	39	185	185	ABCA7,CXCR4,CYFIP2,DDX5,DGKZ,FGF9,FLNB,IER2,ITGA5,JOSD1,KANSL2,KLHL36,LONP2,MAN1C1,MARK3,MGAT4A,MNT,MOAP1,MTCH1,MVK,PDP1,PER1,PHF15,RHOT2,RPL28,RYK,SAMHD1,SGSH,SLC25A16,SLC7A6,SMAD7,SPEN,TCF7,TNFAIP3,TNFSF8,TOB1,TOE1,ZBTB40,ZNF239
Detected: Decreased with HAART	50kb	MSigDB Immunologic Signatures	GSE7852_THYMUS_VS_FAT_TREG_DN	Genes down-regulated in comparison of thymus regulatory T cells versus fat tissue regulatory T cells.	47	0.000000002754088	0.000005260308	0.0000000633884447741935	2.517032	21.05655	53	9116	0.0265	0.005813953	43	197	198	ADCK3,ADRB2,APOBEC3B,ARHGAP23,ARL13B,BRD2,CASS4,CDKN1A,CTNND1,DNAJB12,DUSP3,ELMSAN1,FLNB,FZD4,HGSNAT,HLF,IER3,IFNGR1,INPP5D,INSIG1,IRF5,KDSR,KIAA1191,MIF4GD,MMP9,MRS2,NFKBIB,NR1D2,PCDH19,PER1,PLEC,PRKCG,RGMB,RHOC,RORA,SMAD3,SMIM3,ST14,TGIF2,TIRAP,TJP2,TNF,YPEL2
Detected: Decreased with HAART	50kb	MSigDB Immunologic Signatures	GSE36476_CTRL_VS_TSST_ACT_72H_MEMORY_CD4_TCELL_OLD_UP	Genes up-regulated in comparison of untreated CD4 [GeneID=920] memory T cells from old donors versus those treated with TSST at 72 h.	48	0.00000000398212	0.000007605849	0.0000000878746305773196	2.569925	19.45582	50	8423	0.025	0.005936127	32	187	187	ARL4A,CIRBP,CXCR4,DYRK2,FAM65B,GCGR,GPRASP1,JOSD1,KAT6B,KLF7,LIPT1,LONP2,MATN1,MCF2L,MNT,MOAP1,N4BP2L2,NOL3,NR4A2,PLEKHA1,PLK3,PTCH1,RGCC,RYK,SAR1A,SEMA4C,SORL1,TBC1D5,TOB1,TXNIP,USP3,ZNF395
Detected: Decreased with HAART	50kb	MSigDB Immunologic Signatures	GSE17974_1.5H_VS_72H_IL4_AND_ANTI_IL12_ACT_CD4_TCELL_UP	Genes up-regulated in comparison of CD4 [GeneID=920] T cells treated with IL4 [GeneID=3565] and anti-IL12 at 1.5 h versus those at 72 h.	49	0.000000003982172	0.000007605949	0.0000000878746305773196	2.630125	18.25008	48	7901	0.024	0.00607518	36	181	181	C6orf120,CCR7,CDC14A,CHMP7,CRK,CSRNP1,CTPS1,EMC8,ENSG00000182319,FLNB,FYTTD1,IFNGR1,IL7R,MAP3K2,MNT,PBXIP1,PHF15,PLK3,R3HDM4,RNF103,RPP38,SEC62,SESN3,SLC35D1,STRIP1,TADA2B,TCEB3,TCF7,TNF,TNFAIP3,TNFSF8,TP53INP1,TSPAN14,UBASH3B,ZNF552,ZNF641
Detected: Decreased with HAART	50kb	MSigDB Immunologic Signatures	GSE27786_BCELL_VS_NKTCELL_UP	Genes up-regulated in comparison of B cells versus NKT cells.	50	0.000000004830638	0.000009226519	0.00000010339980639	2.583237	18.96845	49	8212	0.0245	0.005966878	43	193	194	AGTPBP1,ANKRD37,APC,BST1,C11orf73,C12orf23,CARHSP1,CHEK2,CXCR4,CXXC5,CYTH1,DUT,FBXL4,IFT172,ITPR3,KANSL2,MED6,METTL16,MMS22L,MPP1,MRPS7,NEURL2,NIP7,PANK4,PLEKHB1,PSME4,RNASEH2A,RPS25,SH3BP2,SLC38A9,SMAP2,SON,SRSF7,STARD5,TGIF1,THBD,TIRAP,TREML2,UBE2E1,UPB1,XRCC1,YWHAG,ZBTB7A
Detected: Decreased with HAART	50kb	MSigDB Immunologic Signatures	KAECH_DAY8_EFF_VS_MEMORY_CD8_TCELL_DN	Genes down-regulated in comparison of naive versus memory CD8 T cells (day 40+ following LCMV-Armstrong infection).	51	0.000000005747447	0.00001097762	0.000000120611865720588	2.437005	22.15834	54	9593	0.027	0.005629105	44	194	194	ADRB2,ANTXR2,ATP13A1,BAG3,CCR7,CD28,CTDSP2,CYFIP2,DALRD3,DDX5,DUSP6,EGR1,ERAL1,ERCC2,FAM134B,FNTB,FOXP1,GATA3,HEXA,IER2,IFT172,IL6R,IL7R,KCNN4,KLHL7,MCOLN2,NR1D2,PARP8,PER1,PIM1,PLEKHA1,RGCC,RPL14,RPLP1,RPS19,SELL,SESN1,SKI,SLC3A2,SMAD7,SRSF7,TCF7,TNFAIP3,TNFSF8
Detected: Decreased with HAART	50kb	MSigDB Immunologic Signatures	GSE15930_STIM_VS_STIM_AND_IFNAB_48H_CD8_T_CELL_UP	Genes up-regulated in comparison of unstimulated CD8 T cells at 48 h versus CD8 T cells at 48 h after stimulation with antigen-B7-1.	52	0.000000007083857	0.00001353017	0.000000145100439315789	2.445408	21.67327	53	9383	0.0265	0.005648513	37	196	196	ANXA5,ASF1B,CACUL1,CSTB,CTC1,CTDSP2,CTSA,DOK2,EIF3K,FAM103A1,FAM65B,GLIPR2,HDAC5,HPCAL1,IL17RA,IL1RAP,ITGB7,KLF2,LAPTM5,LMNB1,LTB,MAP1LC3B,MCOLN2,MPRIP,MTCH1,NAP1L1,PEX6,QSOX1,RPA1,SERBP1,SMIM14,STMN1,TCF7,TLE4,TRPV2,USP3,ZNF277
Detected: Decreased with HAART	50kb	MSigDB Immunologic Signatures	GSE22886_NAIVE_TCELL_VS_DC_UP	Genes up-regulated in comparison of naive CD4 [GeneID=920] CD8 T cells versus unstimulated dendritic cells (DC).	53	0.000000007816808	0.0000149301	0.000000158595995488152	2.488381	20.49525	51	8873	0.0255	0.005747774	40	193	193	ACD,ARHGAP15,BIN2,CCR7,CD96,CRIP1,CYFIP2,EEF1B2,EIF3K,ELK3,FAIM3,FAM134B,FAM65B,FAU,GATA3,GPR18,ITGB7,ITPR3,KIAA0922,KLF2,MZT2B,N4BP2L2,PBXIP1,PHF1,PHF15,PILRB,RASA2,RPL13A,RPL14,RPL19,RPL28,RPS15A,RPS25,SAFB2,SELL,SMCHD1,STK38,TCF7,UXT,ZEB1
Detected: Decreased with HAART	50kb	MSigDB Immunologic Signatures	GSE10325_LUPUS_CD4_TCELL_VS_LUPUS_BCELL_UP	Genes up-regulated in comparison of systemic lupus erythematosus CD4 [GeneID=920] T cells versus systemic lupus erythematosus B cells.	54	0.000000007991726	0.0000152642	0.000000159128274446512	2.541457	19.28028	49	8347	0.0245	0.005870373	41	191	191	ACVR1,AKTIP,BAG3,CCSER2,CD28,CD4,CREBL2,DHRS3,FAM134B,GATA3,HDAC4,IL7R,ITGA6,ITPKB,KDSR,LCP2,LIMA1,LPIN2,LRFN3,MAF,MAN1C1,MGAT4A,MLLT3,OBFC1,OPTN,PBXIP1,PIM1,PLEKHB1,PLK3,PTGER2,PXN,RNF144A,SEMA4C,SPOCK2,TCF7,TESPA1,TMEM30B,TNFSF8,TSPAN14,USP20,ZBTB25
Detected: Decreased with HAART	50kb	MSigDB Immunologic Signatures	GSE22886_NAIVE_TCELL_VS_NEUTROPHIL_UP	Genes up-regulated in comparison of naive CD4 [GeneID=920] CD8 T cells versus unstimulated neutrophils.	55	0.000000009122469	0.00001742392	0.000000180672463423963	2.502772	19.97785	50	8649	0.025	0.005781015	39	195	195	ACAT1,ACVR1,AIFM1,ATP5O,CCR7,CCT8,CD81,DDX39A,DUSP12,DUT,DYRK2,EIF3D,EIF3L,ENSG00000256206,FBXW2,GLOD4,GMPS,LRRC8D,MOAP1,MRPL49,NAP1L1,NELFCD,PHB2,PHF15,RPA1,RPS25,SAMHD1,SGSH,SLC38A1,SNRPF,SPOCK2,SRSF2,SRSF7,TCEA1,TGIF1,TTC19,UXT,YTHDC2,ZNF706
Detected: Decreased with HAART	50kb	MSigDB Immunologic Signatures	GSE26669_CTRL_VS_COSTIM_BLOCK_MLR_CD4_TCELL_DN	Genes down-regulated in comparison of untreated CD4 [GeneID=920] T cells versus CD4 [GeneID=920] T cells treated with leukocyte costimulatory blockade antibodies.	56	0.000000009447403	0.00001804454	0.000000185524459830275	2.652032	16.96812	45	7346	0.0225	0.006125783	39	185	185	ACPL2,ADCK3,ASNSD1,BMPR2,CABLES2,CATSPERG,EPC1,ERLIN2,FNBP1,GPR137B,GPR183,GTF3C2,IKBIP,JAK1,LYL1,MAN1C1,MBD4,MESDC2,MRPL22,MTIF3,PDE2A,PLEKHO1,PRKCI,RAP1B,RB1,RHOT1,RNF103,SEC11A,SETX,SLC30A1,SQRDL,TBC1D5,TFAM,TLE4,TTBK2,WAPAL,WWOX,YPEL3,YY1
Detected: Decreased with HAART	50kb	MSigDB Immunologic Signatures	GSE17721_LPS_VS_POLYIC_8H_BMDM_DN	Genes down-regulated in comparison of dendritic cells (DC) stimulated with LPS (TLR4 agonist) at 8 h versus DC cells stimulated with poly(I:C) (TLR3 agonist) at 8 h.	57	0.000000009592151	0.00001832101	0.000000187506842150685	2.498727	20.01019	50	8663	0.025	0.005771673	33	193	193	ACADM,ALG5,BCL6,BIRC3,CTAGE5,CYTH1,DOK2,EPC1,FOXO3,GGT7,GLOD4,GLUL,IRF7,LDHA,LRP8,LTB,LYL1,MBD4,MCOLN2,MXD4,PLA2G5,PPP2R4,PRKDC,SAMHD1,SLC25A39,SLC38A1,SORL1,SYNJ2,TJP2,TOB1,WNT11,YPEL3,ZBP1
Detected: Decreased with HAART	50kb	MSigDB Immunologic Signatures	GOLDRATH_EFF_VS_MEMORY_CD8_TCELL_DN	Genes down-regulated in comparison of effector CD8 T cells versus memory CD8 T cells.	58	0.00000001108108	0.00002116486	0.000000214652051945701	2.460923	20.72393	51	8972	0.0255	0.005684351	38	197	197	ACADM,C6orf136,CCR7,CD96,DALRD3,DUSP12,EMB,ENSG00000255154,GPR97,IL6R,IL7R,KLF2,LTB,MBP,MCOLN2,MRPL23,PLEKHA1,QDPR,RPL14,RPL19,RPLP0,RPLP1,RPP14,RPS19,RPS8,RRP1B,SELL,SESN1,SH3BP5,SIAH1,SLTM,SPICE1,SURF2,TCF7,TK2,TSEN34,YPEL3,ZEB1
Detected: Decreased with HAART	50kb	MSigDB Immunologic Signatures	GSE5960_TH1_VS_ANERGIC_TH1_UP	Genes up-regulated in comparison of anergy induced CD4 [GeneID=920] T cells versus conventional CD4 [GeneID=920] T cells.	59	0.00000001204794	0.00002301157	0.000000232084144439462	2.454358	20.77936	51	8996	0.0255	0.005669186	35	198	198	AGPAT6,ANAPC2,AQR,ARHGDIA,CHRM4,CLK2,COX14,EBNA1BP2,EID1,ENSG00000256206,HUS1,LTB,MATN1,MCM3AP,MRPL23,NDUFA2,PDE6D,POLRMT,PSME1,PSMG1,PTPN9,RPA1,RPL14,RPL18,RPS25,RPS8,SESN1,SHMT1,SNRPG,TNPO1,TRIM37,TXNIP,WDFY2,WDR6,YME1L1
Detected: Decreased with HAART	50kb	MSigDB Immunologic Signatures	GSE13485_CTRL_VS_DAY21_YF17D_VACCINE_PBMC_UP	Genes up-regulated in comparison of unstimulated peripheral blood mononuclear cells (PBMC) versus PBMC 21 days after stimulation with YF17D vaccine.	60	0.00000001208941	0.00002309077	0.000000232084144439462	2.480119	20.16033	50	8728	0.025	0.005728689	43	180	180	AKT1S1,ARAF,ATP2A2,BAP1,C6orf136,CACUL1,CEBPG,CORO7,CRK,EDEM1,FASTKD5,FBXL12,GLTP,HGS,KCTD20,KIAA0556,LPP,MAFG,MAP3K2,MNT,NEK3,NR4A2,NUDT15,PGS1,PHLPP1,PXN,RILPL2,RUNX3,SAR1A,SERTAD2,SH2B3,SLC26A6,SLC30A1,SMAD7,TACC1,TNFRSF1B,TRIM8,USP3,USP42,WBP2,XPO7,ZBED4,ZBTB10
Detected: Decreased with HAART	50kb	MSigDB Immunologic Signatures	GSE22886_NAIVE_CD8_TCELL_VS_NKCELL_UP	Genes up-regulated in comparison of naive CD8 T cells versus unstimulated NK cells.	61	0.00000001334159	0.00002548244	0.000000253221339424779	2.527441	18.99154	48	8222	0.024	0.005837996	37	189	189	AKAP1,AMD1,ARHGAP15,ATP13A1,BAG3,CAB39,CCNE1,CCR7,CD28,CNOT7,CNTRL,DRG1,ENSG00000258790,FAM134B,FGF9,GLOD4,GPRASP1,IL7R,KDSR,LRFN3,LTB,MPI,OSBP2,PAFAH1B3,PBXIP1,PHF1,PLEKHB1,RGS14,RPL19,SLAMF1,SRSF5,TACC3,TMEM204,TMEM63A,TNFSF8,USP13,ZNF706
Detected: Decreased with HAART	50kb	MSigDB Immunologic Signatures	GSE30962_ACUTE_VS_CHRONIC_LCMV_SECONDARY_INF_CD8_TCELL_UP	Genes up-regulated in comparison of splenic secondary CD8 effector T cells at day 8 post-acute infection versus splenic secondary CD8 effector T cells at day 8 post-chronic infection.	62	0.00000001403993	0.00002681627	0.000000263618159342105	2.523144	19.02388	48	8236	0.024	0.005828072	38	189	189	ACADM,ANTXR2,AS3MT,B4GALT1,BTBD11,C10orf54,CD96,CREBRF,CYTIP,FAM160A2,FNBP1,FRY,GPBP1L1,GSK3B,HLA-A,IER3,IL7R,JAK1,KIAA0922,KRTCAP2,LAIR1,MAML2,MAP2K6,NR1D2,PARP8,PRUNE,RARA,RORA,SLC20A1,SLC4A7,SLCO3A1,SPICE1,STK38,SYCE1L,TCEB3,TCF7,TP53INP1,USP3
Detected: Decreased with HAART	50kb	MSigDB Immunologic Signatures	GSE22886_NAIVE_BCELL_VS_BM_PLASMA_CELL_UP	Genes up-regulated in comparison of naive B cells versus plasma cells from bone marrow and blood.	63	0.00000001658608	0.00003167941	0.000000303440207179487	2.50913	19.13014	48	8282	0.024	0.005795702	35	193	195	ARIH1,CD200,CORO1A,CXCR4,DGKZ,DNAJC16,FAIM3,FRYL,GIN1,GPRASP1,HLA-DMB,HMHA1,INPP5D,ITPKB,KCTD20,LAPTM5,LMNB1,LTB,MAVS,MDN1,NAA40,NSL1,PRIM1,R3HDM4,RBM8A,SART3,SELL,SMAD3,SOS2,STK4,SZT2,TGFBR1,UBR7,UGDH,VAV3
Detected: Decreased with HAART	50kb	MSigDB Immunologic Signatures	GSE17974_CTRL_VS_ACT_IL4_AND_ANTI_IL12_48H_CD4_TCELL_UP	Genes up-regulated in comparison of untreated CD4 [GeneID=920] T cells at 0 h versus the cells treated with IL4 [GeneID=3565] and anti-IL12 at 48 h.	64	0.00000001710173	0.0000326643	0.000000310222483601695	2.631427	16.72097	44	7239	0.022	0.006078188	33	170	170	AHDC1,ARIH2,BAG3,C1orf56,CNST,DNAJB9,DPEP2,EMB,FBXL20,GPRASP1,HEG1,IER2,IL7R,ITGA6,KCNA3,KIFC2,KLF2,NDNL2,NR4A2,PARP8,PDGFRL,PIM1,RIMKLB,SLC7A6,SPTY2D1,SYNM,TNFSF8,TOB1,TP53INP1,VAV3,VPS9D1,WHAMM,ZNF101
Detected: Decreased with HAART	50kb	MSigDB Immunologic Signatures	GSE9988_LPS_VS_CTRL_TREATED_MONOCYTE_DN	Genes down-regulated in comparison of monocytes treated with 5000 ng/ml LPS (TLR4 agonist) versus monocytes treated with control IgG.	65	0.00000001961838	0.00003747111	0.000000341515208780488	2.416218	21.10736	51	9138	0.0255	0.00558109	42	194	194	APOBR,ARHGAP1,ARRDC2,BAP1,BRD1,CALHM2,CASP8,CHAMP1,CTCF,CTDSP2,CXCR4,DCAF12,DEDD2,DNAJC13,DOK2,FAM89B,FHOD1,FYTTD1,G3BP2,GLTP,MKRN1,MLX,MLXIP,MNT,NCOA6,NUP214,PCBP1,PLEKHO1,PLIN3,PPP1CA,PPP1R8,PRPF6,RIC8A,SF3B2,SLBP,SNX17,TOR1A,TRIM38,USP3,YY1,ZNF282,ZNF432
Detected: Decreased with HAART	50kb	MSigDB Immunologic Signatures	GSE22886_NAIVE_CD4_TCELL_VS_12H_ACT_TH1_DN	Genes down-regulated in comparison of naive CD4 [GeneID=920] T cells versus stimulated CD4 [GeneID=920] Th1 cells at 12 h.	66	0.00000001984656	0.00003790693	0.000000343980256518219	2.494073	19.24563	48	8332	0.024	0.005760922	41	198	198	AGO2,ALDOA,ATP2A2,BATF3,BAZ1B,BET1,CCNB1,CCNE1,CCT6A,CCT8,CDC20,CHAF1A,CHAF1B,CSTF1,DAG1,DIABLO,ELOVL6,ENSG00000256206,ERAL1,ERLIN1,ESRRA,FAH,FEN1,IER3,KCNN4,KIF3A,LIMA1,MCTP2,MED27,MLH1,MRPL22,MRPL23,PCNA,PPP1R8,PSMD14,SART3,SFXN1,SHMT2,SNRNP40,TGS1,TOR1A
Detected: Decreased with HAART	50kb	MSigDB Immunologic Signatures	GSE11057_CD4_EFF_MEM_VS_PBMC_UP	Genes up-regulated in comparison of effector memory T cells versus peripheral blood mononuclear cells (PBMC).	67	0.00000001997854	0.00003815901	0.000000344871490887097	2.583797	17.41623	45	7540	0.0225	0.00596817	36	183	183	ACAT2,ANKH,ANKRD12,ATIC,ATP8B2,BAG3,CAB39,CD96,CHMP7,CNST,CYB561D1,DYRK2,EDEM1,ESYT1,GATA3,ITPKB,ITPR3,KLHL36,MAF,MLLT3,MRPL41,MTHFD1L,OPTN,PBX4,PBXIP1,PHF1,PIM1,PLCD1,PNMA1,PRIM1,PTGER2,RGCC,SLAMF1,STMN3,TMEM116,TMEM63A
Detected: Decreased with HAART	50kb	MSigDB Immunologic Signatures	GSE27786_NKCELL_VS_MONO_MAC_UP	Genes up-regulated in comparison of NK cells versus monocyte macrophages.	68	0.00000002180291	0.00004164356	0.000000371865568565737	2.458971	19.92703	49	8627	0.0245	0.005679842	42	195	195	ABI1,ACAT1,ANKRD11,ASXL2,BRD2,CCT6A,CNPY4,CREBRF,DHX36,DYNC1H1,EFR3A,EI24,FAU,G3BP2,GATA3,HMHA1,HTRA2,HYPK,KLF10,LAIR1,LRWD1,LY96,MAF,MAP3K2,MAP4K1,MSH2,NEK3,NUDC,PANK4,PREX1,RPS25,SEPT2,SERF2,SH3GLB1,SON,TACC1,TBC1D10C,TEFM,TRIM28,TXNIP,ZBTB7A,ZNF569
Detected: Decreased with HAART	50kb	MSigDB Immunologic Signatures	GSE14308_NAIVE_CD4_TCELL_VS_NATURAL_TREG_DN	Genes down-regulated in comparison of naive CD4 [GeneID=920] T cells versus natural regulatory T cell (Treg).	69	0.0000000237069	0.00004528018	0.000000398447275764706	2.479195	19.36112	48	8382	0.024	0.005726557	40	190	191	ABHD4,BCL7C,CD96,CHD9,CREBL2,ERN1,FBXO6,FLOT2,FTSJ3,GATA3,KCTD13,KDELC1,LIX1L,MAP4K1,MAVS,MIS12,MVB12A,MZT2B,NDUFV1,NFKBIL1,NXPE3,PDE2A,PPM1D,PPM1J,RBM12,RCAN1,RCAN3,SCAPER,SDHAF1,SDR39U1,SLAMF1,SLC35D1,ST14,TRIM37,TRIM46,UBE2N,VAV3,WEE1,ZDHHC4,ZNF213
Detected: Decreased with HAART	50kb	MSigDB Immunologic Signatures	GSE27786_CD4_TCELL_VS_MONO_MAC_UP	Genes up-regulated in comparison of CD4 [GeneID=920] T cells versus monocyte macrophages.	70	0.00000002373372	0.00004533141	0.000000398447275764706	2.507417	18.74439	47	8115	0.0235	0.005791744	40	193	193	ABCB9,ACYP2,APOBEC2,ARIH2,BHLHB9,BRD2,C19orf24,CCT6A,CCT8,CDK13,CEP95,COMMD7,COX14,CREBRF,CTCF,DOK2,EI24,FAM65A,GLB1,GSK3B,HSD11B2,KLF3,LRWD1,MEPCE,MYO1E,NUP214,PHF20,POLR2C,RING1,SETX,SKP1,SLC20A1,SLC35D1,SLC7A6,TCHP,TFAM,TXNL1,UNC45A,VPS16,ZNF707
Detected: Decreased with HAART	50kb	MSigDB Immunologic Signatures	GSE27786_LIN_NEG_VS_CD4_TCELL_DN	Genes down-regulated in comparison of lineage negative versus CD4 [GeneID=920] T cells.	71	0.00000002682035	0.00005122687	0.000000434916357386364	2.468886	19.44196	48	8417	0.024	0.005702744	36	193	193	ALG5,ANKRD11,ANO10,APOBEC2,CHCHD2,DOK2,EFR3A,FOXN3,GGNBP2,HADHB,ID2,IKZF1,IRF7,JAK1,LGALS1,LSM4,MAP3K1,MARK2,MYO1E,NKIRAS1,PHF1,PPP1R35,PRDM2,PREX1,PSME1,RGS14,RPS19,RPS26,SDR39U1,SF3B2,SLC20A1,SLC30A1,SORL1,TBX6,TNFRSF1B,ZNF707
Detected: Decreased with HAART	50kb	MSigDB Immunologic Signatures	GSE14308_TH2_VS_NATURAL_TREG_DN	Genes down-regulated in comparison of Th2 cells versus natural regulatory T cell (Treg).	72	0.00000002787611	0.00005324337	0.000000450330667584906	2.465664	19.46737	48	8428	0.024	0.005695301	40	192	194	ANKLE2,ATG2A,ATP5S,CATSPERG,CLCN2,CMPK2,DAG1,DALRD3,EFR3A,FAHD2A,FMNL3,HADHB,HCN3,HEG1,HPCAL1,HTRA2,IKZF1,MBOAT7,MEX3D,MKLN1,OSBPL8,PDXK,PPM1D,PREX1,PTGES2,QTRTD1,RBM12,RCSD1,SEPSECS,SERPINH1,SESN3,SLC30A1,SMARCA4,STARD5,TBX6,TNF,TTF1,USP7,ZNF280D,ZSCAN2
Detected: Decreased with HAART	50kb	MSigDB Immunologic Signatures	GSE360_T_GONDII_VS_B_MALAYI_LOW_DOSE_DC_DN	Genes down-regulated in comparison of dendritic cells (DC) exposed to T. gondii versus DCs exposed to 5 worms/well B. malayi.	73	0.00000002846934	0.00005437644	0.000000456469080674157	2.437218	20.10489	49	8704	0.0245	0.005629596	33	196	196	ADORA3,AIFM1,ATP5O,BAP1,C21orf33,CAP1,CHEK2,CIR1,DOK2,ERP29,ESYT1,FGL2,FRY,HEXA,LYL1,MAF,MKRN1,P2RY14,PKN1,POR,PRCP,RCBTB2,RNF6,SORL1,STK38,SYNE1,TUSC2,TXNIP,VCL,WDR1,WIPF2,XRCC1,ZNF592
Detected: Decreased with HAART	50kb	MSigDB Immunologic Signatures	GSE360_L_DONOVANI_VS_B_MALAYI_HIGH_DOSE_DC_DN	Genes down-regulated in comparison of dendritic cells (DC) exposed to L. donovani versus DCs exposed to 50 worm/well B. malayi.	74	0.00000002989702	0.00005710331	0.000000474033861555556	2.459827	19.51357	48	8448	0.024	0.005681818	39	194	194	ADORA3,ALDH5A1,ARHGAP4,ARSA,CCT6A,CDC6,CTAGE5,DDX28,DNAJC16,EEF1B2,ERP29,FGL2,GART,GSTP1,HEXA,HPCAL1,INPP5D,LY96,MRC2,MRS2,NDUFV1,P2RY14,PCNA,PPP6R1,PREPL,PRPF40A,RCBTB2,RNF6,RNF8,ROR2,SPICE1,ST14,SYNE1,TACC1,TXNIP,TXNL1,VEZF1,ZBTB1,ZZZ3
Detected: Decreased with HAART	50kb	MSigDB Immunologic Signatures	GSE27786_LSK_VS_NKTCELL_DN	Genes up-regulated in comparison of LSK versus NKT cells.	75	0.00000003284555	0.000062735	0.000000516955145404412	2.45199	19.57594	48	8475	0.024	0.005663717	39	184	184	AGFG1,AGO2,ANKRD11,AQR,ASXL2,CECR5,DNAJC17,DPF3,DQX1,ENSG00000182319,ETV4,GPR183,GPR65,HSD11B2,IRF2BPL,LAPTM5,LYPD6B,MARK3,MBP,MYO1E,PHKG2,PPIA,PSMB10,PSMD14,RCBTB2,RPL18,RPS25,SESN3,SGSH,SKOR1,SRA1,SURF1,TASP1,TMEM189,TMEM63A,UBL4A,USP34,WHAMM,YWHAZ
Detected: Decreased with HAART	50kb	MSigDB Immunologic Signatures	GSE9988_LOW_LPS_VS_VEHICLE_TREATED_MONOCYTE_DN	Genes down-regulated in comparison of monocytes treated with 1 ng/ml LPS (TLR4 agonist) versus monocytes treated with control IgG.	76	0.00000003645552	0.00006963004	0.000000565456815652174	2.345035	22.17451	52	9600	0.026	0.005416667	39	191	191	APOBR,ARRDC2,ATF5,BAZ1B,C20orf24,CALHM2,CAPZA1,CASP8,CHAMP1,CTDSP2,CXCR4,CYTIP,DCAF12,DOK2,DYRK2,EIF3L,FAM65A,IRF5,LAPTM5,LYL1,MNT,MRFAP1,MTCH1,NUP214,PCBP1,PPP1CA,PXN,RARA,RNF8,RUNX3,TACC1,TCHP,TGIF2,TMBIM1,TUSC2,WDR33,YWHAG,ZNF318,ZNF688
Detected: Decreased with HAART	50kb	MSigDB Immunologic Signatures	GSE7852_LN_VS_FAT_TREG_DN	Genes down-regulated in comparison of lymph node regulatory T cells versus fat tissue regulatory T cells.	77	0.00000005162114	0.00009859638	0.000000783652838085106	2.341152	21.78415	51	9431	0.0255	0.005407698	42	202	203	ADCK3,ALCAM,ARHGAP23,ARL13B,ATP2A2,BRD2,CARHSP1,CSTB,DNAJB9,DUSP3,ELOVL6,EMB,FLNB,FZD4,GALC,GPR97,HLF,ID2,IDI1,IER3,INSIG1,IRF5,LTB4R,MAFG,MID1IP1,PCDH19,PER1,PLEC,RAB20,RALGDS,RGCC,SLCO3A1,SMAD3,SYNE1,TGIF1,TGIF2,TMBIM1,TMTC2,TOB1,VEZF1,WDTC1,YPEL2
Detected: Decreased with HAART	50kb	MSigDB Immunologic Signatures	GSE39820_CTRL_VS_TGFBETA3_IL6_IL23A_CD4_TCELL_DN	Genes down-regulated in comparison of untreated CD4 [GeneID=920] T cells versus those treated with TGFB3 [GeneID=7043], IL6 [GeneID=3569] and IL32A [GeneID=51561].	78	0.00000005272023	0.0001006956	0.000000795280616302817	2.412704	19.89469	48	8613	0.024	0.005572971	35	195	196	ALDOA,ANKRD54,ARIH1,ATF5,BRF2,C6orf120,CCNI,CD28,CHAF1B,COMMD7,CPT1A,CRELD1,CRTAP,CUTA,FXR2,LRRC59,MAF,MAP2K6,MEX3D,MLX,MRI1,NFE2L2,NOP9,NR1D1,NXPE3,OBFC1,PPM1J,RARA,RNF149,SMIM14,SNAPC2,SRA1,TXNIP,UTP14A,WDR1
Detected: Decreased with HAART	50kb	MSigDB Immunologic Signatures	GSE339_EX_VIVO_VS_IN_CULTURE_CD4POS_DC_UP	Genes up-regulated in comparison of ex vivo CD4 [GeneID=920] dendritic cells (DC) versus cultured CD4 [GeneID=920] DCs.	79	0.00000006161066	0.0001176764	0.000000912647873564014	2.350578	21.27136	50	9209	0.025	0.005429471	38	199	199	ANP32E,ASCC1,AURKA,C1QBP,C6orf136,CD164,CD47,CHUK,COMMD7,COX14,DALRD3,DDHD2,DHRS1,EXOC4,FAM114A2,FLOT1,GLTP,H2AFX,HERC1,HLA-DOA,HMHA1,IFNGR1,KANSL2,LTB,LYL1,MLH1,MRPS28,MTIF2,PRDX2,RNF44,SAMHD1,TCF19,TRIM28,TSNAX,TUBB,TXNDC16,UGDH,USP3
Detected: Decreased with HAART	50kb	MSigDB Immunologic Signatures	GSE13738_TCR_VS_BYSTANDER_ACTIVATED_CD4_TCELL_DN	Genes down-regulated in comparison of directly activated CD4 [GeneID=920] T cells versus bystander activated CD4 [GeneID=920] T cells.	80	0.00000006621238	0.0001264656	0.000000973585313219178	2.447432	18.79521	46	8137	0.023	0.005653189	37	182	183	ACAP3,ATP13A1,BIRC3,CDC14A,CXCR4,CYTH1,DAG1,DDX60L,DNAJB9,G3BP2,GLIPR2,GPRASP1,IL6R,ITGA6,ITGB1,ITGB7,KLF2,MAFG,N4BP2L2,OPTN,PREPL,PTGER2,PXN,RAB18,RCBTB2,RIMKLB,SELP,SEMA4C,SLC26A11,SLCO3A1,SOCS2,SPEN,TGFBR1,TMBIM1,TMEM63A,TRIM26,ZBP1
Detected: Decreased with HAART	50kb	MSigDB Immunologic Signatures	GSE17974_CTRL_VS_ACT_IL4_AND_ANTI_IL12_24H_CD4_TCELL_DN	Genes down-regulated in comparison of untreated CD4 [GeneID=920] T cells at 0 h versus the cells treated with IL4 [GeneID=3565] and anti-IL12 at 24 h.	81	0.0000000692337	0.0001322364	0.00000100471006677966	2.533819	16.97043	43	7347	0.0215	0.005852729	41	192	192	ACAT1,AIFM1,APITD1-CORT,C20orf27,CCDC124,CCT6A,CHAF1B,CKLF,CLPP,CTPS1,DESI1,FEN1,FTSJ3,GLB1,GPANK1,GSTP1,HDDC3,LCMT2,LMNB1,LSM4,MPLKIP,MRPL23,MRPS28,MTMR2,PAF1,PAICS,POLR2F,PRDX1,PRIM1,PSMB10,PSMG1,QDPR,RNASEH2A,RNF8,SNRPG,TDP1,TIPIN,TOMM5,WRAP53,ZNF239,ZNF367
Detected: Decreased with HAART	50kb	MSigDB Immunologic Signatures	GSE9006_TYPE_1_VS_TYPE_2_DIABETES_PBMC_AT_DX_UP	Genes up-regulated in peripheral blood mononuclear cells (PBMC) from patients with type 1 diabetes at the time of diagnosis versus those with type 2 diabetes at the time of diagnosis.	82	0.00000007333822	0.000140076	0.00000105356013362416	2.292265	22.68499	52	9821	0.026	0.005294776	44	196	196	ABCF3,ANAPC2,APBA3,ARHGAP17,ARHGAP4,ATP13A1,AURKAIP1,CD81,CDC37,CECR5,CFDP1,COPG1,CORO1A,DGKZ,DNAJC17,EDF1,ERP29,FUS,H2AFX,HTRA2,ITPKB,MRPS2,NFKBIB,PAF1,PGLS,PIN1,POLR2E,PSMB10,PTMA,RALGDS,SAFB,SAFB2,SF3A2,SMARCD2,SNRNP70,SNRPF,SPINT2,TACC3,TAF10,TRIM28,TSPAN14,VPS9D1,XAB2,ZNF512B
Detected: Decreased with HAART	50kb	MSigDB Immunologic Signatures	GSE17721_CTRL_VS_PAM3CSK4_1H_BMDM_UP	Genes up-regulated in comparison of control dendritic cells (DC) at 1 h versus those stimulated with Pam3Csk4 (TLR1/2 agonist) at 1 h.	83	0.0000000760722	0.0001452979	0.000001085550294	2.408295	19.51588	47	8449	0.0235	0.005562788	42	189	190	ACAT1,AKTIP,ASCC1,C6orf120,CD164,CDIP1,CMIP,CORO1A,DUT,EIF3L,FAM134B,HSCB,HSPA2,JAK1,MRPS24,MYCL,NCOA6,NDNL2,NOP9,NUS1,PARL,PDXK,PHKG2,PPM1G,PPP1R8,RAB8B,RNF144B,SELP,SIKE1,SLC30A1,SMIM14,SRRD,THEM4,TMBIM1,TMEM199,TMEM258,TNIP2,WEE1,XBP1,YME1L1,ZDHHC4,ZNF688
Detected: Decreased with HAART	50kb	MSigDB Immunologic Signatures	GSE19825_NAIVE_VS_IL2RAHIGH_DAY3_EFF_CD8_TCELL_DN	Genes down-regulated in comparison of naive CD8 T cells versus effector CD8 IL2RA [GeneID=3559] high T cells at.	84	0.0000000835884	0.0001596538	0.0000011809965029703	2.400341	19.58056	47	8477	0.0235	0.005544414	39	194	195	ARL6IP4,AS3MT,BRF2,C11orf73,C6orf136,CHAF1B,DOK2,ENKD1,FHOD1,GARS,GIT1,GTSE1,HDAC4,INF2,LMF2,LRWD1,MAN1C1,MBOAT7,MKL1,MOSPD3,MRPS7,MYLPF,MYO1G,NAPEPLD,NUP214,PLXNC1,RB1,REXO1,SAFB2,SLC35C1,SLC4A7,SNRNP70,STAP1,TAF6,TGFB1,VPS45,WDTC1,WRAP53,ZNF707
Detected: Decreased with HAART	50kb	MSigDB Immunologic Signatures	GSE22886_NAIVE_CD8_TCELL_VS_DC_UP	Genes up-regulated in comparison of naive CD8 T cells versus unstimulated dendritic cells (DC).	85	0.00000008862872	0.0001692809	0.00000123589430071661	2.450236	18.36558	45	7951	0.0225	0.005659665	36	184	184	AATF,ACD,ADRB2,AKTIP,ATP8A1,BACH2,CD28,CYFIP2,CYTH1,FAM134B,FGF9,GPR18,GPRASP1,IKZF1,IKZF5,ITPR3,KIAA0922,LTB,MLLT3,MOAP1,MZT2B,PBXIP1,PHF15,PLEKHB1,PRIM1,RPL14,RPL19,RPL28,RPS25,STK38,TCF7,TGIF2,UXT,WRAP53,ZBTB25,ZCCHC11
Detected: Decreased with HAART	50kb	MSigDB Immunologic Signatures	KAECH_DAY8_EFF_VS_DAY15_EFF_CD8_TCELL_UP	Genes up-regulated in comparison of effector CD8 T cells at the peak expansion phase (day8) versus those at contraction (day 15) after LCMV-Armstrong infection.	86	0.00000009149418	0.0001747539	0.00000126929654970874	2.392719	19.64292	47	8504	0.0235	0.005526811	38	202	202	ALDOA,ASF1B,C11orf73,CDC20,CDCA5,CDKN2C,CPT1A,DHRS1,EIF3D,EIF3K,ENSG00000256646,FAM89B,LDHA,LGALS1,LIG1,LMNB1,LRRC8C,MRPL30,MRPL41,NCBP1,NELFCD,PHB2,PPP2R4,PRDX1,REPS1,RPL13A,RPN1,SRP68,SSNA1,STMN1,TACC3,TAGLN2,TCEB3,TCF19,TUBB,USP3,WDR1,YWHAG
Detected: Decreased with HAART	50kb	MSigDB Immunologic Signatures	GSE39820_TGFBETA1_VS_TGFBETA3_IN_IL6_TREATED_CD4_TCELL_UP	Genes up-regulated in comparison of CD4 [GeneID=920] T cells treated with TGFB1 [GeneID=7040] versus those treated with TGFB3 [GeneID=7043] and IL6 [GeneID=3569].	87	0.0000001090234	0.0002082347	0.00000146310086332288	2.431885	18.50417	45	8011	0.0225	0.005617276	37	195	195	ACAT2,ACVR1,AMFR,ARF1,ARL6IP6,BCR,BMPR2,C4orf29,CAPZA1,CBFB,CDS2,CORO7,CYTH1,DCK,DDX5,ERN1,G3BP2,HADHB,IKZF5,ITFG3,KLF9,LIMA1,MAP3K1,MSANTD4,MTHFD1L,NCOA6,PHF7,PTPN12,RBM18,RIC8A,RILPL1,RNPC3,SLC20A1,SMAD3,SMARCD2,UBE2H,YWHAZ
Detected: Decreased with HAART	50kb	MSigDB Immunologic Signatures	GSE3982_MAC_VS_TH1_DN	Genes down-regulated in comparison of macrophages versus Th1 cells.	88	0.0000001096433	0.0002094187	0.0000014668217728125	2.352345	20.40517	48	8834	0.024	0.005433552	37	191	191	AQR,ASF1B,ASNSD1,BCL7C,BECN1,BRF2,CD28,CTCF,CYTIP,DUSP12,ERCC2,FLOT1,FUS,GINS4,HSF2,HSPA2,IER2,IGSF9B,KIAA0922,LTB,NFKBIB,NUP155,ODF2,PAFAH1B3,PDP1,POLR3D,PPP1R2,PPP1R8,PRDM2,RHOT2,SFXN1,SMAD3,SRSF7,STMN1,TFR2,TUBB,WDR6
Detected: Decreased with HAART	50kb	MSigDB Immunologic Signatures	GSE27786_LSK_VS_CD4_TCELL_DN	Genes down-regulated in comparison of LSK versus CD4 [GeneID=920] T cells.	89	0.0000001150418	0.0002197298	0.00000153424905233645	2.399657	19.1694	46	8299	0.023	0.005542836	39	188	188	ABI1,AGFG1,AGTPBP1,ANKRD11,ANKRD37,APOBEC2,ASXL2,B2M,CHCHD2,CTAGE5,CTCF,ESYT1,FGL2,FMNL3,GLTP,GNL1,GPR183,IKZF1,ITPR3,JAK1,JAZF1,KLF3,MAP4K1,MLX,MPP1,MYO1E,PLEKHA2,PREX1,RB1,SESN3,SETX,SIRT2,SLC30A1,SPHK2,TMEM173,UBL4A,UNC45A,ZBP1,ZDHHC20
Detected: Decreased with HAART	50kb	MSigDB Immunologic Signatures	GSE29618_PRE_VS_DAY7_POST_LAIV_FLU_VACCINE_BCELL_UP	Genes up-regulated in comparison of B cells from LAIV influenza vaccinee pre-vaccination versus those at day 7 post-vaccination.	90	0.000000116987	0.0002234452	0.00000155053048606811	2.398213	19.18095	46	8304	0.023	0.005539499	35	189	189	AIFM1,BACH1,BEX4,CFDP1,DPEP2,EPM2AIP1,FAM89B,FAU,GLB1,GORASP1,HOXC13,INPP5D,IRF5,KDM2A,LRRFIP1,MAP1LC3B,MID1IP1,MOAP1,MRC2,NCAPH2,NDUFB4,PLCD1,PLEC,PRPF6,RPLP0,RRNAD1,SLC30A9,TMSB10,TNPO1,TRIM37,TSC22D4,TTLL1,TULP3,USP3,VPS4B
Detected: Decreased with HAART	50kb	MSigDB Immunologic Signatures	GSE22886_NAIVE_BCELL_VS_DC_UP	Genes up-regulated in comparison of naive B cells versus unstimulated dendritic cells (DC).	91	0.0000001224014	0.0002337867	0.00000160736316993865	2.450334	17.95673	44	7774	0.022	0.005659892	34	178	178	BACH2,CD200,CD28,CXCR4,CYFIP2,FAIM3,FAM134B,FAM65B,GPR18,GPRASP1,HLA-DOA,IL15,IL24,KLF2,LTB,MCTP2,MVK,P2RX5,PRIM1,R3HDM4,RAB11FIP3,RPL13A,RPL28,RPS15A,RPS27A,SELL,SMAD3,STAP1,SZT2,TESK2,TGIF2,VAV3,WRAP53,ZEB1
Detected: Decreased with HAART	50kb	MSigDB Immunologic Signatures	GSE17974_0H_VS_72H_IN_VITRO_ACT_CD4_TCELL_DN	Genes down-regulated in comparison of untreated CD4 [GeneID=920] T cells at 0 h versus the untreated cells at 72 h.	92	0.0000001241135	0.0002370568	0.00000162486205963303	2.449074	17.96597	44	7778	0.022	0.005656981	37	190	191	C12orf23,CENPF,CHAF1B,CYTIP,DDIT4,DHRS1,DNAJC17,DUT,ELP5,ERLIN1,FEN1,FHOD1,HSCB,KLF10,LSM4,MAD2L2,MRPL23,MRRF,NFXL1,P4HA1,PGRMC1,POLR2H,POLR3D,PPP1CA,PSMG1,RAB20,RBM6,RECQL4,RHOC,SHMT1,SNRPD3,SPINT2,TMEM65,VDAC1,WRAP53,ZCCHC17,ZNF367
Detected: Decreased with HAART	50kb	MSigDB Immunologic Signatures	GSE3982_MEMORY_CD4_TCELL_VS_BCELL_UP	Genes up-regulated in comparison of memory CD4 [GeneID=920] T cells versus B cells.	93	0.0000001247741	0.0002383185	0.00000162853025030488	2.341742	20.49756	48	8874	0.024	0.00540906	35	201	201	ANKH,BCL9,CACNB1,CD28,CD4,CD96,DOK2,DUSP4,EPM2AIP1,ETV3,FOXO3,FRY,GATA3,HLF,ITGA5,ITGA6,LCP2,LIMA1,LPIN2,LRRFIP1,MLLT3,MRC2,NPRL3,OBFC1,PIM1,PTGER2,PXN,RGCC,RORA,RRAGD,SAMHD1,SEMA4C,SORL1,USP13,ZNF12
Detected: Decreased with HAART	50kb	MSigDB Immunologic Signatures	GSE17974_1H_VS_72H_UNTREATED_IN_VITRO_CD4_TCELL_UP	Genes up-regulated in comparison of untreated CD4 [GeneID=920] T cells at 1 h versus the untreated cells at 72 h.	94	0.0000001267014	0.0002419997	0.00000164865864255319	2.418601	18.6058	45	8055	0.0225	0.005586592	35	181	181	BACH1,C1orf56,C6orf120,DNAJB12,DNAJB9,FAIM3,FYTTD1,GPR65,IKZF5,IL7R,ITGA6,JOSD1,KANSL2,MOAP1,NDNL2,NUP54,PARP8,PLEKHH2,QTRTD1,RING1,RPP38,RYK,SH2B3,SPTY2D1,SURF2,SYNM,TCEB3,TECPR1,TNIP2,TTC19,VEZF1,ZBTB10,ZNF165,ZNF256,ZNF843
Detected: Decreased with HAART	50kb	MSigDB Immunologic Signatures	GSE19825_NAIVE_VS_DAY3_EFF_CD8_TCELL_DN	Genes down-regulated in comparison of naive CD8 T cells versus effector CD8 T cells.	95	0.0000001492836	0.0002851317	0.00000190771072119403	2.327057	20.62692	48	8930	0.024	0.00537514	40	195	195	BRF2,C6orf120,CDC20,CDCA5,COX14,CUTA,EIF2B4,ENSG00000256646,FHOD1,GARS,GHITM,GIT1,INTS3,KIF18B,LGALS1,LRRC8D,MYO1G,NBAS,NDUFAF3,NELFCD,PHLPP1,PLEC,PLEKHA2,PLXNC1,PPP1R8,PRDX2,RPAP3,SAFB2,SCAP,SLC30A7,STMN1,SURF1,TUBB2A,UBE2E1,VTI1B,WDR6,WRAP53,ZNF282,ZNF330,ZNF672
Detected: Decreased with HAART	50kb	MSigDB Immunologic Signatures	GSE17974_0.5H_VS_72H_UNTREATED_IN_VITRO_CD4_TCELL_UP	Genes up-regulated in comparison of untreated CD4 [GeneID=920] T cells at 0.5 h versus the untreated cells at 72 h.	96	0.0000001517304	0.0002898051	0.00000192747134243323	2.460477	17.47629	43	7566	0.0215	0.00568332	36	171	171	AKAP1,ARIH2,ATG2A,BACH1,BTBD9,COQ10A,CYTH1,DNAJB9,DYRK2,EIF5,FAIM3,ID2,IFNGR1,IKZF5,ITGA6,JOSD1,KANSL2,KLF2,NDNL2,NUFIP1,PBXIP1,PSME4,PXN,QTRTD1,RYK,SEMA4C,SLCO3A1,SPTY2D1,SYNM,TADA2B,TCEB3,TMEM68,TNFSF8,TWISTNB,ZBTB10,ZNF14
Detected: Decreased with HAART	50kb	MSigDB Immunologic Signatures	GSE17974_0.5H_VS_72H_IL4_AND_ANTI_IL12_ACT_CD4_TCELL_UP	Genes up-regulated in comparison of CD4 [GeneID=920] T cells treated with IL4 [GeneID=3565] and anti-IL12 at 0.5 h versus those at 72 h.	97	0.0000001588687	0.0003034392	0.00000200034383735294	2.398649	18.76056	45	8122	0.0225	0.005540507	35	185	185	ABHD5,CDC14A,CENPV,CHMP7,CSRNP1,CXCR4,DAG1,DNAJB9,ETV3,HDAC4,IKZF5,ITGA6,KIAA0922,MBTPS1,MED29,MLXIP,MNT,MOAP1,NUP214,PLLP,PXN,REPS1,RPP38,SLC35D1,SRSF2,STK38,SYNM,TCEB3,TNIP2,TTC19,UBASH3B,USP3,VAV3,ZBTB10,ZNF256
Detected: Decreased with HAART	50kb	MSigDB Immunologic Signatures	GSE360_T_GONDII_VS_B_MALAYI_HIGH_DOSE_DC_DN	Genes down-regulated in comparison of dendritic cells (DC) exposed to T. gondii versus DCs exposed to 50 worms/well B. malayi.	98	0.0000001635464	0.0003123736	0.00000205320275190616	2.343933	20.05176	47	8681	0.0235	0.005414123	36	195	195	ADORA3,AIFM1,BAP1,BEX4,C21orf33,CD164,DGKZ,DOK2,DUSP3,ERP29,EXOSC9,GARS,GGA3,HEXA,INPP5D,ITPK1,KMT2D,LYL1,MAF,MBTPS1,MKRN1,ODF2,P2RY14,PRCP,RCBTB2,RNF44,RNF6,RRP1B,SERTAD2,SYNE1,TUSC2,TXNIP,VCL,WDR1,XRCC1,ZBTB1
Detected: Decreased with HAART	50kb	MSigDB Immunologic Signatures	GSE360_CTRL_VS_T_GONDII_DC_UP	Genes up-regulated in untreated dendritic cells (DC) versus DCs exposed to parasite Toxoplasma gondii.	99	0.0000001690239	0.0003228356	0.00000211576408157895	2.366578	19.43734	46	8415	0.023	0.005466429	29	197	197	ADORA3,AIFM1,APOBEC2,ATP5G1,BAP1,C21orf33,DOK2,ESYT1,EXOSC9,GGA3,HMGXB3,INPP5D,ITPKB,LYL1,MAF,MED8,MKRN1,NOL3,ODF2,P2RY14,PRCP,RCBTB2,RNF6,RRP1B,SORL1,TUSC2,TXNIP,VCL,ZBTB1
Detected: Decreased with HAART	50kb	MSigDB Immunologic Signatures	GSE9988_ANTI_TREM1_VS_VEHICLE_TREATED_MONOCYTES_DN	Genes down-regulated in comparison of monocytes treated with anti-TREM1 [GeneID=54210] versus monocytes treated wth vehicle.	100	0.0000001813879	0.0003464509	0.00000225078724608696	2.244754	22.71963	51	9836	0.0255	0.005185035	34	193	193	ARHGAP1,ARRDC2,ATF5,CALHM2,CCM2,CORO1A,COTL1,CTAGE5,CTDSP2,CTNND1,CYTIP,DCAF12,ELMSAN1,FAM89B,GLTP,HDGF,HMHA1,LGALS1,MAVS,MGAT4A,MKL1,MLXIP,NUP214,POU2F2,RUNX3,SMAD3,SORL1,STK38,TACC1,TACC3,TCHP,TGIF2,TNRC18,TRIM8
Detected: Decreased with HAART	50kb	MSigDB Immunologic Signatures	GSE31082_DN_VS_DP_THYMOCYTE_DN	Genes down-regulated in comparison of CD4- [GeneID=920] CD8- thymocytes versus CD4+ [GeneID=920] CD8+ thymocytes.	101	0.0000001828196	0.0003491854	0.00000226199626473988	2.310498	20.77475	48	8994	0.024	0.005336891	37	193	193	ACADM,ARHGAP1,BACH1,CCDC134,CCM2,CECR5,CTDSP2,CYB561D1,FAM89B,FRYL,GMEB2,GNA13,GPATCH11,GPBP1,HMHA1,KDM6B,KMT2E,MAP1LC3B,MARK3,MBTPS1,NETO2,NFAT5,PHF1,PHKG2,PREX1,RNF6,SEC62,SLC30A9,TBCEL,TBX6,TCF12,TNFAIP3,TOB1,TP53INP1,TRIP11,TXNIP,ZNF592
Detected: Decreased with HAART	50kb	MSigDB Immunologic Signatures	GSE17974_2.5H_VS_72H_IL4_AND_ANTI_IL12_ACT_CD4_TCELL_UP	Genes up-regulated in comparison of CD4 [GeneID=920] T cells treated with IL4 [GeneID=3565] and anti-IL12 at 2 h versus those at 72 h.	102	0.0000001876591	0.0003584289	0.00000231518330576369	2.357613	19.51126	46	8447	0.023	0.00544572	34	185	185	ARIH1,BACH2,BBIP1,CHMP7,CSRNP1,EMC8,FAIM3,GPR18,IER2,IL7R,ITPKB,KIAA0922,MAP3K2,MBTPS1,MED29,MFAP3,NUFIP1,R3HDM4,SEC62,SH2B3,SLC30A7,SLC35D1,SLCO3A1,SMAD7,SYNM,TMBIM1,TMEM68,TNIP2,TRAPPC4,TTC19,UBASH3B,VAV3,ZBTB9,ZNF416
Detected: Decreased with HAART	50kb	MSigDB Immunologic Signatures	GSE15733_BM_VS_SPLEEN_MEMORY_CD4_TCELL_DN	Genes down-regulated in comparison of CD4 [GeneID=920] T cells from bone marrow versus those from spleen.	103	0.0000002040357	0.0003897082	0.00000246744867711864	2.301541	20.85559	48	9029	0.024	0.005316203	36	195	195	AATF,ATIC,C16orf80,C1QBP,CCR7,CNOT7,CRK,CYTH1,CYTIP,DCK,EGR1,ENSG00000182319,FAM65B,IFIH1,INSIG1,KANSL2,KDELC1,KLF2,MAP3K1,MRPL41,NXPE3,RILPL2,RPS25,RPS27L,SESN3,SH3BP5,SKI,SLC25A39,SLC26A11,SLC41A1,SLCO3A1,STARD5,STK4,TCF7,TWISTNB,YWHAZ
Detected: Decreased with HAART	50kb	MSigDB Immunologic Signatures	GSE17721_CTRL_VS_CPG_6H_BMDM_UP	Genes up-regulated in comparison of control dendritic cells (DC) at 6 h versus those stimulated with CpG DNA (TLR9 agonist) at 6 h.	104	0.0000002065309	0.000394474	0.00000249058812084507	2.40304	18.31014	44	7927	0.022	0.00555065	30	193	193	AIFM1,ASCC1,ATG12,BAZ1B,CCNI,CORO1A,CPT1A,CRTAP,CYTH1,ERLIN1,GATC,GLUL,HGSNAT,IAH1,ISCU,KANSL2,MYL12B,PHKG2,PLEKHA1,POLR3GL,RPS15A,SLC46A3,SRRD,STK38,STXBP2,TESK2,TGFBR1,TSPAN14,ZFYVE19,ZNF280C
Detected: Decreased with HAART	50kb	MSigDB Immunologic Signatures	GSE22886_UNSTIM_VS_IL15_STIM_NKCELL_DN	Genes down-regulated in comparison of unstimulated NK cells versus those stimulated with IL2 [GeneID=3600] at 16 h.	105	0.0000002086815	0.0003985817	0.00000250568003231198	2.374674	18.94997	45	8204	0.0225	0.005485129	37	201	201	ALG5,APITD1-CORT,CCT6A,CCT8,CD226,CDC20,CDC6,CTPS1,DPP3,EBNA1BP2,ELOVL6,FEN1,GINS2,H2AFX,LTB,MCM4,MRPS7,NELFE,PAICS,PCNA,PGRMC1,POLR2H,PPAT,PSMD14,SFXN1,SHMT2,SLC39A1,SNRPG,SUCLA2,TCP1,TIPIN,TMEM97,UBE2N,UGDH,VDAC1,WDR1,ZZZ3
Detected: Decreased with HAART	50kb	MSigDB Immunologic Signatures	GSE17974_1H_VS_72H_UNTREATED_IN_VITRO_CD4_TCELL_DN	Genes down-regulated in comparison of untreated CD4 [GeneID=920] T cells at 1 h versus the untreated cells at 72 h.	106	0.0000002101236	0.0004013361	0.00000250568003231198	2.430283	17.69341	43	7660	0.0215	0.005613577	42	185	185	APAF1,ASF1B,CCT8,CDC6,CHAF1B,CHCHD2,CRAT,CRTAP,CSNK2B,CTCF,DRG1,DUT,ETFDH,FAM120A,FANCA,FNBP1,GLB1,GPANK1,HADHB,IAH1,ITPR3,MAD2L2,MLH1,MOB3A,MRI1,P4HA1,PAICS,PDE6D,PSMG1,SEC11A,SPINT2,TGFB1I1,TIPIN,TMEM107,TMEM97,TRAFD1,UBE2I,UNC45A,VDAC1,WDR33,YWHAQ,ZNF672
Detected: Decreased with HAART	50kb	MSigDB Immunologic Signatures	GSE17721_CTRL_VS_CPG_12H_BMDM_UP	Genes up-regulated in comparison of control dendritic cells (DC) at 12 h versus those stimulated with CpG DNA (TLR9 agonist) at 12 h.	107	0.0000002185295	0.0004173913	0.00000258432262292818	2.370629	18.98231	45	8218	0.0225	0.005475785	33	197	197	ACAT1,ANKH,C20orf27,C6orf203,CCNI,CENPF,CIDEB,CPT1A,CREBRF,CXCR4,DUT,ELOVL6,FRYL,GALC,GLCCI1,HLX,KIAA1967,LIMA1,MAP2K6,MYCL,ODF1,PARD6A,PCNA,PDE2A,PNPLA7,POLR3GL,SYNJ2,TECPR1,TGFBR1,VDAC1,VPS37A,YWHAZ,ZNF277
Detected: Decreased with HAART	50kb	MSigDB Immunologic Signatures	GSE11924_TFH_VS_TH17_CD4_TCELL_DN	Genes down-regulated in comparison of T follicular helper (Tfh) cells versus Th17 cells.	108	0.0000002242394	0.0004282973	0.00000263727711923077	2.42427	17.7373	43	7679	0.0215	0.005599687	37	190	190	ACAT1,ACN9,AKAP1,ANP32E,APOA2,AQR,ARL1,BET1,CCT6A,CENPV,CILP2,CTNNBL1,DHODH,E2F5,EIF3K,EXOSC8,EXOSC9,GGT7,HLA-DOA,KIAA1841,KLHL7,LPP,LSM4,MRPL30,MRPL49,MSANTD4,NDE1,NDUFA2,PIN1,RAE1,SEPSECS,SLC35D1,SLCO3A1,STX7,TAGLN2,TSNAX,ZNF706
Detected: Decreased with HAART	50kb	MSigDB Immunologic Signatures	GSE12845_PRE_GC_VS_DARKZONE_GC_TONSIL_BCELL_UP	Genes up-regulated in comparison of pre-germinal center B cells versus dark zone germinal center B cells.	109	0.0000002254384	0.0004305873	0.00000264411449424658	2.293413	20.9295	48	9061	0.024	0.005297429	32	187	188	APOBEC3C,CCR7,CD200,CD44,DDIT4,FAIM3,FNBP4,FOXO3,GPR183,HLA-A,IER2,IER3,IL17RA,IL6R,KLF2,KPNB1,LGALS9,LST1,MARK2,MBP,METTL10,MTF1,PCK2,PHF1,RALGDS,RHOC,SH3BP2,SMAD3,TGIF1,TMSB10,TNPO1,ZBP1
Detected: Decreased with HAART	50kb	MSigDB Immunologic Signatures	GSE22886_NAIVE_CD8_TCELL_VS_MONOCYTE_UP	Genes up-regulated in comparison of naive CD8 T cells versus day 0 monocytes.	110	0.0000002846216	0.0005436273	0.00000323200283713528	2.347491	19.1694	45	8299	0.0225	0.00542234	32	192	192	AKTIP,ALDH5A1,BACH2,CD28,CD96,DDHD2,FAIM3,GATA3,GPR18,GPRASP1,ITGA6,ITPR3,LIG1,LTB,MGAT4A,MLLT3,MOAP1,MSH2,NAA40,PHF15,PLEKHB1,PRAF2,PRIM1,PTCH1,RNF144A,RORA,RRP1B,RUNX3,SLC38A1,SPOCK2,TMEM204,ZBTB25
Detected: Decreased with HAART	50kb	MSigDB Immunologic Signatures	GSE14769_40MIN_VS_360MIN_LPS_BMDM_UP	Genes up-regulated in comparison of macrophage cells stimulated with LPS (TLR4 agonist) for 40 min versus macrophage cells stimulated with LPS (TLR4 agonist) for 360 min.	111	0.0000002878086	0.0005497144	0.00000324986144131579	2.321067	19.81847	46	8580	0.023	0.005361305	40	197	197	ANP32E,ARHGAP15,ATG12,ATP5G1,BACH1,C12orf23,CRTAP,CTSA,DHRS1,DHTKD1,DUT,E2F1,EFCAB11,GK5,GSK3B,ID1,KANSL2,KCTD13,LAPTM5,LRRC8D,MBP,MCM4,MESDC2,MRPL49,MXD4,NUDC,PRKCI,PSPH,RCAN3,RNF141,RPS19,RPS27L,SEC11A,SIKE1,SKI,SPICE1,STMN1,VPS45,WDR6,XRCC1
Detected: Decreased with HAART	50kb	MSigDB Immunologic Signatures	GSE16522_ANTI_CD3CD28_STIM_VS_UNSTIM_NAIVE_CD8_TCELL_DN	Genes down-regulated in comparison of stimulated naive CD8 T cells from pmel-1 mice versus unstimulated naive CD8 T cells from pmel-1 mice.	112	0.0000002884717	0.0005509809	0.00000324986144131579	2.296579	20.46523	47	8860	0.0235	0.00530474	33	193	193	ARHGAP4,ATP8B2,CCDC124,CD164,CHURC1,CLASP1,CYTH1,DBNL,DCK,DOK2,ETFDH,F2R,FUS,LIMK1,MAN2B1,MOB3A,MRI1,POLR3GL,PTPN9,SCAPER,SLC25A16,SMAP2,SOCS2,ST14,TBC1D10C,TCF19,TCF3,TOMM40L,VAV3,VPS9D1,WDR83,WRNIP1,ZSCAN22
Detected: Decreased with HAART	50kb	MSigDB Immunologic Signatures	GSE17974_CTRL_VS_ACT_IL4_AND_ANTI_IL12_0.5H_CD4_TCELL_DN	Genes down-regulated in comparison of untreated CD4 [GeneID=920] T cells at 0 h versus the cells treated with IL4 [GeneID=3565] and anti-IL12 at 0.5 h.	113	0.0000002948978	0.0005632548	0.0000033135366976378	2.492039	16.05111	40	6949	0.02	0.005756224	34	180	182	ANKRD37,AP5S1,BIRC3,C12orf5,C6orf120,CNTNAP1,CYTIP,DNAJB9,DUSP4,EGR1,ETV3,EXOSC3,FEN1,GPR18,GPR183,GPR65,IER2,ISG20L2,MEIG1,NCBP1,NFE2L2,NR4A2,NUDT15,PPM1D,SESN3,SPICE1,TNF,VTI1B,WDR33,ZBTB10,ZBTB3,ZBTB8A,ZNF256,ZNF569
Detected: Decreased with HAART	50kb	MSigDB Immunologic Signatures	GSE3982_MEMORY_CD4_TCELL_VS_TH1_UP	Genes up-regulated in comparison of memory CD4 [GeneID=920] T cells versus Th1 cells.	114	0.0000003022549	0.0005773069	0.00000337846795535248	2.292697	20.49987	47	8875	0.0235	0.005295775	31	192	192	AGL,AHCYL2,CD44,CEP350,CIRBP,CRTAP,CTDSP2,EPM2AIP1,FAIM3,FAM65B,FOXO3,GATA3,GLTP,GPR183,HERC1,HMHA1,IGFBP6,ITGA5,KAT6B,MMP15,N4BP2L2,PBXIP1,PHF1,PLEKHA1,PRAF2,RYK,SLC46A3,SON,TCF7,TGIF1,TXNIP
Detected: Decreased with HAART	50kb	MSigDB Immunologic Signatures	GSE18791_CTRL_VS_NEWCASTLE_VIRUS_DC_6H_UP	Genes up-regulated in comparison of control conventional dendritic cells (cDC) at 0 h versus cDCs infected with Newcastle disease virus (NDV) at 6 h.	115	0.0000003065819	0.0005855714	0.00000341790915078125	2.424728	17.32153	42	7499	0.021	0.005600747	38	190	190	AKTIP,BIN3,BRF2,C11orf82,CCDC126,CCNE1,CTPS1,DDX28,DNAJC11,DUS2L,ELK3,FAM65A,GMPS,HENMT1,IFNGR1,KCTD21,MAP7,MED29,MKL1,MPLKIP,MRPS2,MSH2,MTMR12,NAPEPLD,NELFCD,NIP7,NME6,PDE6D,PDIK1L,PEX1,PPAT,RIC8A,SRP68,TNRC18,TOMM40L,TTLL1,ZNF280D,ZNF641
Detected: Decreased with HAART	50kb	MSigDB Immunologic Signatures	GSE6269_HEALTHY_VS_STREP_AUREUS_INF_PBMC_UP	Genes up-regulated in comparison of peripheral blood mononuclear cells (PBMC) from healthy donors versus PBMC from patients with acute S. aureus infection.	116	0.0000003520813	0.0006724753	0.00000387470448663239	2.382691	18.04682	43	7813	0.0215	0.005503648	32	173	173	AKTIP,ALDH5A1,CDK13,DNAJC11,DNAJC16,ESYT1,GATA3,GPR18,HMHA1,INPP5D,ITPKB,JAK1,KLF2,LRRC1,MORC2,MPHOSPH8,P2RX5,PBXIP1,PHF15,PILRB,POLR2H,RBM8A,SNRNP70,TAF1B,TCF3,TMCO6,TMEM204,TMEM63A,TSPAN3,ZBTB24,ZBTB3,ZBTB40
Detected: Decreased with HAART	50kb	MSigDB Immunologic Signatures	GSE11057_NAIVE_VS_MEMORY_CD4_TCELL_DN	Genes down-regulated in comparison of naive T cells versus memory T cells.	117	0.0000003671753	0.0007013048	0.00000402014695473146	2.276537	20.64539	47	8938	0.0235	0.005258447	40	191	193	ACTB,ACVR1,ALCAM,CHST11,COTL1,CRIP1,CTSA,EMB,ETV6,GATA3,GLB1,GLIPR1,GPR183,GSE1,ITGB1,LDHA,LGALS1,LPP,MAF,MCOLN2,MYL6,NCOA7,OPTN,PDP1,PLXNC1,PRDX1,PREX1,PRKCD,RAB11FIP1,RILPL2,RORA,SLC6A6,SMAD3,SQRDL,TAGLN2,TNFRSF1B,TP53INP1,VDAC1,WEE1,ZBP1
Detected: Decreased with HAART	50kb	MSigDB Immunologic Signatures	GSE17721_LPS_VS_POLYIC_24H_BMDM_UP	Genes up-regulated in comparison of dendritic cells (DC) stimulated with LPS (TLR4 agonist) at 24 h versus DC cells stimulated with poly(I:C) (TLR3 agonist) at 24 h.	118	0.0000003724802	0.0007114372	0.00000405336893392405	2.377518	18.08609	43	7830	0.0215	0.005491699	38	192	192	ALCAM,APP,B4GALT1,BST1,CECR5,COPRS,DERL2,EBNA1BP2,EIF3I,ENSG00000255154,FAH,GLOD4,GSS,HDGF,IAH1,IER3,IL1RAP,MAD2L2,MFSD8,NIP7,NR4A2,PGM1,PRAF2,PTCH1,RAB23,RDH10,RPP14,SDHAF1,SLC20A1,SLC25A30,TNF,TXNL1,UFM1,VPS41,VTA1,WBP2,WRNIP1,YWHAQ
Detected: Decreased with HAART	50kb	MSigDB Immunologic Signatures	GSE22886_NAIVE_CD4_TCELL_VS_DC_UP	Genes up-regulated in comparison of naive CD4 [GeneID=920] T cells versus unstimulatd dendritic cells (DC).	119	0.0000003738446	0.0007140432	0.00000405336893392405	2.323691	19.36574	45	8384	0.0225	0.005367366	35	182	183	ACD,BCR,CCR7,CD28,CD96,CYFIP2,CYTH1,EDF1,FAM134B,FGF9,GATA3,GPR18,GPX7,HERC1,IKZF1,KANSL2,KCNA3,KLF9,LIG1,NR4A2,PBXIP1,PLEKHB1,RORA,RPS25,SAFB2,SF3A2,SPOCK2,SYNE1,TCF7,TESPA1,TMEM204,UXT,ZBTB25,ZCCHC11,ZEB1
Detected: Decreased with HAART	50kb	MSigDB Immunologic Signatures	GSE9988_ANTI_TREM1_VS_ANTI_TREM1_AND_LPS_MONOCYTE_UP	Genes up-regulated in comparison of monocytes treated with anti-TREM1 [GeneID=54210] versus monocytes treated with anti-TREM1 [GeneID=54210] and 5000 ng/ml LPS (TLR4 agonist).	120	0.0000003739969	0.0007143341	0.00000405336893392405	2.27501	20.65925	47	8944	0.0235	0.005254919	34	191	191	ACTB,ALDOA,AMD1,APOBR,ARRDC2,BLOC1S3,CAP1,CXXC5,CYB561D1,CYTIP,DOK1,DOK2,FTH1,G3BP2,MBD4,MED8,MKRN1,MNT,MRFAP1,MYL6,NUS1,PCBP1,PLEKHO1,PPP1CA,RARA,RING1,SH3BP5,SKP1,TGFBR1,TLE3,TXNIP,USP3,YWHAG,YY1
Detected: Decreased with HAART	50kb	MSigDB Immunologic Signatures	GSE15767_MED_VS_SCS_MAC_LN_DN	Genes down-regulated in comparison of medullary macrophages versus subcapsular sinus (SCS) macrophages.	121	0.0000003834712	0.00073243	0.0000041351138720403	2.321476	19.38422	45	8392	0.0225	0.00536225	35	194	194	AKTIP,ATP13A1,CARNS1,CNST,CTCF,CYTH1,EI24,ESRP2,FAH,FAM134B,FAM160A2,FANCG,GPBP1L1,HDAC7,HLF,ITPR3,LMBR1,MDN1,MOB3A,MPND,NCBP1,NXPE3,PFAS,PPAT,PSIP1,PTCH1,RARG,RPL14,SETX,SKIV2L,SLAMF1,SLC7A6,TASP1,TRIP11,TRPV2
Detected: Decreased with HAART	50kb	MSigDB Immunologic Signatures	GSE12366_PLASMA_CELL_VS_NAIVE_BCELL_DN	Genes down-regulated in plasma cells versus naive B cells.	122	0.0000004316929	0.0008245334	0.00000459248364789082	2.263117	20.76782	47	8991	0.0235	0.00522745	30	195	197	ARHGAP15,ARRDC2,CELF1,CHMP7,DPEP2,EEA1,ERLIN1,FRYL,HMHA1,HOOK3,IFNGR1,INPP5D,KLF2,MBP,MDN1,MYADM,PGS1,PTEN,RAB11FIP1,RCAN3,RPL28,RPL7,RPS27A,SERTAD2,SH2B3,SORL1,TASP1,USP31,ZNF276,ZNF395
Detected: Decreased with HAART	50kb	MSigDB Immunologic Signatures	GOLDRATH_NAIVE_VS_EFF_CD8_TCELL_UP	Genes up-regulated in comparison of naÃ¯ve CD8 T cells versus effector CD8 T cells.	123	0.0000004527826	0.0008648148	0.00000478607977925926	2.194938	22.77969	50	9862	0.025	0.005069966	38	197	197	BCL6,CCR7,CD96,CLK2,CXXC5,DALRD3,DDIT4,ELOVL6,ENSG00000255154,FAM114A2,HEXA,HMHA1,HPCAL1,IRF7,KLF2,LTB,MAP7,MBTPS1,MDN1,MEPCE,MPP1,MRPL23,NR1D2,PLEKHA1,PRKDC,RPLP1,RPP14,RPS25,RPS8,SELL,SESN1,SURF2,TBCEL,TCF7,TRIM28,TSEN34,UNC45A,VPS16
Detected: Decreased with HAART	50kb	MSigDB Immunologic Signatures	GSE11057_CD4_CENT_MEM_VS_PBMC_UP	Genes up-regulated in comparison of central memory T cells versus peripheral blood mononuclear cells (PBMC).	124	0.0000004842067	0.0009248348	0.00000506818797726161	2.301184	19.55515	45	8466	0.0225	0.005315379	37	184	184	ANKH,ANKLE2,ANKRD12,APBA3,BAG3,CLPP,CNST,COQ10A,DALRD3,DNAJC16,DYRK2,EDEM1,ESYT1,FNBP1,GATA3,GPR183,ITPKB,ITPR3,LRP8,MAF,MAP4K1,MDN1,MLLT3,MPRIP,OPTN,PBX4,PBXIP1,PHF1,PRDX2,SLAMF1,TCF7,TECPR1,TMEM116,TMEM173,TMEM63A,TRIM62,USP20
Detected: Decreased with HAART	50kb	MSigDB Immunologic Signatures	GSE34205_HEALTHY_VS_FLU_INF_INFANT_PBMC_UP	Genes up-regulated in comparison of peripheral blood mononuclear cells (PBMC) from healthy donors versus PBMCs from infanct with acute influenza infection.	125	0.0000005444101	0.001039823	0.00000558901591870504	2.316257	18.99616	44	8224	0.022	0.005350195	35	183	184	ANKH,ARHGAP17,CD44,DALRD3,DUS2L,EEF1B2,EEF2K,EIF3D,EIF3L,ESYT1,GSE1,HADHA,HLA-DOA,INTS3,KIAA1377,KMT2E,LRP8,LTB,NAP1L1,ODF2,PBXIP1,PPP1R3E,RPL15,RPL18,RPL19,RPL7,RPLP1,STMN3,THEM4,TMED10,TRIM27,UXT,YY1,ZBTB40,ZNF641
Detected: Decreased with HAART	50kb	MSigDB Immunologic Signatures	GSE10239_KLRG1INT_VS_KLRG1HIGH_EFF_CD8_TCELL_UP	Genes up-regulated in comparison of effector CD8 T cells KRLG1 Int [GeneID=10219] vs those with KRLG1 Hi.	126	0.0000005853422	0.001118004	0.00000596630942428571	2.284722	19.69605	45	8527	0.0225	0.005277354	34	190	190	ACSF3,ALDOA,ALG5,ANKRD37,ATIC,CDKN2A,CHCHD5,DDX39A,DLX3,EIF3D,EIF4A3,ETV4,FURIN,GINS2,HMGXB3,HOOK2,MRPL22,MRPS7,NDUFAF6,NOP9,PIN1,POLDIP2,POLR2C,POLR2D,PRR3,RAE1,SHMT2,SLC7A6,SMIM3,TMEM132E,TMEM216,TMEM69,TRIM28,VDAC1
Detected: Decreased with HAART	50kb	MSigDB Immunologic Signatures	GSE3982_BCELL_VS_BASOPHIL_DN	Genes down-regulated in comparison of B cells versus basophils.	127	0.0000005929306	0.001132497	0.00000602930142185273	2.259702	20.35666	46	8813	0.023	0.005219562	32	202	202	ABHD5,ACVR1,B2M,BIN2,BST1,CHPT1,CHST11,CKLF,CREG1,CTNNBL1,DPEP2,EFNA1,FOXO3,FRY,GLUL,KLF3,MAP1LC3B,MBP,MPP1,MRC2,NDUFS1,RRAGD,S100P,SEMA4C,SFXN1,SLC12A6,SMAD7,SORL1,TOB1,VCL,WDR1,ZNF674
Detected: Decreased with HAART	50kb	MSigDB Immunologic Signatures	GSE30962_ACUTE_VS_CHRONIC_LCMV_PRIMARY_INF_CD8_TCELL_DN	Genes down-regulated in comparison of splenic primary CD8 effector T cells at day 8 post-acute infection versus splenic primary CD8 effector T cells at day 8 post-chronic infection.	128	0.0000006089033	0.001163005	0.00000614791280023585	2.332536	18.43487	43	7981	0.0215	0.005387796	31	192	192	C1QBP,CD81,CDC14A,CDC6,CDK6,CPT1A,CTPS1,DDIT4,DUSP4,DUT,FANCD2,FEN1,FLNB,GMPS,JAZF1,MBOAT7,MYO1E,NANP,OPTN,PHLPP1,PTGER2,RAD18,RCSD1,SEMA4C,SGOL1,SLC25A13,SPAG5,SPOCK2,ST14,TXNDC12,UBASH3B
Detected: Decreased with HAART	50kb	MSigDB Immunologic Signatures	GSE1460_INTRATHYMIC_T_PROGENITOR_VS_NAIVE_CD4_TCELL_ADULT_BLOOD_DN	Genes down-regulated in comparison of intrathymic T progenitor cells (ITTP) versus naive CD4 [GeneID=920] T cells from adult blood.	129	0.0000006130166	0.001170862	0.000006174880152	2.256885	20.38207	46	8824	0.023	0.005213055	33	186	186	AKTIP,BIN2,CCDC134,CYTIP,FAM134B,FGF9,FNBP4,GPR183,GPRASP1,IER2,ITPKB,JAK1,KLF3,KLF7,LCP2,LPIN2,MPHOSPH8,NEK3,PDXK,PHF1,PLEKHA1,RCAN3,RGCC,ROR2,RPL3L,SLAMF1,SPOCK2,SYNE1,TMBIM1,TMEM204,TNF,TNIP2,ZNF14
Detected: Decreased with HAART	50kb	MSigDB Immunologic Signatures	GSE17721_LPS_VS_GARDIQUIMOD_1H_BMDM_DN	Genes down-regulated in comparison of dendritic cells (DC) stimulated with LPS (TLR4 agonist) at 1 h versus DC cells stimulated with Gardiquimod (TLR7 agonist) at 1 h.	130	0.0000006266956	0.001196989	0.00000626842024205607	2.329908	18.45566	43	7990	0.0215	0.005381727	34	192	192	ANKRD40,ARL1,ATG12,BAG3,C1QBP,CCNI,CCT8,CHMP7,CSTF1,GSG2,ITGB1,KLF10,MBOAT1,MESDC2,NOC4L,PLEKHA2,PRR3,PSME1,QDPR,QRICH1,RCSD1,RNF111,SEC11A,SLC26A6,SLC4A7,SMEK1,SPCS2,TEFM,TM9SF2,TP53INP1,TRIAP1,TXNIP,VAMP1,VPS9D1
Detected: Decreased with HAART	50kb	MSigDB Immunologic Signatures	GSE12366_PLASMA_CELL_VS_MEMORY_BCELL_DN	Genes down-regulated in plasma cells versus memory B cells.	131	0.0000006701173	0.001279924	0.00000666564115893272	2.323801	18.50417	43	8011	0.0215	0.00536762	31	189	189	ATP8A1,BACH2,BIRC3,CELF1,CHMP7,DCK,DNAJC16,DPEP2,DUT,EIF3D,ERLIN1,ETV3,HOOK3,INPP5D,JAK1,KIAA0922,KLF2,MTF1,NAP1L1,PLEKHA2,PRIM1,RAE1,RPS27A,SERTAD2,SKI,SPOCK2,TBC1D5,TBCA,TLE3,TNF,VPS37A
Detected: Decreased with HAART	50kb	MSigDB Immunologic Signatures	KAECH_DAY8_EFF_VS_DAY15_EFF_CD8_TCELL_DN	Genes down-regulated in comparison of effector CD8 T cells at the peak expansion phase (day8) versus those at contraction (day 15) after LCMV-Armstrong infection.	132	0.0000006710795	0.001281762	0.00000666564115893272	2.249238	20.45137	46	8854	0.023	0.005195392	36	193	193	BAD,BCL6,CD4,CREG1,CXXC5,DALRD3,DUSP6,E2F5,ERAL1,ERCC2,FOXP1,FURIN,GATM,GLUL,HTRA2,IL6R,IL7R,IRF5,LAPTM5,MUTYH,NKIRAS1,NR1D2,PARP8,PER1,PIM1,PLEKHA1,RNF141,RPL14,RPS19,RPS25,SELL,SH2B3,SLC3A2,SMAD7,TCF7,ZNF282
Detected: Decreased with HAART	50kb	MSigDB Immunologic Signatures	GSE24142_EARLY_THYMIC_PROGENITOR_VS_DN2_THYMOCYTE_ADULT_DN	Genes down-regulated in comparison of adult thymic progenitors versus adult DN2 thymocytes.	133	0.0000007006089	0.001338163	0.00000694283958541667	2.319747	18.53651	43	8025	0.0215	0.005358255	37	192	192	ASF1B,ATP8A1,AURKA,C1QTNF1,CAP1,CARD10,CD96,CDKN1A,CDKN2C,COX14,DESI1,EDARADD,EDEM1,FBXL12,GINS4,GLCCI1,HPCAL1,IFNGR1,IKZF4,IL7R,JAM2,LGALS1,MIF4GD,MPP1,MYLPF,PLA2G12A,RAB40B,RAD18,RPL3L,RPS6KB2,SLAMF1,SLC35D1,SOCS2,SPCS2,TCF12,TMEM97,UBL4A
Detected: Decreased with HAART	50kb	MSigDB Immunologic Signatures	GSE24634_NAIVE_CD4_TCELL_VS_DAY5_IL4_CONV_TREG_UP	Genes up-regulated in comparison of naive T cells at day 0 versus CD25+ regulatory T cell (Treg) treated with IL4 [GeneID=3565] at day 5.	134	0.0000007104712	0.001357	0.00000697597983302752	2.244422	20.49525	46	8873	0.023	0.005184267	35	187	187	ABCA7,ANKRD12,ATP6V1G2,ATP8A1,BACH2,BCL6,BIN2,CCSER2,CDK6,COX4I1,CYTH1,CYTIP,DGKZ,FGF9,FOXN3,GTF2F1,ITGA6,KANSL2,KAT6B,MGAT4A,MRC2,MVK,PARP8,PLEKHB1,RPL19,RPL28,SAMHD1,SGSH,SRSF5,SYNE1,TOB1,TRAPPC6A,ZBTB1,ZBTB40,ZNF165
Detected: Decreased with HAART	50kb	MSigDB Immunologic Signatures	GSE9650_NAIVE_VS_EXHAUSTED_CD8_TCELL_UP	Genes up-regulated in comparison of naive CD8 T cells versus exhausted CD8 T cells.	135	0.0000007176742	0.001370758	0.00000703057951990847	2.221121	21.16049	47	9161	0.0235	0.005130444	37	193	193	ACADM,ADRB2,ATP8A1,AURKAIP1,B4GALT1,CACUL1,CCR7,CCT8,CDC37,EMB,GHITM,GIT1,HADHB,HDAC5,HEXA,HPCAL1,IFRD2,IL7R,ITGB7,KCNN4,KLF2,LRWD1,MAP1LC3B,MBP,MBTPS1,MLX,MTCH1,P4HA1,RNASEH2A,RPN1,SELL,SESN1,SLCO3A1,SNRNP40,SRP68,TBCEL,TUBB
Detected: Decreased with HAART	50kb	MSigDB Immunologic Signatures	GSE39820_CTRL_VS_TGFBETA1_IL6_CD4_TCELL_DN	Genes down-regulated in comparison of untreated CD4 [GeneID=920] T cells versus those treated with IL6 [GeneID=3569].	136	0.0000007300608	0.001394416	0.00000711934005649203	2.265592	19.86236	45	8599	0.0225	0.005233167	37	193	193	ABI1,AFG3L2,ALDOA,AMFR,B4GALT1,BIN3,C6orf120,CAPZA1,CDS2,CORO7,CRK,CSRNP1,CSTB,EID1,ETV6,FAM134B,FTH1,FURIN,GALNT9,GATM,LIPE,LONP2,LTB4R,MCTP2,MGST3,NFE2L2,P4HA1,PHF20,RCAN3,RNF149,SIAH1,SLC48A1,SMIM3,TLE6,TMEM205,VPS37A,YPEL3
Detected: Decreased with HAART	50kb	MSigDB Immunologic Signatures	GSE14308_TH2_VS_TH1_UP	Genes up-regulated in comparison of Th2 cells versus Th1 cells.	137	0.000000737041	0.001407748	0.00000714425552844244	2.315131	18.57346	43	8041	0.0215	0.005347594	31	194	196	APC,ATP5S,ATP8B2,CARHSP1,CASS4,CCDC126,CDC20,CDK13,CHURC1,CLPTM1L,CORO7,CRTAP,DNAJB12,FAM63A,FNIP2,GLB1,HDGF,ISCU,MPC1,NPRL3,PDE6D,PDP1,POLR2E,PRKCI,PSPH,PTGER2,RYK,SLC10A3,SLC25A39,TLE3,ZPBP2
Detected: Decreased with HAART	50kb	MSigDB Immunologic Signatures	GSE9988_ANTI_TREM1_VS_LPS_MONOCYTE_UP	Genes up-regulated in comparison of monocytes treated with anti-TREM1 [GeneID=54210] versus monocytes treated with 5000 ng/ml LPS (TLR4 agonist).	138	0.0000007386578	0.001410836	0.00000714425552844244	2.241139	20.52528	46	8886	0.023	0.005176682	31	188	189	ACVR1,AMD1,BAG3,BLOC1S3,CD164,CNST,DOK2,FNIP2,IL17RA,KLF2,KLHL6,LIMK1,MAP1LC3B,MOAP1,PGS1,PLEKHO1,PPFIA1,RARA,RIC8A,RRAGD,SGSH,SH3BP5,SLC17A5,TGFBR1,TGIF1,TLE3,TMBIM1,TMEM251,TXNIP,UBASH3B,UBR7
Detected: Decreased with HAART	50kb	MSigDB Immunologic Signatures	GSE7852_LN_VS_THYMUS_TCONV_DN	Genes down-regulated in comparison of lymph node conventional T cells versus thymus conventional T cells.	139	0.000000818297	0.001562947	0.00000781948539508928	2.360701	17.36772	41	7519	0.0205	0.005452853	35	192	192	AAGAB,ALDH5A1,ANKRD37,AP3S1,ASF1B,ATP13A1,BTBD9,C11orf82,CAP1,CBX1,CDC20,CDC6,CDCA5,CDK6,CIR1,CXXC5,DBNL,EIF2B4,EPM2AIP1,GK5,GSG2,KLF10,MASTL,MFSD8,PCNA,PDE5A,PRELID2,PRIM1,RB1,SAFB,SLC35D1,SRP68,TRIM37,VCL,ZBED4
Detected: Decreased with HAART	50kb	MSigDB Immunologic Signatures	GSE7852_LN_VS_FAT_TCONV_UP	Genes up-regulated in comparison of lymph node conventional T cells versus fat tissue conventional T cells.	140	0.0000009125127	0.001742899	0.00000860455257422907	2.295717	18.73053	43	8109	0.0215	0.00530275	38	191	191	AEN,AKAP5,BCL9,C4orf29,CC2D1B,EMC8,FAM120A,FNTB,GAA,GPR18,HDAC7,HLA-DOA,HOOK3,KCTD13,LIPT1,MFAP3,MGAT4A,PPP1R35,PREPL,PSMG1,PTCH1,RDH10,RNF149,RNF170,SDHAF1,SESN1,SESN3,SIKE1,SLC25A51,SLC26A6,SLC30A7,SNRPG,SOCS4,STARD5,TREML2,ZNF266,ZNF408,ZNF592
Detected: Decreased with HAART	50kb	MSigDB Immunologic Signatures	GSE17721_POLYIC_VS_PAM3CSK4_4H_BMDM_UP	Genes up-regulated in comparison of dendritic cells (DC) stimulated with poly(I:C) (TLR3 agonist) at 4 h versus DC cells stimulated with Pam3Csk4 (TLR1/2 agonist) at 4 h.	141	0.0000009494488	0.001813447	0.00000885535109477124	2.266916	19.40963	44	8403	0.022	0.005236225	29	195	195	ACADM,ARFGEF1,CCR7,CDCA5,CTAGE5,DUSP6,FAM89B,GLIPR2,GPBP1L1,GSG2,IKZF1,IL6R,INPP5D,MYLPF,P2RX5,PAICS,PRCP,PSIP1,RPS19,SH3BP2,SKIV2L,SORL1,TEFM,TLE6,TNFSF8,TXNDC16,UGDH,ZBTB8A,ZNF318
Detected: Decreased with HAART	50kb	MSigDB Immunologic Signatures	GSE20715_0H_VS_48H_OZONE_LUNG_UP	Genes up-regulated in comparison of lung tissue from wild type mice subjected to ozone for 0 h versus that from wild type mice subjected to ozone for 48 h.	142	0.0000009494525	0.001813454	0.00000885535109477124	2.2429	20.06331	45	8686	0.0225	0.005180751	34	197	198	ANAPC2,ARFGAP1,ARHGAP1,CD81,CDC37,CDKN2C,CIRBP,CXCR4,DGKZ,GLCCI1,HDAC5,HOXB5,IK,KIAA0922,LYL1,MFAP3,MMP11,MYO1C,MYO1G,PLEKHA1,PLEKHB1,PLXNC1,PTCH1,SDHAF1,SESN1,SGSH,SLC10A3,SLC6A6,SORL1,SQRDL,SRSF5,TCF3,TIPIN,ZNF395
Detected: Decreased with HAART	50kb	MSigDB Immunologic Signatures	GSE36392_MAC_VS_NEUTROPHIL_IL25_TREATED_LUNG_UP	Genes up-regulated in comparison of macrophages treated with IL25 [GeneID=64806] versus neutrophils treated with IL25 [GeneID=64806].	143	0.0000009669764	0.001846925	0.00000899918688782609	2.265299	19.42349	44	8409	0.022	0.005232489	33	191	191	APOBR,ARFGEF1,ATP8B2,CREBL2,CTDSP2,DYNC1H1,EID1,ESAM,FOXP1,HERC1,KLF2,KLHDC1,MAPK8IP3,MARK2,MPND,MXD4,NDUFAF3,POU2F2,PRR12,RASGRP4,RPS25,RPS26,SCAPER,SESN3,SSSCA1,TACC1,TBC1D10C,TP53INP1,TRIM37,TSC22D4,TSNAX,UPF2,WDR6
Detected: Decreased with HAART	50kb	MSigDB Immunologic Signatures	GSE14308_NAIVE_CD4_TCELL_VS_INDUCED_TREG_DN	Genes down-regulated in comparison of naive CD4 [GeneID=920] T cells versus induced regulatory T cell (Treg).	144	0.00000100481	0.001919187	0.00000933100132321041	2.286974	18.80214	43	8140	0.0215	0.005282555	34	194	194	ALG14,ANKH,ARFGAP3,ATP8B2,CDC14A,DIABLO,DPYSL2,EIF2B4,ENSG00000256206,EXOSC9,FLNB,GPX7,IFT172,MAP2K2,MLH1,NDE1,NELFCD,NME6,NR4A2,PARD6A,PPM1D,PPP2R3C,PRKCSH,PRR12,RARG,SIRT2,SLC35D1,SLC39A1,SLCO3A1,STK40,TRIM46,UFM1,WDR6,ZNF239
Detected: Decreased with HAART	50kb	MSigDB Immunologic Signatures	GSE14308_TH1_VS_TH17_UP	Genes up-regulated in comparison of Th1 cells versus Th17 cells.	145	0.000001035319	0.001977459	0.00000957278755723542	2.235436	20.1303	45	8715	0.0225	0.005163511	32	192	192	ACPL2,ASF1B,BCAN,CD226,CDC6,CKLF,COQ7,FAM160A2,H2AFX,IGFBP6,KCNN4,KIFC1,LRRC59,MESDC2,MRS2,MYL6,NAA20,NAP1L1,NUP54,PRELID2,PSME1,RCBTB2,RNMTL1,SH3BP2,SORL1,ST14,STARD4,STMN1,TMEM41B,VTI1B,WNK1,ZBTB8A
Detected: Decreased with HAART	50kb	MSigDB Immunologic Signatures	KAECH_NAIVE_VS_DAY15_EFF_CD8_TCELL_UP	Genes up-regulated in comparison of naive versus memory CD8 T cells (day 40+ after LCMV-Armstrong infection).	146	0.000001049893	0.002005296	0.0000096450470665236	2.211522	20.80015	46	9005	0.023	0.005108273	39	191	191	ACADM,BIRC2,BZW2,CCR7,CTPS1,CXXC5,DAG1,EMB,FAM134B,FNTB,HDAC5,HPCAL1,IFRD2,IL6R,ITPKB,KCNN4,LRWD1,MPP1,MRPL23,NCBP1,P4HA1,PLEKHA1,PSMB10,PSME1,QRICH1,RGCC,RNMTL1,RPS8,SELL,SESN1,SH3BP5,SMAD7,SQRDL,TBCEL,TUBB,USP3,WDR1,WDR6,YY1
Detected: Decreased with HAART	50kb	MSigDB Immunologic Signatures	GSE17721_PAM3CSK4_VS_GADIQUIMOD_6H_BMDM_UP	Genes up-regulated in comparison of dendritic cells (DC) stimulated with Pam3Csk4 (TLR1/2 agonist) at 6 h versus DC cells stimulated with Gardiquimod (TLR7 agonist) at 6 h.	147	0.000001088473	0.002078983	0.0000099355072771855	2.254841	19.51357	44	8448	0.022	0.005208333	37	195	195	ARFGAP1,ARL6IP4,B4GALT1,C21orf33,CDC6,CLPP,CTSA,EID1,H2AFX,HDGF,HOXC13,IER2,IFT57,LRWD1,MCOLN2,MRPL49,MRPS7,NME6,NUDC,PITPNM2,PLEKHA1,PPP2R3C,PTGER2,RCAN3,RDH10,RIC8A,RNF6,RPA1,RPS25,TAOK1,TOR1A,TSPAN3,TUSC2,VCL,XPO7,YY1,ZCCHC17
Detected: Decreased with HAART	50kb	MSigDB Immunologic Signatures	GSE22886_CD4_TCELL_VS_BCELL_NAIVE_UP	Genes up-regulated in comparison of naive CD4 [GeneID=920] T cells versus naive B cells.	148	0.000001102512	0.002105798	0.0000100209211719745	2.185808	21.50235	47	9309	0.0235	0.005048877	41	193	193	AIFM1,AKTIP,ARL6IP4,BAG3,BCR,BIN2,CD28,CD4,CDC42,DDX28,DGKZ,GARS,GATA3,ID2,IL17RA,IL7R,ITPKB,LRFN3,LTBP4,MNT,MUTYH,OPTN,PBXIP1,PKN1,PLEKHB1,PXN,RALGDS,RGCC,RORA,RPS6KB2,SLC3A2,SMAD7,SPOCK2,SYNE1,TACC3,TNFAIP3,TOB1,WNK1,XAB2,ZNF512B,ZNHIT2
Detected: Decreased with HAART	50kb	MSigDB Immunologic Signatures	GSE17721_LPS_VS_CPG_16H_BMDM_UP	Genes up-regulated in comparison of dendritic cells (DC) stimulated with LPS (TLR4 agonist) at 16 h versus DC cells stimulated with CpG DNA (TLR9 agonist) at 16 h.	149	0.000001148595	0.002193816	0.000010373702943038	2.226495	20.21114	45	8750	0.0225	0.005142857	40	196	196	AAGAB,ATP6V1G2,BAG3,CARHSP1,CDKN1A,CYFIP2,DPP3,EDEM1,EIF4H,GFI1,IFIH1,IFT172,IL15,IL7R,IRF7,KLF3,LAIR1,MPLKIP,MRPL54,NR4A2,NUS1,OPA3,P2RY14,P4HA1,PCNX,PML,PSMB9,RAPGEF3,RNF149,SAMHD1,SHC3,SLC30A1,SLC30A7,TEFM,TMEM199,TOE1,UBR7,WEE1,ZBTB8A,ZNF277
Detected: Decreased with HAART	50kb	MSigDB Immunologic Signatures	GSE7852_LN_VS_FAT_TCONV_DN	Genes down-regulated in comparison of lymph node conventional T cells versus fat tissue conventional T cells.	150	0.000001202248	0.002296294	0.0000107674135732218	2.246067	19.58979	44	8481	0.022	0.005188067	32	195	195	ACYP2,ANTXR2,BAG3,CASS4,CDKN1A,CXCR4,GPSM1,IER3,ITGB1,KLF9,LGALS1,LMNB1,MECOM,MMP9,MPRIP,MYADM,NR4A2,NUDT4,PTPN9,RORA,RUNX3,SEMA4C,SOCS2,SORL1,SRSF7,TAGLN2,TJP2,TMBIM1,TOB1,TTC19,VCL,ZBTB42
Detected: Decreased with HAART	50kb	MSigDB Immunologic Signatures	GSE3982_BASOPHIL_VS_TH2_UP	Genes up-regulated in comparison of basophils versus Th2 cells.	151	0.00000123147	0.002352108	0.000010960339022869	2.29439	18.30552	42	7925	0.021	0.005299685	39	188	189	ABHD5,ACTB,AGTPBP1,ARHGAP15,B2M,BCL6,BEX4,BST1,C6orf106,CCSER2,CHPT1,CREG1,CTCF,CTNNBL1,FAU,FLNB,GALC,IK,JAK1,LYL1,MBP,MYL12B,N4BP2L2,P2RY14,PARP8,PEX1,RPL28,SEPT2,SHC3,SLC10A3,SLCO3A1,SOS2,SYNM,TESPA1,TIGD6,TMEM87A,TMOD1,TRIM37,ZNF750
Detected: Decreased with HAART	50kb	MSigDB Immunologic Signatures	GSE3982_NEUTROPHIL_VS_TH1_DN	Genes down-regulated in comparison of neutrophils versus Th1 cells.	152	0.000001406539	0.002686489	0.000012338921022541	2.209074	20.37052	45	8819	0.0225	0.005102619	39	191	191	AKAP1,ARL6IP4,ATP2A2,C6orf106,CBFB,CD200,CD81,CECR5,CPT1A,CTNNBL1,DAG1,EEF1B2,ELOVL6,ENSG00000256646,ERCC2,ESYT1,FAM175B,GFI1,HEXA,INSM1,KIFC1,LYRM2,MGST3,MORC2,MRPL49,NIP7,NUDC,PAFAH1B3,PFAS,RCAN1,SERBP1,SLAMF1,SRP9,STARD5,TDP1,WEE1,ZDHHC4,ZNF395,ZZZ3
Detected: Decreased with HAART	50kb	MSigDB Immunologic Signatures	GSE3982_CENT_MEMORY_CD4_TCELL_VS_TH1_DN	Genes down-regulated in comparison of central memory CD4 [GeneID=920] T cells versus Th1 cells.	153	0.000001425253	0.002722233	0.0000124775216625767	2.231073	19.72146	44	8538	0.022	0.005153432	42	200	200	ATP2A2,ATP5G1,AURKA,C19orf10,C20orf24,CD200,CDKN1A,CEBPG,CENPF,CHEK2,COQ2,ELOVL6,ENSG00000256646,ERCC2,EXOSC9,FAH,FANCG,FES,FLOT1,FTH1,GFI1,HTRA2,IDI1,JOSD1,KDELC1,LGALS1,MRPL23,NUP155,POLE2,PPM1G,PSMB10,RASSF1,RNASEH2A,RPN1,STMN1,TIPIN,TJP2,TMEM97,TSPAN3,TUBB,UBE2K,WAPAL
Detected: Decreased with HAART	50kb	MSigDB Immunologic Signatures	GSE3982_NEUTROPHIL_VS_BASOPHIL_DN	Genes down-regulated in comparison of neutrophils versus basophils.	154	0.000001438282	0.002747119	0.0000125577685661914	2.364741	16.49229	39	7140	0.0195	0.005462185	33	186	186	ACAT1,ACVR1,ARL1,C1QBP,CHPT1,CNTRL,CTNNBL1,DPP3,DPYSL2,DUSP12,DUSP3,FAM175B,FNBP1,FNBP4,HERC1,ITGB1,MGST3,NFU1,P2RX5,PAFAH1B3,PPIA,PTPN9,RPL13A,RPS27A,RYK,SERBP1,SLC10A3,SNRPF,TCEA1,TCF12,TMSB10,YTHDC2,ZNF185
Detected: Decreased with HAART	50kb	MSigDB Immunologic Signatures	GSE14308_TH17_VS_NATURAL_TREG_DN	Genes down-regulated in comparison of Th17 cells versus natural regulatory T cell (Treg).	155	0.000001561642	0.002982736	0.0000134019750601202	2.200093	20.45368	45	8855	0.0225	0.005081875	35	194	194	CABLES2,CHD9,CMPK2,CXXC5,DALRD3,DCST2,DGKZ,EFR3A,ELK3,FBXL12,FMNL3,GLTP,GMEB2,IFIH1,KCTD13,KMT2D,LCMT2,MDC1,MUTYH,MYO1E,PANK4,PITPNM2,RCAN1,RHOT1,SETD1A,SLC30A1,SNAPC2,SPICE1,TNF,TNRC18,ZBTB24,ZNF438,ZNF512B,ZPBP2,ZSCAN2
Detected: Decreased with HAART	50kb	MSigDB Immunologic Signatures	GSE14350_IL2RB_KO_VS_WT_TREG_DN	Genes down-regulated in comparison of regulatory T cell (Treg) from IL2RB [GeneID=3560] defficient mice versus regulatory T cell (Treg) from wild type animals.	156	0.000001562155	0.002983716	0.0000134019750601202	2.223001	19.79306	44	8569	0.022	0.005134788	29	197	197	ABHD4,ALCAM,APOBEC3B,AS3MT,CD81,CDKN2C,CHCHD2,CHST11,CTGF,ELK3,FAIM3,GLCCI1,IKZF4,ITFG3,KCNN4,LTB4R,MAN1C1,MIF4GD,MYO1E,REPS1,RGS9,RRAGD,SDHAF1,SELP,SESN1,SORL1,TMBIM1,TMTC2,YPEL2
Detected: Decreased with HAART	50kb	MSigDB Immunologic Signatures	GSE22886_DAY0_VS_DAY1_MONOCYTE_IN_CULTURE_UP	Genes up-regulated in comparison of monocytes cultured for 0 days versus those cultured for 1 day.	157	0.00000156617	0.002991385	0.00001340954754	2.199845	20.45599	45	8856	0.0225	0.005081301	30	197	197	ADCK3,AGTPBP1,ALDH2,ATP8A1,BIN2,BZW2,CHPT1,DOK2,DPEP2,DUT,ERP29,FES,FGL2,IKZF1,INPP5D,KIAA0922,KLF2,PARP8,PDP1,PGM1,RNF44,RPL13A,RPS8,SAMHD1,SELL,SIDT2,SORL1,STK38,VCL,ZNF395
Detected: Decreased with HAART	50kb	MSigDB Immunologic Signatures	GSE9988_ANTI_TREM1_VS_LOW_LPS_MONOCYTE_UP	Genes up-regulated in comparison of monocytes treated with anti-TREM1 [GeneID=54210] versus monocytes treated with 1 ng/ml LPS (TLR4 agonist).	158	0.000001594718	0.003045911	0.0000135995772071713	2.221187	19.80923	44	8576	0.022	0.005130597	30	187	188	ACVR1,AMD1,BLOC1S3,CD164,CNST,EFR3A,FNIP2,GNA13,IL17RA,KLF2,KLHL6,LIMK1,MAP1LC3B,MOAP1,PLEKHO1,PPFIA1,RARA,RRAGD,SH3BP5,STARD5,TGFBR1,TGIF1,TLE3,TMBIM1,TMEM251,TXNIP,UBASH3B,UBR7,ZNF318,ZNF592
Detected: Decreased with HAART	50kb	MSigDB Immunologic Signatures	GSE17721_PAM3CSK4_VS_CPG_4H_BMDM_UP	Genes up-regulated in comparison of dendritic cells (DC) stimulated with Pam3Csk4 (TLR1/2 agonist) at 4 h versus DC cells stimulated with CpG DNA (TLR9 agonist) at 4 h.	159	0.000001626153	0.003105952	0.0000137852692930693	2.196621	20.48601	45	8869	0.0225	0.005073853	39	195	195	ANKH,ARF1,ARHGAP1,ARIH2,BATF3,BIN3,CECR5,COTL1,EIF5,ENTHD2,FAM120A,FAM89B,H2AFX,IFNGR1,INPP5D,JAM2,KLF10,MATN1,MEPCE,MYADM,PLEKHO1,POR,PPP2R4,RCOR1,RIC8A,SIAH1,SNX17,SPICE1,SRP9,TCF3,TMEM189,TMEM189-UBE2V1,TSPAN14,TUBB2A,VDAC1,WDR6,YWHAQ,YY1,ZBTB1
Detected: Decreased with HAART	50kb	MSigDB Immunologic Signatures	GSE24081_CONTROLLER_VS_PROGRESSOR_HIV_SPECIFIC_CD8_TCELL_UP	Genes up-regulated in comparison of CD8 T cells with progressing HIV infection versus those with controlled HIV infection.	160	0.000001650828	0.003153081	0.0000138844688958743	2.267212	18.52496	42	8020	0.021	0.005236908	33	189	189	ADCK3,ASNSD1,BIRC3,CCR7,CEBPG,ELK3,ENSG00000228049,ETV3,IFT57,ITGA5,KIF13A,LONP2,MATN1,MOAP1,MXD4,NUP214,POLR2J2,PPP2R3C,RPL7,RUNX3,SESN1,SKI,SOS2,TGFB1,TGFB1I1,TNF,TNFAIP3,TOB1,TOE1,TUBB2A,VAV3,ZBTB3,ZNF395
Detected: Decreased with HAART	50kb	MSigDB Immunologic Signatures	GSE27786_NKCELL_VS_NKTCELL_DN	Genes down-regulated in comparison of NK cells versus NKT cells.	161	0.000001728077	0.003300627	0.0000143807169476744	2.262979	18.5596	42	8035	0.021	0.005227131	37	184	184	AKAP1,ANKRD40,ANTXR2,C1orf56,CD226,CENPV,CXXC5,EIF3I,ENSG00000255154,EXOC4,F2R,GPR183,HMGXB3,IKZF1,INSM1,KIAA0922,MBOAT1,MRI1,MSH2,MZT2B,PCNT,PPCS,PPM1J,RPP14,SESN3,SHMT1,SIKE1,SLC20A1,TBCEL,TCF7,TGIF2,TNFSF8,TRIM37,USP7,WDR6,ZEB1,ZNF512B
Detected: Decreased with HAART	50kb	MSigDB Immunologic Signatures	GSE28237_FOLLICULAR_VS_LATE_GC_BCELL_DN	Genes down-regulated in comparison of follicular B cells versus late germinal center (GC) B cells.	162	0.000001733345	0.003310689	0.0000143807169476744	2.262698	18.56191	42	8036	0.021	0.005226481	34	192	193	ACPL2,ATP8B2,BECN1,CASP8,CBX1,CDCA5,CDK6,CHST11,DCK,DPYSL2,EEF2K,F2R,FAM120A,FAM89B,FANCG,FNIP2,ISL2,ITPK1,LPIN2,MAP1LC3B,MPP1,MYADM,NR4A2,PAICS,PSPH,PTGER2,PTPN12,RASL10A,SIKE1,SLC25A39,SQRDL,TCF7,TGIF1,TJP2
Detected: Decreased with HAART	50kb	MSigDB Immunologic Signatures	GSE17721_CPG_VS_GARDIQUIMOD_12H_BMDM_DN	Genes down-regulated in comparison of dendritic cells (DC) stimulated with CpG DNA (TLR9 agonist) at 12 h versus DC cells stimulated with Gardiquimod (TLR7 agonist) at 12 h.	163	0.000001873448	0.003578286	0.0000153939172514395	2.207033	19.93627	44	8631	0.022	0.005097903	36	197	199	ABHD3,ANP32E,APAF1,BCL9,CABLES2,CTPS1,DOK2,DUSP6,EI24,FAM65B,GLCCI1,GLUL,HYPK,IER3,IL1RAP,ISCU,MLLT3,MMP9,NANP,NKIRAS1,POLR2F,RB1,RGCC,SCRN3,SERF2,SHOC2,SLC41A1,SMIM14,SPINT2,SQRDL,SUCLA2,SYNJ2,TMED10,TMEM63A,WBP2,ZNF330
Detected: Decreased with HAART	50kb	MSigDB Immunologic Signatures	GSE17721_CPG_VS_GARDIQUIMOD_6H_BMDM_DN	Genes down-regulated in comparison of dendritic cells (DC) stimulated with CpG DNA (TLR9 agonist) at 6 h versus DC cells stimulated with Gardiquimod (TLR7 agonist) at 6 h.	164	0.000002026285	0.003870204	0.0000165544390935115	2.20015	19.99864	44	8658	0.022	0.005082005	37	193	193	ABHD4,AHDC1,AIFM1,BATF3,CRHR2,DERL2,EI24,ERLIN1,ETFDH,FZD1,GIPC1,HDGF,LMBR1,MMS22L,MPND,NARFL,NCBP1,NUMB,PARL,PBXIP1,PLEKHA1,PPM1G,PRAF2,PSMG1,RDH10,RYK,SEC11A,SPINT2,ST7L,STK38,SYNJ2,TLE6,TMBIM1,UCK2,USP34,WDR6,ZNF704
Detected: Decreased with HAART	50kb	MSigDB Immunologic Signatures	GSE29618_PRE_VS_DAY7_FLU_VACCINE_PDC_DN	Genes down-regulated in comparison of plasmacytoid dendritic cells (pDC) from influenza vaccinee pre-vaccination versus those at day 7 post-vaccination.	165	0.000002050887	0.003917194	0.0000167235185657143	2.273032	18.03758	41	7809	0.0205	0.005250352	37	196	196	ADRB2,APAF1,APOBR,ATG12,BBIP1,BMPR2,C4orf29,CAPZA1,CNTRL,CYFIP2,DCK,DERL2,DESI1,EEA1,EIF5,ENSG00000256646,FNBP4,HGSNAT,KPNB1,LGALS9,LRRC8D,PLXNC1,POLR2H,PSMG1,RAB6B,RCAN3,RNF8,RPL7,SRRD,SRSF7,TMCO6,TOR1A,TRIM38,TRPV2,TTF1,UBE2K,UBR7
Detected: Decreased with HAART	50kb	MSigDB Immunologic Signatures	GSE17721_LPS_VS_POLYIC_0.5H_BMDM_UP	Genes up-regulated in comparison of dendritic cells (DC) stimulated with LPS (TLR4 agonist) at 0.5 h versus DC cells stimulated with poly(I:C) (TLR3 agonist) at 0.5 h.	166	0.000002090695	0.003993227	0.0000169834256072106	2.245374	18.70512	42	8098	0.021	0.005186466	35	193	193	ACVR1,ANTXR2,BNIP1,C19orf68,C6orf106,CELF1,CLPTM1L,CTC1,CTDP1,DDX5,DPP3,DUSP12,FASTKD5,FBXL20,FOXP1,GAA,GIT1,GLUL,HEXA,JAK1,KCNN4,KIF13A,KIF21A,KRTCAP2,LRRC59,MARK2,MBP,MLLT3,MLXIP,MVK,NEUROG3,NFATC1,NRARP,NUDC,SLC25A51
Detected: Decreased with HAART	50kb	MSigDB Immunologic Signatures	GSE22886_UNSTIM_VS_IL2_STIM_NKCELL_DN	Genes down-regulated in comparison of unstimulated NK cells versus those stimulated with IL2 [GeneID=3558] at 16 h.	167	0.000002103882	0.004018415	0.000017058179625	2.174554	20.6939	45	8959	0.0225	0.005022882	35	201	201	APITD1-CORT,ARHGDIA,CCT6A,CCT8,CDC20,CDC37,CDC6,CDK6,CSNK2B,CTPS1,DDX39A,EBNA1BP2,FEN1,GINS2,GINS3,H2AFX,IFRD2,LTB,MCM4,MLH1,NHP2L1,PAICS,PCNA,POLR2H,PSMD14,SHMT2,SMG9,TCP1,TIPIN,TMEM97,TRIM28,TUBB,UBE2N,UCK2,WDR1
Detected: Decreased with HAART	50kb	MSigDB Immunologic Signatures	GSE17721_CTRL_VS_LPS_12H_BMDM_UP	Genes up-regulated in comparison of control dendritic cells (DC) at 12 h versus those stimulated with LPS (TLR4 agonist) at 12 h.	168	0.000002115848	0.00404127	0.0000171227699206049	2.174068	20.69852	45	8961	0.0225	0.005021761	39	197	197	ACAT1,AGL,ALDOA,ANKRD54,ARAF,ATG12,C6orf136,CCNI,CENPV,CMIP,CREBRF,CTSA,CXCR4,EEF1B2,GLIPR1,GPR137B,H2AFX,HGSNAT,KIAA0922,KIF13A,KMT2E,NDUFA2,NFATC1,NUDT4,PARD6A,PCNA,RHOT2,RNF149,RPS8,SEPN1,SLC26A6,SMARCD2,STARD4,TESK2,TGFBR1,TRIP11,VDAC1,ZNF280D,ZNF318
Detected: Decreased with HAART	50kb	MSigDB Immunologic Signatures	GSE24634_TEFF_VS_TCONV_DAY5_IN_CULTURE_UP	Genes up-regulated in comparison of untreated CD25+ T effector cells at day 5 versus untreated CD25- T cells at day 5.	169	0.000002234297	0.004267507	0.0000179456387560976	2.264911	18.10225	41	7837	0.0205	0.005231594	35	195	195	ABHD5,ACAT1,BATF3,CENPF,DUT,EIF3I,FEN1,GINS3,GMPS,KIF3A,KLHL7,LMNB1,LRRC59,MED6,MPZL1,MRPL23,NCAPH2,NHP2L1,NUDC,NUFIP1,NUP155,POLR2F,PSMG1,SHMT1,SHMT2,SLAMF1,SLBP,SNRNP40,SOCS2,SSSCA1,STMN1,TIMM8B,TIPIN,UBR7,USP13
Detected: Decreased with HAART	50kb	MSigDB Immunologic Signatures	GSE1460_DP_THYMOCYTE_VS_NAIVE_CD4_TCELL_ADULT_BLOOD_DN	Genes down-regulated in comparison of CD4 [GeneID=920] CD8 thymocytes versus naive CD4 [GeneID=920] T cells from adult blood.	170	0.000002245017	0.004287982	0.0000179979733651685	2.147838	21.41688	46	9272	0.023	0.004961173	30	193	194	ANKH,APOBR,CD44,CIDEB,CRAT,CREG1,CYTH1,CYTIP,FAM63A,FAU,FGF9,HEG1,HMHA1,HTR7,ITGA6,KLF2,MDN1,PBXIP1,PDXK,PHF15,PIM1,PXN,RPS19,RPS8,SOCS2,SORL1,SRPRB,TMBIM1,TMEM204,UXT
Detected: Decreased with HAART	50kb	MSigDB Immunologic Signatures	GSE37416_0H_VS_3H_F_TULARENSIS_LVS_NEUTROPHIL_UP	Genes up-regulated in comparison of control polymorphonuclear leukocytes (PMN) at 0 h versus PMN treated with F. tularensis vaccine at 3 h.	171	0.000002321524	0.004434111	0.0000185418735895522	2.235711	18.78597	42	8133	0.021	0.005164146	38	191	191	ABHD3,AMD1,APAF1,ASF1B,ATP13A1,C4orf29,CASP2,CCDC126,DPEP2,DUSP12,FAM103A1,FAM63A,FBXL20,FBXL4,FES,FNTB,FRY,HADHA,HDAC5,HENMT1,MAP3K1,MARK2,MBOAT1,MPZL1,OSBPL8,PGLS,R3HDM4,RAB18,RBM6,RCBTB2,RNF6,RPAP3,SMAP2,SMARCD2,SNRNP70,TMEM69,UPF2,YPEL3
Detected: Decreased with HAART	50kb	MSigDB Immunologic Signatures	GSE3982_BASOPHIL_VS_CENT_MEMORY_CD4_TCELL_UP	Genes up-regulated in comparison of basophils versus central memory CD4 [GeneID=920] T cells.	172	0.000002363394	0.004514083	0.0000188411354078212	2.234063	18.79983	42	8139	0.021	0.005160339	37	204	204	ABHD5,ALDH2,BACH1,BST1,C22orf46,CDIP1,CHPT1,CREG1,CTNNBL1,DPEP2,ESYT1,FRY,GALC,GPR65,GSE1,GSK3B,H3F3A,HTRA2,IK,MAP1LC3B,P2RY14,PSME1,PTPN12,RRAGD,SH2B3,SH3GLB1,SOS2,STX7,TIMM8B,TLE4,TM9SF2,TRIM37,VAV3,VCL,VEZF1,XRCC1,YWHAZ
Detected: Decreased with HAART	50kb	MSigDB Immunologic Signatures	GSE14350_IL2RB_KO_VS_WT_TEFF_UP	Genes up-regulated in comparison of effector T cells from IL2RB [GeneID=3560] defficient mice versus effector T cells from wild type animals.	173	0.000002380955	0.004547624	0.0000189458519609665	2.186011	20.12799	44	8714	0.022	0.005049346	38	188	188	ANKRD12,BACH2,BMPR2,CCR7,CD4,CD96,CDC37,COX14,DIP2B,FOXN3,HLA-DOA,IFIH1,IZUMO4,KIF13A,MCOLN2,MYO1E,MYPOP,NCOA7,NFAT5,NR4A2,P4HTM,PARP8,PER1,PLXNC1,PRDX2,RIC8A,RILPL2,RNF43,RORA,RPL13A,SQRDL,TACC1,TBC1D5,TGIF1,TNFSF8,TSPAN3,WDFY1,ZBTB7A
Detected: Decreased with HAART	50kb	MSigDB Immunologic Signatures	GSE39820_TGFBETA1_IL6_VS_TGFBETA1_IL6_IL23A_TREATED_CD4_TCELL_UP	Genes up-regulated in comparison of CD4 [GeneID=920] T cells treated with TGFB1 [GeneID=7040] and IL6 [GeneID=3569] versus those treated with TGFB1 [GeneID=7040], IL6 [GeneID=3569] and IL23A [GeneID=51561].	174	0.000002561615	0.004892685	0.0000201585915716912	2.202552	19.52281	43	8452	0.0215	0.005087553	34	195	195	ACVR1,ARF1,BCR,BIRC3,BMPR2,CBFB,CDS2,CORO7,CRK,CTTN,ELK3,FNIP2,GNA13,ID1,IKZF3,KLF10,KLF9,MAF,MGAT4A,P4HA1,PLEKHA2,PTCH1,PXN,RAB18,RNF141,RORA,SEPSECS,SIAH1,TGFBR1,TNIP2,UBASH3B,UBE2H,UNC45A,ZEB1
Detected: Decreased with HAART	50kb	MSigDB Immunologic Signatures	GSE30083_SP1_VS_SP4_THYMOCYTE_DN	Genes down-regulated in comparison of SP1 thymocytes versus SP4 thymocytes.	175	0.000002593903	0.004954355	0.0000203092440054845	2.178511	20.19728	44	8744	0.022	0.005032022	38	189	189	ACPL2,ANKH,ANKRD12,APP,B4GALT5,BTBD11,CD44,CREBL2,DHDH,ESRP2,FAM65B,IFIH1,IKZF3,IL17RA,IL6R,INF2,IRF7,ITFG3,ITGA6,ITGB7,ITPK1,KLF2,KLF3,KLHDC1,MAF,MAN1C1,MCTP2,NXPE3,PLEKHA2,PNPLA7,PRKDC,SESN1,SGSH,SLC30A7,TNFSF8,TRAFD1,UBASH3B,ZBTB25
Detected: Decreased with HAART	50kb	MSigDB Immunologic Signatures	GSE26669_CTRL_VS_COSTIM_BLOCK_MLR_CD8_TCELL_DN	Genes down-regulated in comparison of untreated CD8 T cells versus CD8 T cells treated with leukocyte costimulatory blockade antibodies.	176	0.000002606602	0.00497861	0.0000203422436994536	2.200989	19.53667	43	8458	0.0215	0.005083944	35	190	190	ABCA7,ADCK3,ARIH2,BTBD11,C10orf54,C1QTNF1,CDS2,CXXC5,DYRK2,FAM65B,GGNBP2,GLTP,IFNGR1,IKZF1,KLF7,LCMT2,LYL1,MBP,MXD4,MZT2B,PKN1,PREX1,PRPF6,PSIP1,QRICH1,SH3BP2,TGIF1,TLE3,TMEM63A,TRIAP1,TSC22D4,USP34,VEZF1,WDR33,WHAMM
Detected: Decreased with HAART	50kb	MSigDB Immunologic Signatures	GSE10325_CD4_TCELL_VS_BCELL_UP	Genes up-regulated in comparison of healthy CD4 [GeneID=920] T cells versus healthy CD19 [GeneID=920] B cells.	177	0.000002608711	0.004982638	0.0000203422436994536	2.178013	20.2019	44	8746	0.022	0.005030871	37	192	192	ACVR1,AKTIP,CCSER2,CD28,DYRK2,ENSG00000258790,GATA3,HDAC4,ID2,ITGA6,ITPKB,LIMA1,MAF,MGAT4A,MLLT3,OPTN,PIM1,PLK3,PRDX2,PTGER2,PXN,RCAN3,RGCC,RNF144A,RORA,SAMHD1,SEMA4C,SOCS2,TMEM123,TMEM30B,TNFAIP3,TNFSF8,TOB1,TRPV2,TTLL1,WDR1,ZNF277
Detected: Decreased with HAART	50kb	MSigDB Immunologic Signatures	GSE37416_CTRL_VS_48H_F_TULARENSIS_LVS_NEUTROPHIL_DN	Genes down-regulated in comparison of control polymorphonuclear leukocytes (PMN) at 48 h versus PMN treated with F. tularensis vaccine at 48 h.	178	0.000002655894	0.005072758	0.0000205976127065217	2.303131	16.93347	39	7331	0.0195	0.005319875	32	184	186	ANP32E,APBA3,ATG12,CAPN7,CC2D1B,CCDC126,CD164,CRK,CSNK2B,DERL2,DIABLO,EIF4A3,FAU,FTH1,HLA-A,NDUFA2,PCNX,POLR2D,POLR2F,RASA2,RBM8A,SPINT2,STXBP2,TESK2,TMEM199,TMEM205,TMEM251,TMEM258,TRIM28,TXNL1,UBE2E1,XBP1
Detected: Decreased with HAART	50kb	MSigDB Immunologic Signatures	GSE27786_LIN_NEG_VS_ERYTHROBLAST_UP	Genes up-regulated in comparison of lineage negative versus erythroblasts.	179	0.000002756788	0.005265465	0.0000212645214918919	2.21988	18.91994	42	8191	0.021	0.005127579	34	193	193	AIFM1,ARFGEF1,ARL5A,BET1,C6orf136,CDIP1,CHD9,DRG1,EFR3A,ETFDH,FBXL4,FGL2,HMHA1,HTRA2,INSIG1,ITGB7,LRRC1,MGAT4A,MTHFD1L,NUP155,PARP8,PDE2A,PNPLA7,PRKCD,PRR3,RPL13A,SAR1A,SDHD,SLCO3A1,SNRPF,TIMM8B,URGCP,ZDHHC4,ZNF569
Detected: Decreased with HAART	50kb	MSigDB Immunologic Signatures	GSE13485_DAY3_VS_DAY7_YF17D_VACCINE_PBMC_UP	Genes up-regulated in comparison of unstimulated peripheral blood mononuclear cells (PBMC) 3 days after stimulation with YF17D vaccine versus PBMC 7 days after the stimulation.	180	0.00000276938	0.005289516	0.0000213132928330341	2.39261	15.04633	36	6514	0.018	0.005526558	24	161	163	AFG3L2,AGO2,C4orf29,DOK7,EEF2K,EIF3L,GPBP1L1,MRPL30,PRDX2,REPS1,RPL7,RPS25,SLC26A11,SORL1,STMN3,TCF3,TEX22,TGIF1,THEM4,TOB1,VAMP1,YPEL2,ZNF280C,ZSCAN25
Detected: Decreased with HAART	50kb	MSigDB Immunologic Signatures	GSE22886_UNSTIM_VS_STIM_MEMORY_TCELL_DN	Genes down-regulated in comparison of unstimulated memory CD4 [GeneID=920] CD8 T cells versus stimulated CD4 [GeneID=920] CD8 T cells.	181	0.000002773068	0.00529656	0.0000213132928330341	2.219338	18.92456	42	8193	0.021	0.005126327	34	197	197	AMD1,AP2S1,ATIC,BZW2,C12orf5,C1QBP,CCT6A,CHAF1A,CSNK2B,CTPS1,EIF6,ERLIN1,GMPS,GSTP1,KCNN4,KIFC1,LRRC59,MED6,MRPS28,NCBP1,NHP2L1,POP4,PRIM1,RBM12,SMARCA5,SNRPF,SNRPG,TCF12,TFAM,TGS1,TIMM8B,TNIP2,WEE1,ZNF282
Detected: Decreased with HAART	50kb	MSigDB Immunologic Signatures	GSE13485_CTRL_VS_DAY7_YF17D_VACCINE_PBMC_UP	Genes up-regulated in comparison of unstimulated peripheral blood mononuclear cells (PBMC) versus PBMC 7 days after stimulation with YF17D vaccine.	182	0.000002781444	0.005312558	0.000021339358	2.359115	15.68385	37	6790	0.0185	0.00544919	25	168	169	ADCK3,CDS2,CHAMP1,COX4I1,DPEP2,EEF1B2,EID2,EIF3D,GPATCH11,GPBP1L1,GPR97,HADHA,HTRA4,MMP9,RPL7,RPS8,RSPH1,SLC26A11,SORL1,SPOCK2,SYS1,THEM4,TMEM121,ZNF395,ZSCAN25
Detected: Decreased with HAART	50kb	MSigDB Immunologic Signatures	GSE17721_POLYIC_VS_GARDIQUIMOD_6H_BMDM_DN	Genes down-regulated in comparison of dendritic cells (DC) stimulated with poly(I:C) (TLR3 agonist) at 6 h versus DC cells stimulated with Gardiquimod (TLR7 agonist) at 6 h.	183	0.000002959616	0.005652867	0.0000225537705480427	2.189599	19.6383	43	8502	0.0215	0.005057633	36	200	200	ABHD5,AEN,ARHGAP1,BNIP1,CCT8,CLOCK,CRTAP,CYFIP2,DIABLO,EIF4H,ELK3,IER2,IL17RA,KLHL7,MRPL54,NCBP1,NUDT4,PGS1,POU2F2,PTGES2,RASA2,SEC11A,SLC25A30,SNRNP40,SQRDL,ST7L,STARD4,STK40,TMEM189,TMEM189-UBE2V1,TRIM27,USP34,VDAC1,VPS16,YWHAG,YY1
Detected: Decreased with HAART	50kb	MSigDB Immunologic Signatures	GSE12845_IGD_POS_VS_NEG_BLOOD_BCELL_UP	Genes up-regulated in comparison of IgD+ B cells versus IgD- B cells.	184	0.000002980137	0.005692062	0.0000226606864955595	2.166371	20.31047	44	8793	0.022	0.00500398	31	197	199	AGO4,B3GNT4,BCL6,BST1,C1QTNF1,CD28,CNTRL,DDX5,FLOT2,HDAC5,ITGA5,LGALS9,MAPK8IP3,MPRIP,MTMR2,MUTYH,P2RY14,PDP1,PHF1,PHLPP1,PILRB,PLEKHA1,RAB20,RASA2,SCRN3,SESN1,SH3BP2,SORL1,TREML2,ZNF266,ZNF592
Detected: Decreased with HAART	50kb	MSigDB Immunologic Signatures	GSE17974_0H_VS_2H_IN_VITRO_ACT_CD4_TCELL_DN	Genes down-regulated in comparison of untreated CD4 [GeneID=920] T cells at 0 h versus the untreated cells at 2 h.	185	0.000003028469	0.005784376	0.0000228657421322751	2.290011	17.03049	39	7373	0.0195	0.00528957	31	182	182	ARG2,BET1,C1orf56,C6orf120,CC2D1B,CD200,CTTN,DESI1,DNAJC17,EGR1,ELK3,ERLIN1,EXOSC3,GLB1,KCTD21,KLF10,MPLKIP,NAPEPLD,NCBP1,POLR3D,PPAPDC1B,PPM1D,SLC17A5,TMEM251,TMEM88,TNF,ZBTB42,ZBTB8A,ZC3H10,ZNF276,ZNF416
Detected: Decreased with HAART	50kb	MSigDB Immunologic Signatures	GSE3982_DC_VS_BCELL_DN	Genes down-regulated in comparison of dendritic cells (DC) versus B cells.	186	0.000003108646	0.005937514	0.0000233205038353765	2.162681	20.34511	44	8808	0.022	0.004995459	25	184	184	ARL4A,CHMP7,CTCF,CYTH1,FAIM3,GLOD4,HDDC2,HLA-A,HOXB9,IFRD2,IRF7,JAK1,JOSD1,KLF2,LTB,MAP3K1,PHF1,PTCH1,RGS14,SORL1,SYNE1,TCF7,TESK2,UBR7,WEE1
Detected: Decreased with HAART	50kb	MSigDB Immunologic Signatures	GSE9006_HEALTHY_VS_TYPE_1_DIABETES_PBMC_4MONTH_POST_DX_UP	Genes up-regulated in comparison of peripheral blood mononuclear cells (PBMC) from healthy donors versus PBMCs from patients with type 1 diabetes at 4 month after the diagnosis.	187	0.00000317927	0.006072406	0.0000236985438886957	2.160719	20.36359	44	8816	0.022	0.004990926	38	191	192	AATF,ALDOA,ANXA5,CIRBP,COTL1,CXCR4,DDIT4,DPYSL2,DUT,EIF4H,G3BP2,GLUL,HADHA,KLF10,KLF9,KPNB1,LAPTM5,MKRN1,MTMR12,NDUFV1,NR4A2,ODF2,PIGT,PKN1,PLIN3,PPFIA1,PTEN,RPN1,RRAGD,SAFB,SAFB2,TESK2,TNFAIP3,TOB1,USP7,VDAC1,XRCC6,YWHAZ
Detected: Decreased with HAART	50kb	MSigDB Immunologic Signatures	GSE17580_UNINFECTED_VS_S_MANSONI_INF_TREG_UP	Genes up-regulated in comparison of regulatory T cell (Treg) from uninfected mice versus regulatory T cell (Treg) from mice infected with S. mansoni.	188	0.000003225215	0.006160161	0.0000238465378497409	2.1819	19.7076	43	8532	0.0215	0.00503985	32	196	196	ABCB9,BACH2,CASP8,CCR7,COL9A3,CPSF3L,CTCF,DIABLO,ENSG00000255154,IER2,IFIT2,IFT172,IRF7,ITGA5,KLF7,LTB,MDN1,PLEKHA1,PRKCD,RPP14,RRNAD1,SELL,SESN1,SH2B3,SMAD3,STK38,TAOK1,TBX6,TNFSF8,TP53INP1,TXNDC16,ZFYVE19
Detected: Decreased with HAART	50kb	MSigDB Immunologic Signatures	GSE27786_NKTCELL_VS_NEUTROPHIL_UP	Genes up-regulated in comparison of NKT cells versus neutrophils.	189	0.000003324266	0.006349348	0.0000243684636061644	2.20267	19.06777	42	8255	0.021	0.005087826	40	189	189	ASXL2,C17orf89,CCSER2,CCT6A,COX4I1,DDX28,DUSP12,EIF4H,ENSG00000258790,ENTPD6,FNBP4,ITGA2,KDELC1,KDSR,LCMT2,MAP4K1,MBOAT1,MDN1,MRPL41,MVB12A,MYO1E,NFATC1,NUP155,NUP214,NXPE3,PCNT,PML,PPFIA1,PSIP1,PTCH1,RCBTB2,SAR1A,SLC30A1,SMARCA5,SNRPF,SOCS2,TNFAIP3,VEZF1,VPS41,ZBTB8A
Detected: Decreased with HAART	50kb	MSigDB Immunologic Signatures	GSE9006_TYPE_1_DIABETES_AT_DX_VS_1MONTH_POST_DX_PBMC_UP	Genes up-regulated in comparison of peripheral blood mononuclear cells (PBMC) from patients with type 1 diabetes at the time of the diagnosis versus those at 1 month later.	190	0.000003401573	0.006497004	0.0000248077240425894	2.113196	21.76798	46	9424	0.023	0.004881154	35	195	195	ABCF3,ALDOA,ARAF,ATP2A2,ATP8B2,BMPR2,CDC37,COPG1,CXCR4,DDIT4,DNAJC17,GLOD4,GLUL,HLX,IER3,INTS3,KLF2,NCAPH2,NDUFV1,NFE2L2,ODF2,PIM1,PRKDC,PRPF6,RPN1,SAFB,SAFB2,SLC6A6,SMEK1,SNRNP40,TESK2,THBD,TSPAN14,XAB2,YWHAZ
Detected: Decreased with HAART	50kb	MSigDB Immunologic Signatures	GSE17721_0.5H_VS_12H_CPG_BMDM_UP	Genes up-regulated in comparison of dendritic cells (DC) stimulated with CpG DNA (TLR9 agonist) at 0.5 h versus those stimulated with CpG DNA (TLR9 agonist) at 12 h.	191	0.000003426129	0.006543906	0.00002494431675	2.093168	22.454	47	9721	0.0235	0.004834894	37	199	199	ABHD4,ADSSL1,AP2S1,BACH1,BATF3,C10orf54,CHCHD10,COPRS,CORO1A,CRAT,CRIP1,CUTA,DDHD2,EEF1B2,FAM120A,FAM134B,GPR65,ITGA6,LDHA,LGALS1,MCM4,METAP1D,MRPL23,MYL12B,NDUFB10,NUFIP1,PER1,PNPLA7,RECQL4,RGCC,RPA1,RPAP3,RPS19,SIDT2,SLC25A39,SORL1,TAF10
Detected: Decreased with HAART	50kb	MSigDB Immunologic Signatures	GSE12845_IGD_NEG_BLOOD_VS_PRE_GC_TONSIL_BCELL_UP	Genes up-regulated in comparison of IgD- peripheral blood B cells versus pre-germinal center B cells.	192	0.000003482993	0.006652517	0.0000252723610728814	2.175017	19.76996	43	8559	0.0215	0.005023951	36	194	195	ALG3,APOBEC3B,ARFGAP3,ATP8B2,AUP1,CALHM2,COQ2,CORO7,CRELD1,CTC1,CTSA,DAK,DERL2,EID1,ERP29,FAM114A2,FAM63A,FAM89B,GORASP1,GORASP2,GPX7,ISCU,ITGB1,ITPK1,LCP2,LGALS1,MICU2,PCK2,PPP1R2,PRAF2,RPS6KB2,SCAPER,SURF1,TMED10,TMSB10,ZDHHC4
Detected: Decreased with HAART	50kb	MSigDB Immunologic Signatures	GSE13306_TREG_VS_TCONV_SPLEEN_DN	Genes down-regulated in comparison of regulatory T cell (Treg) versus conventional T cells.	193	0.000003553384	0.006786963	0.0000257394871472081	2.19655	19.1209	42	8278	0.021	0.005073689	31	187	188	ABCB9,ANKH,C19orf24,CDK6,COX10,CTDSP2,EMB,ENSG00000182319,ERP29,FGL2,KIF3A,LYPD6B,MAN1C1,MAP4K1,MCOLN2,NAP1L1,QSOX1,RCBTB2,RNF144A,RPA1,RPL3L,SESN3,SGSH,SLC20A1,SLCO3A1,SMIM3,SORL1,SYNE1,TLE4,TSPAN14,ZNF318
Detected: Decreased with HAART	50kb	MSigDB Immunologic Signatures	GSE11864_UNTREATED_VS_CSF1_PAM3CYS_IN_MAC_UP	Genes up-regulated in comparison of untreated macrophages versus those cultured with M-CSF [GeneID=1435] and Pam3Cys (TLR2 agonist).	194	0.000003577396	0.006832826	0.0000258696491148649	2.220429	18.4649	41	7994	0.0205	0.005128847	34	184	184	AGO4,BCR,BRD2,CDK13,CNOT7,COTL1,CXXC5,DDIT4,DOPEY1,DUS2L,ELMSAN1,FAM63A,IKZF5,JAZF1,KANSL2,KLF3,MAP3K2,MNT,MPC1,MPP1,NR1D2,NUP214,NXPE3,P4HTM,PHB2,PPP1R2,RCBTB2,SLC10A3,SLC46A3,SLTM,SMIM14,TP53INP1,VCL,ZNF395
Detected: Decreased with HAART	50kb	MSigDB Immunologic Signatures	GSE17721_0.5H_VS_12H_GARDIQUIMOD_BMDM_UP	Genes up-regulated in comparison of dendritic cells (DC) stimulated with Gardiquimod (TLR7 agonist) at 0.5 h versus those stimulated with Gardiquimod (TLR7 agonist) at 12 h.	195	0.000003603586	0.006882849	0.0000259712991010101	2.171972	19.79768	43	8571	0.0215	0.005016918	35	198	198	ALDOA,ARHGAP1,CDCA5,CDKN1A,CHURC1,COPRS,CTCF,CTDNEP1,DBNL,DDB1,EIF3I,EXOSC8,FAM89B,FNBP1,FOXO3,GTF2F1,HSF2,ID1,KCNN4,MNT,MVK,NCBP1,PAICS,POLR3GL,RALBP1,RASGRP4,SDHD,SLC39A1,TJP2,TMEM234,TSPAN14,UBR7,VTI1B,WDFY2,ZNF706
Detected: Decreased with HAART	50kb	MSigDB Immunologic Signatures	GSE29618_PRE_VS_DAY7_POST_LAIV_FLU_VACCINE_PDC_DN	Genes down-regulated in comparison of plasmacytoid dendritic cells (pDC) from influenza vaccinee pre-vaccination versus those at day 7 post-vaccination.	196	0.000003684281	0.007036977	0.0000264637700687919	2.217655	18.488	41	8004	0.0205	0.005122439	34	189	189	ACAT1,ALCAM,ALG5,APAF1,C4orf29,CAPZA1,CEP350,CNTRL,DERL2,DESI1,DNAJC13,EIF5,ELK3,FLOT1,GIN1,GPR183,HUS1,INTS3,LRRC8D,MPRIP,PDXDC1,POLR2H,PRKCD,PTEN,RBM8A,RIC8A,RNF8,RRN3,SLC38A1,SRRD,UBE2K,UBR7,WWOX,ZNF592
Detected: Decreased with HAART	50kb	MSigDB Immunologic Signatures	GSE22886_IL2_VS_IL15_STIM_NKCELL_DN	Genes down-regulated in comparison of NK cells stimulated with IL2 [GeneID=3558] at 16 h versus NK cells stimulated with IL15 [GeneID=3600] at 16 h.	197	0.000003827291	0.007310126	0.0000272622841447587	2.239677	17.85972	40	7732	0.02	0.005173306	35	184	184	AATF,ATP5O,AURKAIP1,C19orf24,C19orf40,CLPP,CNOT7,CTDNEP1,DAK,DOK1,EXOC3,GMPS,HSF2,IZUMO4,KLHL7,MRPS7,MTIF2,NELFE,NUDC,POLR2F,PSMB10,RAE1,RGS9,RIC8A,RPL19,RPL28,RPS8,SEC11A,SLC4A7,SNRPD3,TCP1,TRPV2,UGDH,ZNF14,ZNF432
Detected: Decreased with HAART	50kb	MSigDB Immunologic Signatures	GSE29618_BCELL_VS_MDC_DAY7_FLU_VACCINE_UP	Genes up-regulated in comparison of B cells from influenza vaccinee at day 7 post-vaccination versus myeloid dendritic cells (mDC) at day 7 post-vaccination.	198	0.000003851705	0.007356757	0.0000273906131312292	2.266038	17.21065	39	7451	0.0195	0.005234197	30	172	172	BACH2,BIRC3,CD200,CD47,CD81,CHMP7,CTC1,CYFIP2,DUS2L,FAIM3,GPR18,IFT57,IKZF3,IL24,KCNA3,LTB,MBD4,P2RX5,PLEKHA2,PRDM2,RNF141,SEC62,SETBP1,SHOC2,SMCHD1,SPOCK2,STAP1,TCF3,ZBED5,ZNF395
Detected: Decreased with HAART	50kb	MSigDB Immunologic Signatures	GSE22886_UNSTIM_VS_STIM_MEMORY_TCELL_UP	Genes up-regulated in comparison of unstimulated memory CD4 [GeneID=920] CD8 T cells versus stimulated CD4 [GeneID=920] CD8 T cells.	199	0.000003992216	0.007625133	0.0000283427474228856	2.119894	21.22747	45	9190	0.0225	0.004896627	35	190	190	AGO4,ANKH,BEX4,CALHM2,CCNI,CREBL2,CTDSP2,CUTA,DALRD3,DPEP2,FAIM3,FAM134B,FAU,FGF9,GMEB2,IER2,INPP5D,ITGA6,LCP2,MCF2L,MOAP1,MPRIP,MXD4,OSBPL8,PLEKHB1,PTEN,RGS14,SESN1,STK38,TLE4,TMEM123,TRAPPC6A,UXT,ZNF133,ZNF688
Detected: Decreased with HAART	50kb	MSigDB Immunologic Signatures	GSE14000_TRANSLATED_RNA_VS_MRNA_4H_LPS_DC_UP	Genes up-regulated in comparison of polysome bound (translated) mRNA versus total mRNA 4 h after LPS (TLR4 agonist) stimulation.	200	0.000004143916	0.00791488	0.0000292258721515651	2.258763	17.26609	39	7475	0.0195	0.005217391	32	192	192	AFG3L2,BAG3,DNAJB12,ETFDH,EXOSC8,FEN1,GLCCI1,KANSL2,KDM2A,KDM2B,LONP2,MED27,MICU2,MOAP1,MPHOSPH8,MRFAP1,MRPS28,NUMB,OXSM,PPM1D,QTRTD1,RBM8A,RPAP3,SEC62,SERBP1,SMARCA4,TRIM27,USP2,USP48,ZBED5,ZCCHC11,ZNF280C
Detected: Decreased with HAART	50kb	MSigDB Immunologic Signatures	GSE37416_0H_VS_48H_F_TULARENSIS_LVS_NEUTROPHIL_UP	Genes up-regulated in comparison of control polymorphonuclear leukocytes (PMN) at 0 h versus PMN treated with F. tularensis vaccine at 48 h.	201	0.000004220105	0.008060401	0.0000295200482107843	2.256951	17.27995	39	7481	0.0195	0.005213207	35	185	185	ARIH2,BCR,CAB39,CARHSP1,CHPT1,FAM103A1,GAA,HERC1,IL6R,INTS3,KCTD21,LGALS9,MAP3K1,MPRIP,PGLS,PRCP,PRKDC,PXN,R3HDM4,RCAN1,RNF149,RNF44,RNF6,SCAP,SEC11A,SELP,SMAP2,SRP9,STK38,SYNE1,TACC1,TMEM65,TRAPPC6B,WDTC1,ZBP1
Detected: Decreased with HAART	50kb	MSigDB Immunologic Signatures	GSE17721_4_VS_24H_CPG_BMDM_DN	Genes down-regulated in comparison of dendritic cells (DC) stimulated with CpG DNA (TLR9 agonist) at 4 h versus those stimulated with CpG DNA (TLR9 agonist) at 24 h.	202	0.000004314151	0.008240028	0.0000299863687451299	2.134091	20.61768	44	8926	0.022	0.00492942	36	194	194	AAGAB,C19orf10,C6orf136,CCT6A,CREG1,DALRD3,ENTHD2,GTF3C1,HDAC5,HGS,IFT57,INPP5D,KDELC1,LYL1,MEPCE,MIF4GD,MMP9,MNT,MOAP1,MRPL41,NUFIP1,PDIK1L,POR,RALBP1,RNF103,SMIM3,SON,SOS2,SPICE1,TECPR1,TRIAP1,TRIM27,TULP3,WDTC1,XRCC6,ZBTB25
Detected: Decreased with HAART	50kb	MSigDB Immunologic Signatures	GSE29618_BCELL_VS_MDC_DN	Genes down-regulated in comparison of B cells versus myeloid dendritic cells (mDC).	203	0.000004314469	0.008240636	0.0000299863687451299	2.093426	21.97355	46	9513	0.023	0.004835488	38	201	201	ACTB,ANXA5,APAF1,APOBR,BATF3,C19orf10,CAP1,CCT6A,CKLF,CORO1A,COTL1,CPT1A,CSTB,DDIT4,DPYSL2,DUSP3,FZD1,GLIPR1,GSTP1,ID2,IL6R,ITPK1,LGALS1,MBOAT7,MKL1,MYL12A,MYL6,PLEKHO1,PRCP,RAB11FIP1,RCAN1,SEC11A,SEPT2,SLC30A1,SPINT2,TMSB10,TOB1,WDR1
Detected: Decreased with HAART	50kb	MSigDB Immunologic Signatures	GSE10325_LUPUS_CD4_TCELL_VS_LUPUS_MYELOID_UP	Genes up-regulated in comparison of systemic lupus erythematosus CD4 [GeneID=920] T cells versus systemic lupus erythematosus myeloid cells.	204	0.000004314787	0.008241243	0.0000299863687451299	2.155874	19.94551	43	8635	0.0215	0.004979734	34	188	188	ATIC,BACH2,CD28,CD96,CHMP7,CTC1,DYRK2,ENSG00000258790,FAIM3,FAM134B,GATA3,GPRASP1,GPX7,ITGA6,ITPR3,LTB,MAN1C1,MLLT3,MPI,P4HTM,PBXIP1,PHF15,PLEKHB1,PSIP1,SLAMF1,SLC38A1,SPOCK2,TCF7,TESPA1,TMEM204,USP20,ZBTB25,ZCCHC11,ZNF512B
Detected: Decreased with HAART	50kb	MSigDB Immunologic Signatures	GSE27786_BCELL_VS_NEUTROPHIL_UP	Genes up-regulated in comparison of B cells versus neutrophils.	205	0.000004326942	0.008264459	0.0000300221048654781	2.20252	18.61504	41	8059	0.0205	0.00508748	35	192	192	AIFM1,APC,CC2D1B,CCT6A,COX10,DAG1,GPX7,IFT172,MAVS,MDC1,MLH1,MRPL22,MRPL41,MRPL49,MRS2,MYO1C,NCOA7,PHF20,POLE2,PPFIA1,PPM1G,PPP2R4,PRCP,PTCH1,RBM12,SYS1,TASP1,TRIM27,TRIM28,UPB1,USP34,VEZF1,VPS41,ZBTB25,ZNF266
Detected: Decreased with HAART	50kb	MSigDB Immunologic Signatures	GSE17721_CTRL_VS_POLYIC_12H_BMDM_UP	Genes up-regulated in comparison of control dendritic cells (DC) at 12 h versus those stimulated with poly(I:C) (TLR3 agonist) at 12 h.	206	0.000004471499	0.008540563	0.0000309748984126214	2.11025	21.32449	45	9232	0.0225	0.00487435	38	196	196	ANP32E,ASF1B,BAZ1B,CCT6A,CCT8,CD81,CHMP7,CRTAP,CTSA,DNAJB9,ERLIN1,FAM63A,FANCG,GLCCI1,GPBP1L1,HADHB,HERC1,HPCAL1,IL6R,KDELC1,KIAA1967,KLF10,MAP2K6,MBP,MRPL23,MVK,NANP,NCBP1,NDUFA2,PDXK,POU2F2,RNF141,RPS6KB2,SEPT2,SIDT2,SKI,TM9SF2,TSPAN14
Detected: Decreased with HAART	50kb	MSigDB Immunologic Signatures	GSE27786_CD8_TCELL_VS_NKCELL_DN	Genes down-regulated in comparison of CD8 T cells versus NK cells.	207	0.000004568632	0.008726087	0.0000314948689082126	2.108423	21.34297	45	9240	0.0225	0.00487013	37	200	201	AAGAB,ACTB,ACYP2,ALDH2,BAG3,C6orf106,CAPZA1,CDCA5,CMIP,CTNND1,DHRS3,ERLIN1,FAM175B,FBXO6,GALNT9,HOOK3,HSPA2,KIAA1377,KIF13A,KLF9,MAVS,MPP1,NFXL1,OSBPL8,RB1,SEPT2,SLC46A3,SLC4A7,SLC6A6,TMEM86A,TNS4,TRAFD1,TRIAP1,VPS9D1,WDFY2,YWHAZ,ZBTB7B
Detected: Decreased with HAART	50kb	MSigDB Immunologic Signatures	GSE13485_DAY1_VS_DAY21_YF17D_VACCINE_PBMC_UP	Genes up-regulated in comparison of unstimulated peripheral blood mononuclear cells (PBMC) 1 day after stimulation with YF17D vaccine versus PBMC 21 days after the stimulation.	208	0.000004584968	0.008757289	0.0000315566688231511	2.173185	19.32647	42	8367	0.021	0.00501972	36	166	167	ACAP3,ACTB,ARAF,ARHGAP4,ATF5,AUP1,BAP1,C6orf136,CORO7,DIP2B,FBXL12,GLTP,GMEB2,GORASP1,HGS,INF2,MED27,NEK3,PER1,PHLPP1,PML,PPP6R1,PREX1,RNF103,SGSH,SMAD7,STXBP2,TBC1D5,TGFB1,TLE3,TMEM189,TNFRSF1B,TOE1,WBP2,WHAMM,ZNF185
Detected: Decreased with HAART	50kb	MSigDB Immunologic Signatures	GSE9650_GP33_VS_GP276_LCMV_SPECIFIC_EXHAUSTED_CD8_TCELL_DN	Genes down-regulated in comparison of virus specific (gp33) exhausted CD8 T cells versus the virus specific (gp276) cells.	209	0.000004656443	0.008893806	0.0000318438218578275	2.220721	18.01217	40	7798	0.02	0.00512952	32	195	195	ANXA5,ARIH1,ARIH2,C11orf73,C6orf120,CIRBP,DERL2,DESI1,DPP3,EDEM1,FOXO3,GHITM,GLIPR2,HADHB,KLF3,MLX,MSH2,NDUFS1,PPM1G,RBM18,SLC30A9,SLC4A7,SLC7A6,SRP68,SSNA1,STK38,TGIF2,TM9SF2,TNPO1,UTP14A,XRCC6,ZBTB25
Detected: Decreased with HAART	50kb	MSigDB Immunologic Signatures	GSE13411_NAIVE_VS_IGM_MEMORY_BCELL_UP	Genes up-regulated in comparison of naive B cells versus IgM-memory B cells.	210	0.000004697812	0.008972821	0.0000320754915023923	2.219867	18.0191	40	7801	0.02	0.005127548	28	181	185	ADRB2,AHCYL2,APOA2,BACH2,BCL6,BIN2,C1orf56,CD200,CRIP1,CRYBA4,DDX28,DPF3,HIST1H1A,ITPR3,KLF7,LPIN2,MLLT3,NEK3,PGS1,PTPN21,SH3BP2,SLAMF1,SLC6A6,SORL1,TNFAIP3,VEZF1,ZNF276,ZNF395
Detected: Decreased with HAART	50kb	MSigDB Immunologic Signatures	GSE22886_NAIVE_CD4_TCELL_VS_12H_ACT_TH1_UP	Genes up-regulated in comparison of naive CD4 [GeneID=920] T cells versus stimulated CD4 [GeneID=920] Th1 cells at 12 h.	211	0.000004812611	0.009192087	0.0000327548293974563	2.12457	20.71007	44	8966	0.022	0.004907428	34	190	190	ADCK3,ANKEF1,ATP8A1,BIN2,CCSER2,CD44,CEP350,CREBL2,CTC1,DGKZ,ERP29,FLOT2,FNBP1,GPR18,HERC1,HOOK2,IL7R,KLF3,LONP2,MAP3K1,PBXIP1,PEX1,RYK,SAMHD1,SETX,SHOC2,STIM1,STMN3,TMEM123,TRAPPC6A,TXNIP,UBE2H,ZBTB25,ZNF395
Detected: Decreased with HAART	50kb	MSigDB Immunologic Signatures	GSE37416_0H_VS_24H_F_TULARENSIS_LVS_NEUTROPHIL_DN	Genes down-regulated in comparison of control polymorphonuclear leukocytes (PMN) at 0 h versus PMN treated with F. tularensis vaccine at 24 h.	212	0.000004838376	0.009241298	0.0000328699589904913	2.168261	19.37036	42	8386	0.021	0.005008347	37	184	184	AGPAT6,ARHGDIA,ASCC1,ATG12,BZW1,CAPN7,CECR5,CEP95,CFDP1,CHD9,CYFIP2,DIABLO,EDEM1,FTH1,G3BP2,GALC,GALNT9,GPBP1,HOOK3,HPCAL1,IER3,INSIG1,KMT2E,MAFG,NFKBIB,PLEKHA2,RAB8B,RUNX3,SGSH,SH3BP5,SLC25A16,TNFAIP3,TNFRSF1B,ZBTB1,ZNF12,ZNF277,ZNF395
Detected: Decreased with HAART	50kb	MSigDB Immunologic Signatures	GSE6566_STRONG_VS_WEAK_DC_STIMULATED_CD4_TCELL_DN	Genes down-regulated in CD4 [GeneID=920] cells stimulated with strong dendritic cells (DC) versus CD4 [GeneID=920] T cells stimulated with weak DCs.	213	0.000004875552	0.009312304	0.0000330256932151899	2.2704	16.73714	38	7246	0.019	0.005244273	24	158	158	BMPR1A,CD96,COMMD7,CTNND1,DHRS1,DHRS11,ESRP2,EXOC3,GPR183,ITGB7,LAIR1,LAPTM5,LTB,MAP1LC3B,MBTPS1,MYL12A,PTPN12,RPS27L,SYNE1,TBC1D10C,TBCEL,TMBIM1,TOR1A,VPS52
Detected: Decreased with HAART	50kb	MSigDB Immunologic Signatures	KAECH_NAIVE_VS_MEMORY_CD8_TCELL_DN	Genes down-regulated in comparison of naive versus effector CD8 T cells at contraction (day 15 after LCMV-Armstrong infection).	214	0.000004891823	0.009343382	0.0000330835612369668	2.12315	20.72393	44	8972	0.022	0.004904146	33	199	199	BAG3,CD44,CECR5,CHPT1,CYFIP2,EEA1,F2R,FGL2,GATA3,GBP4,GSG2,HLA-A,ID2,IL7R,ITGB1,ITGB7,KLF10,KRTCAP2,LGALS1,LRRC8C,NELFE,PCNA,PIM1,PRDX2,RORA,SLCO3A1,SORL1,STMN1,TMED10,TNFAIP3,TNFRSF1B,TOB1,WEE1
Detected: Decreased with HAART	50kb	MSigDB Immunologic Signatures	GSE31082_DN_VS_CD8_SP_THYMOCYTE_DN	Genes down-regulated in comparison of CD4- [GeneID=920] CD8- thymocytes versus CD4- [GeneID=920] CD8+ thymocytes.	215	0.000005081373	0.009705422	0.0000342572563984252	2.119842	20.75627	44	8986	0.022	0.004896506	30	191	191	B4GALT1,CORO1A,CYTH1,CYTIP,DGKZ,ESYT2,FAH,FNTB,ITPK1,KMT2D,MARK2,MCTP2,MXD4,MYO1G,NES,NFAT5,PLK3,RASA2,SESN3,SLC20A1,SLC26A6,SON,TMEM123,TNFRSF1B,TSPAN14,TXNIP,UBE2H,VAMP1,WNK1,ZNF592
Detected: Decreased with HAART	50kb	MSigDB Immunologic Signatures	GSE1460_CD4_THYMOCYTE_VS_NAIVE_CD4_TCELL_CORD_BLOOD_UP	Genes up-regulated in comparison of CD4 [GeneID=920] thymocytes versus naive CD4 [GeneID=920] T cells from cord blood.	216	0.000005211379	0.009953734	0.0000349326116244131	2.139029	20.10258	43	8703	0.0215	0.004940825	37	201	201	AAGAB,AATF,CD200,CD44,CHD9,CLK2,DHRS3,DUSP6,ELK3,G3BP2,GORASP2,GPR65,HDAC4,HEXA,HGSNAT,KLF10,MAP2K6,MSH2,NCBP1,NFATC1,OSBPL8,PGRMC1,PTCH1,RAB8B,RBM12,SLC25A13,SRPRB,STMN1,TDP1,TNF,TNFRSF1B,TOR1A,TRIM38,VDAC1,WDR1,YWHAQ,ZNF12
Detected: Decreased with HAART	50kb	MSigDB Immunologic Signatures	GSE11864_CSF1_IFNG_VS_CSF1_IFNG_PAM3CYS_IN_MAC_DN	Genes down-regulated in comparison of macrophages cultured with M-CSF [GeneID=1435] and IFNG [GeneID=3458] versus macrophages cultured with M-CSF [GeneID=1435], IFNG [GeneID=3458] and Pam3Cys (TLR2 agonist).	217	0.000005269146	0.01006407	0.0000351906615070203	2.138046	20.11182	43	8707	0.0215	0.004938555	35	188	188	ANKRD11,ANKRD37,BBIP1,BIN3,CC2D1B,CD44,CDKN1A,CEBPG,CXXC5,CYTH1,DERL2,DNAJB12,DUSP4,FAM134B,GARS,GPR137B,HGS,HSPA2,IAH1,IFT57,ITGA5,LRWD1,NFE2L2,OPTN,PIM1,PLA2G5,PSMD14,RUNX3,SH3GLB1,SLC12A6,TMEM25,TMEM88,TXNL1,USP49,ZNF584
Detected: Decreased with HAART	50kb	MSigDB Immunologic Signatures	GSE9988_ANTI_TREM1_AND_LPS_VS_CTRL_TREATED_MONOCYTES_DN	Genes down-regulated in comparison of monocytes treated with anti-TREM1 [GeneID=54210] and 5000 ng/ml LPS (TLR4 agonist) versus monocytes treated with control IgG.	218	0.000005296387	0.0101161	0.0000352625703685848	2.0764	22.15372	46	9591	0.023	0.004796163	39	195	195	APOBR,ARHGAP1,ARRDC2,ATF5,CALHM2,CASP8,CCM2,CHAMP1,CORO1A,CTCF,CTDSP2,CTNND1,CXCR4,CYTIP,DCAF12,DCAF7,FAM89B,FHOD1,GLTP,KDM2A,MKL1,MKRN1,MLXIP,MNT,NCOA6,NUP214,PLIN3,POLR2E,PPP1CA,RNF44,SF3B2,SMAD3,TACC1,TOR1A,TRIM38,TRIM8,USP3,YY1,ZNF282
Detected: Decreased with HAART	50kb	MSigDB Immunologic Signatures	GSE39820_CTRL_VS_TGFBETA1_IL6_IL23A_CD4_TCELL_DN	Genes down-regulated in comparison of untreated CD4 [GeneID=920] T cells versus those treated with IL6 [GeneID=3569] and IL23A [GeneID=51561].	219	0.000005491365	0.01048851	0.0000362786011805556	2.092795	21.50235	45	9309	0.0225	0.004834032	30	196	196	ALDOA,ASCC1,BIN3,CASP8,CCNI,CPT1A,EID2,FXR2,IFRD2,ITGB7,MIF4GD,NME6,NOP9,NXPE3,PCK2,PPAPDC1B,PPM1J,RARA,SDR39U1,SMIM14,SNAPC2,STARD5,TUBB,TXNIP,UBL4A,UTP14A,VDAC1,WDR1,YWHAG,ZC3H10
Detected: Decreased with HAART	50kb	MSigDB Immunologic Signatures	GSE17721_0.5H_VS_4H_CPG_BMDM_UP	Genes up-regulated in comparison of dendritic cells (DC) stimulated with CpG DNA (TLR9 agonist) at 0.5 h versus those stimulated with CpG DNA (TLR9 agonist) at 4 h.	220	0.000005520521	0.0105442	0.0000364150237303544	2.092345	21.50697	45	9311	0.0225	0.004832993	36	197	197	AHCYL2,AURKA,CASP9,CDC20,COPRS,CRAT,CRIP1,CTDNEP1,CUTA,DUSP3,ERLIN1,GALC,GGNBP2,GPR65,MCM4,MKL1,MYO18A,PDXK,PEX6,PHF7,PHKG2,PLEKHA1,PNPLA7,POLR2E,PPP1CA,PRCP,RPA1,SKI,SLC25A39,SSNA1,SURF1,TGFBR1,TNPO1,UCK2,ZFYVE19,ZNF706
Detected: Decreased with HAART	50kb	MSigDB Immunologic Signatures	GSE17721_POLYIC_VS_GARDIQUIMOD_1H_BMDM_UP	Genes up-regulated in comparison of dendritic cells (DC) stimulated with poly(I:C) (TLR3 agonist) at 1 h versus DC cells stimulated with Gardiquimod (TLR7 agonist) at 1 h.	221	0.000005896401	0.01126213	0.0000387154795720859	2.128026	20.20652	43	8748	0.0215	0.004915409	32	196	196	ASB16,BCL7C,CDKN2C,CELF1,EEF1B2,EIF5,FAH,GLTP,GPANK1,HMHA1,KLF10,MBP,MKL1,NAA20,OAS3,PLEKHA1,RPL14,RPL7,SEPT2,SESN3,SH3BP2,SHMT1,SNAPC2,SPOCK2,SYS1,TMED10,TNFSF8,TRAF4,UNC45A,VAMP1,YPEL3,ZNF704
Detected: Decreased with HAART	50kb	MSigDB Immunologic Signatures	GSE17721_PAM3CSK4_VS_CPG_24H_BMDM_DN	Genes down-regulated in comparison of dendritic cells (DC) stimulated with Pam3Csk4 (TLR1/2 agonist) at 24 h versus DC cells stimulated with CpG DNA (TLR9 agonist) at 24 h.	222	0.000006176188	0.01179652	0.0000403668104244275	2.123898	20.24579	43	8765	0.0215	0.004905876	35	195	195	ACVR1,AGFG1,ALCAM,ALKBH4,ANKRD40,C20orf24,CD200,CD81,CDS2,CMPK2,DCK,DLX3,DYNC1H1,FANCA,FNBP4,GNL1,GTF3C1,ID2,IFIT2,IGDCC4,INPP5D,LACTB,LONP2,PGS1,POR,PSMB10,PXN,SH3BP2,SPHK2,SRSF7,SYS1,TAF6,TRAFD1,WDR1,YWHAG
Detected: Decreased with HAART	50kb	MSigDB Immunologic Signatures	GSE17721_POLYIC_VS_GARDIQUIMOD_16H_BMDM_DN	Genes down-regulated in comparison of dendritic cells (DC) stimulated with poly(I:C) (TLR3 agonist) at 16 h versus DC cells stimulated with Gardiquimod (TLR7 agonist) at 16 h.	223	0.000006311279	0.01205454	0.000041027642353566	2.244076	16.93347	38	7331	0.019	0.005183467	35	192	192	ACADM,ALG3,ANKRD40,ANXA5,ARFGEF1,ARHGAP4,ATP5G1,ATP5O,C19orf10,CAPZA1,CKLF,COPG1,DRG1,FAM134B,GATM,GORASP1,HYPK,IER3,IL1RAP,MESDC2,MYLPF,PGRMC1,POR,PPP2R3C,PRKCI,RDH10,SEC11A,SERF2,SLC25A51,SSSCA1,STARD5,SUCLA2,SURF2,TAF6,UXT
Detected: Decreased with HAART	50kb	MSigDB Immunologic Signatures	GSE29618_BCELL_VS_PDC_UP	Genes up-regulated in comparison of B cells versus plasmacytoid dendritic cells (pDC) .	224	0.000006311386	0.01205475	0.000041027642353566	2.143973	19.58979	42	8481	0.021	0.004952246	29	177	177	BACH1,BACH2,BIRC3,CHMP7,DPEP2,EGR1,FAIM3,IER2,IFT57,IL24,KCNA3,KIAA0922,KLF2,KLF7,LAPTM5,MBD4,NR4A2,P2RX5,PLEKHA2,PRDM2,PTPN12,RAB8B,RYK,SH3BP5,SHMT2,SMCHD1,STAP1,TXNIP,ZNF318
Detected: Decreased with HAART	50kb	MSigDB Immunologic Signatures	GSE17721_LPS_VS_PAM3CSK4_8H_BMDM_DN	Genes down-regulated in comparison of dendritic cells (DC) stimulated with LPS (TLR4 agonist) at 8 h versus DC cells stimulated with Pam3Csk4 (TLR1/2 agonist) at 8 h.	225	0.000006315631	0.01206286	0.000041027642353566	2.167026	18.91994	41	8191	0.0205	0.005005494	34	197	197	AQR,ATP2A2,ATP5G1,BET1,C19orf10,C6orf136,CAPN7,CTAGE5,EIF3L,EIF5,ENSG00000255154,ETFDH,FAM63A,GLTP,HERC1,HGSNAT,HLX,ITGA6,KLF7,LAPTM5,MRPL41,MRPS2,MYADM,NPRL3,POLR2E,PRKCSH,RDH10,RPL14,RPP14,SEC62,SKP1,SURF2,WBP2,YPEL3
Detected: Decreased with HAART	50kb	MSigDB Immunologic Signatures	GSE8868_SPLEEN_VS_INTESTINE_CD11B_POS_CD11C_NEG_DC_UP	Genes up-regulated in dendritic cells (DC) from spleen versus those from intestine.	226	0.000006415764	0.01225411	0.0000415520207019667	2.120511	20.27813	43	8779	0.0215	0.004898052	29	191	191	C20orf24,CAP1,CBX8,CCDC126,CD47,CHST11,COL9A3,CORO1A,CTCF,ESRP2,FAM103A1,FAM175B,ITGB7,JAZF1,KCTD20,LTB,MARK2,MCTP2,MOB3A,PDIK1L,POR,SH3GL1,SOS2,TSEN34,USP3,WAPAL,ZBTB42,ZBTB9,ZNF414
Detected: Decreased with HAART	50kb	MSigDB Immunologic Signatures	GSE12845_IGD_NEG_BLOOD_VS_NAIVE_TONSIL_BCELL_DN	Genes down-regulated in comparison of IgD- peripheral blood B cells versus dark zone germinal center B cells.	227	0.000006601447	0.01260876	0.0000424974354992481	2.077175	21.66404	45	9379	0.0225	0.004797953	38	186	187	ANKRD11,B4GALT5,C1QTNF1,CDKN1A,CHST11,CIRBP,CTGF,CYTIP,DUSP4,EIF4A3,GIT1,GLIPR1,HGSNAT,IKZF5,ITPR3,JAM2,KANSL2,KDM2A,KLF10,MAPK8IP3,MBP,MUTYH,NCAPH2,NR1D2,ODF1,PDP1,PHF1,PHLPP1,PLEKHA1,RHOT2,RNF44,SH3BP2,SLC35E1,SMEK1,SYNE1,TACC1,TGFB1,ZNF611
Detected: Decreased with HAART	50kb	MSigDB Immunologic Signatures	GSE17721_POLYIC_VS_PAM3CSK4_1H_BMDM_UP	Genes up-regulated in comparison of dendritic cells (DC) stimulated with poly(I:C) (TLR3 agonist) at 1 h versus DC cells stimulated with Pam3Csk4 (TLR1/2 agonist) at 1 h.	228	0.000006814511	0.01301572	0.0000436067587309417	2.184031	18.31476	40	7929	0.02	0.005044772	35	193	193	ARFGAP1,ARL5A,BIRC2,CBFB,CORO1A,CRYBA4,DHX36,DUSP12,DUT,EID1,EIF4H,EIF5,FAM120A,FAM89B,GLTP,GLTPD1,HSPA2,KCNMB1,LYL1,NCAPH2,PARL,PPM1G,PSMB9,RPS15A,RRP1B,SERF2,SMIM14,SNAPC2,TECPR1,TTF1,VPS9D1,XBP1,ZCCHC3,ZDHHC4,ZNF688
Detected: Decreased with HAART	50kb	MSigDB Immunologic Signatures	GSE17974_0.5H_VS_72H_UNTREATED_IN_VITRO_CD4_TCELL_DN	Genes down-regulated in comparison of untreated CD4 [GeneID=920] T cells at 0.5 h versus the untreated cells at 72 h.	229	0.000006834059	0.01305305	0.0000436162954068554	2.183755	18.31707	40	7930	0.02	0.005044136	34	192	192	ANKRD37,APAF1,ARL6IP6,C12orf23,C1QBP,CAPZA1,CD226,CLPP,COTL1,CRTAP,CSNK2B,ELP5,FHOD1,GPX7,MAD2L2,MLH1,MOB3A,MRPL23,NME6,PGRMC1,POLE2,POLR2H,PRCP,RASSF1,RECQL4,SDHD,SHMT1,SHMT2,SLAMF1,SNRPD3,SNX17,TMEM116,UNC45A,ZNF672
Detected: Decreased with HAART	50kb	MSigDB Immunologic Signatures	GSE14769_UNSTIM_VS_120MIN_LPS_BMDM_UP	Genes up-regulated in comparison of unstimulated macrophage cells versus macrophage cells stimulated with LPS (TLR4 agonist) for 120 min.	230	0.000007153959	0.01366406	0.0000451683644403535	2.179358	18.35403	40	7946	0.02	0.005033979	35	187	187	ADAL,AP5S1,ATG12,CLK2,COTL1,CPT1A,CREG1,DOK1,DUSP6,EPM2AIP1,FAM89B,GINS3,GPR137B,GSG2,KMT2E,LIFR,LIPT1,MBD4,MBP,MFAP3,MOAP1,MRPS2,NCAPH2,PDIK1L,PGLS,PPCS,SESN1,THBD,TMEM173,UBOX5,VDAC1,WEE1,ZBTB1,ZBTB42,ZSCAN25
Detected: Decreased with HAART	50kb	MSigDB Immunologic Signatures	GSE36476_CTRL_VS_TSST_ACT_40H_MEMORY_CD4_TCELL_OLD_DN	Genes down-regulated in comparison of untreated CD4 [GeneID=920] memory T cells from old donors versus those treated with TSST at 40 h.	231	0.000007187021	0.01372721	0.0000451835787621145	2.110415	20.37514	43	8821	0.0215	0.004874731	36	198	198	ALDH2,AURKA,CCNB1,CDC6,CENPF,CREG1,CTPS1,DPP3,EBNA1BP2,EIF2B4,FAH,FANCG,FEN1,GART,GINS2,GINS3,IER3,MCM4,NCBP1,NELFE,NUDC,PAICS,PCK2,POLE2,POLR2H,PPM1G,PRIM1,PSMG1,RNASEH2A,SHMT1,SPAG5,STMN1,TOR1A,TUBB,TXNL1,UCK2
Detected: Decreased with HAART	50kb	MSigDB Immunologic Signatures	GSE17721_PAM3CSK4_VS_CPG_12H_BMDM_UP	Genes up-regulated in comparison of dendritic cells (DC) stimulated with Pam3Csk4 (TLR1/2 agonist) at 12 h versus DC cells stimulated with CpG DNA (TLR9 agonist) at 12 h.	232	0.000007227504	0.01380453	0.0000453679539941349	2.154401	19.03081	41	8239	0.0205	0.004976332	33	198	198	ACADM,DHRS1,DUSP6,EFNA1,EIF3I,EIF4A3,EIF5,EMB,ETFDH,FASTKD5,GALC,H2AFX,LTB4R,LYRM2,MRPL41,MRPS28,MRRF,MYADM,NCAPH2,POLR2E,PRAF2,PTCH1,PYY,RPL13A,SLC12A6,TMEM205,TMEM63A,TMEM97,TRIAP1,USP34,VDAC1,WRNIP1,YPEL3
Detected: Decreased with HAART	50kb	MSigDB Immunologic Signatures	GSE27786_NKCELL_VS_NEUTROPHIL_UP	Genes up-regulated in comparison of NK cells versus neutrophils.	233	0.000007404067	0.01414177	0.0000464082149736457	2.129411	19.72377	42	8539	0.021	0.004918609	36	195	195	AQR,ASXL2,C11orf73,C6orf106,CCT6A,CTCF,DUSP12,ETV6,FBXO32,FEN1,FUS,GLTP,ITGA2,KMT2E,MDC1,MFSD8,NDNL2,NIP7,NRARP,NUP214,PDXK,PPFIA1,PPM1G,PSMB10,RCBTB2,RNASEH2A,RPS27L,SAAL1,SESN3,SMARCA5,SRSF7,TMEM238,TMEM68,TRIM27,ZNF569,ZSWIM7
Detected: Decreased with HAART	50kb	MSigDB Immunologic Signatures	GSE14308_TH2_VS_INDUCED_TREG_UP	Genes up-regulated in comparison of Th2cells versus induced regulatory T cell (Treg).	234	0.000007593394	0.01450338	0.000047471665270073	2.198756	17.7373	39	7679	0.0195	0.005078786	34	185	185	ACAP3,B2M,BET1,CCSER2,DDX5,EIF5,ESRRA,EXOC4,FOXO3,HCN2,JAK1,KLF10,MASTL,MFSD8,MKRN1,OXSM,PHF1,PLA2G12A,PNPLA7,RGS11,RIC8A,RPL14,RPS26,SLC12A6,SRA1,STAP1,STX7,SURF1,SYNE1,TRAPPC6B,UNC45A,VPS4B,YME1L1,ZNF414
Detected: Decreased with HAART	50kb	MSigDB Immunologic Signatures	GSE22886_DAY0_VS_DAY7_MONOCYTE_IN_CULTURE_UP	Genes up-regulated in comparison of monocytes cultured for 0 days versus those cultured for 7 days.	235	0.00000759591	0.01450819	0.000047471665270073	2.065284	21.78877	45	9433	0.0225	0.004770487	30	191	192	AGTPBP1,ARHGAP4,CIDEB,CNTRL,DUSP6,EPM2AIP1,FAM65B,FAU,FNBP4,HMHA1,IER2,IL15,IL6R,IRF7,KLF2,MID1IP1,NDE1,PDP1,PSMB10,RBM6,RGS14,SELL,SETX,SORL1,SPEN,SRSF5,TGIF2,TNFRSF1B,TOE1,ZNF266
Detected: Decreased with HAART	50kb	MSigDB Immunologic Signatures	GSE26669_CD4_VS_CD8_TCELL_IN_MLR_COSTIM_BLOCK_UP	Genes up-regulated in comparison of untreated CD4 [GeneID=920] T cells versus CD8 T cells treated with leukocyte costimulatory blockade antibodies.	236	0.00000764214	0.01459649	0.0000476909640524781	2.149184	19.07701	41	8259	0.0205	0.004964281	31	190	190	ACVR2B,ASNSD1,ATP8B2,BZW2,CASS4,CCM2,CHURC1,CYTIP,FAM65B,GATA3,IFIT2,IFT57,KIF3A,NXPE3,PHLPP1,PIM1,PLK3,RGMB,RPA1,SEC11A,SLC30A1,SLC48A1,SNAPC2,SQRDL,STMN1,TGIF1,TRPC3,TSPAN3,TTBK2,YPEL2,ZNF569
Detected: Decreased with HAART	50kb	MSigDB Immunologic Signatures	GSE1460_CD4_THYMOCYTE_VS_NAIVE_CD4_TCELL_CORD_BLOOD_DN	Genes down-regulated in comparison of CD4 [GeneID=920] thymocytes versus naive CD4 [GeneID=920] T cells from cord blood.	237	0.000007798376	0.0148949	0.000048524487872093	2.124683	19.76765	42	8558	0.021	0.004907689	31	186	186	ADCK3,AUP1,C6orf106,CASP10,CASP8,CEMP1,DDX28,EIF3D,EIF3K,ERAL1,FAM63A,FAU,FGF9,HLF,HTR7,IRF5,MGAT4A,MORC2,MYL12B,PACSIN2,PHF20,PKN1,PLEC,PLEKHA1,POLR2F,PTGER2,PXN,SIDT2,SORL1,STIM1,TSPAN14
Detected: Decreased with HAART	50kb	MSigDB Immunologic Signatures	GSE17721_PAM3CSK4_VS_GADIQUIMOD_24H_BMDM_DN	Genes down-regulated in comparison of dendritic cells (DC) stimulated with Pam3Csk4 (TLR1/2 agonist) at 24 h versus DC cells stimulated with Gardiquimod (TLR7 agonist) at 24 h.	238	0.000007880118	0.01505103	0.0000489619523338171	2.170073	18.43256	40	7980	0.02	0.005012531	33	197	197	ALCAM,ANTXR2,APAF1,C16orf80,C20orf24,CDS2,CHRM4,CYFIP2,DCK,DUSP15,ELK3,FNBP4,FTH1,HGSNAT,KLF3,MITD1,MRPS2,MTMR2,OCIAD1,P2RY14,PARP8,PDE6D,PPP2R3C,PSME1,RHOC,RRN3,SEC11A,SMNDC1,SOCS4,ST7L,SYS1,TUBB2A,UBE2I
Detected: Decreased with HAART	50kb	MSigDB Immunologic Signatures	GSE10325_BCELL_VS_MYELOID_UP	Genes up-regulated in comparison of healthy B cells versus healthy myeloid cells.	239	0.000008168641	0.0156021	0.00005060774547178	2.142957	19.13245	41	8283	0.0205	0.004949897	31	181	181	ANKEF1,ATIC,BACH2,BIRC3,CCR7,CD200,CD81,CTC1,ESYT1,FAIM3,GPR18,HTRA2,ITGB7,ITPR3,LIG1,LTB,MAP4K1,OPTN,P2RX5,PHF15,PRIM1,RPL18,SETBP1,SHMT2,SLAMF1,SLC38A1,STAP1,TBC1D5,TCF3,TSPAN3,ZCCHC11
Detected: Decreased with HAART	50kb	MSigDB Immunologic Signatures	GSE16522_ANTI_CD3CD28_STIM_VS_UNSTIM_MEMORY_CD8_TCELL_DN	Genes down-regulated in comparison of stimulated memory CD8 T cells from pmel-1 mice versus unstimulated memory CD8 T cells from pmel-1 mice.	240	0.000008374558	0.01599541	0.0000515848673352518	2.140631	19.15323	41	8292	0.0205	0.004944525	36	195	195	ABHD16A,ACN9,APOBEC3B,ARL6IP6,ATP5O,BIRC2,BIVM,CIRBP,CORO1A,COTL1,CPSF3L,CSNK2B,CTNNBL1,CUTA,DGKZ,EXOC3,FBXO6,FBXW2,FLOT2,IRF7,ITGA6,MCM4,MCTP2,MICU2,MITD1,MKRN1,MOB3A,NDUFA2,NDUFB7,SESN3,SMARCD2,SPINT2,SYS1,UBE2I,WDR41,ZDHHC4
Detected: Decreased with HAART	50kb	MSigDB Immunologic Signatures	GSE22886_TCELL_VS_BCELL_NAIVE_UP	Genes up-regulated in comparison of naive CD4 [GeneID=920] CD8 T cells versus naive B cells.	241	0.000008419947	0.0160821	0.000051789932625	2.056564	21.88116	45	9473	0.0225	0.004750343	32	194	194	AIFM1,BCL7C,CLPP,CTDP1,DDX28,DGKZ,DYRK2,GATA3,GMPS,ID2,IL17RA,IL7R,ITGA6,ITPKB,LPIN2,LTBP4,PBXIP1,PPM1G,PPP6R1,PXN,RGCC,SAMHD1,SCAP,SMARCA4,SORL1,SPOCK2,TACC3,TOB1,TRPV2,TSC22D4,USP20,ZNHIT2
Detected: Decreased with HAART	50kb	MSigDB Immunologic Signatures	GSE27786_CD8_TCELL_VS_NKTCELL_DN	Genes down-regulated in comparison of CD8 T cells versus NKT cells.	242	0.00000852961	0.01629156	0.0000523141266618911	2.116522	19.84388	42	8591	0.021	0.004888837	28	192	192	ABCA7,ANKRD40,ATP2A2,BIN3,BTBD11,CABLES2,CAP1,CARHSP1,CDS2,CHST11,CRHR2,DESI1,ERLIN2,FAHD2A,FNBP1,GFI1,LIFR,MTMR12,MYO1E,PPM1J,RASA2,SLC12A6,SMIM3,SOCS2,SORL1,THBD,TMEM173,TNFRSF1B
Detected: Decreased with HAART	50kb	MSigDB Immunologic Signatures	GSE17721_CTRL_VS_PAM3CSK4_2H_BMDM_UP	Genes up-regulated in comparison of control dendritic cells (DC) at 2 h versus those stimulated with Pam3Csk4 (TLR1/2 agonist) at 2 h.	243	0.000008608963	0.01644312	0.000052725279832618	2.138052	19.17633	41	8302	0.0205	0.004938569	35	190	190	AAGAB,ACAT1,ACVR1,AMFR,ARL6IP4,BACH1,CASP9,COG8,DLX3,DUT,EPDR1,FBXL12,G3BP2,GTF3C2,HLX,KIAA1967,MRPS24,MTCH1,NANP,NCOA6,PBXIP1,PIGH,PSMB9,PTPN21,QTRTD1,RPAP3,RPS15A,SESN1,SLC25A39,TAF6,TMEM63A,YWHAZ,ZCCHC3,ZNF276,ZNHIT2
Detected: Decreased with HAART	50kb	MSigDB Immunologic Signatures	GSE22886_NAIVE_VS_IGG_IGA_MEMORY_BCELL_UP	Genes up-regulated in comparison of naive B cells versus memory IgG IgA B cells.	244	0.0000086215	0.01646706	0.0000527266307142857	2.18623	17.83893	39	7723	0.0195	0.005049851	25	185	185	ABHD4,AGO4,BACH2,BST1,C6orf120,CXCR4,GPRASP1,IFNGR1,KCTD20,KLF9,LAIR1,P2RY14,PER1,PLEKHA1,PRCP,SESN1,SH3BP2,SLC12A6,SMAD3,SORL1,SZT2,TREML2,UGDH,VAV3,ZNF318
Detected: Decreased with HAART	50kb	MSigDB Immunologic Signatures	GSE22886_IGM_MEMORY_BCELL_VS_BM_PLASMA_CELL_UP	Genes up-regulated in comparison of memory IgM B cells versus plasma cells from bone marrow and blood.	245	0.000008895768	0.01699092	0.0000541718105376956	2.158442	18.53189	40	8023	0.02	0.004985666	27	190	191	ABCA7,AGL,ANKH,APC,APP,ARHGAP15,BACH2,CORO1A,DCK,ESYT1,FAM65B,FRY,HLA-DMB,HMHA1,IKZF3,INPP5D,KIF13A,NSL1,PHF15,PTMA,RNF111,SF3A2,SIDT2,SORL1,SRSF5,TCFL5,TRIM38
Detected: Decreased with HAART	50kb	MSigDB Immunologic Signatures	GSE17721_POLYIC_VS_PAM3CSK4_12H_BMDM_DN	Genes down-regulated in comparison of dendritic cells (DC) stimulated with poly(I:C) (TLR3 agonist) at 12 h versus DC cells stimulated with Pam3Csk4 (TLR1/2 agonist) at 12 h.	246	0.0000090462	0.01727824	0.0000548537991501416	2.133427	19.21791	41	8320	0.0205	0.004927885	36	197	197	ACADM,AP3S1,ARHGDIA,ARL1,ATP5G1,CHEK2,DDB1,DGKZ,DHRS1,DRG1,FAM134B,FTH1,GORASP1,HOXC13,IL1RAP,KCNA3,LRRC59,MPND,MRPS7,MVK,MYADM,MYL6,PDXDC1,POLR2E,POLR2H,PRDX1,RPAP3,RPS27L,RRN3,SLCO3A1,SNRPG,SSSCA1,SUCLA2,SYNJ2,TRPV2,UFM1
Detected: Decreased with HAART	50kb	MSigDB Immunologic Signatures	GSE17721_12H_VS_24H_GARDIQUIMOD_BMDM_DN	Genes down-regulated in comparison of dendritic cells (DC) stimulated with Gardiquimod (TLR7 agonist) at 12 h versus those stimulated with Gardiquimod (TLR7 agonist) at 24 h.	247	0.000009146103	0.01746906	0.0000553811413620934	2.132401	19.22715	41	8324	0.0205	0.004925517	40	201	201	ABHD4,C19orf10,C6orf203,CLPP,DERL2,DRG1,EIF5,ENSG00000255154,FBXW2,GATC,GINS4,GPR65,ITPR3,LIG1,MED29,MESDC2,MPND,MRPL41,NCBP1,NME6,PAICS,PNPLA7,PRAF2,PRKCSH,PRPF6,PTEN,RB1,RPL19,RPP14,SERF2,SLC46A3,STMN1,TMEM205,TMEM216,TTLL1,TULP3,UBR7,VDAC1,WWOX,ZNF707
Detected: Decreased with HAART	50kb	MSigDB Immunologic Signatures	GSE13306_RA_VS_UNTREATED_MEM_CD4_TCELL_UP	Genes up-regulated in comparison of memory CD4 [GeneID=920] T cells treated with retinoic acid (tretinoin) [PubChem=444795] versus untreated memory CD4 [GeneID=920] T cells.	248	0.000009223903	0.01761765	0.0000557733456822034	2.109401	19.91086	42	8620	0.021	0.00487239	27	197	197	ATP6V1C2,ATP8A1,CCL28,CD96,CHST11,DBNL,DHRS3,F2R,FEN1,GFI1,HGSNAT,IFIH1,IFT172,IL17D,JAZF1,LPIN2,MAP7,PNPLA7,SESN3,SMAD3,SORL1,STK38,TACC1,TGM2,TTC19,USP3,VAV3
Detected: Decreased with HAART	50kb	MSigDB Immunologic Signatures	GSE20715_0H_VS_48H_OZONE_LUNG_DN	Genes down-regulated in comparison of lung tissue from wild type mice subjected to ozone for 0 h versus that from wild type mice subjected to ozone for 48 h.	249	0.000009348966	0.01785653	0.0000564498215035261	2.130354	19.24563	41	8332	0.0205	0.004920787	29	196	197	ASF1B,BAG3,CCT6A,CDKN1A,CRELD1,CTPS1,DEDD2,DNAJB9,ERLIN1,ESRP2,FEN1,H2AFX,ID1,KL,KLF15,LDHA,LIG1,MRPS7,POLE2,PRIM1,PSPH,RNMTL1,SEC11A,SERPINH1,SLBP,SLC7A6,SPHK2,TNFRSF1B,UGDH
Detected: Decreased with HAART	50kb	MSigDB Immunologic Signatures	GSE18791_CTRL_VS_NEWCASTLE_VIRUS_DC_18H_DN	Genes down-regulated in comparison of control conventional dendritic cells (cDC) at 0 h versus cDCs infected with Newcastle disease virus (NDV) at 18 h.	250	0.000009373195	0.0179028	0.0000565164053450704	2.231285	16.58238	37	7179	0.0185	0.005153921	25	165	165	B4GALT5,CEACAM1,CSRNP1,DDX60L,ERN1,ETV3,FAM65B,GBP4,GLCCI1,GPBP1,IFIH1,IL15,IRF7,KDM6B,MASTL,MPV17L,MVB12A,NEXN,RNF144A,SMCHD1,TGIF1,TNF,TNIP2,USP42,ZBTB10
Detected: Decreased with HAART	50kb	MSigDB Immunologic Signatures	GSE7764_NKCELL_VS_SPLENOCYTE_DN	Genes down-regulated in comparison of NK cells versus total splenocytes.	251	0.000009430418	0.0180121	0.0000567814619662447	2.08629	20.61075	43	8923	0.0215	0.004819007	33	196	196	ATIC,CCR7,CD81,CENPF,COQ2,ELL3,ERLIN1,GALNT9,GATM,GPBP1L1,HADHA,HLA-DMB,HLA-DOA,KLHL7,MAFG,MIF4GD,MITD1,NANP,PLEKHO1,PLIN3,PLXNC1,PPP1R8,RB1,RPS19,SHOC2,STAP1,TMEM123,TMEM86A,TXNDC16,WDFY2,YPEL3,YWHAZ,ZNF395
Detected: Decreased with HAART	50kb	MSigDB Immunologic Signatures	GSE17974_IL4_AND_ANTI_IL12_VS_UNTREATED_72H_ACT_CD4_TCELL_DN	Genes down-regulated in comparison of CD4 [GeneID=920] T cells treated with IL4 [GeneID=3565] and anti-IL12 at 72 h versus the untreated cells at 72 h.	252	0.000009599015	0.01833412	0.0000576344785624123	2.228801	16.60086	37	7187	0.0185	0.005148184	32	177	177	ARHGAP15,BIRC3,CACUL1,CASP9,CCNE1,CD200,CD226,CHST11,CRTAP,DUSP4,ETV6,FAM65A,GBP4,GINS2,GNL1,IFIH1,MLLT3,NETO2,NEXN,NXPE3,PSMB10,PSMB9,PSME4,RGCC,SELL,SLAMF1,SMAD7,SOCS2,SQRDL,TGIF1,TNIP2,TRPC3
Detected: Decreased with HAART	50kb	MSigDB Immunologic Signatures	GSE9650_NAIVE_VS_EFF_CD8_TCELL_UP	Genes up-regulated in comparison of naive CD8 T cells versus effector CD8 T cells.	253	0.000009614785	0.01836424	0.0000576483117436975	2.045336	22.00127	45	9525	0.0225	0.004724409	39	194	194	APP,BAD,CCR7,CTPS1,CXXC5,DALRD3,DUSP6,FAM134B,FNTB,HEXA,HPCAL1,IFRD2,IL6R,IL7R,ITPKB,KANSL2,KCNN4,MAP7,MDN1,MPP1,MRPL23,P4HA1,PLEKHA1,PSMG1,RGCC,RNF141,RPL14,RPS19,SELL,SESN1,SKI,SKIV2L,SMAD7,TBCEL,TCF7,USP34,WDR6,ZEB1,ZNF282
Detected: Decreased with HAART	50kb	MSigDB Immunologic Signatures	GSE17721_CPG_VS_GARDIQUIMOD_2H_BMDM_DN	Genes down-regulated in comparison of dendritic cells (DC) stimulated with CpG DNA (TLR9 agonist) at 2 h versus DC cells stimulated with Gardiquimod (TLR7 agonist) at 2 h.	254	0.000009693413	0.01851442	0.0000580384630111888	2.174685	17.93364	39	7764	0.0195	0.005023184	35	196	196	ABHD4,AFG3L2,AP5S1,BAD,BIN3,CASP8,CBFB,CCNI,CEACAM21,CHMP7,CHUK,CLK2,CTDP1,CTNND1,DDHD2,DGKZ,ENSG00000255154,FAM134B,GGNBP2,GLTP,GPRASP1,KLHL7,MBD4,PHF20,PIGH,RHOT1,RNF111,RPP14,RRN3,TRIM28,TRIM37,TSC22D4,UGDH,VPS9D1,WDR33
Detected: Decreased with HAART	50kb	MSigDB Immunologic Signatures	GSE30962_PRIMARY_VS_SECONDARY_ACUTE_LCMV_INF_CD8_TCELL_DN	Genes down-regulated in comparison of splenic primary CD8 effector T cells at day 8 post-acute infection versus splenic secondary CD8 effector T cells at day 8 post-acute infection.	255	0.000009776471	0.01867306	0.0000584197559665272	2.173845	17.94057	39	7767	0.0195	0.005021244	28	183	186	ADCK3,ARL13B,ARL4A,BMPR1A,CACUL1,CDK13,CHST11,CREBRF,DYNC1H1,HERC3,HSD11B2,IL15,IL17D,LYPD6B,NR1D2,PDXK,PIM1,PNPLA7,PRUNE,RCAN1,RNF111,RORA,STAP1,SYNE1,TMEM63A,TXNIP,UBASH3B,ZNF385A
Detected: Decreased with HAART	50kb	MSigDB Immunologic Signatures	GSE360_LOW_DOSE_B_MALAYI_VS_M_TUBERCULOSIS_DC_UP	Genes up-regulated in comparison of dendritic cells (DC) exposed to 5 worms/well B. malayi versus DC exposed to M. tuberculosis	256	0.000009784388	0.01868818	0.0000584197559665272	2.083022	20.64308	43	8937	0.0215	0.004811458	24	198	198	ADORA3,ALDH2,COX4I1,CTCF,DUT,ERP29,FOXO3,GGA3,GLB1,IER2,LYL1,MCM3AP,NHP2L1,PHB2,PRDX2,RASSF1,RPL7,RRP1B,SORL1,STK38,TAGLN,TNFRSF10B,TXNIP,XBP1
Detected: Decreased with HAART	50kb	MSigDB Immunologic Signatures	GSE24634_NAIVE_CD4_TCELL_VS_DAY3_IL4_CONV_TREG_DN	Genes down-regulated in comparison of naive T cells at day 0 versus CD25+ regulatory T cell (Treg) treated with IL4 [GeneID=3565] at day 3.	257	0.000009861815	0.01883607	0.0000588000418036212	2.082323	20.65001	43	8940	0.0215	0.004809843	34	203	203	AGO2,ATP5G1,C1QBP,CCNE1,DPP3,EMC8,GLB1,GMPS,GORASP2,H2AFX,HTRA2,KIF3A,LRRC59,LSM4,MCM4,MRPS28,NCAPH2,NHP2L1,NPRL3,ODF2,P2RX5,PDXK,PPAT,PPM1D,PSMD14,RAB8B,SNRPD3,SPINT2,TACC3,TAGLN2,TIMM8B,TNF,TNPO1,UBE2I
Detected: Decreased with HAART	50kb	MSigDB Immunologic Signatures	GSE22886_NAIVE_VS_IGM_MEMORY_BCELL_UP	Genes up-regulated in comparison of naive B cells versus memory IgM B cells.	258	0.00001017114	0.01942688	0.0000603920254368932	2.145605	18.64276	40	8071	0.02	0.004956015	29	183	184	ABHD4,ACVR2B,ARIH1,BBS4,CD200,CXCR4,DDX28,FAM134B,KLF7,LAIR1,MAVS,MCTP2,P2RY14,PDP1,PRCP,RASL10A,RHOC,SESN1,SLAMF1,SLC10A1,SMAD3,SORL1,SZT2,TMOD1,TREML2,UGDH,USP2,VAV3,WWOX
Detected: Decreased with HAART	50kb	MSigDB Immunologic Signatures	GSE15930_STIM_VS_STIM_AND_IL-12_48H_CD8_T_CELL_UP	Genes up-regulated in comparison of unstimulated CD8 T cells at 48 h versus CD8 T cells at 48 h after stimulation with IL12.	259	0.00001034346	0.01975601	0.0000611607075414365	2.020982	22.76121	46	9854	0.023	0.004668155	33	199	199	ARHGAP1,CHCHD10,CMPK2,CTDSP2,DUSP6,ESYT1,FAM65B,GATA3,GLB1,HPCAL1,IFIH1,IL6R,KLF2,LAPTM5,LIG1,LYRM2,MAN2B1,MAP1LC3B,MAP4K1,NFATC1,PARP8,PLEKHO1,PPP2R3C,PSME1,RPL7,SIDT2,TCF7,TRPV2,TSC22D4,TXNDC12,UBR7,USP48,ZNF277
Detected: Decreased with HAART	50kb	MSigDB Immunologic Signatures	GSE17721_PAM3CSK4_VS_GADIQUIMOD_1H_BMDM_DN	Genes down-regulated in comparison of dendritic cells (DC) stimulated with Pam3Csk4 (TLR1/2 agonist) at 1 h versus DC cells stimulated with Gardiquimod (TLR7 agonist) at 1 h.	260	0.00001068474	0.02040785	0.0000627453661728395	2.117899	19.35881	41	8381	0.0205	0.004892018	32	197	197	ACADM,ASCC1,C10orf54,C1QBP,CORO1A,CRYBA4,CTNND1,DHRS11,ENSG00000256206,FTH1,GALC,GLTP,GPR65,HADHB,KLF10,NAP1L1,NIP7,NKIRAS1,PTCH1,RNF103,SEC11A,SERF2,SNX17,TEFM,TOE1,TRIM27,TSEN34,WDR1,XPO7,YWHAG,ZBED4,ZNF688
Detected: Decreased with HAART	50kb	MSigDB Immunologic Signatures	GSE22886_NAIVE_CD4_TCELL_VS_NKCELL_UP	Genes up-regulated in comparison of naive CD4 [GeneID=920] T cells versus unstimulated NK cells.	261	0.00001070867	0.02045356	0.0000627997483150685	2.018115	22.79355	46	9868	0.023	0.004661532	38	192	192	AKAP1,BAG3,C7orf10,CCNE1,CD28,CD4,CHMP7,EIF3D,ETNK2,FAM134B,INF2,IZUMO4,LIPE,LTB,MCF2L,MPP1,NFATC1,NHP2L1,NR4A2,OSBP2,PAFAH1B3,PBXIP1,PHF1,PLEKHB1,PLK3,R3HDM4,RAPGEFL1,RGS14,SF3A2,SLC48A1,SNRNP40,STMN3,TAF6,TENC1,TMEM30B,TNFRSF10B,TNFSF8,TTC19
Detected: Decreased with HAART	50kb	MSigDB Immunologic Signatures	GSE39820_IL1B_IL6_VS_IL1B_IL6_IL23A_TREATED_CD4_TCELL_DN	Genes down-regulated in comparison of untreated CD4 [GeneID=920] T cells treated with IL1B [GeneID=3553] and IL6 [GeneID=3569] versus those treated with IL1B [GeneID=3553], IL6 [GeneID=3569] and IL23A [GeneID=51561].	262	0.00001077198	0.02057448	0.0000630846051709986	2.117141	19.36574	41	8384	0.0205	0.004890267	36	185	186	ACYP2,ALCAM,ARL16,BACH2,C10orf54,CA13,CCHCR1,CD44,DEGS2,DUSP4,ELK3,FAH,FAM134B,FNBP1,GAP43,GPR183,GPR65,GPX7,IDI1,LTB4R,LTBP4,MCTP2,MIF4GD,MMAB,MORC2,MPP1,MYL12B,PPCS,PRUNE,RCSD1,SLC6A6,SMAD7,STARD4,TASP1,TMTC2,UBE3D
Detected: Decreased with HAART	50kb	MSigDB Immunologic Signatures	GSE36392_EOSINOPHIL_VS_MAC_IL25_TREATED_LUNG_DN	Genes down-regulated in comparison of eosinophils treated with IL25 [GeneID=64806] versus macrophages treated with IL25 [GeneID=64806].	263	0.00001145447	0.02187804	0.0000669898716803279	2.134235	18.74208	40	8114	0.02	0.004929751	34	190	190	ARL4A,ATP8B2,CHURC1,DNAJC17,DPP3,ENSG00000258790,EPM2AIP1,ETFDH,GLOD4,GPR183,HSCB,IFT172,KDM2B,L2HGDH,LRRC59,MAP3K1,MGST3,NEK3,PFAS,POLR2C,PPP2R4,PRIM1,PRR12,SEC11A,SH3GLB1,SOX12,TACC3,TRIM37,TSNAX,UBR7,VPS9D1,ZNF280C,ZNF512B,ZNF569
Detected: Decreased with HAART	50kb	MSigDB Immunologic Signatures	GSE3982_MAST_CELL_VS_BASOPHIL_DN	Genes down-regulated in comparison of mast cells versus basophils.	264	0.00001180587	0.02254921	0.0000688568521389646	2.131345	18.76749	40	8125	0.02	0.004923077	32	187	188	ABHD5,ACTB,ADCK3,ARHGAP15,BACH2,CDC14A,CTCF,CTDSP2,ENSG00000256646,FAU,GNL1,GSE1,HLA-A,HTRA2,JAK1,KIAA0556,L2HGDH,MAP1LC3B,PARP8,PCNX,RPL7,SFXN1,SLCO3A1,SLTM,SYNE1,TMSB10,TRIM37,TTF1,VCL,XRCC1,ZCWPW1,ZNF395
Detected: Decreased with HAART	50kb	MSigDB Immunologic Signatures	GSE37416_0H_VS_24H_F_TULARENSIS_LVS_NEUTROPHIL_UP	Genes up-regulated in comparison of control polymorphonuclear leukocytes (PMN) at 0 h versus PMN treated with F. tularensis vaccine at 24 h.	265	0.00001193609	0.02279793	0.0000694271756657609	2.130296	18.77673	40	8129	0.02	0.004920654	37	193	193	ABHD3,AGO4,ANTXR2,APAF1,ARHGAP1,C1orf56,C20orf24,CAB39,CASP8,DUSP12,FES,FLOT2,GAA,IL6R,INTS3,KCTD21,KIAA0922,LST1,MAP2K6,MAP3K1,MAP7,MBOAT7,MID1IP1,MPZL1,PGLS,PLIN3,PPP1CA,PRCP,R3HDM4,RNF149,RNF44,SELP,SOS2,STK38,VCL,WNK1,YTHDC2
Detected: Decreased with HAART	50kb	MSigDB Immunologic Signatures	GSE20715_WT_VS_TLR4_KO_LUNG_DN	Genes down-regulated in comparison of lung tissue from wild type mice versus that from TLR4 [GeneID=7099] deficient animals.	266	0.00001202219	0.02296238	0.0000698037932926829	2.06477	20.82556	43	9016	0.0215	0.004769299	29	193	193	ABCA7,APC,ARFGAP1,ATG2A,C20orf27,CCM2,EIF2B4,EIF6,EXOSC8,FAM63A,GLCCI1,IGFBP6,INPP5D,LIPE,LTB,MAPK8IP3,MED16,MIF4GD,MRPS7,NCBP1,PDXDC1,SNRNP70,SPEN,SYNE1,TAOK1,USP34,USP7,ZCCHC3,ZNF385A
Detected: Decreased with HAART	50kb	MSigDB Immunologic Signatures	GSE15324_NAIVE_VS_ACTIVATED_ELF4_KO_CD8_TCELL_UP	Genes up-regulated in comparison of naive CD8 T cells from ELF4 [GeneID=2000] defficient mice versus activated CD8 T cells from ELF4 [GeneID=2000] defficient animals.	267	0.00001245354	0.02378626	0.000071948184534413	2.04212	21.54623	44	9328	0.022	0.004716981	38	189	189	ABCA7,CHPT1,CNTRL,DOCK8,EIF3K,GPANK1,HPCAL1,IFIT2,ITPR3,KMT2D,LRRC1,MAP3K2,MAP3K9,MEPCE,MLX,MYLPF,NR1D1,NSRP1,OSBP2,PHKG2,PLEKHA1,PNPLA7,PSMB10,PTPN12,RALGDS,RELT,SAFB,SIAH1,SKI,SLC10A3,SLC26A11,SMAD3,SMEK1,STMN3,TREML2,TRIM26,USP2,VPS9D1
Detected: Decreased with HAART	50kb	MSigDB Immunologic Signatures	GSE17721_CTRL_VS_GARDIQUIMOD_8H_BMDM_UP	Genes up-regulated in comparison of control dendritic cells (DC) at 8 h versus those stimulated with Gardiquimod (TLR7 agonist) at 8 h.	268	0.00001272828	0.02431101	0.0000732389337096774	2.1016	19.50895	41	8446	0.0205	0.004854369	33	192	192	C1QBP,CCNE1,CPT1A,DHX36,ERLIN1,FAM134B,FAM63A,FAU,GALC,GLCCI1,H2AFX,HDAC5,KCNN4,KDELC1,LRRC1,MAP2K6,MBP,MRPL23,MRPL49,MRPS24,PCNA,PRKCD,RPS26,RPS6KB2,RPS8,SLC25A13,SLC46A3,SMARCD2,SSSCA1,STARD4,TM9SF2,TSPAN14,ZFYVE19
Detected: Decreased with HAART	50kb	MSigDB Immunologic Signatures	GSE24634_IL4_VS_CTRL_TREATED_NAIVE_CD4_TCELL_DAY10_UP	Genes up-regulated in comparison of CD25- T cells treated with IL4 [GeneID=3565] at day 10 versus untreated CD25- T cells at day 10.	269	0.00001306193	0.02494829	0.000074957268538874	2.121683	18.85295	40	8162	0.02	0.00490076	33	199	201	ADORA3,CD200,CD96,CENPF,CNTRL,FAIM3,FNBP1,GATA3,GFI1,GINS2,GPR183,HERC1,ID2,IL24,ITPKB,KDELC1,LCP2,LRRC1,MTMR2,ONECUT2,OPA3,P2RX5,PBXIP1,PGM1,PLEKHB1,PLXNC1,PNN,SERF2,SLC7A6,STAP1,STMN1,ZCCHC11,ZNF512B
Detected: Decreased with HAART	50kb	MSigDB Immunologic Signatures	GSE5463_CTRL_VS_DEXAMETHASONE_TREATED_THYMOCYTE_UP	Genes up-regulated in comparison of control thymocytes versus thymocytes treated with dexamethasone [PubChem=5743].	270	0.00001319397	0.02520048	0.0000752108995605859	2.00088	22.98989	46	9953	0.023	0.004621722	37	194	196	ALCAM,ARHGDIA,CDKN2C,CXXC5,CYTH1,DUSP12,FNBP1,GTSE1,HDAC7,KCNMB1,KIAA1191,KLF10,KLF3,LCP2,LGALS1,LONP2,LTB,MAP2K6,MAP3K1,MAP4K1,MGST3,MLX,MPRIP,NDUFB10,NELFE,NFKBIB,PHB2,PLEKHO1,RGCC,SEPSECS,SIAH1,SLC20A1,TAGLN2,TGFB1,TNFRSF1B,UNC45A,VTA1
Detected: Decreased with HAART	50kb	MSigDB Immunologic Signatures	GSE36476_YOUNG_VS_OLD_DONOR_MEMORY_CD4_TCELL_40H_TSST_ACT_DN	Genes down-regulated in comparison of memory CD4 [GeneID=920] T cells from young donors treated with TSST at 40 h versus those from old donors treated with TSST at 40 h.	271	0.00001343367	0.02565831	0.0000762726011538462	2.035574	21.61553	44	9358	0.022	0.004701859	41	208	210	ABHD3,ACVR1,ACYP2,ALDH2,ANKLE2,ATP2A2,BCL6,BCR,C21orf33,CLK2,CREG1,CSTB,DHRS3,DOPEY1,EGR1,F2R,HDAC4,KCNN4,MPI,MYL12A,P4HTM,PAF1,PLEKHA1,PLEKHB1,POMZP3,PRKCD,PTGER2,RALGDS,RASSF1,RBM6,RHOC,SOS2,SSNA1,STK38,SURF1,TNFRSF1B,TUSC2,VAMP1,VTI1B,ZNF133,ZNF266
Detected: Decreased with HAART	50kb	MSigDB Immunologic Signatures	GSE3982_MAC_VS_TH2_DN	Genes down-regulated in comparison of macrophages versus Th2 cells.	272	0.00001363788	0.02604835	0.0000772272014285714	2.053609	20.93874	43	9065	0.0215	0.004743519	36	197	197	ASF1B,BACH2,BIRC3,CBFB,CLASP1,CYFIP2,EIF3I,ERCC2,FLOT1,GINS4,GPR56,IGSF9B,KIAA0922,MRPL23,NCBP1,NUDC,NUP155,OXSM,PGS1,POLR2C,RAB8B,RASSF1,REPS1,RHOT2,RPL13A,SEMA4C,SHMT1,SLAMF1,SMARCD2,SRSF2,STAP1,TDP1,TFR2,TUBB,VEZF1,WDR6
Detected: Decreased with HAART	50kb	MSigDB Immunologic Signatures	GSE17974_0H_VS_0.5H_IN_VITRO_ACT_CD4_TCELL_DN	Genes down-regulated in comparison of untreated CD4 [GeneID=920] T cells at 0 h versus the untreated cells at 0.5 h.	273	0.00001369093	0.02614968	0.0000774251933025099	2.280341	14.91005	34	6455	0.017	0.005267235	29	162	162	ANKRD37,CNTNAP1,CYTIP,DNAJB9,DOCK4,DUSP4,EGR1,ETV3,GPR18,GPR183,GPR65,IDI1,IER2,ISG20L2,KCTD19,KLF10,NFE2L2,NR4A2,NUDT15,PAF1,PPM1D,SESN3,SLC30A1,SLC9A5,SLCO4C1,TNF,WDR33,ZBTB8A,ZNF672
Detected: Decreased with HAART	50kb	MSigDB Immunologic Signatures	GSE17721_LPS_VS_PAM3CSK4_16H_BMDM_UP	Genes up-regulated in comparison of dendritic cells (DC) stimulated with LPS (TLR4 agonist) at 16 h versus DC cells stimulated with Pam3Csk4 (TLR1/2 agonist) at 16 h.	274	0.0000143788	0.02746351	0.0000806758096985583	2.011339	22.37316	45	9686	0.0225	0.004645881	31	194	194	ABHD16A,C16orf80,CCR7,CDS2,DBNL,DOK1,ELK3,ETV6,FNBP4,GHITM,GLIPR2,GPR137B,GSG2,ITGB7,MRPL54,MTMR2,MVB12A,NFKBIB,PIGH,PIM1,POR,PSME4,PSPH,RGS14,SH3BP2,SLCO3A1,SMIM3,SOCS4,SORL1,TRIM26,VAV3
Detected: Decreased with HAART	50kb	MSigDB Immunologic Signatures	GSE3982_NEUTROPHIL_VS_NKCELL_UP	Genes up-regulated in comparison of neutrophils versus NK cells.	275	0.00001450362	0.02770191	0.0000811633950588235	1.99307	23.07997	46	9992	0.023	0.004603683	32	209	209	AGO4,ARL4A,B4GALT5,BACH1,C20orf24,CAP1,CAPZA1,CYTIP,DNAJB9,FOXN3,GPR97,HLX,IFIT2,KLF2,KLF7,LYL1,MKRN1,MMP9,PLA2G5,PLIN3,PLXNC1,RAB20,RARA,RNF141,S100P,SH3GLB1,SLC12A6,SLC6A6,SLCO3A1,SORL1,TM9SF2,ZNF674
Detected: Decreased with HAART	50kb	MSigDB Immunologic Signatures	GSE15930_NAIVE_VS_72H_IN_VITRO_STIM_IL12_CD8_TCELL_UP	Genes up-regulated in comparison of CD8 T cells at 0 h versus those at 72 h after stimulation with IL12.	276	0.00001487444	0.02841018	0.0000830214832333768	2.06602	20.32895	42	8801	0.021	0.004772185	31	194	194	ADRB2,APOBEC2,APP,CREG1,DALRD3,DNAJC11,DUSP12,E2F5,ERCC2,GIT1,GPR97,INSM1,KLF2,MBD4,MCOLN2,MYL6,NR1D2,PHF1,POLR3D,RAE1,REXO1,SF3A2,SH2B3,SH3GL1,SIAH1,SLC10A3,SLC25A51,SLC7A6,TLE4,TRAFD1,USP2
Detected: Decreased with HAART	50kb	MSigDB Immunologic Signatures	GSE7764_IL15_TREATED_VS_CTRL_NK_CELL_24H_DN	Genes down-regulated in comparison of NK cells treated with IL15 [GeneID=3567] versus untreated NK cells.	277	0.00001507472	0.02879272	0.0000839205153706112	2.131312	18.29859	39	7922	0.0195	0.004922999	33	186	186	AGO4,AKAP5,APOBEC2,AS3MT,BACH2,BTBD11,C10orf54,C1QL3,CARNS1,CXCR4,DHRS3,ESYT2,FAM160A2,FAM65B,FBXO32,FOXO3,GLUL,IFIH1,IL7R,IRF7,KLF2,KLF3,MLLT3,PDE5A,PLXNC1,PTH1R,SELP,SLC38A9,SYNE1,TOB1,TSGA10,UPB1,ZBTB10
Detected: Decreased with HAART	50kb	MSigDB Immunologic Signatures	GSE7460_CTRL_VS_FOXP3_OVEREXPR_TCONV_DN	Genes down-regulated in comparison of Ctrlrv versus Foxp3rv (see Fig. 1 in the paper for details).	278	0.00001519812	0.02902841	0.0000843880048249027	2.107226	18.98231	40	8218	0.02	0.004867364	31	194	194	ABHD4,ACYP2,ANTXR2,CHD9,CRELD1,CSRNP1,DDB1,EEF2K,ELOVL6,EXOC3L1,GPR97,IKZF3,JAK1,KMT2D,LRRC8D,MPI,MRI1,PHLPP1,SESN3,SLC12A6,SLC4A7,SOCS2,STARD5,TAF6,TASP1,TEFM,TGIF2,TMEM123,TMEM199,TNFAIP3,TRIM8
Detected: Decreased with HAART	50kb	MSigDB Immunologic Signatures	GSE11864_UNTREATED_VS_CSF1_IFNG_PAM3CYS_IN_MAC_UP	Genes up-regulated in comparison of untreated macrophages versus those cultured with M-CSF [GeneID=1435], IFNG [GeneID=3458] and Pam3Cys (TLR2 agonist).	279	0.00001570735	0.03000104	0.0000867653746451613	2.127284	18.33324	39	7937	0.0195	0.004913695	33	179	179	AGO4,ALKBH4,ARIH2OS,BTBD11,C20orf27,CALHM2,CD4,COTL1,CTDSP2,CYHR1,ERN1,FAM134B,GK5,GLB1,GLIPR1,HDDC3,KANSL2,LAPTM5,MAP1LC3B,MYCL,PAFAH1B3,PARL,PHB2,SEC62,SERTAD2,STK38,TBC1D5,TCEA1,TFAM,TMTC2,USP48,VPS45,ZBED4
Detected: Decreased with HAART	50kb	MSigDB Immunologic Signatures	GSE14308_TH1_VS_TH17_DN	Genes down-regulated in comparison of Th1 cells versus Th17 cells.	280	0.00001602731	0.03061216	0.0000883049087644788	2.080172	19.70991	41	8533	0.0205	0.004804875	34	190	191	AGL,CD44,CNTRL,CTDNEP1,DALRD3,DDX5,EIF2B4,EPC1,ERAL1,GLOD4,GSS,IK,ISCU,ITFG3,KMT2D,METAP1D,PLIN3,PPP2R3C,PRKDC,RB1,RGCC,RGS11,RPS8,SEC11A,SLC39A1,SLC7A6,SMIM3,SPHK2,SSNA1,UTP14A,VPS9D1,WDFY2,WWOX,ZNF512B
Detected: Decreased with HAART	50kb	MSigDB Immunologic Signatures	GSE9988_LOW_LPS_VS_CTRL_TREATED_MONOCYTE_DN	Genes down-regulated in comparison of monocytes treated with 1 ng/ml LPS (TLR4 agonist) versus monocytes treated with control IgG.	281	0.00001633562	0.03120103	0.0000894281192071611	2.03765	21.10274	43	9136	0.0215	0.004706655	37	193	193	APOBR,ARRDC2,CAB39,CALHM2,CASP2,CASP8,CHAMP1,CTCF,CTDSP2,CXCR4,DCAF12,DCAF7,DNAJC13,DOK2,FAM89B,FHOD1,KDM2B,MKRN1,MNT,NCOA6,NUP214,PCBP1,PLEKHO1,PPP1R8,PXN,QRICH1,RNF44,SF3B2,SNX17,TACC1,TLE3,TOR1A,TRIM38,USP3,YY1,ZNF282,ZNF432
Detected: Decreased with HAART	50kb	MSigDB Immunologic Signatures	GSE24634_TREG_VS_TCONV_POST_DAY10_IL4_CONVERSION_UP	Genes up-regulated in comparison of CD25+ regulatory T cell (Treg) treated with IL4 [GeneID=3565] at day 10 versus CD25- T cells treated with IL4 [GeneID=3565] at 10 h.	282	0.00001649133	0.03149844	0.0000900502343494898	2.056672	20.42134	42	8841	0.021	0.004750594	34	197	197	APOBEC3B,ARG2,BIRC3,CALHM2,CASP8,CBFB,CCNB1,CD226,FNBP1,GATA3,GFI1,HLA-A,KDELC1,KIF18B,KLF2,MLH1,OBFC1,OPTN,P2RX5,PCBP1,PPAT,PTGER2,RNF44,SHMT2,SLAMF1,SMAD3,SOCS2,TACC1,TJP2,TUBB,UBE2N,UBR7,UTP14A,XRCC6
Detected: Decreased with HAART	50kb	MSigDB Immunologic Signatures	GSE6269_HEALTHY_VS_E_COLI_INF_PBMC_UP	Genes up-regulated in comparison of peripheral blood mononuclear cells (PBMC) from healthy donors versus PBMC from patients with acute E. coli infection.	283	0.00001658876	0.03168453	0.0000904668554904459	2.121937	18.37944	39	7957	0.0195	0.004901345	36	164	164	ABCA7,ADRB2,AKAP1,APBA3,ARIH2,C6orf106,CLK2,CPSF3L,CRELD1,DDHD2,DNAJC16,GSE1,HMHA1,HPS4,HTRA2,MAP4K1,MPHOSPH8,MRS2,P2RX5,P4HTM,PCNX,PDXDC1,PHF20,PILRB,PTCH1,RASSF1,RGS14,RPS6KB2,SAFB2,SCAP,SKIV2L,TMCO6,TSPAN3,ZBTB40,ZNF133,ZNF419
Detected: Decreased with HAART	50kb	MSigDB Immunologic Signatures	GSE29618_MONOCYTE_VS_MDC_DAY7_FLU_VACCINE_UP	Genes up-regulated in comparison of monocytes from influenza vaccinee at day 7 post-vaccination versus myeloid dendritic cells at day 7 post-vaccination.	284	0.00001696495	0.03240305	0.0000918166257269279	2.03431	21.13739	43	9151	0.0215	0.00469894	28	197	197	AGFG1,BIN2,BST1,CD44,CREG1,CTSA,DPEP2,DUSP6,EGR1,FRY,GLUL,HLA-A,IER3,KLF2,KLF7,LAIR1,MID1IP1,MPP1,PDXK,PTGER2,RRAGD,SLCO3A1,SORL1,TBXAS1,TMBIM1,TNFRSF1B,TSPAN14,ZNF185
Detected: Decreased with HAART	50kb	MSigDB Immunologic Signatures	GSE20366_EX_VIVO_VS_HOMEOSTATIC_CONVERSION_TREG_UP	Genes up-regulated in comparison of TregLP versus Homeo Convert (see Table 1S in the paper for details).	285	0.00001702206	0.03251213	0.0000918933655233291	2.07458	19.76303	41	8556	0.0205	0.004791959	34	191	191	APOBEC3B,ARL13B,ASXL2,CABLES1,CARNS1,CCDC134,CD164,CEP350,CEP95,COQ2,CSTF1,CYB561D1,F2R,FBXO32,GPR183,HDAC4,HERC1,HMHA1,ITPKB,LONP2,MCM3AP,MEPCE,NFAT5,NFATC1,PHKG2,PLK3,SLC26A11,SLC41A1,SLTM,SMAP2,TASP1,TK2,UPF2,WIPF2
Detected: Decreased with HAART	50kb	MSigDB Immunologic Signatures	GSE9037_CTRL_VS_LPS_1H_STIM_IRAK4_KO_BMDM_UP	Genes up-regulated in comparison of untreated macrophages from IRAK4 [GeneID=51135] deficient mice at 4 h versus those treated with LPS (TLR4 agonist) at 1 h.	286	0.00001775427	0.03391066	0.0000951264453942428	2.115291	18.43718	39	7982	0.0195	0.004885993	33	188	188	AGO4,ANKRD37,BRF2,CACUL1,COMMD7,COX14,DUSP6,FASTKD5,FMNL3,GALC,GPANK1,GPR137B,HLX,IRF2BPL,MAP3K1,MTIF3,PLEKHA2,PPCS,RAE1,RASA2,RCSD1,RPL13A,SCRN3,SH3BP2,SLC30A7,SSNA1,STK38,TECPR1,TMBIM1,USP31,VPS37A,XRCC1,ZBTB9
Detected: Decreased with HAART	50kb	MSigDB Immunologic Signatures	GSE3982_EFF_MEMORY_CD4_TCELL_VS_TH1_DN	Genes down-regulated in comparison of effective memory CD4 [GeneID=920] T cells versus Th1 cells.	287	0.0000181292	0.03462677	0.0000968927655430712	2.048101	20.5068	42	8878	0.021	0.004730795	37	198	198	ALG5,ASNSD1,ATP5G1,C12orf5,CD200,CEBPG,CHST11,COQ2,CSNK2B,DCAF7,EFCAB11,EIF3I,EIF4A3,EXOSC9,FAH,FES,FLOT1,LSM4,MCTP2,MID1IP1,MKLN1,NDUFS1,OAS3,PAICS,POLR2F,PPP1R2,PTEN,RAB11FIP1,RNASEH2A,RPS27L,SPAG5,TIPIN,TNF,TRIM26,TUBB,UBE2I,ZBED2
Detected: Decreased with HAART	50kb	MSigDB Immunologic Signatures	GSE24634_NAIVE_CD4_TCELL_VS_DAY3_IL4_CONV_TREG_UP	Genes up-regulated in comparison of naive T cells at day 0 versus CD25+ regulatory T cell (Treg) treated with IL4 [GeneID=3565] at day 3.	288	0.00001835707	0.035062	0.0000978344277985075	2.067572	19.83002	41	8585	0.0205	0.004775772	35	181	181	ACVR2B,ACYP2,ATP6V1G2,BRF2,CUTA,CXCR4,CYTH1,DGKZ,DPEP2,FAIM3,FGF9,IER2,ITGA6,ITGB7,KANSL2,MAML3,MGAT4A,MLLT3,MVK,OPTN,PLEKHA1,PLEKHB1,RPL19,SDR39U1,SLC25A16,SMAD7,SRSF5,STK38,TCF7,TNFAIP3,TOB1,TRAPPC6A,TSPAN14,ZBTB40,ZNF266
Detected: Decreased with HAART	50kb	MSigDB Immunologic Signatures	GSE12845_IGD_POS_BLOOD_VS_DARKZONE_GC_TONSIL_BCELL_DN	Genes down-regulated in comparison of IgD+ peripheral blood B cells versus dark zone germincal center B cells.	289	0.00001880942	0.03592599	0.0000997808265427509	2.08691	19.16709	40	8298	0.02	0.004820439	34	193	193	AIFM1,ALDOA,BACH2,BAZ1B,BCL6,CTPS1,E2F5,ERAL1,FAM120A,ITPKB,KCTD5,LDHA,MICU2,MYO1E,NCBP1,NHP2L1,PLA2G12A,PLIN3,PNN,POLE2,PPIA,PRDX1,PRKCD,PTMA,QRICH1,RNF8,SEPT2,SERF2,SH2B3,SPEN,ST14,TRIM28,USP34,WDR41
Detected: Decreased with HAART	50kb	MSigDB Immunologic Signatures	GSE37416_CTRL_VS_24H_F_TULARENSIS_LVS_NEUTROPHIL_UP	Genes up-regulated in comparison of control polymorphonuclear leukocytes (PMN) at 24 h versus PMN treated with F. tularensis vaccine at 24 h.	290	0.00002030941	0.03879097	0.00010694290800738	2.150986	17.20142	37	7447	0.0185	0.004968444	29	186	187	ACADSB,ADORA3,ALCAM,ARHGAP1,ARHGAP15,AVIL,BIN2,BRF2,CORO1A,CRTAP,DPEP2,DUSP12,FGL2,GTSE1,HENMT1,IFIT2,LTB,METTL16,NAA20,PCNA,PHF15,PRDX2,RNF144A,SELL,SLC46A3,SNX17,VCL,WDR33,ZNF611
Detected: Decreased with HAART	50kb	MSigDB Immunologic Signatures	GSE360_DC_VS_MAC_M_TUBERCULOSIS_DN	Genes down-regulated in comparison of dendritic cells (DC) exposed to M. tuberculosis versus macrophages exposed to L. major.	291	0.00002056697	0.03928291	0.000108094357030675	2.05703	19.93165	41	8629	0.0205	0.00475142	27	199	199	ACAT2,ACVR1,ALDH2,C14orf2,CIR1,CRTAP,CTDSP2,ENTPD6,FOXO3,GALC,MMP7,NBAS,PGM1,POLR2H,PRDX2,PTEN,REPS1,RNF44,RPS27A,SART3,SERTAD2,SNAPC2,SORL1,SPHK2,TSNAX,TUSC2,USP34
Detected: Decreased with HAART	50kb	MSigDB Immunologic Signatures	GSE13411_IGM_VS_SWITCHED_MEMORY_BCELL_DN	Genes down-regulated in comparison of IgM-memory B cells versus Ig isotype switched memory B cells.	292	0.00002092015	0.03995749	0.0001096195375153	2.099248	18.57808	39	8043	0.0195	0.004848937	29	191	192	ALDH2,CHPT1,CHST11,CLOCK,DDX5,DNAJC13,ERLIN1,GALC,HSF2,IFIH1,KLF2,MLX,MRPS2,NDUFS1,NFU1,PHLPP1,RHOT1,RPS15A,SDR39U1,SERTAD2,SLC7A6,SQRDL,TCEB3,TMEM251,TNFAIP3,TSNAX,VCL,WEE1,ZNF276
Detected: Decreased with HAART	50kb	MSigDB Immunologic Signatures	GSE17721_POLYIC_VS_CPG_8H_BMDM_UP	Genes up-regulated in comparison of dendritic cells (DC) stimulated with poly(I:C) (TLR3 agonist) at 8 h versus DC cells stimulated with CpG DNA (TLR9 agonist) at 8 h.	293	0.00002137277	0.04082199	0.000111581498012195	2.033215	20.65694	42	8943	0.021	0.004696411	28	199	199	APAF1,BCL6,C20orf27,CACUL1,CASP9,CCNI,CRAT,CTRL,DOCK8,EMC8,ENTHD2,FAM65A,GP1BA,INPP5D,ITGB7,KLF3,LTB4R,MAP4K1,MXD4,MYLPF,OCIAD1,PRCP,RASA2,SESN3,SLC30A1,SMIM14,SORL1,UGDH
Detected: Decreased with HAART	50kb	MSigDB Immunologic Signatures	GSE15324_NAIVE_VS_ACTIVATED_CD8_TCELL_DN	Genes down-regulated in comparison of naive CD8 T cells versus activated CD8 T cells.	294	0.0000221282	0.04226486	0.000114343754221954	2.117287	17.94749	38	7770	0.019	0.004890605	30	188	188	ACVR1,AKAP1,ANKRD40,APITD1-CORT,BAD,CD44,COQ7,COX10,DHX36,DUT,EPDR1,EXOSC3,HDGF,IER3,KDELC1,KIFC1,LIG1,NOC4L,PIM1,PLXNA1,PPP2R3C,PRUNE,SH3BP2,SHMT1,SLC35D1,SLC6A6,SMIM3,TENC1,TMEM25,TNIP2
Detected: Decreased with HAART	50kb	MSigDB Immunologic Signatures	GSE8384_CTRL_VS_B_ABORTUS_4H_MAC_CELL_LINE_DN	Genes down-regulated in comparison of control RAW264.7 cells (macrophages) versus those infected with B. abortus.	295	0.00002214225	0.0422917	0.000114343754221954	2.010798	21.38454	43	9258	0.0215	0.004644632	34	196	197	AGPAT6,CDKN1A,COX4I1,EGR1,ENTPD6,FAM63A,FURIN,GTF3C1,HPS4,IER3,ITGA5,ITPK1,LIPE,LTB,MMP9,MYO1C,NR1D1,PER1,PIM1,PLEC,PPIA,PXN,RALGDS,RIMKLB,RPLP0,RRAGD,RRN3,SLC20A1,SNX17,STK40,TLE3,TNF,TNFRSF1B,TSPAN3
Detected: Decreased with HAART	50kb	MSigDB Immunologic Signatures	GSE17721_0.5H_VS_24H_GARDIQUIMOD_BMDM_UP	Genes up-regulated in comparison of dendritic cells (DC) stimulated with Gardiquimod (TLR7 agonist) at 0.5 h versus those stimulated with Gardiquimod (TLR7 agonist) at 24 h.	296	0.00002219321	0.04238903	0.000114468833746988	2.02981	20.69159	42	8958	0.021	0.004688547	35	192	192	ABCB9,ARHGAP1,ARHGAP17,CDC6,CDCA5,CEP57L1,COPRS,COX4I1,CRTAP,EEF1B2,EXOC4,EXOSC8,FAM120A,FOXO3,ID1,IL17RA,KIFC1,LDHA,LSM4,MCM4,MKL1,NAP1L1,NDUFB10,PNPLA7,POLR2E,PSME1,RARG,RASGRP4,SFXN1,SNRPG,TNPO1,UXT,VPS9D1,WNK1,ZNF706
Detected: Decreased with HAART	50kb	MSigDB Immunologic Signatures	GSE9037_CTRL_VS_LPS_1H_STIM_BMDM_UP	Genes up-regulated in comparison of untreated macrophages at 4 h versus those treated with LPS (TLR4 agonist) at 1 h.	297	0.00002265976	0.04328014	0.000116454300792317	2.091447	18.64738	39	8073	0.0195	0.004830918	30	183	183	AAGAB,ALG14,B4GALT1,DHRS3,FASTKD5,FOXO3,GSE1,KIF3A,KMT2E,LGALS1,LYL1,MID1IP1,MOB3A,MPP1,MRPL22,MRPL41,PDIK1L,PPAPDC1B,PPM1D,QTRTD1,RASA2,RNF6,SH3BP2,SLC12A6,TMEM86A,TMOD1,TOB1,TRIM8,USP49,ZNF512B
Detected: Decreased with HAART	50kb	MSigDB Immunologic Signatures	GSE9006_HEALTHY_VS_TYPE_1_DIABETES_PBMC_1MONTH_POST_DX_UP	Genes up-regulated in comparison of peripheral blood mononuclear cells (PBMC) from healthy donors versus PBMCs from patients with type 1 diabetes at 1 month after the diagnosis.	298	0.00002277496	0.04350017	0.00011690599971223	2.068711	19.33571	40	8371	0.02	0.004778402	28	192	192	AATF,ALDOA,ANXA5,BMPR2,CHEK2,DDIT4,DPYSL2,EIF3I,G3BP2,HADHA,INPP5D,KLF10,KPNB1,LAPTM5,MKRN1,NDUFV1,ODF2,PKN1,PRKDC,RAB40B,RPN1,SAFB,SAFB2,TOB1,TXNIP,XAB2,XRCC6,YWHAZ
Detected: Decreased with HAART	50kb	MSigDB Immunologic Signatures	GSE17721_LPS_VS_PAM3CSK4_6H_BMDM_DN	Genes down-regulated in comparison of dendritic cells (DC) stimulated with LPS (TLR4 agonist) at 6 h versus DC cells stimulated with Pam3Csk4 (TLR1/2 agonist) at 6 h.	299	0.00002289366	0.04372689	0.00011737456102994	2.068217	19.34033	40	8373	0.02	0.00477726	30	195	195	AIFM1,ARSA,ATP2A2,CDCA5,CRELD1,CTSA,CUTA,DDX39A,DRG1,EEF1B2,EIF3I,GARS,HDGF,HSCB,IFRD2,KPNB1,LAPTM5,NCAPH2,PIGH,POLR2E,POLR3D,PPP2R3C,RCAN1,RDH10,RIC8A,RRN3,SMARCD2,TLE6,TMEM199,TMEM87A
Detected: Decreased with HAART	50kb	MSigDB Immunologic Signatures	GSE17721_CTRL_VS_PAM3CSK4_6H_BMDM_UP	Genes up-regulated in comparison of control dendritic cells (DC) at 6 h versus those stimulated with Pam3Csk4 (TLR1/2 agonist) at 6 h.	300	0.00002314551	0.04420792	0.000118523837691388	2.089376	18.66586	39	8081	0.0195	0.004826135	32	192	192	ADSSL1,ARL10,ASF1B,ATP6V1C2,AURKA,CARHSP1,CATSPERG,CD28,CDIP1,CDKN2C,CUTA,EEF1B2,ELOVL6,FAM134B,FAM63A,FANCG,FAU,G3BP2,HPCAL1,IFT172,MRPL23,MRPL49,MRPS24,MYL12B,NAGK,PML,POLR3GL,RPS15A,SKP1,TGFBR1,USP20,USP3
Detected: Decreased with HAART	50kb	MSigDB Immunologic Signatures	GSE360_CTRL_VS_T_GONDII_MAC_UP	Genes up-regulated in comparison of macrophages versus macrophages exposed to T. gondii.	301	0.00002319501	0.04430247	0.000118635409569892	2.045886	20.04021	41	8676	0.0205	0.00472568	31	197	198	ACAT2,ACVR1,ANXA5,AP2S1,CASP8,CDKN1A,CHAF1A,CLASP1,CRK,DNAJC13,ENTPD6,FLOT2,FOXO3,GLOD4,GSK3B,HDAC5,HTR7,IK,KIAA0922,MPHOSPH8,NELFE,PDXK,PHF20,POLR2E,PPP2R4,PRKCD,RAE1,RPS27A,SLC46A3,TRIAP1,TXNIP
Detected: Decreased with HAART	50kb	MSigDB Immunologic Signatures	GSE26928_NAIVE_VS_EFF_MEMORY_CD4_TCELL_DN	Genes down-regulated in comparison of naive CD4 [GeneID=920] T cells versus CD4 [GeneID=920] effector memory T cells.	302	0.00002343486	0.04476058	0.000119552836857143	2.065996	19.36112	40	8382	0.02	0.004772131	31	178	178	ADRB2,ANTXR2,APOBEC3C,ATP2A2,BIN3,CASC5,CDS2,CEP89,CRAT,DPYSL2,ELF4,F2R,GLTP,GPR137B,KCNN4,KIF21A,LGALS1,MCOLN2,MRC2,NCOA6,PARP8,PIGT,POLR2F,RUNX3,SLBP,SURF2,TAF1B,TFAP2E,TMEM216,TNF,TNFRSF1B
Detected: Decreased with HAART	50kb	MSigDB Immunologic Signatures	GSE17721_LPS_VS_PAM3CSK4_4H_BMDM_DN	Genes down-regulated in comparison of dendritic cells (DC) stimulated with LPS (TLR4 agonist) at 4 h versus DC cells stimulated with Pam3Csk4 (TLR1/2 agonist) at 4 h.	303	0.00002410082	0.04603257	0.000122390996939502	2.02236	20.76782	42	8991	0.021	0.004671338	35	193	193	ACAT2,B4GALT1,BIN3,C6orf136,CKLF,CLK2,CXCR4,DDHD2,DGKZ,EEF1B2,ELOVL6,FES,INPP5D,KLHL7,MEPCE,MTG2,NFE2L2,NFU1,P2RX5,POLR2E,RCOR1,RPN1,SDHD,SIKE1,SKP1,SLC25A51,SLC39A1,TCF12,TESK2,TMEM234,TMEM68,TSPAN3,XPO7,YPEL3,ZNF276
Detected: Decreased with HAART	50kb	MSigDB Immunologic Signatures	GSE29618_BCELL_VS_MONOCYTE_UP	Genes up-regulated in comparison of B cells versus monocytes.	304	0.0000244663	0.04673063	0.000123776093057851	2.083961	18.71436	39	8102	0.0195	0.004813626	31	187	189	AEN,ANKRD12,ATP8A1,BACH2,BBIP1,BIRC3,CCR7,CD47,CHMP7,CXCR4,CYFIP2,DDHD2,E2F5,FAIM3,HLA-DOA,IFT57,IL24,KCNA3,LTB,MAP4K1,P2RX5,PHF1,PRDM2,RPLP0,RPS27A,SH3BP5,SHMT2,SLC38A1,SNRNP70,STAP1,TCF3
Detected: Decreased with HAART	50kb	MSigDB Immunologic Signatures	GSE13411_SWITCHED_MEMORY_BCELL_VS_PLASMA_CELL_UP	Genes up-regulated in comparison of Ig isotype switched memory B cells versus plasma cells.	305	0.00002448922	0.04677441	0.000123776093057851	2.061815	19.40039	40	8399	0.02	0.004762472	30	192	192	ALDH5A1,APP,ATP8A1,BAP1,CDK13,CLK2,CORO1A,CRK,CTNNBL1,DUSP6,IL15,INPP5D,MAP1LC3B,NAA40,PARP8,PCNX,PGS1,PHF20,PLEKHO1,PPFIA1,RASSF1,RUNX3,RYK,SIAH1,SOS2,TNFRSF10B,TRAF4,TRIM38,YTHDC2,ZNF266
Detected: Decreased with HAART	50kb	MSigDB Immunologic Signatures	GSE17974_0H_VS_6H_IN_VITRO_ACT_CD4_TCELL_UP	Genes up-regulated in comparison of untreated CD4 [GeneID=920] T cells at 0 h versus the untreated cells at 6 h.	306	0.0000248538	0.04747076	0.000125186664035294	2.105634	18.04682	38	7813	0.019	0.004863689	32	175	175	ABHD3,AGTPBP1,AKTIP,ARIH2OS,BAG3,BIN2,CD4,CHD9,DDIT4,DOK2,DPEP2,FAM134B,GSE1,IRF2BP2,IRF2BPL,KAT6B,KCNA3,KIFC2,KLF7,LPP,MYO1G,PARP8,SAMHD1,SYNM,TBC1D5,TJP2,TOB1,UBASH3B,VPS9D1,ZNF101,ZNF256,ZNF592
Detected: Decreased with HAART	50kb	MSigDB Immunologic Signatures	GSE17974_2H_VS_72H_UNTREATED_IN_VITRO_CD4_TCELL_DN	Genes down-regulated in comparison of untreated CD4 [GeneID=920] T cells at 2 h versus the untreated cells at 72 h.	307	0.00002630553	0.05024356	0.000131712250210526	2.150015	16.74407	36	7249	0.018	0.004966202	27	186	186	ACN9,APAF1,ARL6IP6,ASF1B,AURKA,CBX1,CD226,CLPP,DDIT4,DUT,FEN1,GLB1,GSS,HPCAL1,MLH1,P4HA1,PAICS,POLR3GL,RECQL4,RHOC,RNF144A,SHMT2,SPINT2,STIM1,TCF12,VCL,WRAP53
Detected: Decreased with HAART	50kb	MSigDB Immunologic Signatures	GSE9988_ANTI_TREM1_VS_CTRL_TREATED_MONOCYTES_DN	Genes down-regulated in comparison of monocytes treated with anti-TREM1 [GeneID=54210] versus monocytes treated with control IgG.	308	0.00002635431	0.05033673	0.000131802337745327	1.977463	22.25074	44	9633	0.022	0.004567632	38	193	193	APOBR,ARHGAP1,ARRDC2,ATF5,CAB39,CALHM2,CCM2,CEP350,CHAMP1,CREBL2,CTCF,CTDSP2,CTNND1,DCAF12,DCAF7,ELMSAN1,FAM89B,FHOD1,FOXN3,GLTP,HDGF,MAVS,MKL1,MKRN1,MLXIP,MOB3A,NCOA6,NUP214,POU2F2,RNF44,SMAD3,SMAP2,STK38,TACC1,TNRC18,TOR1A,TRIM8,USP3
Detected: Decreased with HAART	50kb	MSigDB Immunologic Signatures	GSE17721_LPS_VS_POLYIC_2H_BMDM_DN	Genes down-regulated in comparison of dendritic cells (DC) stimulated with LPS (TLR4 agonist) at 2 h versus DC cells stimulated with poly(I:C) (TLR3 agonist) at 2 h.	309	0.00002645639	0.0505317	0.000132158466266044	2.054476	19.46968	40	8429	0.02	0.004745521	32	192	192	AEN,ALKBH4,BIN3,CDC6,COMMD7,CRTAP,CXCR4,CYFIP2,EEF1B2,ERP29,ESYT1,GIT1,NUFIP1,POLR2D,PTGER2,RPS26,RRNAD1,SAMHD1,SDHAF1,SEC11A,SESN1,SH3BP2,SPEN,STK38,TBXAS1,TEFM,TNPO1,TRIM8,USP20,WDR1,ZBTB7B,ZFYVE19
Detected: Decreased with HAART	50kb	MSigDB Immunologic Signatures	GSE17721_12H_VS_24H_GARDIQUIMOD_BMDM_UP	Genes up-regulated in comparison of dendritic cells (DC) stimulated with Gardiquimod (TLR7 agonist) at 12 h versus those stimulated with Gardiquimod (TLR7 agonist) at 24 h.	310	0.00002720093	0.05195378	0.000135561328672875	2.031137	20.18573	41	8739	0.0205	0.004691612	31	200	200	ABCB9,ANP32E,ATP8B2,BATF3,CD164,CPT1A,CTTN,DBNL,DOK1,ESYT1,FAM89B,FANCA,FNBP4,FURIN,GTF2F1,HGSNAT,IKZF4,IL17RA,IRF7,KLF10,MYL6,NAA20,P2RX5,P2RY14,PML,PTPN9,RAP1B,SAAL1,SAMHD1,TGFB1,ZDHHC20
Detected: Decreased with HAART	50kb	MSigDB Immunologic Signatures	GSE360_L_MAJOR_VS_B_MALAYI_LOW_DOSE_MAC_DN	Genes down-regulated in comparison of macrophages exposed to L. major versus macrophages exposed to 5 worms/well B. malayi.	311	0.00002731425	0.05217022	0.000135723493016241	1.992291	21.58319	43	9344	0.0215	0.004601884	40	194	195	AATF,AFG3L2,AP2S1,APOBEC3C,ATP5G1,C21orf33,CDK6,CELF1,CHAF1A,COQ2,CYFIP2,DPYSL2,DRG1,ESR1,GMPS,GTF3C1,GTF3C2,HMHA1,IRF5,LSM4,MARK3,MBTPS1,MDN1,MED8,MTIF2,NCOA6,NDUFV1,NPHP4,PCK2,PHF15,POP4,PRCP,PSME4,RAE1,RASSF1,SHMT2,SHOC2,SNRPD3,TUBB2A,VPS52
Detected: Decreased with HAART	50kb	MSigDB Immunologic Signatures	GSE12845_IGD_POS_BLOOD_VS_NAIVE_TONSIL_BCELL_DN	Genes down-regulated in comparison of IgD+ peripheral blood B cells versus IgD- naive tonsil B cells.	312	0.00002809671	0.05366472	0.000138893782344111	2.00851	20.91103	42	9053	0.021	0.004639346	34	195	195	B4GALT5,C16orf80,DUSP3,EIF5,FAM120A,FOXO3,H2AFX,HEG1,IFNGR1,IKZF1,IKZF5,INSIG1,KANSL2,KDM2A,KLF9,LMNB1,LONP2,LPP,MAFG,NR1D2,PLIN3,RBM48,SH2B3,SLC12A6,SLC25A13,SPEN,SYNE1,TGIF2,TUBB,ZBED2,ZBTB1,ZBTB25,ZNF14,ZNF672
Detected: Decreased with HAART	50kb	MSigDB Immunologic Signatures	GSE2706_UNSTIM_VS_2H_LPS_AND_R848_DC_DN	Genes down-regulated in comparison of unstimulated dendritic cells (DC) at 0 h versus DCs stimulated with LPS (TLR4 agonist) and R848 for 2 h.	313	0.00002870373	0.05482412	0.000141242147275862	2.068388	18.85526	39	8163	0.0195	0.004777655	29	176	176	BIRC3,CCR7,CDKN1A,CILP2,CMPK2,CSRNP1,ERN1,ETV3,FAM134B,GPR183,IFIH1,IFIT2,IL15,INSIG1,IRF7,KCNA3,KLF7,MASTL,NETO2,NR4A2,PLK3,PML,RILPL2,RNF144B,SAR1A,SLAMF1,TNFAIP3,TNIP2,TUBB2A
Detected: Decreased with HAART	50kb	MSigDB Immunologic Signatures	GSE27786_CD8_TCELL_VS_MONO_MAC_UP	Genes up-regulated in comparison of CD8 T cells versus monocyte macrophages.	314	0.00002900375	0.05539716	0.000141902918571429	2.067375	18.8645	39	8167	0.0195	0.004775315	27	192	192	AFG3L2,CDK13,CREBRF,DRG1,EI24,EIF2B4,ENSG00000258790,FLNB,ITGA6,KLF3,LAPTM5,LCMT2,MAP2K2,MPLKIP,PFAS,PHF20,PPCS,RNASEH2A,SLC7A6,SSSCA1,STK4,TBCEL,TCHP,TNFSF8,TP53INP1,USP34,VPS16
Detected: Decreased with HAART	50kb	MSigDB Immunologic Signatures	GSE9988_ANTI_TREM1_AND_LPS_VS_VEHICLE_TREATED_MONOCYTES_DN	Genes down-regulated in comparison of monocytes treated with anti-TREM1 [GeneID=54210] and 5000 ng/ml LPS (TLR4 agonist) versus monocytes treated with vehicle (control).	315	0.00002925397	0.05587508	0.000142475819761092	1.9515	23.05918	45	9983	0.0225	0.004507663	36	195	195	APOBR,ARRDC2,ATF5,BAZ1B,C20orf24,CALHM2,CAP1,CAPZA1,CASP10,CASP8,CCM2,CORO1A,COTL1,CTNND1,CXCR4,CYTIP,DCAF12,DOK2,FAM89B,IRF5,LAPTM5,LGALS1,MLXIP,MOB3A,MRFAP1,PCBP1,PLIN3,PPP1CA,RUNX3,TACC1,TGIF2,TNRC18,TRIM8,TUSC2,YWHAG,ZC3H10
Detected: Decreased with HAART	50kb	MSigDB Immunologic Signatures	GSE17721_POLYIC_VS_PAM3CSK4_16H_BMDM_DN	Genes down-regulated in comparison of dendritic cells (DC) stimulated with poly(I:C) (TLR3 agonist) at 16 h versus DC cells stimulated with Pam3Csk4 (TLR1/2 agonist) at 16 h.	316	0.00002948205	0.05631072	0.000143423472784091	2.088526	18.19465	38	7877	0.019	0.004824172	34	191	191	ACADM,AGTPBP1,AIFM1,ALG3,ARFGAP3,AURKAIP1,BET1,C21orf33,COTL1,DDB1,EIF4A3,ENSG00000255154,GP1BA,HYPK,IFRD2,IL1RAP,LRRC59,MESDC2,NPRL3,OPA3,POLR2H,PRKCI,RAD18,RNF141,RPP14,SERF2,SRP9,SURF2,TIMM8B,TMEM205,TRIM27,UXT,WBP2,ZDHHC20
Detected: Decreased with HAART	50kb	MSigDB Immunologic Signatures	GSE12845_IGD_NEG_BLOOD_VS_PRE_GC_TONSIL_BCELL_DN	Genes down-regulated in comparison of IgD- peripheral blood B cells versus pre-germinal center B cells.	317	0.0000297272	0.05677895	0.000144451921906924	2.00342	20.96415	42	9076	0.021	0.004627589	29	189	189	ACTB,ALDH2,ANKRD11,BST1,CCNB1,CREG1,IER3,INSIG1,LPP,MBP,MYO1E,NCBP1,PFAS,PPP6R1,PSMD14,PSPH,RASA2,RPL39L,SIKE1,SLC35E1,SMARCA4,SORL1,TACC3,TJP2,TNFAIP3,TNPO1,TRAIP,TUBB,TUBB2A
Detected: Decreased with HAART	50kb	MSigDB Immunologic Signatures	GSE18791_CTRL_VS_NEWCASTLE_VIRUS_DC_16H_UP	Genes up-regulated in comparison of control conventional dendritic cells (cDC) at 0 h versus cDCs infected with Newcastle disease virus (NDV) at 16 h.	318	0.00002979592	0.05691021	0.000144621693333333	2.087466	18.20389	38	7881	0.019	0.004821723	33	191	191	ATP2A2,BIVM,C21orf33,C6orf203,CCT6A,DDX28,DOK2,DYRK2,EBNA1BP2,ENSG00000258790,FES,GATC,GTF3C2,HENMT1,LIMA1,MAF,MAP7,MRI1,MRS2,MSH2,NME6,PDE6D,PDIK1L,PEX1,RCAN3,SETBP1,SLC12A6,TEFM,TFAM,TRIM37,WDR1,ZCCHC17,ZNF641
Detected: Decreased with HAART	50kb	MSigDB Immunologic Signatures	GSE17721_POLYIC_VS_PAM3CSK4_24H_BMDM_UP	Genes up-regulated in comparison of dendritic cells (DC) stimulated with poly(I:C) (TLR3 agonist) at 24 h versus DC cells stimulated with Pam3Csk4 (TLR1/2 agonist) at 24 h.	319	0.00002987299	0.05705741	0.000144831563069083	2.002979	20.96877	42	9078	0.021	0.00462657	30	195	195	ACYP2,CCNE1,COMTD1,CTRL,DDX5,FAM120A,FAU,GIT1,GPANK1,GTF2F1,HMHA1,LRRC8C,NAA20,NUMB,PDE6D,PLEKHA2,PLEKHO1,RAB8B,RBM6,RIC8A,RTFDC1,RUNX3,SMIM3,SMO,SNAPC2,SORL1,SRP68,SYS1,TECPR1,TP53INP1
Detected: Decreased with HAART	50kb	MSigDB Immunologic Signatures	GSE7852_TREG_VS_TCONV_FAT_UP	Genes up-regulated in comparison of fat tissue regulatory T cells versus fat tissue conventional T cells.	320	0.00003046275	0.05818385	0.000147357099152542	2.001215	20.98725	42	9086	0.021	0.004622496	35	199	200	ACSF3,ADCK3,ALCAM,ATP8A1,CASS4,CDKN1A,DNAJB12,DUSP4,ELOVL6,FGL2,GALC,GPANK1,GPR97,IFNGR1,IRF5,KDSR,LRRC8C,LTB4R,MID1IP1,MIF4GD,MLXIP,OPA3,PCK2,PLEC,SESN1,SLC39A1,SMIM3,SPTY2D1,TGIF1,TGIF2,TJP2,TMBIM1,TMTC2,VPS45,YPEL2
Detected: Decreased with HAART	50kb	MSigDB Immunologic Signatures	GSE24142_EARLY_THYMIC_PROGENITOR_VS_DN2_THYMOCYTE_FETAL_UP	Genes up-regulated in comparison of thymic progenitors versus fetal DN2 thymocytes.	321	0.00003278285	0.06261524	0.000157159441041433	1.976217	21.75874	43	9420	0.0215	0.004564756	30	198	198	APOBR,ARL5A,AVIL,BEX4,BIRC3,CD44,CD81,ESAM,FGL2,IER3,IGDCC4,MAN2B1,MXD4,MYADM,NR1D2,P2RY14,PLXNC1,POLR3GL,PRCP,PTPN12,SAMHD1,SGSH,SH3BP2,SLCO3A1,TGIF2,TGM2,TJP2,TMEM63A,TNIP2,VCL
Detected: Decreased with HAART	50kb	MSigDB Immunologic Signatures	GSE11057_NAIVE_CD4_VS_PBMC_CD4_TCELL_UP	Genes up-regulated in comparison of naive T cells versus peripheral blood mononuclear cells (PBMC).	322	0.00003291902	0.06287533	0.000157459580581006	2.055045	18.97769	39	8216	0.0195	0.004746835	35	177	177	ACPL2,BAG3,CLPP,CNST,COQ10A,CYHR1,EEF1B2,EFNA1,FAIM3,FAM134B,FNBP4,GPRASP1,LIX1L,MAML2,MAN1C1,METTL16,MLLT3,PHF1,PHF15,PLEKHB1,PRDX2,QRICH1,RCAN3,RGCC,RIMKLB,RPL19,STMN3,SYNJ2,TECPR1,TMEM63A,USP20,VPS52,ZBTB40,ZNF395,ZNF76
Detected: Decreased with HAART	50kb	MSigDB Immunologic Signatures	GSE14308_TH17_VS_INDUCED_TREG_UP	Genes up-regulated in comparison of Th17 cells versus induced regulatory T cell (Treg).	323	0.00003310676	0.06323391	0.000158180847723214	2.076925	18.29628	38	7921	0.019	0.004797374	27	196	197	ALKBH4,APC,DQX1,FOXO3,FYTTD1,GGNBP2,GPX7,HOOK2,IK,MKRN1,NFAT5,OSBPL8,PARP8,POLR3GL,PRKDC,RAP1B,RASGRP4,RCBTB2,SLC4A7,STX7,TACC1,TBX6,TCF12,TTBK2,VAMP1,VTI1B,YME1L1
Detected: Decreased with HAART	50kb	MSigDB Immunologic Signatures	GSE12366_NAIVE_VS_MEMORY_BCELL_DN	Genes down-regulated in comparison of naive B cells versus memory B cells.	324	0.00003360224	0.06418028	0.000160369218996656	2.053046	18.99616	39	8224	0.0195	0.004742218	32	185	185	ANTXR2,ARSA,BMPR1A,CALHM2,CCDC126,CD81,CDKN2C,CEBPG,CIDEB,COMTD1,CREBL2,CRTAP,GPR183,IL6R,ITGB1,KCNN4,KLHL6,LGALS1,LYPLAL1,MAF,MGAT4A,MPZL1,PRKCI,PTCH1,RORA,SLC35D1,SMIM14,TMEM65,VAMP1,VPS37A,WEE1,ZNF185
Detected: Decreased with HAART	50kb	MSigDB Immunologic Signatures	GSE15930_NAIVE_VS_48H_IN_VITRO_STIM_IFNAB_CD8_TCELL_UP	Genes up-regulated in comparison of CD8 T cells at 0 h versus those at 48 h after stimulation with antigen-B7-1.	325	0.00003373262	0.0644293	0.000160656702066667	1.973703	21.78646	43	9432	0.0215	0.004558948	28	194	194	ADRB2,ANKH,APP,ARSA,B4GALT1,COQ10A,EIF4H,ERCC2,HCN3,HLA-DOA,ITPK1,KLF2,MAP7,MCOLN2,MMP15,NR1D2,PHF1,QSOX1,RPS15A,RPS6KB2,SH3GL1,SIAH1,SLCO3A1,SORL1,TCF7,TGIF2,USP2,USP3
Detected: Decreased with HAART	50kb	MSigDB Immunologic Signatures	GSE32423_IL7_VS_IL7_IL4_MEMORY_CD8_TCELL_DN	Genes down-regulated in comparison of memory CD8 T cells treated with IL7 [GeneID=3574] versus those treated with IL4 [GeneID=3565] and IL7 [GeneID=3574].	326	0.00003377506	0.06451036	0.000160656702066667	2.052547	19.00078	39	8226	0.0195	0.004741065	33	189	189	ACAT1,ARFGAP3,EIF4A3,FXR2,GEMIN5,GLIPR2,HADHA,HLA-DMB,IRF7,LRP8,LSM4,MFAP3,MRPL49,MRS2,MYCBPAP,MYO1C,NANP,NUAK2,PCP2,PLCD1,PSMD14,SERF2,SETD1A,SH3BP2,SLC48A1,SNAPC2,SRRD,TCEB3,TGFB1,TRAPPC6A,TRIM28,UBL4A,XBP1
Detected: Decreased with HAART	50kb	MSigDB Immunologic Signatures	GSE13306_TREG_VS_TCONV_DN	Genes down-regulated in regulatory T cell (Treg) versus conventional T cells.	327	0.00003429839	0.06550992	0.000162603995116279	2.051051	19.01464	39	8232	0.0195	0.004737609	33	188	188	ACAT2,ANKH,BRF2,CDK6,COQ2,DNAJC11,EIF2B4,EIF3L,FAHD2A,FAM103A1,FGL2,FNTB,IKBIP,KIF3A,MAP4K1,MFSD8,MGAT4A,MRPS28,MTMR2,MYLPF,NOC4L,PDP1,PPP1R27,QRICH1,RCBTB2,SESN3,SKIDA1,SLCO3A1,TCF3,TCF7,TMEM116,TSPAN14,UXT
Detected: Decreased with HAART	50kb	MSigDB Immunologic Signatures	GSE17721_0.5H_VS_12H_LPS_BMDM_UP	Genes up-regulated in comparison of dendritic cells (DC) stimulated with LPS (TLR4 agonist) at 0.5 h versus those stimulated at 12 h.	328	0.00003545776	0.06772432	0.00016636791253012	2.047817	19.04467	39	8245	0.0195	0.004730139	33	190	190	ACAT1,ALDOA,ANKRD54,ASF1B,CDKN2C,CENPV,CMIP,EEF1B2,EMC8,FOXP1,H2AFX,HDGF,IER2,KIFC1,MED29,MRPL23,MRPS24,NFATC1,NUDT4,PCNA,RPL19,RPL28,RTFDC1,SLC25A13,SLC26A6,STARD4,TAF10,TESK2,TOMM40L,TRIP11,VDAC1,WDR6,ZNF280D
Detected: Decreased with HAART	50kb	MSigDB Immunologic Signatures	GSE28237_EARLY_VS_LATE_GC_BCELL_DN	Genes down-regulated in comparison of early germinal center (GC) B cells versus late GC B cells.	329	0.00003548094	0.0677686	0.00016636791253012	2.006569	20.43289	41	8846	0.0205	0.004634863	36	191	191	ALKBH4,APOBEC3B,AQR,ATP13A1,C10orf54,CCM2,DGKZ,DPH1,EPC1,GLIPR1,LIMK1,MAP4K1,MPP1,MRPL30,MYO1G,NFE2L2,NR4A2,PBXIP1,PLEC,PPM1J,PREX1,PRR12,REPS1,RHOC,RING1,RNF6,RSG1,SAFB,SERF2,SMIM14,SPEN,SURF1,TBC1D10C,TCF3,TJP2,TMEM87A
Detected: Decreased with HAART	50kb	MSigDB Immunologic Signatures	GSE26669_CD4_VS_CD8_TCELL_IN_MLR_UP	Genes up-regulated in comparison of untreated CD4 [GeneID=920] T cells versus the untreated CD8 T cells.	330	0.00003759894	0.07181398	0.000174389016403034	2.021146	19.79075	40	8568	0.02	0.004668534	31	199	199	AGPAT6,ALG14,ANKH,ARL5A,BAG3,CNST,CORO7,CTDSP2,DOK2,EXOC3,GATA3,GIPC1,GPRASP1,IFIT2,LIX1L,LONP2,LRP8,LSM4,MKLN1,NDUFAF3,NUDT4,PARP8,POLE2,RB1,RCAN3,RCSD1,RGS14,RPS26,RRAGD,SRSF7,ZBTB7B
Detected: Decreased with HAART	50kb	MSigDB Immunologic Signatures	GSE15930_NAIVE_VS_48H_IN_VITRO_STIM_IFNAB_CD8_TCELL_DN	Genes down-regulated in comparison of CD8 T cells at 0 h versus those at 48 h after stimulation with antigen-B7-1.	331	0.00003778837	0.07217579	0.000174798500345572	2.041626	19.10242	39	8270	0.0195	0.00471584	34	197	197	ANKRD40,ARL5A,AURKA,C16orf80,CDC6,CLPP,COQ7,DCK,DPP3,DRG1,EIF6,GARS,GART,HDDC2,IFRD2,MRPS2,MRPS7,NCAPH2,NDUFB7,PCK2,PGM1,PRDX2,PSMG1,PTGER2,RPN1,RRP1B,SEPT2,SSNA1,TFAM,TIMM8B,TIPIN,TMEM97,UGDH,VCL
Detected: Decreased with HAART	50kb	MSigDB Immunologic Signatures	GSE26669_CD4_VS_CD8_TCELL_IN_MLR_DN	Genes down-regulated in comparison of untreated CD4 [GeneID=920] T cells versus the untreated CD8 T cells.	332	0.00003795933	0.07250232	0.000175111952295259	2.086543	17.73268	37	7677	0.0185	0.004819591	33	192	192	B4GALT1,BACH1,C10orf54,CD164,DCAF12,FLNB,FNTB,GEMIN5,HSCB,LIMK1,LYPD6B,MBD4,MCOLN2,MCTP2,MIB2,MTIF3,OAS3,OSBPL8,P2RX5,PSPH,PTCH1,PTEN,RPL14,SAAL1,SHMT2,SLC25A16,SNRPD3,SURF1,TIRAP,TUSC2,ZBTB8A,ZNF282,ZSCAN22
Detected: Decreased with HAART	50kb	MSigDB Immunologic Signatures	GSE27786_LSK_VS_MONO_MAC_UP	Genes up-regulated in comparison of LSK versus monocyte macrophages.	333	0.0000385368	0.07360529	0.000177239469731472	2.109564	17.06513	36	7388	0.018	0.004872767	34	187	187	CCT6A,CD96,CHD9,COMMD7,DIABLO,EIF2B4,EXOC4,FAHD2A,FASTKD5,HLA-DOA,HYPK,ITPR3,LRWD1,MLH1,MPLKIP,MZT2B,NUP155,NUP214,PPFIA1,PRKDC,PRPF40B,PRPF6,RBM48,RPS26,SDHAF1,SERBP1,SERF2,TCP1,UBR7,VPS16,ZNF280C,ZNF569,ZNF704,ZSWIM7
Detected: Decreased with HAART	50kb	MSigDB Immunologic Signatures	GSE17721_PAM3CSK4_VS_CPG_6H_BMDM_UP	Genes up-regulated in comparison of dendritic cells (DC) stimulated with Pam3Csk4 (TLR1/2 agonist) at 6 h versus DC cells stimulated with CpG DNA (TLR9 agonist) at 6 h.	334	0.00003885743	0.07421769	0.000178341137427653	2.038914	19.12783	39	8281	0.0195	0.004709576	34	192	192	ACADM,AS3MT,B4GALT1,BATF3,BIN3,CDC6,CLPP,COTL1,CTSA,GATC,IFNGR1,KLF7,LPP,LRRC59,MRPL49,MRPS7,NCBP1,NME6,NUFIP1,PAICS,PBXIP1,PHB2,PLEC,POLR3D,PRAF2,PTGER2,SNX17,TRIM8,TSPAN14,USP34,WDR6,YY1,ZNF318,ZZZ3
Detected: Decreased with HAART	50kb	MSigDB Immunologic Signatures	GSE24026_PD1_LIGATION_VS_CTRL_IN_ACT_TCELL_LINE_DN	Genes down-regulated in comparison of Jurkat T cells stimulated in the presence of PD-1 versus controls.	335	0.00003925297	0.07497317	0.000179724026278075	2.03793	19.13707	39	8285	0.0195	0.004707302	33	194	194	ACVR1,AIFM1,BMPR1A,CRK,CTCF,E2F1,FTSJ3,GALNT14,GARS,GMEB2,HERC1,KIF18B,LEMD3,LRRC59,MAN1C1,MPRIP,NELFCD,PFAS,PPP6R1,RBM8A,RPA1,RPL3L,SAR1A,SHMT2,SLBP,SLCO3A1,SOCS2,TCF3,TDP1,TRIM27,TRIM28,YTHDC2,ZZZ3
Detected: Decreased with HAART	50kb	MSigDB Immunologic Signatures	GSE27786_LIN_NEG_VS_BCELL_DN	Genes down-regulated in comparison of lineage negative versus B cells.	336	0.00003985316	0.07611954	0.000182082580533618	2.036455	19.15092	39	8291	0.0195	0.004703896	36	190	190	ANKRD11,ANTXR2,CALHM2,CD164,CDIP1,CNPY4,DDX5,EDARADD,G3BP2,GBP4,GGNBP2,IKZF1,KMT2D,KRTCAP2,MAP3K2,MPND,NCOA6,NDUFAF3,NXPE3,PAF1,PHLPP1,PML,PSMB9,RIC8A,RPS15A,RPS19,RPS8,SCAPER,SF3B2,SH3BP2,STARD5,SZT2,TBX6,TMEM234,UFM1,ZCCHC11
Detected: Decreased with HAART	50kb	MSigDB Immunologic Signatures	GSE17974_CTRL_VS_ACT_IL4_AND_ANTI_IL12_6H_CD4_TCELL_UP	Genes up-regulated in comparison of untreated CD4 [GeneID=920] T cells at 0 h versus the cells treated with IL4 [GeneID=3565] and anti-IL12 at 6 h.	337	0.0000410714	0.07844637	0.000186652508917197	2.055387	18.488	38	8004	0.019	0.004747626	33	176	176	AGTPBP1,BAG3,BIN2,CHD9,DDIT4,DOK2,EXOC4,FAM134B,IRF2BP2,ITGB7,KCNA3,LPP,MYO1G,NDNL2,PARP8,PBX4,PBXIP1,PDP1,RCSD1,SAMHD1,ST7L,SYNM,TAGLN2,TBC1D5,TJP2,TNFAIP3,TOB1,TP53INP1,UBASH3B,VAMP1,ZBTB25,ZNF101,ZNF256
Detected: Decreased with HAART	50kb	MSigDB Immunologic Signatures	GSE10239_MEMORY_VS_KLRG1HIGH_EFF_CD8_TCELL_UP	Genes up-regulated in comparison of memory CD8 T cells versus effector CD8 T cells KLRG1 high [GeneID=10219].	338	0.00004244511	0.08107016	0.000192283085619048	2.030333	19.20867	39	8316	0.0195	0.004689755	27	179	179	AP5S1,APOBR,ASPHD1,COTL1,DLX3,FAHD2A,FLOT1,GPANK1,GPBP1L1,GPX7,LTB,LYPD6B,PSME1,RAB11FIP1,RGS9,RLTPR,RPL7,SCRT1,SEZ6L2,SON,TCF7,TLE6,TMEM204,TMEM25,TREML2,TRPM6,TXNIP
Detected: Decreased with HAART	50kb	MSigDB Immunologic Signatures	GSE17721_POLYIC_VS_CPG_6H_BMDM_UP	Genes up-regulated in comparison of dendritic cells (DC) stimulated with poly(I:C) (TLR3 agonist) at 6 h versus DC cells stimulated with CpG DNA (TLR9 agonist) at 6 h.	339	0.00004255646	0.08128284	0.000192583726490486	2.00942	19.90624	40	8618	0.02	0.004641448	31	192	192	ACADM,ACVR1,AHCYL2,ATP8A1,BCL9,BIRC2,BMPR1A,CASP8,CEP350,CTAGE5,CTDSP2,EI24,FANCA,FRYL,GNA13,PARP8,PLEKHA2,PSIP1,PSMG1,PTCH1,RGS14,SESN3,SPEN,SPINT2,SRRD,SUCLA2,TOB1,TSPAN14,UCK2,UGDH,WDFY1
Detected: Decreased with HAART	50kb	MSigDB Immunologic Signatures	GSE26495_NAIVE_VS_PD1HIGH_CD8_TCELL_DN	Genes down-regulated in comparison of naive CD8 T cells versus PD-1 high CD8 T cells.	340	0.00004287206	0.08188563	0.000193807063210137	2.008721	19.91317	40	8621	0.02	0.004639833	31	187	188	ADRB2,AGO4,B4GALT5,CALHM2,CHST11,DOK2,ERN1,GFI1,GLCCI1,GPR137B,GPR56,IL15,JAZF1,KIAA1841,LPP,MAF,MCOLN2,MCTP2,OPTN,PTGDR,RUNX3,SEMA4C,SH2B3,SH3BP2,SH3BP5,SLCO3A1,SMAD3,SMAD7,TNFRSF1B,TP53INP1,YWHAQ
Detected: Decreased with HAART	50kb	MSigDB Immunologic Signatures	GSE17721_0.5H_VS_24H_GARDIQUIMOD_BMDM_DN	Genes down-regulated in comparison of dendritic cells (DC) stimulated with Gardiquimod (TLR7 agonist) at 0.5 h versus those stimulated with Gardiquimod (TLR7 agonist) at 24 h.	341	0.00004298158	0.08209482	0.000194097198291139	2.029113	19.22022	39	8321	0.0195	0.004686937	34	193	193	ADCK3,AMFR,APAF1,ARFGEF1,ARIH1,ATP2A2,C12orf23,CAPZA1,CASP8,CCNI,CD47,CMPK2,COG8,DALRD3,DRG1,FNBP4,GHITM,IFIH1,IL15,JAK1,LCP2,NFAT5,PCNX,RAB18,SERF2,SKP1,SOCS4,TAF1B,TEFM,TMEM199,TMEM97,TNF,TRIM27,YY1
Detected: Decreased with HAART	50kb	MSigDB Immunologic Signatures	GSE1460_CORD_VS_ADULT_BLOOD_NAIVE_CD4_TCELL_DN	Genes down-regulated in CD4 [GeneID=920] T cells from cord blood versus those from adult blood.	342	0.00004329618	0.0826957	0.000194933736940063	2.007789	19.92241	40	8625	0.02	0.004637681	36	198	198	ACAT1,AGL,ASNSD1,CLK2,CXCR4,DDX5,DRG1,EEF1B2,ENSG00000255154,FASTKD5,FGF9,FUS,GORASP1,GORASP2,HEXA,MAP1LC3B,MTIF2,PAF1,PCBP1,PHF15,PNMA1,PPCS,PSIP1,PSMB9,PSMG1,RNF8,RPP14,SAMHD1,SEC11A,SHOC2,SMEK1,SRP9,SRPRB,TASP1,WDR1,ZNF12
Detected: Decreased with HAART	50kb	MSigDB Immunologic Signatures	GSE12845_NAIVE_VS_PRE_GC_TONSIL_BCELL_DN	Genes down-regulated in comparison of naive B cell versus pre-germinal tonsil B cells.	343	0.00004437327	0.08475295	0.00019829015539666	2.005464	19.94551	40	8635	0.02	0.00463231	36	197	197	ABHD3,AIFM1,ALDH2,AP3S1,ATP2A2,BAZ1B,BCL6,CASP2,CBX1,CD81,CDC6,CHCHD2,COTL1,CSTB,DPYSL2,DUT,ENSG00000256646,GPR137B,KIFC1,MRPL22,MYO1E,NDUFV1,PHB2,PSIP1,PSMD14,RPA1,SERBP1,SERF2,SNRPD3,SNRPG,SON,SPAG5,ST14,STX7,TMEM258,USP7
Detected: Decreased with HAART	50kb	MSigDB Immunologic Signatures	GSE1460_NAIVE_CD4_TCELL_ADULT_BLOOD_VS_THYMIC_STROMAL_CELL_UP	Genes up-regulated in naive CD4 [GeneID=920] T cells from adult blood versus thymic stromal cells.	344	0.00004573418	0.08735228	0.000203733636399584	2.044658	18.58501	38	8046	0.019	0.004722844	32	183	183	ADCK3,BACH2,BAP1,BIN2,CAB39,CBFB,CTC1,DDX5,EEF1B2,GAP43,HPCAL1,IKZF1,INPP5D,LONP2,LPIN2,LST1,MEPCE,MLLT3,MMP15,NDE1,PBXIP1,PIM1,RPS15A,RPS8,SAFB,SPOCK2,SRSF5,TAOK1,TMEM59L,TRIM26,USP7,VPS41
Detected: Decreased with HAART	50kb	MSigDB Immunologic Signatures	GSE24634_TEFF_VS_TCONV_DAY3_IN_CULTURE_UP	Genes up-regulated in comparison of CD25+ T effector cells treated with IL4 [GeneID=3565] at day 3 versus untreated CD25- T cells at day 3.	345	0.00004703026	0.0898278	0.000208406332933884	2.020372	19.30337	39	8357	0.0195	0.004666746	29	194	194	AFG3L2,APITD1-CORT,ATP5G1,CLPP,CTPS1,DUT,EIF2B4,EIF6,GINS3,KPNB1,LTB,NHP2L1,P2RX5,PAF1,PAICS,PCNA,POLDIP2,POLE2,POLRMT,PSMG1,RAB8B,SLAMF1,STAP1,STMN1,TIPIN,TMEM97,TTF1,TUBB,UCK2
Detected: Decreased with HAART	50kb	MSigDB Immunologic Signatures	GSE27786_CD4_VS_CD8_TCELL_UP	Genes up-regulated in comparison of CD4 [GeneID=920] T cells versus CD8 T cells.	346	0.00004738285	0.09050124	0.000209119567886598	2.019647	19.3103	39	8360	0.0195	0.004665072	31	191	191	BCR,BIRC3,CDKN2C,CHURC1,CIR1,CTDSP2,ESYT2,FBXO6,FRYL,ISCU,KDM2B,KIFC1,MAP1LC3B,MYO1E,PPAPDC1B,PTGER2,SLAMF1,SLC12A6,SLC4A7,SNRNP70,SON,STARD5,STMN1,SZT2,TECPR1,THBD,TMEM173,TNFRSF1B,TRIM46,YPEL2,ZBTB7B
Detected: Decreased with HAART	50kb	MSigDB Immunologic Signatures	GSE24142_EARLY_THYMIC_PROGENITOR_VS_DN3_THYMOCYTE_UP	Genes up-regulated in comparison of thymic progenitors versus DN3 thymocytes.	347	0.00004837156	0.09238968	0.000212388357292308	1.941995	22.14217	43	9586	0.0215	0.004485708	30	196	197	APP,ARL5A,CABLES1,CALHM2,CD44,CD81,CEACAM21,DUSP6,FAM65A,FES,GLUL,GPR65,IER3,IGDCC4,IRF5,LACTB,LTB4R,MYADM,PLXNC1,PRCP,PTPN12,RNF149,RORA,SEPT2,SORL1,TAGLN2,TMBIM1,TMEM205,TNIP2,VCL
Detected: Decreased with HAART	50kb	MSigDB Immunologic Signatures	GSE30962_ACUTE_VS_CHRONIC_LCMV_SECONDARY_INF_CD8_TCELL_DN	Genes down-regulated in comparison of splenic secondary CD8 effector T cells at day 8 post-acute infection versus splenic secondary CD8 effector T cells at day 8 post-chronic infection.	348	0.00004973034	0.09498495	0.000217231817247706	2.036307	18.66124	38	8079	0.019	0.004703552	32	193	193	AIFM1,CASC5,CD81,CDC14A,CPT1A,DUSP6,DUT,E2F1,EGR1,EPDR1,GFI1,GLIPR1,GPR56,GPR65,IFNGR1,KDELC2,LDHA,NR4A2,PITPNM2,PTGER2,PTPN12,SEMA4C,SMARCA5,SMCHD1,ST14,STARD4,STMN1,TACC3,TIPIN,TMBIM1,UBASH3B,ZNF367
Detected: Decreased with HAART	50kb	MSigDB Immunologic Signatures	GOLDRATH_NAIVE_VS_MEMORY_CD8_TCELL_UP	Genes up-regulated in comparison of naive CD8 T cells versus effector CD8 T cells.	349	0.00004977912	0.09507812	0.000217231817247706	1.922772	22.88363	44	9907	0.022	0.004441304	29	198	198	BZW2,C6orf106,CCR7,CDIP1,CXXC5,CYTIP,DDIT4,EGR1,ELOVL6,GEMIN5,HDAC7,HLA-DOA,IRF7,LTB,MAP7,MARK2,MPP1,MRPL30,POLE2,PRKDC,RCAN3,RGCC,RPL13A,RPS25,RPS8,SESN1,TBCEL,TUBB,UCK2
Detected: Decreased with HAART	50kb	MSigDB Immunologic Signatures	GSE3982_MAST_CELL_VS_NKCELL_DN	Genes down-regulated in comparison of mast cells versus NK cells.	350	0.00004989137	0.09529252	0.000217499954144603	1.994378	20.05638	40	8683	0.02	0.004606703	32	190	190	ANKRD11,APBA3,ARFGAP1,CADPS2,CAMKMT,CDS2,CYTH1,DOK2,ERAL1,ERN1,ETV4,F2R,GINS4,GNL1,ITPKB,KCNA3,L2HGDH,LIPE,MKRN1,MUTYH,OAS3,OBFC1,PML,RNF44,RORA,SPOCK2,SPTBN5,TMEM204,TOR1A,USP20,VCL,ZNF185
Detected: Decreased with HAART	50kb	MSigDB Immunologic Signatures	GSE13484_UNSTIM_VS_12H_YF17D_VACCINE_STIM_PBMC_UP	Genes up-regulated in comparison of unstimulated peripheral blood mononuclear cells (PBMC) cultured for 0 h versus PBMC cultured for 12 h with YF17D vaccine.	351	0.00005086414	0.09715051	0.000221065363796954	1.973331	20.77705	41	8995	0.0205	0.004558088	29	195	195	AATF,ABCF3,AKAP1,AQR,CDK13,CNOT7,CORO1A,CRTAP,DNAJC16,EID1,FAM63A,FHOD1,HERC3,ITPK1,MRPS2,NELFCD,NR4A2,OBFC1,PGLS,PGRMC1,POLR2H,QRICH1,RPS25,SORL1,SRSF5,TOE1,VAMP1,VPS9D1,YTHDC2
Detected: Decreased with HAART	50kb	MSigDB Immunologic Signatures	GSE17721_CPG_VS_GARDIQUIMOD_4H_BMDM_DN	Genes down-regulated in comparison of dendritic cells (DC) stimulated with CpG DNA (TLR9 agonist) at 4 h versus DC cells stimulated with Gardiquimod (TLR7 agonist) at 4 h.	352	0.00005221136	0.0997237	0.000225964585151515	1.97092	20.80246	41	9006	0.0205	0.004552521	33	194	194	AMFR,ARHGAP1,CHRNE,CPSF3L,ENTHD2,ERAL1,FNBP1,H2AFX,HGS,HPS4,IL17RA,INPP5D,INTS3,ITGB1,KLF15,MEPCE,MNT,NFE2L2,OXSM,POLR3D,RCAN3,RNF6,SF3A2,SKP1,SOCS2,TNIP2,TSC22D4,USP20,VPS37A,WBP2,WDR6,YWHAG,ZNF330
Detected: Decreased with HAART	50kb	MSigDB Immunologic Signatures	GSE20366_EX_VIVO_VS_HOMEOSTATIC_CONVERSION_TREG_DN	Genes down-regulated in comparison of TregLP versus Homeo Convert (see Table 1S in the paper for details).	353	0.00005245114	0.1001817	0.000226582573501514	2.053377	18.0191	37	7801	0.0185	0.004742982	31	195	195	ACAT1,ANKRD34A,ASF1B,C11orf82,CDC20,CENPF,COMTD1,CREBL2,EEF2K,EID1,FAM65B,GPR18,IER3,IL6R,KIAA1841,MGAT4A,MYADM,PLCD1,RAPGEF3,RARG,SGOL1,SMARCD2,SOCS2,SPICE1,STMN1,TTBK2,TXNDC12,UCK2,VCL,YWHAZ,ZNF239
Detected: Decreased with HAART	50kb	MSigDB Immunologic Signatures	GSE17974_CTRL_VS_ACT_IL4_AND_ANTI_IL12_1H_CD4_TCELL_DN	Genes down-regulated in comparison of untreated CD4 [GeneID=920] T cells at 0 h versus the cells treated with IL4 [GeneID=3565] and anti-IL12 at 1 h.	354	0.00005267384	0.100607	0.000227086313232628	2.1016	16.65398	35	7210	0.0175	0.004854369	31	178	178	ANKRD37,ARG2,BET1,C1orf56,C6orf120,CD200,EGR1,ELP5,ENSG00000182319,EXOSC3,GLB1,GPATCH11,GPR18,GPR183,KCTD21,KDM6B,KLF10,LCMT2,MLX,NCBP1,POLR3D,PPM1D,SLC17A5,TMEM88,TNF,TRAPPC4,TRIM38,TSEN34,VTI1B,WDR33,ZNF165
Detected: Decreased with HAART	50kb	MSigDB Immunologic Signatures	GSE360_DC_VS_MAC_UP	Genes up-regulated in comparison of dendritic cells (DC) versus untreated macrophages.	355	0.00005295984	0.1011533	0.000228089612716298	1.969608	20.81632	41	9012	0.0205	0.00454949	32	198	198	ARFGEF1,BCL6,BCR,BNIP1,C6orf120,CACNB1,CCR7,ESYT1,GLB1,GTF3C1,HLA-DOA,ISG20L2,LPP,MAP2K6,MYL12A,MYO1E,NME6,PHB2,PXN,QDPR,ROR2,SAMHD1,SF3A2,SIAH1,SMNDC1,STK4,TAF10,TOR1A,TRIM27,TUBB,USP7,ZBTB7B
Detected: Decreased with HAART	50kb	MSigDB Immunologic Signatures	GSE18791_CTRL_VS_NEWCASTLE_VIRUS_DC_8H_UP	Genes up-regulated in comparison of control conventional dendritic cells (cDC) at 0 h versus cDCs infected with Newcastle disease virus (NDV) at 8 h.	356	0.00005359959	0.1023752	0.000230612909336683	2.074742	17.35155	36	7512	0.018	0.004792332	32	187	187	AKTIP,C11orf82,C16orf80,C6orf203,CCNE1,CTPS1,DNAJC11,ENSG00000182319,ESRRA,FBXL4,GTF3C2,IKBIP,IRF5,MAP7,MKL1,NAPEPLD,NME6,PDIK1L,RCAN3,RNF44,RPA1,SRSF2,SSNA1,TCFL5,TCHP,TNRC18,TOMM40L,TRIAP1,TTLL1,WRNIP1,ZCCHC17,ZNF641
Detected: Decreased with HAART	50kb	MSigDB Immunologic Signatures	GSE25087_TREG_VS_TCONV_ADULT_UP	Genes up-regulated in comparison of adult regulatory T cell (Treg) versus adult conventional T cells.	357	0.00005464865	0.1043789	0.000233196729860558	2.049174	18.05606	37	7817	0.0185	0.004733274	30	183	183	ANXA5,ATP8B2,B2M,CAPZA1,CASC5,CASP8,CRTAP,DOK2,FGL2,GATA3,GLB1,GLCCI1,HDAC4,IKZF4,KDSR,NR4A2,OPTN,PDP1,RAB11FIP1,RORA,RPL39L,SGSH,SLCO3A1,SMCHD1,SOCS2,SSH1,TNFRSF1B,TXNDC16,UCK2,USP48
Detected: Decreased with HAART	50kb	MSigDB Immunologic Signatures	GSE8868_SPLEEN_VS_INTESTINE_CD11B_POS_CD11C_NEG_DC_DN	Genes down-regulated in dendritic cells (DC) from spleen versus those from intestine.	358	0.00005469038	0.1044586	0.000233196729860558	2.005732	19.44427	39	8418	0.0195	0.004632929	30	192	192	APOA2,APOLD1,ARIH2,CA13,CASP8,CD164,COPRS,FLNB,GALC,IK,ITGA5,KDELC1,KLHL7,LAIR1,LIMA1,LIX1L,LYPLAL1,MEIOB,MLH1,MNT,MOAP1,NCOA7,SEMA4C,STMN3,TCF12,TGIF1,TLE6,TMEM107,UBE2N,WEE1
Detected: Decreased with HAART	50kb	MSigDB Immunologic Signatures	GSE17721_0.5H_VS_8H_GARDIQUIMOD_BMDM_DN	Genes down-regulated in comparison of dendritic cells (DC) stimulated with Gardiquimod (TLR7 agonist) at 0.5 h versus those stimulated with Gardiquimod (TLR7 agonist) at 8 h.	359	0.0000548249	0.1047156	0.000233537708358209	2.005494	19.44658	39	8419	0.0195	0.004632379	33	190	190	ABCA7,ACVR1,AMFR,APAF1,ARL1,ATP2A2,BECN1,BRD2,CNOT7,DERL2,DPYSL2,EFR3A,FAM114A2,FTSJ3,GLIPR2,HCN2,IER3,ITPKB,LPP,MED27,NUS1,PLXNA1,QRICH1,QSOX1,RAB18,RGS9,SH3BP2,SLC30A7,SMIM3,ST7L,TNRC18,UFM1,ZBTB1
Detected: Decreased with HAART	50kb	MSigDB Immunologic Signatures	GSE17721_12H_VS_24H_POLYIC_BMDM_DN	Genes down-regulated in comparison of dendritic cells (DC) stimulated with LPS (TLR4 agonist) at 12 h versus those stimulated at 24 h.	360	0.00005500379	0.1050572	0.000233834384299901	1.966118	20.85328	41	9028	0.0205	0.004541427	34	191	191	ABCF3,ACADM,B4GALT1,CCT8,CTCF,CXCR4,DGKZ,EIF4H,ENTPD6,GPANK1,INPP5D,KIAA0922,MAVS,MKL1,MNT,MPND,NCBP1,POLR2E,PTEN,RHOT2,RNF103,RNF44,SDHD,SERBP1,TCF12,TGM2,TP53INP1,TRIM27,TRPV2,TSTD2,TTLL1,WBP2,XRCC1,ZNF318
Detected: Decreased with HAART	50kb	MSigDB Immunologic Signatures	GSE24634_NAIVE_CD4_TCELL_VS_DAY10_IL4_CONV_TREG_DN	Genes down-regulated in comparison of naive T cells at day 0 versus CD25+ regulatory T cell (Treg) treated with IL4 [GeneID=3565] at day 10.	361	0.00005536601	0.1057491	0.000234907719335976	2.004541	19.45582	39	8423	0.0195	0.004630179	31	198	198	ABHD5,ACAT1,ANXA5,AURKA,B2M,BIN3,CALHM2,CASP9,CD226,CDC20,DHRS1,ETFDH,GFI1,GLB1,GORASP2,GPR137B,HLA-A,KPNB1,MBOAT7,PAICS,PDXK,PRCP,PSMD14,PTGER2,RAB11FIP1,SMARCD2,STAP1,TMEM97,TUBB,UBE2K,WIPF2
Detected: Decreased with HAART	50kb	MSigDB Immunologic Signatures	GSE17974_2H_VS_72H_UNTREATED_IN_VITRO_CD4_TCELL_UP	Genes up-regulated in comparison of untreated CD4 [GeneID=920] T cells at 2 h versus the untreated cells at 72 h.	362	0.00005662457	0.1081529	0.000239535359851779	2.068958	17.40006	36	7533	0.018	0.004778973	29	182	182	APC,ATP8A1,BACH1,C6orf120,CORO7,DDX28,DOPEY1,EIF5,ELK3,FYTTD1,GLIPR1,KLF10,LRRC8D,MXD4,PLEKHO1,PLXNA1,QTRTD1,RBM18,RPP38,RYK,SH2B3,SLC17A5,SURF2,TCEB3,TMEM251,TNFSF8,TSPAN3,VEZF1,ZNF416
Detected: Decreased with HAART	50kb	MSigDB Immunologic Signatures	GSE17974_0H_VS_6H_IN_VITRO_ACT_CD4_TCELL_DN	Genes down-regulated in comparison of untreated CD4 [GeneID=920] T cells at 0 h versus the untreated cells at 6 h.	363	0.00005722056	0.1092913	0.000241473368985222	2.044466	18.09763	37	7835	0.0185	0.004722399	33	194	194	ALDOA,ALG3,B4GALT5,BACH2,C19orf24,CCT6A,CD200,COPRS,DNAJC17,FAM114A2,ISG20L2,LCP2,LRRC59,MPLKIP,NANP,NFXL1,PAICS,POLE2,POLR2F,POLR2H,POP4,PPP1CA,PRDX1,PSMG1,QDPR,RAB11FIP1,SNRPD3,SNRPG,TOMM5,TUBB,UCK2,VDAC1,VTI1B
Detected: Decreased with HAART	50kb	MSigDB Immunologic Signatures	GSE14308_TH2_VS_NAIVE_CD4_TCELL_DN	Genes down-regulated in comparison of Th2 cells versus naive CD4 [GeneID=620] T cells.	364	0.00005725192	0.1093512	0.000241473368985222	1.981371	20.18804	40	8740	0.02	0.004576659	34	193	193	ACADM,ANKRD54,ANTXR2,APC,APOBEC2,BET1L,C10orf54,CCL28,CCM2,CNTRL,CTNND1,DDX5,ESR1,FMNL3,LPIN2,MAP3K2,MBP,MBTPS1,MGAT4A,MKL1,MOB3A,NXPE3,RARG,RBM48,SEC11A,SETD1A,SLCO3A1,TCHP,TNF,TRIAP1,USP31,VPS16,ZBED4,ZZZ3
Detected: Decreased with HAART	50kb	MSigDB Immunologic Signatures	GSE20366_EX_VIVO_VS_HOMEOSTATIC_CONVERSION_NAIVE_CD4_TCELL_UP	Genes up-regulated in comparison of TconvLP versus Homeo Foxp3- (see Table 1S in the paper for details).	365	0.00005810792	0.1109861	0.000243643492184133	2.020799	18.80445	38	8141	0.019	0.004667731	32	192	194	ANKRD11,BTBD11,CABLES1,DNAJC13,DOCK11,FAM160A2,GFI1,GGA3,GIN1,GLCCI1,GPR183,GTF3C2,ITGA6,KIAA1191,KLHDC1,MLH1,MTIF2,NUP155,PDE5A,PPP6R1,RAB6B,RBM18,RPA1,SLAMF1,ST7L,TASP1,TGFBR1,VEZF1,VPS41,ZBTB25,ZDHHC20,ZNF330
Detected: Decreased with HAART	50kb	MSigDB Immunologic Signatures	GSE9650_EXHAUSTED_VS_MEMORY_CD8_TCELL_DN	Genes down-regulated in comparison of exhausted CD8 T cells versus memory CD8 T cells.	366	0.00005822089	0.1112019	0.000243679787636719	1.979785	20.20421	40	8747	0.02	0.004572996	36	191	191	ADRB2,ANXA5,AURKAIP1,CCT6A,CCT8,CD44,CDC37,DERL2,EBNA1BP2,FAM89B,HADHB,HEXA,HPCAL1,IFRD2,IL17RA,IL6R,IL7R,IRF2BP1,ITGB7,KCNN4,LDHA,MAP1LC3B,MBP,POLDIP2,RNASEH2A,RPN1,SELL,SLC25A51,SLCO3A1,SNRNP40,STK38,TAGLN2,TLE4,TM9SF2,TOB1,TUBB
Detected: Decreased with HAART	50kb	MSigDB Immunologic Signatures	GSE13484_UNSTIM_VS_YF17D_VACCINE_STIM_PBMC_UP	Genes up-regulated in comparison of unstimulated peripheral blood mononuclear cells (PBMC) versus PBMC stimulated with YF17D vaccine.	367	0.00005828734	0.1113288	0.000243679787636719	1.999556	19.50433	39	8444	0.0195	0.004618664	28	192	192	AP3S1,AQR,CALHM2,CARHSP1,CHD9,DOK2,EIF2B4,ESYT1,EXOC3,FBXW2,KANSL2,KAT6B,MAN2B1,MNT,MOAP1,PACSIN2,PARL,PBXIP1,PPIP5K2,QRICH1,RPA1,SEC11A,SEPT2,SORL1,TRIM8,XPO7,ZBED5,ZCCHC11
Detected: Decreased with HAART	50kb	MSigDB Immunologic Signatures	GSE14000_UNSTIM_VS_4H_LPS_DC_UP	Genes up-regulated in comparison of dendritic cells (DC) before and 4 h after LPS (TLR4 agonist) stimulation.	368	0.00005839835	0.1115408	0.00024371524374269	2.020302	18.80907	38	8143	0.019	0.004666585	30	183	183	AATF,ACPL2,BCR,CCT6A,CRTAP,ENKD1,FEN1,FTSJ3,GINS3,H2AFX,HENMT1,KAT6B,MDC1,MLXIP,MOAP1,MPLKIP,NAA40,PDIK1L,POLRMT,PPAT,SLC7A6OS,SMARCA4,SPHK2,TACC3,TCHP,WRAP53,YPEL3,ZBTB8A,ZNF641,ZNF672
Detected: Decreased with HAART	50kb	MSigDB Immunologic Signatures	GSE17974_CTRL_VS_ACT_IL4_AND_ANTI_IL12_4H_CD4_TCELL_DN	Genes down-regulated in comparison of untreated CD4 [GeneID=920] T cells at 0 h versus the cells treated with IL4 [GeneID=3565] and anti-IL12 at 4 h.	369	0.00006042723	0.115416	0.000250667608168605	2.062115	17.45781	36	7558	0.018	0.004763165	30	186	186	B4GALT5,CCDC126,CD200,CHST11,DESI1,DNAJC17,ELP5,FTSJ3,GEMIN5,GLB1,IFRD2,ISG20L2,LCP2,LPIN2,MPLKIP,MRPS28,MRRF,NAA20,NCBP1,POLR2H,POLR3D,PRDX1,SETBP1,SLC26A11,SMG9,TESPA1,TMEM88,TNF,UBR7,XBP1
Detected: Decreased with HAART	50kb	MSigDB Immunologic Signatures	GSE30962_PRIMARY_VS_SECONDARY_CHRONIC_LCMV_INF_CD8_TCELL_UP	Genes up-regulated in comparison of splenic primary CD8 effector T cells at day 8 post-chronic infection versus splenic secondary CD8 effector T cells at day 8 post-chronic infection.	370	0.00006397652	0.1221952	0.000263602966429259	2.033049	18.19927	37	7879	0.0185	0.004696027	32	191	191	APOBEC2,AURKA,BCL6,CCR7,CTPS1,DUSP4,EMB,EMC8,ENSG00000256206,GMPS,HLA-DOA,MBOAT1,MLH1,MRPS2,NETO2,OPTN,PCNA,PML,PRELID2,PSMG1,RCSD1,SCLT1,STMN1,SUCLA2,TCF19,TCF7,TIPIN,TNPO1,TSPAN3,UCK2,WEE1,WWOX
Detected: Decreased with HAART	50kb	MSigDB Immunologic Signatures	GSE17974_0H_VS_48H_IN_VITRO_ACT_CD4_TCELL_DN	Genes down-regulated in comparison of untreated CD4 [GeneID=920] T cells at 0 h versus the untreated cells at 48 h.	371	0.00006515536	0.1244467	0.000267944376714697	2.078537	16.83877	35	7290	0.0175	0.004801097	32	183	183	AIFM1,ALCAM,ANP32E,BAZ1B,BZW2,CCHCR1,CECR5,CENPF,CKLF,DNAJC17,ELP5,FAH,FNTB,GLB1,KHDC1,KIFC1,LSM4,MAD2L2,MITD1,MPLKIP,NFXL1,PAICS,PRDX1,RECQL4,RRNAD1,SMG9,SNRPD3,TDP1,UBE2K,UCK2,VDAC1,WRAP53
Detected: Decreased with HAART	50kb	MSigDB Immunologic Signatures	GSE17974_CTRL_VS_ACT_IL4_AND_ANTI_IL12_12H_CD4_TCELL_UP	Genes up-regulated in comparison of untreated CD4 [GeneID=920] T cells at 0 h versus the cells treated with IL4 [GeneID=3565] and anti-IL12 at 12 h.	372	0.00006660732	0.12722	0.000272606058240918	2.028929	18.23623	37	7895	0.0185	0.00468651	34	179	179	AGTPBP1,BAG3,BIN2,CDKN2A,DDIT4,DNAJB9,FAIM3,FAM134B,FBXL20,FBXO32,GPR65,IRF2BP2,KCNA3,KIFC2,KLF7,LPP,MYO1G,NDNL2,NR4A2,PARP8,PCNT,PDP1,SAMHD1,SYNM,TNFAIP3,TNFSF8,TOB1,TP53INP1,UBASH3B,VPS9D1,YPEL2,YPEL3,ZNF101,ZNF256
Detected: Decreased with HAART	50kb	MSigDB Immunologic Signatures	GSE20366_TREG_VS_NAIVE_CD4_TCELL_DN	Genes down-regulated in comparison of TregLP versus TconvLP (see Table 1S in the paper for details).	373	0.00006677496	0.1275402	0.000272880784666031	2.028672	18.23854	37	7896	0.0185	0.004685917	27	184	184	ABHD16A,CCDC167,CD4,COX10,DUSP6,ENSG00000182319,FXR2,GALNT9,HPCAL1,LYPD6B,MAN1C1,MBP,MCOLN2,MCTP2,PDE5A,PTGDR,RNF144A,RNF43,RUNX3,SESTD1,SGSH,SLCO3A1,SMAP2,SMIM3,SORL1,TCF7,TRPM6
Detected: Decreased with HAART	50kb	MSigDB Immunologic Signatures	GSE24634_TEFF_VS_TCONV_DAY10_IN_CULTURE_UP	Genes up-regulated in comparison of untreated CD25+ T effector cells at day 10 versus untreated CD25- T cells at day 10.	374	0.00006693675	0.1278492	0.000273170854861773	1.986149	19.63599	39	8501	0.0195	0.004587696	33	196	196	APOBEC3B,AQR,ARG2,ASXL2,AURKA,BBIP1,CD226,CDC6,CENPF,CTPS1,DUSP4,EDEM1,FNBP1,GINS2,GPR183,H2AFX,KDELC1,KIFC1,LCP2,LGALS1,MCTP2,MDC1,NETO2,NOC4L,NUP54,PCNA,PGM1,SFXN1,SNRPF,SPAG5,STMN1,WRAP53,ZBED2
Detected: Decreased with HAART	50kb	MSigDB Immunologic Signatures	GSE17974_CTRL_VS_ACT_IL4_AND_ANTI_IL12_12H_CD4_TCELL_DN	Genes down-regulated in comparison of untreated CD4 [GeneID=920] T cells at 0 h versus the cells treated with IL4 [GeneID=3565] and anti-IL12 at 12 h.	375	0.0000676865	0.1292812	0.000275442876901141	2.050179	17.55944	36	7602	0.018	0.004735596	30	187	187	BAZ1B,CD200,DESI1,FEN1,FNTB,FTSJ3,GLB1,GPR183,IER3,IFRD2,LIMA1,MRPS28,MTMR2,NANP,PAICS,POLR2H,PSMG1,SMG9,SNRPD3,SPINT2,SSNA1,TCF19,TMCO6,TMEM121,TOMM5,TUBB,UCK2,VDAC1,ZC3H10,ZNF485
Detected: Decreased with HAART	50kb	MSigDB Immunologic Signatures	GSE22886_NAIVE_CD4_TCELL_VS_48H_ACT_TH1_DN	Genes down-regulated in comparison of naive CD4 [GeneID=920] T cells versus stimulated CD4 [GeneID=920] Th1 cells at 48 h.	376	0.00006821607	0.1302927	0.000277071153387097	1.946284	21.06579	41	9120	0.0205	0.004495614	31	211	211	ATP2A2,BIRC3,CHCHD2,CTPS1,DIABLO,EID1,EIF3I,ENSG00000256206,ERAL1,ERLIN1,FAH,GARS,GINS2,H2AFX,HTRA2,KCTD5,KLHL7,LSM4,MRPL22,NDUFAF3,NDUFS1,NDUFV1,POLR2E,POP4,PPIA,PRDX1,PSMD14,SNRPD3,TUBB,UBE2I,WRAP53
Detected: Decreased with HAART	50kb	MSigDB Immunologic Signatures	GSE18791_CTRL_VS_NEWCASTLE_VIRUS_DC_10H_UP	Genes up-regulated in comparison of control conventional dendritic cells (cDC) at 0 h versus cDCs infected with Newcastle disease virus (NDV) at 10 h.	377	0.00006873536	0.1312845	0.000278915712	2.048562	17.5733	36	7608	0.018	0.004731861	32	186	186	AKTIP,C11orf82,CLPP,DDX28,DNAJC11,DOK2,FAM65A,FASTKD5,GATC,HENMT1,IFNGR1,IRF5,MAP7,MED29,MKL1,MRPS2,MSH2,MTMR12,NAPEPLD,NARFL,NME6,NUDT4,PDE6D,PDIK1L,PEX1,PLXNA1,POLR2D,TNRC18,TOMM40L,TTLL1,ZCCHC17,ZNF641
Detected: Decreased with HAART	50kb	MSigDB Immunologic Signatures	GSE13738_TCR_VS_BYSTANDER_ACTIVATED_CD4_TCELL_UP	Genes up-regulated in comparison of directly activated CD4 [GeneID=920] T cells versus bystander activated CD4 [GeneID=920] T cells.	378	0.00007108553	0.1357734	0.000286821068737041	1.980325	19.69374	39	8526	0.0195	0.004574243	33	191	191	ACADM,ACPL2,AHCYL2,APOLD1,ASCC1,ATP8A1,BATF3,BTBD11,CASP9,CCR7,CD200,CENPV,COX10,CREB3L4,CTTN,DHTKD1,DUS2L,EGR1,ELP5,ETV6,GFI1,HSD17B6,MCTP2,MPP1,MPZL1,NBAS,OSBP2,PRPF6,SEC11A,SELL,SLC12A6,VAMP1,YWHAQ
Detected: Decreased with HAART	50kb	MSigDB Immunologic Signatures	GSE3982_NEUTROPHIL_VS_EFF_MEMORY_CD4_TCELL_UP	Genes up-regulated in comparison of neutrophils versus effector memory CD4 [GeneID=920] T cells.	379	0.00007210733	0.137725	0.00029019193037594	1.941176	21.12122	41	9144	0.0205	0.004483815	34	192	192	AP3S1,APOBR,BCL6,CAP1,COTL1,CYTIP,DNAJB12,DOCK4,FAM89B,FOXO3,GPR97,GSK3B,HLA-A,IFNGR1,LRRFIP1,LST1,MAFG,MED16,MKLN1,OSBPL8,P2RY14,PACSIN2,PLK3,POR,PRCP,RARA,RRAGD,SLC12A6,SLC6A6,SLCO3A1,SRSF5,TLE3,TRIM38,TSGA10
Detected: Decreased with HAART	50kb	MSigDB Immunologic Signatures	GSE7460_FOXP3_MUT_VS_WT_ACT_TCONV_DN	Genes down-regulated in comparsion of sfActCD4 versus ActCD4 (see Fig. 1 in the paper for details).	380	0.00007315867	0.1397331	0.000293166080747664	1.977542	19.72146	39	8538	0.0195	0.004567814	31	189	189	APC,APP,ARIH2,ASCC1,ATP8A1,CCR7,CDIP1,CREG1,DGKZ,ENSG00000182319,ESR1,FRY,IL17RA,KLF2,KLF7,KLHL7,MID1IP1,MPND,PANK4,PDE5A,SELL,SLC30A7,SPEN,SPICE1,SQRDL,TCF7,TNFSF8,USP20,USP7,WIPF2,ZNF280D
Detected: Decreased with HAART	50kb	MSigDB Immunologic Signatures	GSE20366_EX_VIVO_VS_DEC205_CONVERSION_DN	Genes down-regulated in comparison of TregLP versus DEC-Pept Convert (see Table 1S in the paper for details).	381	0.00007327232	0.1399501	0.000293166080747664	1.997732	19.02157	38	8235	0.019	0.004614451	30	183	184	ADRB2,B4GALT1,CCR7,CEACAM21,CREBL2,DNAJB9,EID2,ELMSAN1,FOXP1,FUS,IGDCC4,IL24,IL6R,IRF2BP2,KDM2A,KLF9,LYPD6B,MED29,NETO2,NR4A2,PARP8,PDXK,PIM1,QRICH1,RARA,SLCO4C1,SMCHD1,UBE3D,USP48,WDR33
Detected: Decreased with HAART	50kb	MSigDB Immunologic Signatures	GSE360_T_GONDII_VS_B_MALAYI_LOW_DOSE_MAC_DN	Genes down-regulated in comparison of macrophages exposed to T. gondii versus macrophages exposed to 5 worms/well B. malayi.	382	0.0000732744	0.1399541	0.000293166080747664	1.958071	20.42827	40	8844	0.02	0.00452284	31	196	198	ACVR1,BBS4,CAPN7,CD4,CHAF1A,CTDSP2,EIF2B4,ENTPD6,FLOT2,GTF3C2,HDDC2,HMHA1,HPCAL1,IRF7,ITPK1,LIFR,MDK,MYO1E,NDUFB7,PHF20,PIN1,PPP2R4,PRKCD,RAE1,RCBTB2,RNF103,SPEN,STXBP2,TMEM63A,VPS45,VTI1B
Detected: Decreased with HAART	50kb	MSigDB Immunologic Signatures	GSE17974_2.5H_VS_72H_IL4_AND_ANTI_IL12_ACT_CD4_TCELL_DN	Genes down-regulated in comparison of CD4 [GeneID=920] T cells treated with IL4 [GeneID=3565] and anti-IL12 at 2 h versus those at 72 h.	383	0.00007453381	0.1423596	0.000297559861985089	1.996035	19.03774	38	8242	0.019	0.004610531	30	185	185	ASCC1,BATF3,BMPR1A,CEP57L1,COMMD7,CUTA,FLOT2,GINS3,GPANK1,KCNN4,LMNB1,MAD2L2,MAP4K1,MGST3,MTIF2,NOL3,OXSM,PSMB10,RAB20,RHOC,RNF144A,SERPINH1,SFXN1,STMN1,TCEA1,TMEM97,TXNIP,UCK2,UNC45A,ZSCAN22
Detected: Decreased with HAART	50kb	MSigDB Immunologic Signatures	GSE1460_CD4_THYMOCYTE_VS_NAIVE_CD4_TCELL_ADULT_BLOOD_DN	Genes down-regulated in comparison of CD4 [GeneID=920] thymocytes versus naive CD4 [GeneID=920] T cells from adult blood.	384	0.00007501186	0.1432727	0.000298721648986046	1.955859	20.45137	40	8854	0.02	0.004517732	27	189	189	ACAT1,ADCK3,AEN,ALCAM,ASNSD1,CUTA,CXCR4,DDX28,EIF3K,FAU,FGF9,IL6R,KLF2,KLF3,MORC2,MPHOSPH8,PBXIP1,PDXK,PIM1,PLEKHA1,POLR2F,PSME1,PXN,RPL19,SORL1,TMEM204,VTI1B
Detected: Decreased with HAART	50kb	MSigDB Immunologic Signatures	KAECH_NAIVE_VS_DAY15_EFF_CD8_TCELL_DN	Genes down-regulated in comparison of naive versus memory CD8 T cells (day 40+ after LCMV-Armstrong infection).	385	0.0000763701	0.1458669	0.000302664521877891	1.993616	19.06084	38	8252	0.019	0.004604944	32	200	200	ACTB,ALCAM,CARHSP1,CD4,CD44,CD47,CHPT1,COPRS,EEA1,F2R,FAM89B,FGL2,GBP4,GSG2,H2AFX,HLA-A,ID2,INSM1,ITGB1,KLF10,KRTCAP2,LAPTM5,LGALS1,LPIN2,MYADM,NR4A2,PRDX1,RORA,SOCS2,STMN1,TMED10,UBE2K
Detected: Decreased with HAART	50kb	MSigDB Immunologic Signatures	GSE24142_EARLY_THYMIC_PROGENITOR_VS_DN2_THYMOCYTE_DN	Genes down-regulated in comparison of thymic progenitors versus DN2 thymocytes.	386	0.00007673611	0.146566	0.000303330828171745	1.97292	19.76765	39	8558	0.0195	0.00455714	34	198	198	AP3S1,ASF1B,ATP8A1,BST1,C1QTNF1,CARD10,CARHSP1,CD28,CXCR4,DEGS2,DESI1,EDARADD,EDEM1,FBXL12,GFI1,HPCAL1,IFNGR1,IL7R,KIFC1,LIG1,MCOLN2,MIF4GD,MLLT3,MLX,MPP1,MYLPF,PLA2G12A,RAD18,RASL10A,RGCC,SLAMF1,SLC35D1,TCF12,TUBB2A
Detected: Decreased with HAART	50kb	MSigDB Immunologic Signatures	GSE360_CTRL_VS_M_TUBERCULOSIS_DC_UP	Genes up-regulated in comparison of dendritic cells (DC) versus DCs exposed to M.tuberculosis.	387	0.00007691366	0.1469051	0.000303752194151292	1.91784	21.89964	42	9481	0.021	0.004429912	35	199	199	ADORA3,ARHGAP4,ATP8A1,CASP9,CEBPG,DDX39A,EEF1B2,EIF2B4,ESRRA,FOXN3,FOXO3,GGA3,GORASP2,GTF3C2,IER2,INPP5D,ISG20L2,ITPKB,LYL1,MCM3AP,NHP2L1,P2RY14,PGM1,RGS14,RPP38,RPS27A,SMARCD2,SNAPC2,SPHK2,TAB1,TLE4,TNFRSF10B,TUSC2,VPS52,ZNF266
Detected: Decreased with HAART	50kb	MSigDB Immunologic Signatures	GSE9988_LPS_VS_LPS_AND_ANTI_TREM1_MONOCYTE_UP	Genes up-regulated in comparison of monocytes treated with 5000 ng/ml LPS (TLR4 agonist) versus monocytes treated with anti-TREM1 [GeneID=54210].	388	0.00008028088	0.1533365	0.000315594533774105	1.96855	19.81154	39	8577	0.0195	0.004547044	33	186	186	ASCC1,BIRC2,BIRC3,C1QTNF1,CCM2,CCSER2,CREBL2,CTNND1,EFNA1,EPM2AIP1,FAM89B,HDGF,IFIH1,IKZF1,KLF7,LAIR1,MAD2L2,MTF1,MYL12A,MYPOP,NFE2L2,PARP10,PTEN,RNF144B,RPS27A,SKP1,SLC30A7,SMG9,STK38,TNFAIP3,TNFRSF10B,TP53INP1,TRIM8
Detected: Decreased with HAART	50kb	MSigDB Immunologic Signatures	GSE360_CTRL_VS_B_MALAYI_LOW_DOSE_DC_DN	Genes down-regulated in comparison of dendritic cells (DC) versus DCs exposed to B. malayi (5 worms/well).	389	0.00008047149	0.1537005	0.000315763930971586	1.96832	19.81385	39	8578	0.0195	0.004546514	23	198	198	APOBEC3C,CCNE1,CCNI,CDK13,CTF1,DOK2,FRY,GNA13,HDGF,IL7R,KIF3A,KLF7,LCP2,MECOM,MFAP3,MPZL1,PHB2,PPFIA1,TAGLN,TNF,TRAPPC6A,TRIM27,TXNIP
Detected: Decreased with HAART	50kb	MSigDB Immunologic Signatures	GSE14350_IL2RB_KO_VS_WT_TREG_UP	Genes up-regulated in comparison of regulatory T cell (Treg) from IL2RB [GeneID=3560] defficient mice versus regulatory T cell (Treg) from wild type animals.	390	0.00008082597	0.1543776	0.000316847071866423	1.948816	20.52528	40	8886	0.02	0.004501463	34	190	190	ACAT1,ALG5,B4GALT1,BCL9,C1QTNF1,DHODH,DNAJC11,EFR3A,ENSG00000182319,FAM160A2,GMEB2,ITPR3,MBOAT1,MBP,MCOLN2,MDN1,MGAT4A,MLH1,MMP9,MORC2,NFU1,PNPLA7,PSMB10,PTPN9,RCAN3,SYNJ2,TBC1D5,TGM2,TK2,TMEM121,TRIM26,VTA1,WDFY1,ZBTB25
Detected: Decreased with HAART	50kb	MSigDB Immunologic Signatures	GSE17721_CTRL_VS_LPS_24H_BMDM_DN	Genes down-regulated in comparison of control dendritic cells (DC) at 24 h versus those stimulated with LPS (TLR4 agonist) at 24 h.	391	0.00008232618	0.157243	0.000322155737276051	1.986155	19.13245	38	8283	0.019	0.00458771	33	193	193	AGFG1,CD47,CDKN1A,CRELD1,DDX39A,ENSG00000256646,ETV3,GORASP1,GPR56,GPSM1,IER3,LRRC59,MFSD8,MITD1,MRPS2,PDE6D,PIM1,PLEKHA1,QTRTD1,RAB23,RBM8A,REXO1,RNF144A,SLC41A1,SNRPD3,SRSF7,TNRC18,UBE2I,UBOX5,WDR6,WRNIP1,ZFPL1,ZSCAN22
Detected: Decreased with HAART	50kb	MSigDB Immunologic Signatures	GSE9988_ANTI_TREM1_VS_LPS_MONOCYTE_DN	Genes down-regulated in comparison of monocytes treated with anti-TREM1 [GeneID=54210] versus monocytes treated with 5000 ng/ml LPS (TLR4 agonist).	392	0.00008272452	0.1580038	0.000323123786605839	1.985675	19.13707	38	8285	0.019	0.004586602	28	184	184	BIRC2,BIRC3,CCNB1,CCSER2,CREBL2,EPM2AIP1,FAM65B,FNBP1,HDGF,IER3,IFIH1,KCNA3,MCOLN2,MMP7,MTF1,NFE2L2,PLK3,PLXNC1,RCSD1,RNF144B,SESTD1,TMEM123,TNF,TNFAIP3,TNFRSF10B,TP53INP1,XBP1,ZBTB10
Detected: Decreased with HAART	50kb	MSigDB Immunologic Signatures	GSE22045_TREG_VS_TCONV_DN	Genes down-regulated in comparison of regulatory T cell (Treg) versus conventional T cells.	393	0.0000828369	0.1582185	0.000323267792980857	2.077573	16.36525	34	7085	0.017	0.004798871	28	167	167	APP,ATP6V1G2,BCR,C6orf136,CASP10,COQ10A,CREG1,CTNND1,CTTN,ENSG00000182319,FAM65B,FMNL3,GGNBP2,KIAA0922,KLHDC1,METAP1D,METTL16,MLLT3,PLLP,POLR3D,RIMKLB,SLC20A1,SPINT2,ST7L,TMED10,TMEM25,TNFRSF10B,USP51
Detected: Decreased with HAART	50kb	MSigDB Immunologic Signatures	GSE29618_BCELL_VS_PDC_DAY7_FLU_VACCINE_UP	Genes up-regulated in comparison of B cells from influenza vaccinee at day 7 post-vaccination versus plasmacytoid dendritic cells (pDC) at day 7 post-vaccination.	394	0.00008393843	0.1603224	0.000326376402207084	2.005307	18.45104	37	7988	0.0185	0.004631948	28	176	176	AEN,BACH2,BIRC3,C6orf106,CD200,CD47,CHMP7,DUS2L,EGR1,FAIM3,GPR18,IFT57,IKZF3,IL24,KIAA0922,KLF2,MBD4,P2RX5,PLEKHA2,SMCHD1,SPOCK2,STAP1,TUBB2A,TXNIP,WEE1,ZBP1,ZNF318,ZNF395
Detected: Decreased with HAART	50kb	MSigDB Immunologic Signatures	GSE17721_CPG_VS_GARDIQUIMOD_1H_BMDM_DN	Genes down-regulated in comparison of dendritic cells (DC) stimulated with CpG DNA (TLR9 agonist) at 1 h versus DC cells stimulated with Gardiquimod (TLR7 agonist) at 1 h.	395	0.00008521513	0.1627609	0.000331039901569873	1.925801	21.28984	41	9217	0.0205	0.004448302	32	196	196	BET1,CDKN2C,COG8,COMMD7,CSTF1,CTDP1,DGKZ,DOK2,ERAL1,GATM,GSG2,MCM3AP,MRPL22,NUDT4,NUFIP1,PGS1,POLDIP2,POLR2H,PRKDC,SDHD,SLC25A39,SLC35D1,SMARCD2,STX7,TRIM27,TSNAX,TXNL1,VTA1,VTI1B,XRCC6,ZBTB7A,ZDHHC4
Detected: Decreased with HAART	50kb	MSigDB Immunologic Signatures	GSE17721_PAM3CSK4_VS_CPG_1H_BMDM_UP	Genes up-regulated in comparison of dendritic cells (DC) stimulated with Pam3Csk4 (TLR1/2 agonist) at 1 h versus DC cells stimulated with CpG DNA (TLR9 agonist) at 1 h.	396	0.0000854088	0.1631308	0.000331491453127833	1.925592	21.29215	41	9218	0.0205	0.004447819	33	196	196	AATF,APBA3,APP,ARF1,CDC6,CENPV,CPSF3L,CPT1A,CTDP1,EMC8,GARS,HLX,IGDCC4,KLF7,KRTCAP2,LONP2,MAP4K1,NKIRAS1,NUFIP1,PAICS,RGS9,RING1,RRAGD,SIDT2,SLC10A3,TAF10,TEFM,TMED10,UGDH,VPS45,YWHAG,ZFYVE19,ZNHIT2
Detected: Decreased with HAART	50kb	MSigDB Immunologic Signatures	GSE1460_INTRATHYMIC_T_PROGENITOR_VS_NAIVE_CD4_TCELL_CORD_BLOOD_DN	Genes down-regulated in comparison of intrathymic T progenitor cells (ITTP) versus naive CD4 [GeneID=920] T cells from cord blood.	397	0.00008604634	0.1643485	0.000333236755877034	1.942913	20.58765	40	8913	0.02	0.004487827	28	191	191	ACADSB,AHCYL2,CASP10,CTDSP2,EPHB3,FAM63A,FAU,FRY,GLTPD1,GPRASP1,HEG1,HTR7,IER2,IL24,MAN1C1,MORC2,MVK,MYL12B,PHF20,PLEKHA1,PLEKHB1,PLXNA1,SORL1,STIM1,SYNE1,TNFRSF1B,TNIP2,TSPAN14
Detected: Decreased with HAART	50kb	MSigDB Immunologic Signatures	GSE360_CTRL_VS_M_TUBERCULOSIS_MAC_DN	Genes down-regulated in comparison of macrophages versus macrophages exposed to M. tuberculosis.	398	0.00008659672	0.1653997	0.000334887586558266	1.981132	19.18095	38	8304	0.019	0.004576108	28	194	194	ACADSB,ANP32E,ATP2A2,BECN1,CCR7,CD96,CDKN2C,ELF4,FRYL,GATC,GPX7,ID1,ID2,IFIH1,MBTPS1,MKLN1,MTF1,OCLN,OPTN,QDPR,RARA,REPS1,SLC25A16,SNRPF,SRP9,TGIF1,TRIM27,TRIM38
Detected: Decreased with HAART	50kb	MSigDB Immunologic Signatures	GSE3982_BASOPHIL_VS_TH1_DN	Genes down-regulated in comparison of basophils versus Th1 cells.	399	0.000086772	0.1657345	0.000334960263300271	2.024086	17.78581	36	7700	0.018	0.004675325	33	190	190	ANO10,APITD1-CORT,AURKA,B4GALT5,CD28,CDC37,CHAF1B,CHEK2,DDIT4,DHODH,DOCK4,ELOVL6,ENSG00000228049,HMGXB3,LIMA1,MKLN1,MORC2,MRC2,MSH2,NETO2,PAICS,POLR2J2,PPFIA1,PPP1R2,QDPR,RPS6KB2,SLAMF1,SLC38A1,SNRPF,SPAG5,SQRDL,STMN1,TMEM97
Detected: Decreased with HAART	50kb	MSigDB Immunologic Signatures	GSE1460_INTRATHYMIC_T_PROGENITOR_VS_NAIVE_CD4_TCELL_ADULT_BLOOD_UP	Genes up-regulated in comparison of intrathymic T progenitor cells (ITTP) versus naive CD4 [GeneID=920] T cells from adult blood.	400	0.00008816104	0.1683876	0.000338794804524237	2.000299	18.49724	37	8008	0.0185	0.00462038	32	197	197	AAGAB,ALDH2,APITD1-CORT,ATIC,AURKA,CCT6A,CD200,CDC20,CDC6,CHAF1A,CHAF1B,CSNK2B,DDB1,DPP3,EIF4A3,ENSG00000256646,FBXL12,FEN1,GARS,HDGF,KIF18B,LDHA,MCM4,PGRMC1,SMARCA4,TCF12,TIPIN,TMEM97,UBR7,WDR41,YWHAQ,ZNF282
Detected: Decreased with HAART	50kb	MSigDB Immunologic Signatures	GSE360_L_DONOVANI_VS_T_GONDII_MAC_DN	Genes down-regulated in comparison of macrophages exposed to L. donovani versus macrophages exposed to T. gondii.	401	0.00009062376	0.1730914	0.000347012805509839	1.856473	24.23951	45	10494	0.0225	0.004288165	34	205	206	AATF,ACD,AFG3L2,ALG3,CCR7,COQ2,CPT1A,DNAJC11,EEF1B2,FEN1,GAA,HEG1,HGS,HPCAL1,IER2,IRF7,LRRFIP1,MCF2L,MKL1,MRPL23,PHLPP1,POLR2H,PRDX2,PSMG1,RASSF1,SAFB,SCAP,SHMT1,SNRPF,SPINT2,SRRD,TCF3,UCK2,ZBTB24
Detected: Decreased with HAART	50kb	MSigDB Immunologic Signatures	GSE6269_HEALTHY_VS_FLU_INF_PBMC_UP	Genes up-regulated in comparison of peripheral blood mononuclear cells (PBMC) from healthy donors versus PBMC from patients with acute influenza infection.	402	0.00009099174	0.1737942	0.000348110490563003	2.019104	17.82969	36	7719	0.018	0.004663817	23	163	163	ADCK3,ASCC1,COX4I1,CPSF3L,CPT1A,DDX28,EDEM1,EEF1B2,EIF3D,EIF3K,EIF3L,ENSG00000258790,NFATC1,P4HTM,PBXIP1,PROC,RAE1,SORL1,SRSF5,TFR2,UBE2I,UXT,ZBTB40
Detected: Decreased with HAART	50kb	MSigDB Immunologic Signatures	GSE24142_ADULT_VS_FETAL_EARLY_THYMIC_PROGENITOR_UP	Genes up-regulated in comparison of adult thymic progenitors versus fetal thymic progenitors.	403	0.00009434332	0.1801957	0.000359007780373333	1.934232	20.68004	40	8953	0.02	0.004467776	32	195	195	ABHD4,ATG12,BCL6,BIRC3,CCM2,CYTH1,DNAJB9,FAM160A2,FAM65B,KLF9,KMT2E,LPP,MKRN1,MMP15,MXD4,NR1D2,P2RY14,PARP8,PTGER2,RASA2,RBM18,RNF6,SEC62,SELL,SESN3,SLCO3A1,SPICE1,SYNE1,SYNJ2,TP53INP1,WDFY2,ZBTB8A
Detected: Decreased with HAART	50kb	MSigDB Immunologic Signatures	GSE3982_CENT_MEMORY_CD4_TCELL_VS_TH2_DN	Genes down-regulated in comparison of central memory CD4 [GeneID=920] T cells versus Th2 cells.	404	0.00009576972	0.1829202	0.000363144527298494	1.951485	19.98478	39	8652	0.0195	0.004507628	36	196	197	ATP2A2,ATP5G1,AURKA,CD200,CENPF,CHCHD2,CNOT7,CTPS1,DUSP6,EGR1,EIF6,EMC8,ENSG00000256646,EXOSC9,GSS,GSTP1,HDDC2,KCTD5,KDELC1,KIFC1,LGALS1,MKLN1,MRPL23,NCBP1,POLE2,PTGES2,RAB11FIP1,RNASEH2A,SHMT2,TIMM8B,TIPIN,TJP2,TSPAN3,TUBB,VDAC1,WAPAL
Detected: Decreased with HAART	50kb	MSigDB Immunologic Signatures	GSE9006_HEALTHY_VS_TYPE_2_DIABETES_PBMC_AT_DX_UP	Genes up-regulated in comparison of peripheral blood mononuclear cells (PBMC) from healthy donors versus PBMCs from patients with type 2 diabetes at the time of diagnosis.	405	0.00009612634	0.1836013	0.000363852220636605	1.866258	23.57659	44	10207	0.022	0.004310767	35	198	198	AURKAIP1,BCL7C,BECN1,CD81,CDC37,CFDP1,COPG1,COTL1,DGKZ,DOK2,EDF1,EIF4H,ELF4,ERP29,GTF2F1,ID2,LIMK1,LTBP4,MAP2K2,PCBP1,PKN1,POLR2E,PSMB10,RPN1,SAFB,SAFB2,SF3A2,SMARCD2,SNRPF,SSH1,TAF10,TGFB1,TSPAN14,XAB2,ZNF512B
Detected: Decreased with HAART	50kb	MSigDB Immunologic Signatures	GSE29617_CTRL_VS_DAY7_TIV_FLU_VACCINE_PBMC_2008_UP	Genes up-regulated in comparison of peripheral blood mononuclear cells (PBMC) from TIV influenza vaccinee pre-vaccination versus those at day 7 post-vaccination.	406	0.00009671715	0.1847298	0.000364717157059859	1.990852	18.58501	37	8046	0.0185	0.004598558	30	177	177	ARL4A,BACH1,C12orf5,CACUL1,CDKN1A,CSRNP1,CXCR4,CYTIP,DNAJB9,ELF4,ETV3,FTH1,GNA13,GPR183,IFIT2,INSIG1,KCTD5,MNT,NFE2L2,PPM1D,RAB18,RAB8B,SH2B3,SIAH1,SMNDC1,TACC1,TMOD1,USP3,ZNF282,ZNF416
Detected: Decreased with HAART	50kb	MSigDB Immunologic Signatures	GSE17721_POLYIC_VS_PAM3CSK4_24H_BMDM_DN	Genes down-regulated in comparison of dendritic cells (DC) stimulated with poly(I:C) (TLR3 agonist) at 24 h versus DC cells stimulated with Pam3Csk4 (TLR1/2 agonist) at 24 h.	407	0.00009827604	0.1877072	0.000369376406707638	2.011027	17.9013	36	7750	0.018	0.004645161	32	197	197	ALDOA,ANKH,ARL1,BET1,CAPZA1,CHURC1,CRTAP,DDB1,DDHD2,DERL2,FTSJ3,GSS,IL1RAP,INSM1,KLHL7,LRRC59,MAD2L2,MAP2K6,MBOAT7,MRRF,NCBP1,NDUFB10,PBXIP1,PPP2R3C,PRKCI,RPS15A,SERBP1,SLCO3A1,STMN1,TMEM97,WBP2,YWHAG
Detected: Decreased with HAART	50kb	MSigDB Immunologic Signatures	GSE27786_LSK_VS_NEUTROPHIL_DN	Genes down-regulated in comparison of LSK versus neutrophils.	408	0.0001002962	0.1915657	0.000374993914585153	1.987147	18.61966	37	8061	0.0185	0.004590001	32	191	191	ACAP3,ANAPC2,BECN1,C22orf23,CCDC126,CD4,FAM63A,GPANK1,KDM6B,KLHL6,LAPTM5,LY96,MAP1LC3B,MBP,MOB3A,NCOA6,PPP2R3C,PTPN12,PTPN9,RGCC,RLTPR,SEPN1,SIRT2,SLC30A1,SRA1,SZT2,TBC1D10C,TSTD2,ZBP1,ZBTB24,ZBTB7A,ZNF414
Detected: Decreased with HAART	50kb	MSigDB Immunologic Signatures	GSE36476_CTRL_VS_TSST_ACT_40H_MEMORY_CD4_TCELL_YOUNG_DN	Genes down-regulated in comparison of untreated CD4 [GeneID=920] memory T cells from young donors versus those treated with TSST at 40 h.	409	0.0001019765	0.1947751	0.000380279962108014	1.945414	20.04714	39	8679	0.0195	0.004493605	35	198	198	ALDH2,APITD1-CORT,BATF3,CCNB1,CCNE1,CD200,CDC20,CHAF1A,CSNK2B,CTPS1,DUT,FAH,FANCA,FANCG,FEN1,GINS2,GINS3,INSM1,KIF18B,LIG1,MCM4,PAICS,PCK2,PCNA,PFAS,POLE2,SHMT1,SPAG5,STMN1,TJP2,TUBB,UBL4A,UCK2,ZBED2,ZNF282
Detected: Decreased with HAART	50kb	MSigDB Immunologic Signatures	GSE27786_BCELL_VS_MONO_MAC_UP	Genes up-regulated in comparison of B cells versus monocyte macrophages.	410	0.0001025007	0.1957763	0.000381263033275413	1.984931	18.64045	37	8070	0.0185	0.004584882	23	189	190	ARIH2,C19orf24,CABLES2,CCT6A,CREBRF,CTCF,DAG1,LPIN2,MRPL22,NDUFV1,PFAS,PHB2,PHF20,PRR3,SDHAF1,SF3B2,SLC7A6,TECPR1,TRIAP1,TXNIP,USP34,WRNIP1,ZNF512B
Detected: Decreased with HAART	50kb	MSigDB Immunologic Signatures	GSE16522_MEMORY_VS_NAIVE_CD8_TCELL_DN	Genes down-regulated in comparison of rested memory CD8 T cells from pmel-1 mice versus rested naive CD8 T cells from pmel-1 mice.	411	0.0001028049	0.1963574	0.00038203800078125	1.964102	19.34726	38	8376	0.019	0.004536772	28	186	186	B3GNT4,BCL9,CASS4,CD200,CRHR2,ETV6,GARS,GPR18,HDGF,HENMT1,ID1,IFIH1,MYO1C,NAP1L1,PHLPP1,PSME1,PSPH,RAB11FIP1,RALGDS,RGS9,RNF149,SLC38A1,SLC41A1,SLTM,TLE3,TMEM65,UTP14A,ZFPL1
Detected: Decreased with HAART	50kb	MSigDB Immunologic Signatures	GSE24634_TREG_VS_TCONV_POST_DAY3_IL4_CONVERSION_UP	Genes up-regulated in comparison of CD25+ regulatory T cell (Treg) treated with IL4 [GeneID=3565] at day 3 versus CD25- T cells incubated with IL4 [GeneID=3565] at day 3.	412	0.0001033585	0.1974147	0.00038376213226366	1.925629	20.77244	40	8993	0.02	0.004447904	31	195	195	ABHD5,AGO2,ATIC,BZW2,C16orf80,C1QBP,CENPF,CLPP,CTDNEP1,CTPS1,DDX39A,EIF3I,GINS3,IFRD2,IFT57,ISG20L2,LIG1,LSM4,LTB,MAP4K1,MLH1,MRPL23,NCAPH2,NOC4L,NPRL3,NUDT15,RNASEH2A,SNRPD3,SRRD,TACC3,TOE1
Detected: Decreased with HAART	50kb	MSigDB Immunologic Signatures	GSE15324_NAIVE_VS_ACTIVATED_ELF4_KO_CD8_TCELL_DN	Genes down-regulated in comparison of naive CD8 T cells from ELF4 [GeneID=2000] defficient mice versus activated CD8 T cells from ELF4 [GeneID=2000] defficient animals.	413	0.0001047488	0.2000702	0.000387579613483146	1.98272	18.66124	37	8079	0.0185	0.004579775	30	194	194	ARL1,C4orf29,CCNE1,CPSF3L,ENSG00000255154,EXOC4,FBXL20,IFT122,INTS3,KDELC1,KLF10,KRTCAP2,L2HGDH,LRWD1,MAD2L2,NDE1,PER1,PRDM2,PREPL,RPP14,SLC25A30,SLC6A6,SLC7A6,TFAP2E,TMEM107,TRAF4,UBE2K,UCK2,WAPAL,ZNF266
Detected: Decreased with HAART	50kb	MSigDB Immunologic Signatures	GSE24142_EARLY_THYMIC_PROGENITOR_VS_DN3_THYMOCYTE_FETAL_DN	Genes down-regulated in comparison of thymic progenitors versus fetal DN3 thymocytes.	414	0.0001064447	0.2033094	0.000392497640568475	1.905336	21.51852	41	9316	0.0205	0.00440103	35	194	194	ADRB2,AGFG1,ATG12,ATP8A1,CD164,CDKN2C,CTAGE5,CYTH1,DEDD2,EDARADD,EDEM1,EIF3I,GFI1,HDAC7,IFNGR1,MBP,MBTPS1,MPP1,MYLPF,PEX6,RAB20,RAB6B,RCAN3,RGCC,RSPH1,SIDT2,SLC35D1,SYNE1,TAB1,TBCA,TGFBR1,TLE3,TUBB2A,TXNDC16,XBP1
Detected: Decreased with HAART	50kb	MSigDB Immunologic Signatures	GSE27786_BCELL_VS_CD8_TCELL_DN	Genes down-regulated in comparison of B cells versus CD8 T cells.	415	0.0001105916	0.21123	0.000406039999656947	1.95686	19.41887	38	8407	0.019	0.004520043	34	185	185	ACAP3,AHCYL2,AP3S1,ARHGAP1,BIVM,BZW2,CASP8,CC2D1B,CHURC1,COPG1,CREBL2,DOK7,ENSG00000182319,FBXO32,FOXO3,GPR65,ITPK1,KLF15,KLF3,MESDC2,MLX,MTHFD1L,PPM1J,PRKDC,RASA2,REPS1,RPL7,RPLP0,SETX,SRP9,TLE4,UPP2,WAPAL,WFIKKN1
Detected: Decreased with HAART	50kb	MSigDB Immunologic Signatures	GSE12845_NAIVE_VS_DARKZONE_GC_TONSIL_BCELL_UP	Genes up-regulated in comparison of naive B cell versus dark zone germinal center B cells.	416	0.0001139133	0.2175744	0.000415739844245524	1.916465	20.87176	40	9036	0.02	0.004426737	35	184	185	ADCK3,ANKRD11,APBA3,CARD10,CASP2,CASP8,CTGF,CTNND1,DHRS11,DOK2,ESYT1,FNBP4,FOXO3,GSE1,IER2,IKZF5,INSIG1,IRF2BP1,ITPK1,KLF3,LPIN2,MAP3K2,MAPK8IP3,MBP,MEPCE,METTL16,MTF1,PCK2,RAB11FIP3,RALGDS,TAGLN2,TAOK1,TNPO1,ZNF12,ZSCAN2
Detected: Decreased with HAART	50kb	MSigDB Immunologic Signatures	GSE3982_EOSINOPHIL_VS_BASOPHIL_DN	Genes down-regulated in comparison of eosinophils versus basophils.	417	0.0001164796	0.222476	0.000422941069035533	2.015769	17.3631	35	7517	0.0175	0.004656113	31	189	189	AVIL,C21orf33,C6orf106,CBFB,CTCF,EFNA3,EIF3D,ESYT1,GGNBP2,GSE1,HADHB,IK,JAK1,OPTN,PEX1,PPIA,PRDX1,RPL13A,RPS27L,SEMA4C,SLTM,SQRDL,STK38,TAF1B,TESPA1,TMSB10,UNC45A,XBP1,XPO7,ZNF395,ZNF706
Detected: Decreased with HAART	50kb	MSigDB Immunologic Signatures	GSE17721_POLYIC_VS_PAM3CSK4_6H_BMDM_DN	Genes down-regulated in comparison of dendritic cells (DC) stimulated with poly(I:C) (TLR3 agonist) at 6 h versus DC cells stimulated with Pam3Csk4 (TLR1/2 agonist) at 6 h.	418	0.0001175084	0.224441	0.000425235384953508	1.971009	18.77211	37	8127	0.0185	0.004552725	34	194	194	ABHD5,AIFM1,ARHGAP1,CCT8,CDC6,CLPP,CTDP1,CYFIP2,DGKZ,DIABLO,DRG1,EIF3L,EIF4H,ELK3,ENSG00000256206,FAH,FAM134B,FTH1,IFNGR1,MRRF,MYADM,NCBP1,NUFIP1,POU2F2,RHOT1,RIC8A,SDHD,SEC11A,SNAPC2,STK40,TRAPPC4,TUSC2,UFM1,USP34
Detected: Decreased with HAART	50kb	MSigDB Immunologic Signatures	GSE9988_LOW_LPS_VS_ANTI_TREM1_AND_LPS_MONOCYTE_UP	Genes up-regulated in comparison of monocytes treated with 1 ng/ml LPS (TLR4 agonist) versus monocytes treated with anti-TREM1 [GeneID=54210] and 5000 ng/ml LPS (TLR4 agonist).	419	0.0001189073	0.2271129	0.000429571435696203	1.949671	19.49047	38	8438	0.019	0.004503437	30	183	183	BIRC3,CCSER2,CREBL2,CTNND1,EFNA1,EPM2AIP1,FAM89B,FNBP1,HDGF,KCNA3,KLF7,LAIR1,LRRC8D,MCOLN2,MRPS24,MTF1,NDUFAF6,NFE2L2,PARP10,PLXNC1,RNF144B,SLC30A7,SMG9,STK38,TGS1,TMEM123,TMTC2,TNFAIP3,TNFRSF10B,TP53INP1
Detected: Decreased with HAART	50kb	MSigDB Immunologic Signatures	GSE1448_ANTI_VALPHA2_VS_VBETA5_DP_THYMOCYTE_UP	Genes up-regulated in comparison of CD4 [GeneID=920] CD8 thymocytes stimulated with anti-Valpha2 antibodies versus CD4 [GeneID=920] CD8 thymocytes stimulated with anti-beta5 antibodies.	420	0.0001208971	0.2309135	0.000435656973989899	1.928967	20.21807	39	8753	0.0195	0.004455615	31	195	195	ACADM,AKTIP,CXXC5,EDEM1,EEF2K,EMB,FAM63A,FNBP1,FOXO3,FTSJ3,HERC1,KLF3,MAP3K2,MCM3AP,MGST3,MPP1,MXD4,NKIRAS1,NR1D2,NUS1,POP4,RRAGD,SLCO3A1,SMARCD2,TBCEL,TRAF4,TUBB2A,TXNIP,USP2,USP7,XRCC6
Detected: Decreased with HAART	50kb	MSigDB Immunologic Signatures	GSE37416_CTRL_VS_12H_F_TULARENSIS_LVS_NEUTROPHIL_DN	Genes down-regulated in comparison of control polymorphonuclear leukocytes (PMN) at 12 h versus PMN treated with F. tularensis vaccine at 12 h.	421	0.0001211973	0.2314868	0.000436371439276703	1.967861	18.80214	37	8140	0.0185	0.004545455	31	188	189	AGPAT6,ALDOA,ARHGDIA,ASCC1,B4GALT5,CFDP1,CSRNP1,DUSP3,EDEM1,EIF4A3,ELF4,HPCAL1,KMT2E,NFXL1,OPA3,OXSM,PDXK,PER1,PHF1,RAB8B,RBM8A,RELT,SERTAD2,SLC3A2,SQRDL,TNFAIP3,TNFRSF1B,TSPAN14,ZBTB25,ZNF12,ZNF395
Detected: Decreased with HAART	50kb	MSigDB Immunologic Signatures	GSE39820_CTRL_VS_IL1B_IL6_CD4_TCELL_DN	Genes down-regulated in comparison of untreated CD4 [GeneID=920] T cells versus those treated with IL1B [GeneID=3553] and IL6 [GeneID=3569].	422	0.000122504	0.2339826	0.000439966127516779	1.987942	18.10918	36	7840	0.018	0.004591837	29	190	190	ALCAM,ARIH1,ATG12,CD200,DNAJB9,ERLIN1,ERN1,ETV6,FLOT1,HLA-DMB,IL7R,ITGA2,KLHL6,MAF,MAP2K6,MBOAT1,MCTP2,MMP7,MNT,NFE2L2,NR1D1,NXPE3,SLAMF1,SLC25A51,SMAD3,SMIM3,STX7,TNFAIP3,UNC79
Detected: Decreased with HAART	50kb	MSigDB Immunologic Signatures	GSE7460_WT_VS_FOXP3_HET_ACT_TCONV_DN	Genes down-regulated in comparison of ActCD4 versus WTActCD4 (see Fig. 1 in the paper for details).	423	0.0001229542	0.2348425	0.000441212850125733	2.033656	16.71866	34	7238	0.017	0.00469743	27	193	193	AGFG1,ARL4A,BMPR1A,CHPT1,CHST11,ENSG00000256646,F2R,GHITM,GPR65,LYPLAL1,MAD2L2,MAF,MAP4K1,MED27,MTIF2,PARL,PPP2R3C,PSME1,RYK,SLC7A6,SLCO3A1,SMIM3,SRA1,SUCLA2,USP42,YME1L1,ZSWIM7
Detected: Decreased with HAART	50kb	MSigDB Immunologic Signatures	GSE13411_IGM_MEMORY_BCELL_VS_PLASMA_CELL_UP	Genes up-regulated in comparison of IgM-memory B cells versus plasma cells.	424	0.0001231218	0.2351626	0.000441444242713568	1.927206	20.23655	39	8761	0.0195	0.004451547	30	192	193	ADCK3,AMFR,ARHGAP17,ATP8A1,B4GALT5,BACH2,CHD9,CLK2,CNTRL,CORO1A,CRIP1,CTNNBL1,DNAJC11,HSF2,IL24,INPP5D,ITPK1,ITPKB,NAA40,P2RY14,PARP8,PHF15,RAB11FIP1,RUNX3,SMIM14,SNX17,SOS2,TNFRSF10B,TSGA10,VCL
Detected: Decreased with HAART	50kb	MSigDB Immunologic Signatures	GSE14308_INDUCED_VS_NATURAL_TREG_UP	Genes up-regulated in comparison of induced regulatory T cell (Treg) versus natural regulatory T cell (Treg).	425	0.000123519	0.2359213	0.000442497773221757	1.965929	18.82062	37	8148	0.0185	0.004540992	29	189	190	CD44,CRELD1,CRTAP,DAK,DIABLO,EIF2B4,EVPL,FZD4,KIAA1841,LRWD1,MUTYH,NDE1,NELFCD,NFKBIL1,OBFC1,PDIK1L,POLR2E,QTRTD1,RCAN1,RGMB,SLC39A1,SLC6A6,SLC9A5,SNRPF,TSTD2,UFM1,YWHAG,ZNF239,ZSWIM7
Detected: Decreased with HAART	50kb	MSigDB Immunologic Signatures	GSE27786_CD4_TCELL_VS_ERYTHTROBLAST_UP	Genes up-regulated in comparison of CD4 [GeneID=920] T cells versus erythroblasts.	426	0.0001264775	0.241572	0.000450832787260616	1.963519	18.84371	37	8158	0.0185	0.004535425	33	188	189	AGFG1,ANKRD37,AQR,CD44,CDK13,DBNL,DDX28,DPP3,EIF3K,FHOD1,FMNL3,GLB1,GLOD4,IKZF1,JAK1,KDELC1,KDELC2,KMT2D,LRRC1,MNT,MTIF3,PHKG2,PREX1,PRKCD,PRPF6,PTPN21,RORA,SIRT2,SURF1,TGIF1,WDFY2,ZNF512B,ZNF707
Detected: Decreased with HAART	50kb	MSigDB Immunologic Signatures	GSE31082_DN_VS_CD4_SP_THYMOCYTE_UP	Genes up-regulated in comparison of CD4- [GeneID=920] CD8- thymocytes versus CD4+ [GeneID=920] CD8- thymocytes.	427	0.0001289228	0.2462425	0.000458023657095436	2.004834	17.45781	35	7558	0.0175	0.004630855	27	191	191	AIFM1,ANKRD13B,APITD1-CORT,ARL6IP6,C16orf80,C19orf10,CARHSP1,CLASP1,CSTF1,DEGS2,EIF3K,ENKD1,EXOSC9,MRPL22,MTHFD1L,NAA20,NDUFB4,PCBP1,PFAS,PHB2,POLR2D,PPAT,QDPR,SNRPF,SRSF7,WDTC1,YPEL2
Detected: Decreased with HAART	50kb	MSigDB Immunologic Signatures	GSE17721_LPS_VS_CPG_6H_BMDM_DN	Genes down-regulated in comparison of dendritic cells (DC) stimulated with LPS (TLR4 agonist) at 6 h versus DC cells stimulated with CpG DNA (TLR9 agonist) at 6 h.	428	0.0001294997	0.2473444	0.000459310866362883	1.961116	18.86681	37	8168	0.0185	0.004529873	35	193	193	ABHD4,ANKRD40,ARIH2,ARL6IP4,C1QBP,CCT8,CRELD1,CTDNEP1,DDHD2,DPF3,DUSP6,EIF3L,GSS,INPP5D,MCOLN2,MESDC2,MMP7,MYADM,NFE2L2,NKIRAS1,NME6,PLIN3,PSMG1,RHOT2,RIMKLB,RNF149,RPS8,SEC11A,SLC3A2,STX7,TSPAN3,VAMP1,ZCCHC17,ZNF707,ZZZ3
Detected: Decreased with HAART	50kb	MSigDB Immunologic Signatures	GSE27786_LSK_VS_NKCELL_DN	Genes down-regulated in comparison of LSK versus NK cells.	429	0.0001306093	0.2494638	0.000462480077171216	1.921503	20.29661	39	8787	0.0195	0.004438375	31	192	193	ABCA7,BECN1,CCDC124,CCSER2,CRIP1,DNAJC17,EDF1,ESYT2,FOXP1,GLTP,GPR183,HTRA2,KLF3,LRRC8D,LY96,MARK3,MKL1,MKLN1,MLX,PLCD1,PLEKHA2,PTGER2,PTPN12,RPL18,SMARCD2,SON,STARD5,SYS1,TRIM8,TUBB2A,ZBP1
Detected: Decreased with HAART	50kb	MSigDB Immunologic Signatures	GSE37416_CTRL_VS_3H_F_TULARENSIS_LVS_NEUTROPHIL_DN	Genes down-regulated in comparison of control polymorphonuclear leukocytes (PMN) at 3 h versus PMN treated with F. tularensis vaccine at 3 h.	430	0.0001344239	0.2567496	0.000473636803209877	2.000334	17.49708	35	7575	0.0175	0.004620462	29	182	183	ABCB9,ALDOA,ANKRD37,ASCC1,BZW1,CSRNP1,DDIT4,ETV3,INSM1,IRF2BP2,ISG20L2,KIF3A,KIFC2,LDHA,NFE2L2,ONECUT2,OXSM,P4HA1,PAF1,PDGFRL,PER1,PLK3,PPP1R3E,RAB8B,SPTY2D1,TNF,VDAC1,ZBTB1,ZNF12
Detected: Decreased with HAART	50kb	MSigDB Immunologic Signatures	GSE17721_PAM3CSK4_VS_CPG_16H_BMDM_DN	Genes down-regulated in comparison of dendritic cells (DC) stimulated with Pam3Csk4 (TLR1/2 agonist) at 16 h versus DC cells stimulated with CpG DNA (TLR9 agonist) at 16 h.	431	0.0001362658	0.2602677	0.000479490643631882	1.866459	22.50251	42	9742	0.021	0.00431123	30	195	195	ALCAM,ALKBH4,APOBEC3B,B3GNT4,CA13,CCM2,CD200,GARS,GBP4,GIT1,IL7R,LPIN2,MPP1,NFATC1,NPRL3,PLEKHA2,POR,PSMB10,PSMB9,PXN,RBM6,RHOC,SF3A2,SH2B3,SMEK1,TGFB1I1,TRAFD1,TULP3,TXNIP,ZSCAN22
Detected: Decreased with HAART	50kb	MSigDB Immunologic Signatures	GSE3982_EOSINOPHIL_VS_TH1_DN	Genes down-regulated in comparison of eosinophils versus Th1 cells.	432	0.0001363093	0.2603508	0.000479490643631882	1.936133	19.62675	38	8497	0.019	0.004472167	33	195	195	AAGAB,ANO10,APOBEC3B,APOLD1,ASF1B,ATP2A2,BAD,C21orf33,CBFB,CD28,EIF3I,ELOVL6,ERCC2,GFI1,GINS2,GSTP1,LSM4,NDUFAF3,NUDC,PFAS,PLEKHO1,PRDX1,RNASEH2A,RPN1,RPS27L,SHMT2,SLC26A6,SMARCA4,SPAG5,SQRDL,TUBB,XBP1,ZNF706
Detected: Decreased with HAART	50kb	MSigDB Immunologic Signatures	GSE17721_0.5H_VS_24H_POLYIC_BMDM_UP	Genes up-regulated in comparison of dendritic cells (DC) stimulated with poly(I:C) (TLR3 agonist) at 0.5 h versus those stimulated at 24 h.	433	0.0001372633	0.2621729	0.000481029331888798	1.916705	20.34742	39	8809	0.0195	0.00442729	33	196	196	ALDOA,ANKH,ANP32E,APOBEC2,CD164,CD81,CDC20,CDKN1A,CEACAM21,CHURC1,DAG1,ELOVL6,FURIN,H2AFX,LRRC59,MRPS2,MRPS24,MVK,PHKG2,POLR2H,PRKCD,QDPR,RALGDS,RPL28,RPLP1,RPS15A,RRN3,RRP1B,SCRT1,SESN1,SHMT1,TOMM40L,UXT
Detected: Decreased with HAART	50kb	MSigDB Immunologic Signatures	GSE17721_PAM3CSK4_VS_CPG_6H_BMDM_DN	Genes down-regulated in comparison of dendritic cells (DC) stimulated with Pam3Csk4 (TLR1/2 agonist) at 6 h versus DC cells stimulated with CpG DNA (TLR9 agonist) at 6 h.	434	0.0001396132	0.2666612	0.00048771275040783	1.953462	18.94073	37	8200	0.0185	0.004512195	27	197	197	APOBEC3B,ARL10,ATP6V1C2,BCL9,CA13,CD164,CHAF1B,DBNL,DPF3,EEF2K,EIF6,ETV6,FANCA,IFT172,KLF3,LY96,MAML2,NOC4L,PLEKHA2,PPM1D,RIMKLB,SART3,SH3BP2,SLC30A1,SORL1,TLE4,UBOX5
Detected: Decreased with HAART	50kb	MSigDB Immunologic Signatures	GSE22886_NAIVE_CD4_TCELL_VS_MONOCYTE_UP	Genes up-regulated in comparison of naive CD4 [GeneID=920] T cells versus day 0 monocytes.	435	0.0001397968	0.2670119	0.000487750693398533	1.93363	19.65216	38	8508	0.019	0.004466385	33	187	187	AKTIP,BACH2,CD28,CD96,CHMP7,FAIM3,FAM134B,GPR18,GPRASP1,HSF2,ITGA6,ITPR3,LIG1,LTBP4,MCF2L,MGAT4A,MLLT3,MPRIP,PBXIP1,PILRB,PLEKHA1,PLEKHB1,RORA,SESN1,SLC38A1,SPOCK2,STMN3,TESPA1,TMEM204,TMEM30B,ZBTB25,ZNF14,ZNF76
Detected: Decreased with HAART	50kb	MSigDB Immunologic Signatures	GSE22886_DAY0_VS_DAY1_MONOCYTE_IN_CULTURE_DN	Genes down-regulated in comparison of monocytes cultured for 0 days versus those cultured for 1 day.	436	0.0001407648	0.2688608	0.000490728101628665	1.896526	21.09119	40	9131	0.02	0.004380681	31	194	196	ALCAM,ANKLE2,ARL1,BIRC3,CCR7,CDKN1A,CSTB,DOCK4,DUSP4,FAIM3,FEN1,FTH1,GARS,GPR137B,IER3,IL7R,KCNN4,MAFG,MMP9,MTF1,MYO1E,PIM1,PSMD14,SH3BP5,SH3GL1,SLC3A2,TNFRSF1B,TNIP2,TRAPPC4,TUBB,TXNL1
Detected: Decreased with HAART	50kb	MSigDB Immunologic Signatures	GSE3982_MAC_VS_NEUTROPHIL_DN	Genes down-regulated in comparison of macrophages versus neutrophils.	437	0.000142583	0.2723335	0.000496662183075671	1.951321	18.96152	37	8209	0.0185	0.004507248	32	189	189	AATF,ACTB,AGTPBP1,ANKRD12,APAF1,ARAF,BACH1,BBIP1,BIRC2,C20orf24,COTL1,CTDSP2,FOXO3,FTH1,GFI1,GPBP1L1,GPR97,GSK3B,IL1RAP,KPNB1,LRRFIP1,MAPK8IP3,MARK3,MED16,MTMR12,PARP8,PLXNC1,PPP6R1,REPS1,S100P,TNFAIP3,TRIM8
Detected: Decreased with HAART	50kb	MSigDB Immunologic Signatures	GSE13484_UNSTIM_VS_3H_YF17D_VACCINE_STIM_PBMC_UP	Genes up-regulated in comparison of unstimulated peripheral blood mononuclear cells (PBMC) cultured for 0 h versus PBMC cultured for 3 h with YF17D vaccine.	438	0.0001443516	0.2757116	0.000502005848578392	1.930453	19.6845	38	8522	0.019	0.004459047	33	189	189	ACADM,ADCK3,AKAP1,BMPR1A,CDK13,CEP350,DAG1,DPEP2,FAIM3,HTRA2,LIMK1,MAN2B1,MMP15,MRPS28,NAA40,NDE1,NELFCD,P2RX5,PPP6R1,RCBTB2,SDHAF1,SEC11A,SIDT2,SLC39A1,SNRPD3,SPEN,STMN3,STXBP2,TCF12,TCF3,TCFL5,TTBK2,USP20
Detected: Decreased with HAART	50kb	MSigDB Immunologic Signatures	GSE27786_BCELL_VS_ERYTHROBLAST_UP	Genes up-regulated in comparison of B cells versus erythroblasts.	439	0.0001448696	0.2767009	0.000503398342207792	1.911497	20.40286	39	8833	0.0195	0.004415261	27	193	195	ACD,APITD1-CORT,ATP8B2,CACUL1,CBX8,CFDP1,DAG1,EDARADD,EFR3A,FHOD1,FLOT1,IFT172,IKZF1,KMT2D,MKL1,MLX,MNT,MRPL22,PDXK,PEX1,PHB2,PRR3,RHOT1,SCAP,STARD5,VPS45,ZDHHC4
Detected: Decreased with HAART	50kb	MSigDB Immunologic Signatures	GSE18791_UNSTIM_VS_NEWCATSLE_VIRUS_DC_6H_UP	Genes up-regulated in comparison of control conventional dendritic cells (cDC) at 6 h versus cDCs infected with Newcastle disease virus (NDV) at 6 h.	440	0.0001454716	0.2778508	0.000505051148460292	2.015004	16.87342	34	7305	0.017	0.004654346	32	186	186	APAF1,BCL6,BRF2,C11orf82,CCDC126,CHAMP1,DDIT4,DEDD2,DNAJC11,DOPEY1,DRG1,DUS2L,EIF3K,GLUL,GMPS,HSF2,IKBIP,MED29,MED8,MSH2,NKIRAS1,PDIK1L,PPP1R8,RRN3,SERTAD2,SLBP,SLC20A1,SPTY2D1,UNC45A,ZBTB24,ZNF570,ZNF624
Detected: Decreased with HAART	50kb	MSigDB Immunologic Signatures	GSE24634_TREG_VS_TCONV_POST_DAY5_IL4_CONVERSION_UP	Genes up-regulated in comparison of CD25+ T cells treated with IL4 [GeneID=3565] versus CD25- T cells treated with IL4 [GeneID=3565] at day 5.	441	0.0001462899	0.2794137	0.000507098835546559	1.948709	18.98693	37	8220	0.0185	0.004501217	36	207	209	AFG3L2,APITD1-CORT,ATP5G1,C1QBP,CCT6A,CD200,CEACAM1,COQ7,DDX39A,EBNA1BP2,ELOVL6,FAHD2A,GART,GMPS,KIF3A,NIP7,PAICS,PFAS,POLR2D,PPAT,PPP1CA,PRIM1,PSMB9,RNASEH2A,RNMTL1,SLBP,SNRNP40,SRRD,TDP1,TIPIN,TMEM258,TRAIP,TTF1,UBE2N,UBR7,UCK2
Detected: Decreased with HAART	50kb	MSigDB Immunologic Signatures	GSE13738_RESTING_VS_BYSTANDER_ACTIVATED_CD4_TCELL_DN	Genes down-regulated in comparison of resting CD4 [GeneID=920] T cells versus bystander activated CD4 [GeneID=920] T cells.	442	0.0001480238	0.2827255	0.000512279618270008	1.927964	19.70991	38	8533	0.019	0.004453299	34	189	189	ANTXR2,ATG2A,BIRC3,CHST11,ETFDH,FAHD2A,HLF,IKBIP,IKZF4,LGALS1,LPP,LRP8,LRRC59,MAF,MLX,MTHFD1L,MYL12A,RAB11FIP1,RCBTB2,RILPL2,RUNX3,SH3BP5,SHMT2,SLAMF1,SMAD7,SNRPF,SOCS2,TAGLN2,TGFBR1,TIPIN,TJP2,TMEM173,TNF,TNFRSF1B
Detected: Decreased with HAART	50kb	MSigDB Immunologic Signatures	GSE24142_DN2_VS_DN3_THYMOCYTE_FETAL_DN	Genes down-regulated in comparison of fetal DN2 thymocytes versus fetal DN3 thymocytes.	443	0.0001483952	0.2834348	0.000512322460645161	1.891554	21.14663	40	9155	0.02	0.004369197	31	195	195	ADCK3,ATG12,BST1,CARD10,CARHSP1,CD164,CD28,CDKN2C,DDIT4,DEDD2,DEGS2,DHRS3,DNAJB9,FBXL12,FBXO6,FBXW2,HLA-DOA,HPCAL1,MYLPF,POLR3GL,RAB20,RCAN3,RDH10,SLAMF1,SPINT2,STIM1,TCF19,TECPR1,TXNDC16,UBE2H,XRCC6
Detected: Decreased with HAART	50kb	MSigDB Immunologic Signatures	GSE7852_LN_VS_THYMUS_TREG_UP	Genes up-regulated in comparison of lymph node regulatory T cells versus thymus regulatory T cells.	444	0.0001497025	0.2859318	0.00051600354468599	1.890728	21.15587	40	9159	0.02	0.004367289	33	200	202	ANKH,ANKLE2,ANTXR2,BRF2,BTBD11,DOK1,EI24,ELMSAN1,FAIM3,FBXO32,FLNB,FOXN3,GBP4,HEXA,HGSNAT,ITGA6,KIF13A,MAN1C1,MAP7,NR1D2,NUAK2,PDE2A,PHF15,PLXNC1,PTGER2,RAB6B,TASP1,TIRAP,TMBIM1,TMEM63A,TNF,UBASH3B,WIPF2
Detected: Decreased with HAART	50kb	MSigDB Immunologic Signatures	GSE24142_ADULT_VS_FETAL_EARLY_THYMIC_PROGENITOR_DN	Genes down-regulated in comparison of adult thymic progenitors versus fetal thymic progenitors.	445	0.0001563293	0.298589	0.000534114711332801	1.922557	19.76534	38	8557	0.019	0.004440809	36	207	207	ABCB9,AGFG1,ASNSD1,AURKA,CAP1,CCNE1,CDKN1A,CHURC1,COQ7,DEGS2,DNAJC11,DPP3,DUT,EIF2B4,EPDR1,ERP29,ESAM,F2R,GARS,ITGA6,LRRC59,LYPLAL1,MRPS7,MVK,NDUFS1,NOP9,NUFIP1,PGM1,POLR2F,PSMB10,PSMD14,SLC25A13,SPCS2,TGM2,TMEM97,ZNF239
Detected: Decreased with HAART	50kb	MSigDB Immunologic Signatures	GSE9650_NAIVE_VS_MEMORY_CD8_TCELL_DN	Genes down-regulated in comparison of naive CD8 T cells versus memory CD8 T cells.	446	0.0001598438	0.3053017	0.00054481792022293	1.884555	21.22516	40	9189	0.02	0.004353031	30	198	198	CD44,CHPT1,CYFIP2,EEA1,F2R,FGL2,GATA3,GBP4,GSG2,HLA-A,ID2,ITGB1,ITGB7,KLF10,KRTCAP2,LGALS1,LRRC8C,NELFE,NFKBIB,PCNA,PIM1,PRDX2,RORA,SLCO3A1,SORL1,STMN1,TNFAIP3,TNFRSF1B,TOB1,WEE1
Detected: Decreased with HAART	50kb	MSigDB Immunologic Signatures	GSE3982_BASOPHIL_VS_TH1_UP	Genes up-regulated in comparison of basophils versus Th1 cells.	447	0.0001605123	0.3065785	0.000545792816759333	1.939273	19.07932	37	8260	0.0185	0.004479419	33	213	215	AGTPBP1,AP3S1,ARHGAP15,BACH2,BCL6,BEX4,BIN2,C6orf106,CD164,CTCF,CTDSP2,GALC,GSK3B,IK,KIAA0556,KIAA1967,KLF9,LYL1,MAF,MAP1LC3B,MBP,MKRN1,N4BP2L2,P2RY14,RPS15A,RPS25,S100P,SH2B3,SH3GLB1,SPEN,VCL,ZCWPW1,ZNF266
Detected: Decreased with HAART	50kb	MSigDB Immunologic Signatures	GSE27786_LSK_VS_ERYTHROBLAST_UP	Genes up-regulated in comparison of LSK versus erythroblasts.	448	0.0001674235	0.3197789	0.000562590269623234	1.955271	18.41177	36	7971	0.018	0.004516372	29	189	189	ASNSD1,ATP8B2,BET1,C11orf73,C6orf136,CASP8,CDC14A,DPP3,EFR3A,EI24,FBXO6,GATM,HEG1,IL15,LAIR1,MYADM,PFAS,PRDM2,PRKCD,RNF103,SESN3,SSSCA1,ST14,TAF1B,TEFM,URGCP,WRNIP1,ZBTB24,ZDHHC4
Detected: Decreased with HAART	50kb	MSigDB Immunologic Signatures	GSE3982_EOSINOPHIL_VS_DC_UP	Genes up-regulated in comparison of eosinophils versus dendritic cells (DC).	449	0.0001735661	0.3315113	0.000580497245390625	1.931323	19.15785	37	8294	0.0185	0.004461056	31	196	197	AURKA,CTCF,CTDSP2,CXCR4,CYTH1,ESYT1,H3F3A,ITPKB,JAK1,KDM6B,KIAA0922,KIF13A,KLF3,LPIN2,LRRFIP1,MAP1LC3B,MCTP2,MRPL49,PHF20,PTEN,RGS14,RGS9,S100P,SMIM14,SSH1,STAP1,SYNE1,TACC1,TSGA10,XAB2,ZCCHC11
Detected: Decreased with HAART	50kb	MSigDB Immunologic Signatures	GSE7852_THYMUS_VS_FAT_TCONV_DN	Genes down-regulated in comparison of thymus conventional T cells versus fat tissue conventional T cells.	450	0.0001738197	0.3319956	0.000580891596955504	1.912055	19.87391	38	8604	0.019	0.00441655	31	189	189	ANTXR2,APOBEC3B,APP,ARL4A,BTBD11,CARD10,CASS4,CPT1A,CXCR4,DNAJB9,F2R,HLA-A,IER3,LGALS1,MAF,MBP,MIF4GD,MMP9,MYADM,NR1D2,NUAK2,PLXNC1,PNMA1,PTPN9,RAB6B,RNF144A,RUNX3,SLC4A7,TAGLN2,TJP2,TMBIM1
Detected: Decreased with HAART	50kb	MSigDB Immunologic Signatures	GSE9037_CTRL_VS_LPS_4H_STIM_BMDM_DN	Genes down-regulated in comparison of untreated macrophages at 4 h versus those treated with LPS (TLR4 agonist) at 4 h.	451	0.0001742259	0.3327715	0.000581794912558502	1.951109	18.45104	36	7988	0.018	0.00450676	29	193	193	ANKRD11,ANKRD42,ARHGAP23,ATG2A,BRD2,CABLES2,CLOCK,CTPS1,ENSG00000256646,FOXP1,FXR2,FZD1,GLIPR1,HLA-DOA,KLF3,LRRC8D,MPC1,NFXL1,PARP8,PPFIA1,PSIP1,RASA2,REPS1,SHMT2,SLC20A1,SLC30A1,SPOCK2,TFAM,TWISTNB
Detected: Decreased with HAART	50kb	MSigDB Immunologic Signatures	GSE27786_CD4_TCELL_VS_NKTCELL_UP	Genes up-regulated in comparison of CD4 [GeneID=920] T cells versus NKT cells.	452	0.0001767729	0.3376362	0.000588922011595331	1.929462	19.17633	37	8302	0.0185	0.004456757	31	195	195	ARL5A,ARRDC2,ATG2A,CD4,CXCR4,DPYSL2,FAM63A,IKZF4,ITGA6,JAZF1,KIF3A,MAP1LC3B,MIER1,P4HA1,PAF1,PCK2,PPAPDC1B,RAB40B,RLTPR,RNASEH2A,RNF149,RNF6,RPA1,SLAMF1,SON,SRP9,SRSF7,TASP1,TGIF2,TWISTNB,YPEL2
Detected: Decreased with HAART	50kb	MSigDB Immunologic Signatures	GSE37416_0H_VS_6H_F_TULARENSIS_LVS_NEUTROPHIL_DN	Genes down-regulated in comparison of control polymorphonuclear leukocytes (PMN) at 0 h versus PMN treated with F. tularensis vaccine at 6 h.	453	0.0001777452	0.3394933	0.000590393041860465	1.874559	21.33835	40	9238	0.02	0.004329942	35	188	188	AGO2,AGPAT6,BZW1,CDKN1A,CECR5,CLPTM1L,DIABLO,DOCK4,EDEM1,EFNA3,ETV3,G3BP2,GINS4,GPR65,HMGXB3,IER3,INSIG1,KLF10,MEPCE,OXSM,P4HA1,PHF1,PHF20,PRKCI,RILPL2,RNF103,RUNX3,SLC3A2,SRA1,TGIF2,TMEM41B,TNF,ZBTB1,ZBTB25,ZNF277
Detected: Decreased with HAART	50kb	MSigDB Immunologic Signatures	GSE3982_NEUTROPHIL_VS_TH2_DN	Genes down-regulated in comparison of neutrophils versus Th2 cells.	454	0.000181683	0.3470145	0.000601070265069552	1.926677	19.20405	37	8314	0.0185	0.004450325	32	193	193	ATP13A1,ATP8A1,BACH2,BIRC3,C6orf120,CD200,CENPF,COQ7,CTNNBL1,DNAJC16,EIF6,ENSG00000256646,ESYT1,HEG1,HEXA,LYRM2,MDC1,MORC2,NELFCD,NUP155,OCLN,P2RX5,PCNT,PFAS,RCAN1,RPS27L,SLAMF1,SLC35D1,SNRPF,TCEA1,TIMM8B,ZZZ3
Detected: Decreased with HAART	50kb	MSigDB Immunologic Signatures	GSE27786_CD8_TCELL_VS_NEUTROPHIL_DN	Genes down-regulated in comparison of CD8 T cells versus neutrophils.	455	0.000183615	0.3507047	0.000606056912104857	1.888619	20.65001	39	8940	0.0195	0.004362416	31	191	191	ACAP3,ARHGAP23,C22orf23,CCDC126,CCHCR1,CD4,DAK,DHRS3,DOK7,FAM63A,GLIPR1,GORASP1,H2AFX,HPCAL1,HTRA2,IL1RAP,LYRM2,MASTL,MLX,MPP1,NFKBIL1,NFU1,PNPLA7,PTPN9,RGMB,SCAPER,SOS2,SRCRB4D,TMEM63A,TRAFD1,USP49
Detected: Decreased with HAART	50kb	MSigDB Immunologic Signatures	GSE2197_IMMUNOSUPPRESSIVE_DNA__VS_UNTREATEDIN_DC_DN	Genes down-regulated in comparison of dendritic cells (DC) treated with immunosuppressive DNA versus the untreated cells.	456	0.0001846035	0.3525927	0.000608381511547344	1.925056	19.22022	37	8321	0.0185	0.004446581	35	189	189	AKAP1,AKT1S1,ALG14,AURKA,CNST,CTNNBL1,EID1,ELMSAN1,FZD4,GART,GGNBP2,KDELC1,KIAA0922,KLF10,MAVS,MED8,MOAP1,MRPL49,MTHFD1L,PAF1,PDIK1L,PHKG2,PRUNE,RCAN3,SEC11A,SGSH,SH3BP5,SSNA1,TASP1,TIPIN,TSC22D4,WEE1,ZNF330,ZNF408,ZZZ3
Detected: Decreased with HAART	50kb	MSigDB Immunologic Signatures	GSE7460_CTRL_VS_TGFB_TREATED_ACT_FOXP3_HET_TCONV_UP	Genes up-regulated in comparsion of WTActCD4 versus WTActCD4TGF (see Fig. 1 in the paper for details).	457	0.0001871402	0.3574378	0.000614848193553338	1.923669	19.23408	37	8327	0.0185	0.004443377	33	195	195	ACADSB,AFG3L2,ALDOA,ATP2A2,CCL28,CD28,CTAGE5,GORASP2,HDDC2,ID2,IER3,INSIG1,KPNB1,LRP8,MAFG,MMS22L,NUP54,PLXNC1,POLR2D,PPP2R3C,RYK,SDHD,SLC38A1,SLC3A2,SMARCA5,SOS2,STX7,TMED10,TMEM41B,VAV3,WAPAL,YME1L1,ZBTB7B
Detected: Decreased with HAART	50kb	MSigDB Immunologic Signatures	GSE3982_DC_VS_MAC_DN	Genes down-regulated in comparison of dendritic cells (DC) versus macrophages.	458	0.0001891794	0.3613327	0.000620120223124043	1.985915	17.12057	34	7412	0.017	0.004587156	24	200	200	ARL4A,ASF1B,ASPHD1,AURKA,CCNB1,CRTAP,FAM114A2,HEG1,INSM1,ITGA6,JOSD1,KCNJ1,MED6,MMP7,NELFCD,NIP7,NUMB,PAPPA2,PCBP1,POLE2,SAR1A,SORL1,TGFBR1,UBR7
Detected: Decreased with HAART	50kb	MSigDB Immunologic Signatures	GSE3982_NEUTROPHIL_VS_CENT_MEMORY_CD4_TCELL_UP	Genes up-regulated in comparison of neutrophils versus central memory CD4 [GeneID=920] T cells.	459	0.0001908104	0.3644479	0.000623081100228833	1.85167	22.14217	41	9586	0.0205	0.004277071	36	207	208	AGTPBP1,ALDOA,APAF1,BCL6,COTL1,CYTIP,FGL2,GPR65,HLA-A,IFIH1,IFNGR1,IL1RAP,KLF7,LMNB1,LRRFIP1,LY96,MAFG,MAP1LC3B,MMP9,OSBPL8,PACSIN2,PLXNC1,PRCP,PTEN,RAPGEFL1,RARA,RNF141,RRAGD,RTFDC1,SH3GLB1,SLC6A6,SLCO3A1,SOS2,SQRDL,TLE4,TRIM8
Detected: Decreased with HAART	50kb	MSigDB Immunologic Signatures	GSE20366_TREG_VS_NAIVE_CD4_TCELL_HOMEOSTATIC_CONVERSION_UP	Genes up-regulated in comparison of Homeo Convert versus Homeo Foxp3- (see Table 1S in the paper for details).	460	0.0001931814	0.3689765	0.000630342662652439	1.92044	19.26642	37	8341	0.0185	0.004435919	35	190	190	ARL5A,ATP2A2,CEP57L1,CHCHD10,CRIP1,DAG1,DUSP4,EXOSC8,FNTB,GBP4,IFT57,IKZF4,ITGA6,LCA5,MIF4GD,MKLN1,MTHFD1L,P4HA1,PDE2A,PHLPP1,PPM1J,RCSD1,RRAGD,SAMHD1,SELL,SESN1,SHMT2,SLC35D1,SOCS2,SRSF2,TBCA,TGFBR1,TREML2,XBP1,YWHAZ
Detected: Decreased with HAART	50kb	MSigDB Immunologic Signatures	GSE14308_TH2_VS_NAIVE_CD4_TCELL_UP	Genes up-regulated in comparison of Th2 cells versus naive CD4 [GeneID=620] T cells.	461	0.0001947923	0.3720533	0.000633399934825493	1.939455	18.56191	36	8036	0.018	0.004479841	37	194	195	ACAT1,ANAPC2,APOA2,ASCC1,ATF5,BAP1,BHLHB9,BRF2,CCT8,CHURC1,CTPS1,FLOT1,GAA,GALC,GINS4,KCTD20,LRRC59,MTMR2,NDUFV1,OPTN,PAICS,PCNA,PLXNA1,PPIA,RBM8A,SAAL1,SLC10A3,SRA1,SURF1,TMEM199,TMEM86A,TRIM46,TTLL1,UBL4A,VPS4B,YME1L1,ZNF14
Detected: Decreased with HAART	50kb	MSigDB Immunologic Signatures	GSE17974_0H_VS_1H_IN_VITRO_ACT_CD4_TCELL_DN	Genes down-regulated in comparison of untreated CD4 [GeneID=920] T cells at 0 h versus the untreated cells at 1 h.	462	0.0001952211	0.3728723	0.000633617535329795	1.982438	17.1506	34	7425	0.017	0.004579125	28	181	181	AP5S1,ARG2,C1orf56,C6orf120,CD200,CYTIP,DUSP4,EGR1,EXOSC3,FEN1,GPR183,GPR65,IER2,ISG20L2,KCTD21,KLF10,MLX,NCBP1,NKIRAS1,PAF1,POLR3D,PRDX1,STARD4,TMEM88,TNF,TRAPPC4,ZNF165,ZNF416
Detected: Decreased with HAART	50kb	MSigDB Immunologic Signatures	GSE26928_NAIVE_VS_CENT_MEMORY_CD4_TCELL_UP	Genes up-regulated in comparison of naive CD4 [GeneID=920] T cells versus CD4 [GeneID=920] central memory T cells.	463	0.0001957576	0.373897	0.000634877489090909	2.00571	16.45303	33	7123	0.0165	0.004632879	29	170	170	BHLHB9,CASP10,CCR7,CREBRF,DPEP2,ENSG00000182319,FAHD2A,FOXN3,HOXB9,HSF2,IKZF1,ITPKB,KCNA6,LIG1,LIPT1,MFSD8,MPP1,NEXN,NFKBIL1,NUMB,PHF7,PNPLA7,RYK,YTHDC2,ZNF395,ZNF512B,ZNF688,ZNF706,ZSCAN25
Detected: Decreased with HAART	50kb	MSigDB Immunologic Signatures	GSE17721_4_VS_24H_GARDIQUIMOD_BMDM_UP	Genes up-regulated in comparison of dendritic cells (DC) stimulated with Gardiquimod (TLR7 agonist) at 4 h versus those stimulated with Gardiquimod (TLR7 agonist) at 24 h.	464	0.0001969436	0.3761623	0.000637275549206349	1.899691	20.00326	38	8660	0.019	0.004387991	30	194	194	AGO2,COTL1,COX4I1,DBNL,ERAL1,EXOC4,KCNN4,LAPTM5,LCP2,LSM4,NAA20,NAP1L1,NUMB,POLR3D,PSME1,RAB8B,RARG,RPLP1,RPS19,SF3A2,SRP68,STARD4,STK40,TRAPPC6A,TUBB2A,UBE2H,UFM1,UXT,ZNF318,ZNF385A
Detected: Decreased with HAART	50kb	MSigDB Immunologic Signatures	GSE17721_4_VS_24H_GARDIQUIMOD_BMDM_DN	Genes down-regulated in comparison of dendritic cells (DC) stimulated with Gardiquimod (TLR7 agonist) at 4 h versus those stimulated with Gardiquimod (TLR7 agonist) at 24 h.	465	0.0001975105	0.3772451	0.00063862722847432	1.938008	18.57577	36	8042	0.018	0.004476498	28	189	189	ARFGEF1,C6orf203,CA13,CHEK2,CPT1A,CXCR4,DGKZ,ERLIN1,FOXO3,KLHL7,LPIN2,MAP2K6,MOAP1,MRPS7,NCBP1,PER1,PGM1,RILPL2,SERF2,SLC25A39,SLC25A51,TDP1,TEFM,TULP3,USP20,VPS9D1,YPEL3,ZNHIT2
Detected: Decreased with HAART	50kb	MSigDB Immunologic Signatures	GSE14000_UNSTIM_VS_4H_LPS_DC_TRANSLATED_RNA_UP	Genes up-regulated in comparison of polysome bound (translated) mRNA before and 4 h after LPS (TLR4 agonist) stimulation.	466	0.0002022231	0.3862461	0.000651895399924699	1.956428	17.88975	35	7745	0.0175	0.004519045	30	189	189	AFG3L2,AGL,AGO4,AGTPBP1,BIVM,C16orf80,CSTF1,DUT,ELMSAN1,FBXW2,FEN1,FRY,GPATCH11,LONP2,MAP3K2,MOAP1,MSH2,MTMR12,MYCL,NAA40,PPAT,PRDM2,PSIP1,RNF44,RRP1B,SPICE1,USP31,YPEL2,YWHAG,ZNF318
Detected: Decreased with HAART	50kb	MSigDB Immunologic Signatures	GSE339_CD8POS_VS_CD4CD8DN_DC_IN_CULTURE_DN	Genes down-regulated in comparison of CD8 dendritic cells (DC) versus CD4- [GeneID=920] CD8- DCs.	467	0.000204406	0.3904155	0.000657447096919609	1.914701	19.32416	37	8366	0.0185	0.004422663	33	194	194	ANKH,APP,CASP2,CBFB,CMIP,COPG1,DHRS3,DPYSL2,EEA1,ESRRA,GFI1,HOXB9,IDI1,IL7R,KANSL2,KLF3,KLHL7,MAP3K1,MKL1,MYADM,NUDC,PLEKHA1,PRUNE,RGS14,RORA,RPL15,SMAD7,SMAP2,SRSF7,TAF6,TCF3,WDFY2,WNK1
Detected: Decreased with HAART	50kb	MSigDB Immunologic Signatures	GSE8384_CTRL_VS_B_ABORTUS_4H_MAC_CELL_LINE_UP	Genes up-regulated in comparison of control RAW264.7 cells (macrophages) versus those infected with B. abortus.	468	0.0002096577	0.4004462	0.00067257011258427	1.875819	20.79091	39	9001	0.0195	0.004332852	33	203	206	ALG3,CHAF1A,CHEK2,COQ10A,CREBRF,CXCR4,CYHR1,CYTIP,ESYT1,FOXO3,HDAC5,HMHA1,IL6R,ITGA6,MAP3K1,MBD4,MGST3,MIF4GD,MKL1,MLLT3,MNT,NCOA6,PARD6A,PCK2,PLEKHO1,PTPN21,RCAN3,SDHAF1,SESN1,SMIM14,TMEM205,TSEN34,WEE1
Detected: Decreased with HAART	50kb	MSigDB Immunologic Signatures	GSE17721_LPS_VS_CPG_6H_BMDM_UP	Genes up-regulated in comparison of dendritic cells (DC) stimulated with LPS (TLR4 agonist) at 6 h versus DC cells stimulated with CpG DNA (TLR9 agonist) at 6 h.	469	0.0002108993	0.4028177	0.000675301333956619	1.892915	20.07486	38	8691	0.019	0.004372339	32	198	198	ACVR1,ARG2,ARL4A,BRD2,CACUL1,CD164,DBNL,DOK1,FLNB,FNBP4,FURIN,GNA13,GTF2F1,HOXC13,IFIH1,IFT172,LRRC8C,LY96,PCNA,PCNX,RDH10,RILPL2,SAMHD1,SAR1A,SLC10A1,SLC12A6,STK4,TGM2,TNFSF8,UBE2H,UGDH,ZBP1
Detected: Decreased with HAART	50kb	MSigDB Immunologic Signatures	GSE17721_0.5H_VS_8H_PAM3CSK4_BMDM_UP	Genes up-regulated in comparison of dendritic cells (DC) stimulated with Pam3Csk4 (TLR1/2 agonist) at 0.5 h versus those stimulated at 8 h.	470	0.0002113247	0.4036302	0.000676144275560538	1.858266	21.52544	40	9319	0.02	0.004292306	32	197	197	ARHGAP23,ATP5O,BIN3,CD164,CPT1A,CYTH1,EEF1B2,EXOC4,FNBP1,GINS4,IFRD2,IFT172,INPP5D,KIAA0922,MBOAT1,MPND,NUFIP1,PGLS,PNPLA7,PPP1CA,PPP2R4,PRAF2,PRKDC,PTGER2,PYY,RPN1,SAAL1,SESN1,SLC25A51,SMAP2,TOB1,TSEN34
Detected: Decreased with HAART	50kb	MSigDB Immunologic Signatures	GSE360_T_GONDII_VS_B_MALAYI_LOW_DOSE_MAC_UP	Genes up-regulated in comparison of macrophages exposed to T. gondii versus macrophages exposed to 5 worms/well B. malayi.	471	0.0002118294	0.4045942	0.000677252921135175	1.892479	20.07948	38	8693	0.019	0.004371333	32	195	195	ALG3,ARAF,ATIC,ATP2A2,CDKN2C,CHAF1B,CLOCK,CPT1A,CTDNEP1,DNAJC13,EEF1B2,ESRRA,FLNB,GLIPR1,KCNA3,LSM4,MPHOSPH8,MTF1,MUC8,MYCL,NELFE,PDXK,PTPN9,RASSF1,RBM12,REPS1,RPP38,SERPINH1,SLBP,SLC46A3,SRRD,ZBTB25
Detected: Decreased with HAART	50kb	MSigDB Immunologic Signatures	GSE360_L_MAJOR_VS_B_MALAYI_HIGH_DOSE_MAC_DN	Genes down-regulated in comparison of macrophages exposed to L. major versus macrophages exposed to 50 worms/well B. malayi.	472	0.0002122215	0.4053431	0.000677966742281879	1.857867	21.53006	40	9321	0.02	0.004291385	38	200	200	AFG3L2,AGTPBP1,AP2S1,APOBEC3B,ATP5G1,C21orf33,CCNB1,CD4,CHAF1A,EIF3K,ESYT1,ETFDH,GATM,GLB1,HEXA,HLA-DMB,HSD11B2,INPP5D,IRF5,KCNJ1,LSM4,MDN1,MED8,NDUFB7,NDUFV1,PARD6A,PCK2,PRCP,PRDX2,PSME4,RAE1,RASSF1,SF3B2,SHMT2,SKIV2L,TAF10,TGIF2,TRAPPC6A
Detected: Decreased with HAART	50kb	MSigDB Immunologic Signatures	GSE1460_DP_THYMOCYTE_VS_NAIVE_CD4_TCELL_CORD_BLOOD_UP	Genes up-regulated in comparison of CD4 [GeneID=920] CD8 thymocytes versus naive CD4 [GeneID=920] T cells from cord blood.	473	0.0002123694	0.4056256	0.000677966742281879	1.910819	19.36343	37	8383	0.0185	0.004413694	31	197	198	AAGAB,ATIC,ATP5S,CHD9,CTNNBL1,DHTKD1,EDEM1,ENSG00000256646,FEN1,GFI1,HDAC7,HDGF,LRRC1,MPP1,NCBP1,NUDC,NUP155,PGRMC1,PPIA,PSIP1,PTEN,RASSF1,RNASEH2A,RNF8,SMARCA4,SRP9,TACC1,TOR1A,UBR7,VPS52,ZEB1
Detected: Decreased with HAART	50kb	MSigDB Immunologic Signatures	GSE1460_DP_VS_CD4_THYMOCYTE_UP	Genes up-regulated in comparison of CD4 [GeneID=920] CD8 thymocytes versus T cells from cord blood.	474	0.0002141708	0.4090662	0.000682191365178571	1.891391	20.09103	38	8698	0.019	0.00436882	35	205	206	AATF,ALDH2,ARL4A,CDKN2C,CEMP1,CSNK2B,CTC1,CTNNBL1,CXCR4,DHTKD1,FBXL12,GFI1,GSE1,LAIR1,LRRC1,MAP2K2,MAP2K6,MDC1,MPP1,MTMR2,NDUFV1,NUDC,OBFC1,PAF1,PHLPP1,POLR2F,PPM1G,RHOT2,RNF141,RPL39L,SKIV2L,SNRNP70,STMN1,UCK2,XBP1
Detected: Decreased with HAART	50kb	MSigDB Immunologic Signatures	GSE3982_MAST_CELL_VS_TH2_DN	Genes down-regulated in comparison of mast cells versus Th2 cells.	475	0.0002180075	0.4163943	0.000692351711795252	1.927701	18.6751	36	8085	0.018	0.00445269	34	200	201	APITD1-CORT,APOBEC3B,AURKA,BACH2,CASP9,CNOT7,CSNK2B,CTC1,CTPS1,EIF3I,EXOSC9,FRYL,GNL1,GPR56,LIG1,LMNB1,MPZL1,MRPS2,MSH2,MUTYH,NFAT5,POLR2C,POLR2D,PPP1R2,RPA1,SFXN1,SGSH,SPAG5,TDP1,TIPIN,TMEM204,TUSC2,XAB2,ZEB1
Detected: Decreased with HAART	50kb	MSigDB Immunologic Signatures	GSE3982_MEMORY_CD4_TCELL_VS_TH1_DN	Genes down-regulated in comparison of memory CD4 [GeneID=920] T cells versus Th1 cells.	476	0.0002193627	0.4189828	0.000695119458949704	1.871453	20.83942	39	9022	0.0195	0.004322767	34	201	201	APOBEC3B,ATP2A2,CD200,CDC6,CEBPG,COQ2,CSNK2B,DUSP4,DUSP6,EMC8,FAH,FES,FLOT1,GARS,GINS2,H2AFX,IER3,LRRC59,MSH2,NDUFAF3,P2RX5,P4HA1,PAF1,POLE2,PSMB10,PSMD14,RAB11FIP1,RCAN1,RECQL4,RNASEH2A,TIPIN,UBE2K,VDAC1,XRCC6
Detected: Decreased with HAART	50kb	MSigDB Immunologic Signatures	GSE22886_NAIVE_CD4_TCELL_VS_48H_ACT_TH2_UP	Genes up-regulated in comparison of naive CD4 [GeneID=920] T cells versus stimulated CD4 [GeneID=920] Th2 cells at 48 h.	477	0.0002237236	0.4273121	0.000705792727781872	1.852897	21.58781	40	9346	0.02	0.004279906	34	190	190	ADCK3,AHDC1,ALDH2,BAG3,BEX4,CIRBP,CLCN2,CUTA,CXCR4,DHRS3,EIF3D,ENTPD6,ETV3,FAM134B,FAM65B,FAU,ITPKB,KIAA0922,KLF9,LIPT1,PLEC,PXN,RAPGEFL1,RYK,SAMHD1,SLC48A1,TENC1,THBD,TMEM30B,UFM1,VPS9D1,ZBTB25,ZFPL1,ZNF318
Detected: Decreased with HAART	50kb	MSigDB Immunologic Signatures	GSE15750_WT_VS_TRAF6KO_DAY10_EFF_CD8_TCELL_UP	Genes up-regulated in comparison of wild type CD8 effector T cells at day 10 versus those from mice defficient for TRAF6 [GeneID=7189] at day 10.	478	0.0002240578	0.4279504	0.000705806800441501	1.924844	18.70281	36	8097	0.018	0.004446091	32	190	190	ARL4A,CABLES1,CD44,CHPT1,COG7,COQ10A,COQ7,CTGF,EBNA1BP2,ENTPD6,GPATCH11,HDDC3,HOOK2,HTRA4,IFT172,MESDC2,NSRP1,OPTN,PARP8,PSIP1,RB1,RNF6,RSG1,SFRP4,SH3BP2,SMAP2,SURF2,TEFM,TMEM97,UBE3D,WHAMM,XRCC6
Detected: Decreased with HAART	50kb	MSigDB Immunologic Signatures	GSE13493_DP_VS_CD8POS_THYMOCYTE_UP	Genes up-regulated in comparison of CD4 [GeneID=920] CD8 thymocytes versus CD8 thymocytes.	478	0.0002240578	0.4279504	0.000705806800441501	1.924844	18.70281	36	8097	0.018	0.004446091	27	186	186	BAP1,CACNB1,CD81,COL9A3,CSRNP1,FAM65A,GMEB2,IFIT2,KCNN4,LIX1L,MIER1,MORC2,MPP1,NKIRAS1,PDE5A,PLA2G5,PTCH1,RPS6KB2,SH3BP2,SHF,SLCO3A1,SYPL2,TCF12,TRPV2,TTLL1,USP3,YPEL2
Detected: Decreased with HAART	50kb	MSigDB Immunologic Signatures	GSE27786_CD8_TCELL_VS_NKTCELL_UP	Genes up-regulated in comparison of CD8 T cells versus NKT cells.	480	0.0002262298	0.4320989	0.000711601597207935	1.885971	20.14878	38	8723	0.019	0.004356299	32	192	193	ACVR1,ARHGAP15,BHLHB9,C1QBP,CTNNBL1,CTPS1,DPYSL2,EMB,FRYL,KCNN4,KMT2E,LYPD6B,MED6,MRPL23,MRRF,NIP7,OLIG3,OXSM,PHF7,RARA,RGCC,RLTPR,RRN3,RYK,SETX,SLC26A6,SMAP2,SMCHD1,SMIM14,SRSF7,STK38,TMEM121
Detected: Decreased with HAART	50kb	MSigDB Immunologic Signatures	KAECH_NAIVE_VS_DAY8_EFF_CD8_TCELL_UP	Genes up-regulated in comparison of naive versus effector CD8 T cells at the peak expansion phase (day8 after LCMV-Armstrong infection).	481	0.0002279994	0.4354789	0.000716115503595011	1.851115	21.6086	40	9355	0.02	0.004275788	30	194	194	APP,ATP13A1,BZW2,CCR7,CXXC5,DALRD3,DDIT4,DUSP6,FAM134B,FNTB,FOXP1,IL6R,IL7R,KCNN4,MAP7,P4HA1,PARP8,PLEKHA1,RGCC,RNF141,RPL14,RPS19,RPS8,SELL,SESN1,SKI,SKIV2L,SMAD7,TCF7,WDR6
Detected: Decreased with HAART	50kb	MSigDB Immunologic Signatures	GSE24634_NAIVE_CD4_TCELL_VS_DAY5_IL4_CONV_TREG_DN	Genes down-regulated in comparison of naive T cells at day 0 versus CD25+ regulatory T cell (Treg) treated with IL4 [GeneID=3565] at day 5.	482	0.0002307815	0.4407927	0.000722732700438917	1.921759	18.73284	36	8110	0.018	0.004438964	31	197	197	ACAT1,ACTB,AFG3L2,C1QBP,CAPZA1,CLPP,COQ7,DDX39A,DNAJC17,DPP3,ERLIN1,GINS4,GMPS,GSS,HDGF,HSPA2,KIF3A,KPNB1,MPP1,MRPS2,POLE2,PPAT,PPIA,PPP1R8,PSMG1,RAB8B,SLBP,TEFM,UBE2K,UBE2N,UTP14A
Detected: Decreased with HAART	50kb	MSigDB Immunologic Signatures	GSE17721_CTRL_VS_GARDIQUIMOD_12H_BMDM_UP	Genes up-regulated in comparison of control dendritic cells (DC) at 12 h versus those stimulated with Gardiquimod (TLR7 agonist) at 12 h.	483	0.0002436065	0.4652884	0.000755162510137581	1.878648	20.22731	38	8757	0.019	0.004339386	34	197	197	ANKH,ARHGAP17,ASF1B,C1QBP,CATSPERG,CCNI,CD81,CDC20,CENPF,CENPV,CORO1A,CREBRF,CTSA,EEF1B2,EIF3L,ELOVL6,FAM63A,HADHB,HMHA1,HPCAL1,MRPS24,MYL12B,NANP,NDUFA2,PARD6A,PGM1,RNPC3,RPL28,SAAL1,SKI,SLC25A39,STARD4,UPB1,WWOX
Detected: Decreased with HAART	50kb	MSigDB Immunologic Signatures	GSE14000_TRANSLATED_RNA_VS_MRNA_DC_DN	Genes down-regulated in comparison of polysome bound (translated) mRNA versus total mRNA in dendritic cells.	484	0.0002454549	0.4688189	0.000760341842908828	1.957134	17.37234	34	7521	0.017	0.004520675	34	179	182	A1BG,AP5S1,ARL5A,ATP6V1C2,BATF3,BCL7C,C11orf73,CIDEB,CRTAP,CTDNEP1,DUSP3,EEF1B2,EIF3L,LSM10,LST1,NDUFAF3,NDUFB10,PIGY,PYURF,RPL13A,RPL18,RPL19,RPL39L,RPLP0,RPLP1,RPS15A,RPS25,SLC25A51,SSNA1,SURF1,SYS1,YPEL3,ZDHHC4,ZNF688
Detected: Decreased with HAART	50kb	MSigDB Immunologic Signatures	GSE13485_DAY1_VS_DAY3_YF17D_VACCINE_PBMC_DN	Genes down-regulated in comparison of unstimulated peripheral blood mononuclear cells (PBMC) 1 day after stimulation with YF17D vaccine versus PBMC 3 days after the stimulation.	485	0.0002497298	0.4769839	0.000770795438932949	2.027926	15.28655	31	6618	0.0155	0.004684195	28	190	190	ACYP2,AURKA,CD164,CMPK2,CRK,CTNND1,DDX60L,DUSP6,FBXO6,FNIP2,IFIH1,IKBIP,LMBR1,MBOAT1,MPLKIP,MTF1,MVB12A,POP4,PPP2R3C,PSMG1,RNF170,SCLT1,SIDT2,SMNDC1,SUCLA2,TXNL1,WIPF2,ZNF641
Detected: Decreased with HAART	50kb	MSigDB Immunologic Signatures	GSE15930_NAIVE_VS_72H_IN_VITRO_STIM_TRICHOSTATINA_CD8_TCELL_UP	Genes up-regulated in comparison of CD8 T cells at 0 h versus those at 72 h after treatment with trichostatin A (TSA) [PubChem=5562].	486	0.0002514783	0.4803236	0.000773960174191229	1.893651	19.53898	37	8459	0.0185	0.004374039	29	190	190	ARSA,B4GALT1,BCL6,CNTRL,COQ10A,CXCR4,E2F5,EEF2K,EIF4H,ERCC2,GPR97,INSM1,KLF2,KLHL7,MAPK8IP3,MCOLN2,MYL6,NR1D2,PHF1,RAE1,RPS15A,SH2B3,SH3GL1,SIAH1,TLE4,TRAFD1,USP2,USP34,WNT11
Detected: Decreased with HAART	50kb	MSigDB Immunologic Signatures	GSE22886_NAIVE_BCELL_VS_NEUTROPHIL_UP	Genes up-regulated in comparison of naive B cells versus unstimulated neutrophils.	487	0.0002630327	0.5023925	0.000804891342887777	1.908112	18.86681	36	8168	0.018	0.004407444	31	186	188	ACAT1,AKAP1,BACH2,CD200,CD81,DDHD2,DDX39A,DNAJC16,EIF3L,FAIM3,GPR18,HLA-DMB,MDN1,MUTYH,NAP1L1,P2RX5,PSMD14,RPL15,RPL28,RPLP1,RPS19,RPS25,RPS27A,SETBP1,SMAD3,SRSF7,STAP1,SZT2,TMSB10,WDR6,ZBTB40
Detected: Decreased with HAART	50kb	MSigDB Immunologic Signatures	GSE32423_CTRL_VS_IL7_IL4_MEMORY_CD8_TCELL_DN	Genes down-regulated in comparison of memory CD8 T cells versus those treated with IL4 [GeneID=3565] and IL7 [GeneID=3574].	488	0.0002644345	0.5050699	0.000808602924642857	1.870531	20.31509	38	8795	0.019	0.004320637	30	197	197	ACAT1,ACAT2,ALDOA,ARHGDIA,ASXL2,CACNB1,CSNK2B,CTDNEP1,CYTH1,FNTB,FXR2,GLIPR2,HLA-DMB,LRP8,MFAP3,MYO1C,P2RX5,PLEKHH3,POLE2,PSMD14,SERF2,SH3BP2,SH3GL1,SMG9,SPAG5,SRA1,SRP68,ZBP1,ZBTB7B,ZDHHC8
Detected: Decreased with HAART	50kb	MSigDB Immunologic Signatures	GSE2706_UNSTIM_VS_8H_R848_DC_DN	Genes down-regulated in comparison of unstimulated dendritic cells (DC) at 0 h versus DCs stimulated with R848 for 8 h.	489	0.000266517	0.5090475	0.000813228280114041	1.970576	16.74638	33	7250	0.0165	0.004551724	25	179	180	AEN,BIRC3,CCR7,CMPK2,CYTIP,DDX60L,DESI1,DUSP4,EDEM1,ETV3,GPR137B,IFIH1,IFIT2,IL15,INSIG1,MAML2,MASTL,MCOLN2,MMP7,PLXNC1,SESN3,SLAMF1,TNF,TNFAIP3,ZNF732
Detected: Decreased with HAART	50kb	MSigDB Immunologic Signatures	GSE360_L_DONOVANI_VS_B_MALAYI_LOW_DOSE_MAC_UP	Genes up-regulated in comparison of macrophages exposed to L. donovani versus macrophages exposed to 5 worms/well B. malayi.	490	0.000270174	0.5160323	0.000823213447686833	1.868407	20.33818	38	8805	0.019	0.00431573	36	195	195	ARL4A,BAZ1B,CAPN7,CD164,CHUK,CIR1,CSNK2B,DDB1,DNAJC13,DRG1,E2F1,IK,KCNA3,LDHA,LPP,LRRFIP1,MBOAT7,MLH1,MPHOSPH8,MYL12A,MYL6,PDE2A,PDXDC1,PGRMC1,PTGER2,PTPN9,RHOC,RUNX3,SEC11A,SH3BP5,SLC30A1,SRRD,TAF6,TRIM38,TUBB,TXNL1
Detected: Decreased with HAART	50kb	MSigDB Immunologic Signatures	GSE17721_POLYIC_VS_PAM3CSK4_0.5H_BMDM_DN	Genes down-regulated in comparison of dendritic cells (DC) stimulated with poly(I:C) (TLR3 agonist) at 0.5 h versus DC cells stimulated with Pam3Csk4 (TLR1/2 agonist) at 0.5 h.	491	0.0002739503	0.5232451	0.000829406813507779	1.88496	19.62906	37	8498	0.0185	0.004353966	29	196	196	ACVR1,AGL,ANKH,BECN1,C6orf120,CDIP1,CRTAP,CUTA,DDHD2,DNAJB9,EDEM1,EIF3L,FASTKD5,FGL2,HADHA,KCNN4,MAFG,NCOA6,PTGER2,RALGDS,RNF44,RNMTL1,RPL3L,SLC25A30,TRIM26,TRPV4,UBE2N,WBP2,ZNF276
Detected: Decreased with HAART	50kb	MSigDB Immunologic Signatures	GSE11864_CSF1_IFNG_VS_CSF1_IFNG_PAM3CYS_IN_MAC_UP	Genes up-regulated in comparison of macrophages cultured with M-CSF [GeneID=1435] and IFNG [GeneID=3458] versus macrophages cultured with M-CSF [GeneID=1435], IFNG [GeneID=3458] and Pam3Cys (TLR2 agonist).	492	0.000275751	0.5266844	0.000831916864693446	1.884295	19.63599	37	8501	0.0185	0.004352429	31	189	189	AKTIP,AP3S1,ARHGAP15,C20orf27,CALHM2,CEMP1,CNOT7,CYHR1,DOCK8,EIF3D,EIF4A3,ENTPD6,ESYT1,FES,HDDC3,LAPTM5,LDHA,LIX1L,MAF,MYCL,PARL,PHF7,PRPF6,RASGRP4,SDHD,STMN1,TCF19,TCFL5,TMEM97,VCL,ZFYVE19
Detected: Decreased with HAART	50kb	MSigDB Immunologic Signatures	GSE14000_TRANSLATED_RNA_VS_MRNA_16H_LPS_DC_DN	Genes down-regulated in comparison of polysome bound (translated) mRNA versus total mRNA 16 h after LPS (TLR4 agonist) stimulation.	493	0.0002782078	0.5313769	0.00083814749598874	2.014835	15.38588	31	6661	0.0155	0.004653956	32	168	169	ANKRD40,AP3S1,ARIH2,ARL5A,C11orf73,CECR5,CHURC1,CNOT7,COMMD7,DUSP3,EI24,ESRRA,GPR160,ITGA2,JOSD1,LSM4,LST1,PCP2,PIGH,PIGY,POLR2D,PTEN,PYURF,SSNA1,SURF1,TAF10,VTI1B,YPEL3,ZDHHC4,ZNF688,ZNF706,ZSWIM7
Detected: Decreased with HAART	50kb	MSigDB Immunologic Signatures	GSE29618_PDC_VS_MDC_UP	Genes up-regulated in comparison of plasmacytoid dendritic cells (DC) versus myeloid DCs.	494	0.0002862314	0.546702	0.000856293936687631	1.862695	20.40055	38	8832	0.019	0.004302536	25	182	184	APP,ARF1,ARHGAP4,ATP8A1,B4GALT1,CIRBP,CYFIP2,DCK,ERN1,FAM65A,FLNB,IRF7,LAIR1,LTB,MAP2K6,PCNT,SCAMP4,SETBP1,SLC20A1,SLC7A6,STMN1,TRAF4,TSPAN3,VAMP1,XBP1
Detected: Decreased with HAART	50kb	MSigDB Immunologic Signatures	GSE3982_BCELL_VS_BASOPHIL_UP	Genes up-regulated in comparison of B cells versus basophils.	495	0.0002924403	0.558561	0.000872005416225627	1.878329	19.69836	37	8528	0.0185	0.004338649	31	179	180	ABCB9,BACH2,CECR5,CHMP7,CORO7,DNAJC11,DUS2L,EEF1B2,FAIM3,FANCG,GAA,INTS3,LTB,MAVS,MCF2L,PPAT,PRIM1,RPP38,RSG1,SDR39U1,SETBP1,SHMT2,SRPRB,SZT2,TCF3,TCFL5,TNFRSF1B,TSPAN3,USP2,ZBP1,ZDHHC4
Detected: Decreased with HAART	50kb	MSigDB Immunologic Signatures	GSE17974_0H_VS_24H_IN_VITRO_ACT_CD4_TCELL_DN	Genes down-regulated in comparison of untreated CD4 [GeneID=920] T cells at 0 h versus the untreated cells at 24 h.	496	0.0002925017	0.5586782	0.000872005416225627	1.916829	18.25932	35	7905	0.0175	0.004427577	29	188	188	APITD1-CORT,AURKA,BAZ1B,CCNE1,CD200,CDCA5,CHAF1B,CTPS1,DNAJC17,ELP5,EXOSC3,GINS3,H2AFX,LRWD1,MCOLN2,MTMR2,NCBP1,PFAS,POLR2F,POLR3D,RBM6,RNASEH2A,SMG9,TCF19,TIPIN,TNF,UCK2,WDR41,ZNF239
Detected: Decreased with HAART	50kb	MSigDB Immunologic Signatures	GSE29617_DAY3_VS_DAY7_TIV_FLU_VACCINE_PBMC_2008_DN	Genes down-regulated in comparison of peripheral blood mononuclear cells (PBMC) from TIV influenza vaccinee at day 3 post-vaccination versus those at day 7 post-vaccination.	497	0.0002945633	0.5626159	0.0008763207	1.982789	16.13889	32	6987	0.016	0.004579934	20	155	155	EDEM1,FANCD2,GLCCI1,GPR97,GTF3C2,HDDC3,HMGXB3,P4HTM,SLC12A6,SLC7A6,SNRNP70,STARD5,STMN3,TCF3,TMEM63A,TP53INP1,VAMP1,XBP1,ZBTB25,ZBTB40
Detected: Decreased with HAART	50kb	MSigDB Immunologic Signatures	GSE17721_PAM3CSK4_VS_GADIQUIMOD_16H_BMDM_UP	Genes up-regulated in comparison of dendritic cells (DC) stimulated with Pam3Csk4 (TLR1/2 agonist) at 16 h versus DC cells stimulated with Gardiquimod (TLR7 agonist) at 16 h.	498	0.0003005784	0.5741047	0.000892355152843273	1.894198	19.0054	36	8228	0.018	0.004375304	30	199	200	ANKEF1,ATP6V1C2,BIRC3,COTL1,EI24,KLF7,LGALS1,MAP3K2,MBTPS1,MMP20,NR1D1,P2RX5,PYY,RIC8A,RNF144A,SEPT2,SEZ6L2,SFXN1,SHMT1,SLC39A1,SNRNP70,SYNE1,TMEM173,TMEM234,TNF,TOMM40L,TOR1A,USP34,USP53,VCL
Detected: Decreased with HAART	50kb	MSigDB Immunologic Signatures	GSE20366_TREG_VS_NAIVE_CD4_TCELL_UP	Genes up-regulated in comparison of TregLP versus TconvLP (see Table 1S in the paper for details).	499	0.0003018964	0.5766221	0.000894407258408304	1.91344	18.29166	35	7919	0.0175	0.00441975	31	188	188	ARL16,ARL5A,CD81,CDC14A,CTPS1,DUSP4,EXOSC8,FAIM3,GBP4,GPX7,IKZF4,ITGA6,LCA5,MIER1,MPP1,MYO1E,P4HA1,PHLPP1,PIM1,PTCH1,RRAGD,SAMHD1,SELL,SESN1,SLC35D1,SOCS2,SRSF2,TGFBR1,UBASH3B,ZDHHC20,ZPBP2
Detected: Decreased with HAART	50kb	MSigDB Immunologic Signatures	GSE27786_CD4_TCELL_VS_NEUTROPHIL_UP	Genes up-regulated in comparison of CD4 [GeneID=920] T cells versus neutrophils.	500	0.0003101622	0.5924098	0.000913836461252581	1.910545	18.31938	35	7931	0.0175	0.004413063	31	189	189	ANKRD37,APOBEC2,AQR,EIF3K,FAU,FLNB,FYTTD1,GAA,KDELC1,KDSR,KLF3,LCMT2,MAP3K1,MRS2,MYO1E,NUP214,PDXK,PHF20,POLE2,PPFIA1,PPP2R4,PSIP1,PSMB10,SHMT1,SLC35D1,SMARCA5,USP34,WHAMM,ZCCHC11,ZNF266,ZNF707
Detected: Decreased with HAART	50kb	MSigDB Perturbation	PILON_KLF1_TARGETS_DN	Genes down-regulated in erythroid progenitor cells from fetal livers of E13.5 embryos with KLF1 [GeneID=10661] knockout compared to those from the wild type embryos.	1	0.000000000000000000000000000000000000000000009152495	0.00000000000000000000000000000000000000003078899	0.000000000000000000000000000000000000000039181831095	2.118571	182.1983	386	78879	0.193	0.004893571	328	1906	1908	ABHD5,ABI1,ACADM,ACAT1,AGL,AGO2,AGPAT6,AGTPBP1,ALDH2,ALG5,ANKLE2,ANP32E,ANTXR2,AP3S1,APAF1,APOBEC3B,AQR,ARFGEF1,ARHGAP15,ARHGAP17,ARHGAP4,ARL1,ARL6IP4,ATG12,ATIC,BACH1,BAZ1B,BCL7C,BCL9,BCR,BHLHB9,BIRC3,BRD1,BRD2,BZW2,C10orf54,C11orf73,C6orf136,CAB39,CAPN7,CARD10,CASP8,CBFB,CCM2,CCT6A,CCT8,CD164,CD44,CDC42,CDK6,CEACAM1,CELF1,CEP57L1,CHAF1B,CKLF,CLASP1,CNOT7,CNPY4,CORO1A,CORO7,COTL1,COX10,CRIP1,CTC…
Detected: Decreased with HAART	50kb	MSigDB Perturbation	PUJANA_BRCA1_PCC_NETWORK	Genes constituting the BRCA1-PCC network of transcripts whose expression positively correlated (Pearson correlation coefficient, PCC &gt;= 0.4) with that of BRCA1 [GeneID=672] across a compendium of normal tissues.	2	0.0000000000000000000000002606555	0.0000000000000000000008768451	0.00000000000000000000055793309775	1.887586	154.6949	292	66972	0.146	0.004360031	257	1632	1636	AATF,ABI1,ACADM,ACAT2,ACTB,ACVR2B,AFG3L2,AIFM1,ALDH5A1,ANKLE2,ANP32E,AP3S1,APITD1-CORT,ARIH2,ATG12,ATIC,ATP5O,ATP5S,AURKA,BAZ1B,BET1,BNIP1,BZW1,C14orf2,C16orf80,C1QBP,CAPZA1,CASP2,CBFB,CCNB1,CCNE1,CCT6A,CCT8,CD47,CD96,CDC14A,CDC20,CDC6,CDK13,CDKN2C,CEBPG,CENPF,CHAF1A,CHAF1B,CHEK2,CHUK,CNTRL,CORO1A,CPT1A,CREG1,CRHR2,CTCF,CTPS1,CXCR4,DCAF7,DCK,DDX39A,DUT,E2F1,E2F4,E2F5,EBNA1BP2,EDEM1,EEF1B2,EFCAB11…
Detected: Decreased with HAART	50kb	MSigDB Perturbation	PUJANA_ATM_PCC_NETWORK	Genes constituting the ATM-PCC network of transcripts whose expression positively correlated (Pearson correlation coefficient, PCC &gt;= 0.4) with that of ATM [GeneID=472] across a compendium of normal tissues.	3	0.000000000000000000000004652591	0.00000000000000000001565132	0.000000000000000000006639247357	1.926856	137.0108	264	59316	0.132	0.004450738	224	1412	1416	AATF,ABHD3,ABI1,ACADM,ACTB,ANKRD12,ANP32E,AP3S1,APC,APOBEC3C,ARHGAP4,ARIH2,ATG12,ATIC,ATP5S,AURKA,B2M,BAZ1B,BCL6,BET1,BRD1,C14orf2,C1QBP,CAP1,CAPZA1,CASP10,CASP2,CASP8,CBFB,CCHCR1,CCNE1,CCT8,CD47,CD96,CDC14A,CDC20,CDK13,CDKN2C,CELF1,CHAF1A,CHAF1B,CHEK2,CHMP7,CHUK,CIR1,CLK2,CNTRL,CORO1A,CPT1A,CREG1,CRHR2,CTCF,CXCR4,DCAF7,DCK,DDX28,DDX39A,DDX5,DNAJC13,DUT,DYRK2,E2F4,E2F5,EDEM1,EEF1B2,EIF4A3,EIF4H,E…
Detected: Decreased with HAART	50kb	MSigDB Perturbation	MARSON_BOUND_BY_FOXP3_UNSTIMULATED	Genes with promoters bound by FOXP3 [GeneID=50943] in unstimulated hybridoma cells.	4	0.0000000000000000000007624185	0.000000000000000002564776	0.000000000000000000466273371214286	2.028535	104.5089	212	45245	0.106	0.004685601	193	1193	1195	ABCA7,ACAT1,ADCK3,AGO2,AKT1S1,ARG2,ARHGAP1,ARHGAP15,ARIH1,ARL4A,ARL6IP6,ASCC1,ATF5,ATG12,B4GALT1,BBS4,BZW2,C10orf54,C11orf82,C7orf10,CAB39,CASC5,CCDC113,CCNI,CD226,CD28,CEP57L1,COPG1,CPT1A,CREB3L4,CREBL2,CRYBA4,CSTB,CTGF,CYTIP,DAK,DCK,DDB1,DDIT4,DEGS2,DHRS3,DNAJB12,DOK2,DUSP6,DUT,EDARADD,EDEM1,EEA1,EID1,EIF3K,EIF5,ERN1,ETV3,FAM160A2,FAM63A,FGL2,FNTB,FOXO3,FTH1,GARS,GATA3,GGNBP2,GLIPR1,GNA13,GPR18…
Detected: Decreased with HAART	50kb	MSigDB Perturbation	LEE_DIFFERENTIATING_T_LYMPHOCYTE	Genes enriched at every T lymphocyte differentiation stage compared to the early passage fetal thymic stromal cultures (TSC).	5	0.00000000000000000005328531	0.0000000000000001792518	0.00000000000000002851430151375	3.680315	19.29182	71	8352	0.0355	0.008500958	41	181	182	ALDH5A1,ARHGAP15,ATP8A1,BRD2,CD96,CDK13,CEP350,CORO1A,CXCR4,CYFIP2,CYTH1,DOCK8,FNBP1,GATA3,HDAC4,HMHA1,IKZF1,IL7R,KIAA0922,KLHL6,KMT2E,LAPTM5,LTB,MAP4K1,MGAT4A,MZT2B,OCIAD1,PSMB9,RCSD1,RGCC,SELL,SLC46A3,SORL1,SRSF7,TBC1D10C,TCF7,TRAPPC6A,TXNIP,USP34,VAMP1,ZNF266
Detected: Decreased with HAART	50kb	MSigDB Perturbation	KRIGE_RESPONSE_TO_TOSEDOSTAT_24HR_UP	Genes up-regulated in HL-60 cells (acute promyelocytic leukemia, APL) after treatment with the aminopeptidase inhibitor tosedostat (CHR-2797) [PubChem=15547703] for 24 h.	6	0.000000000000000002131753	0.000000000000007171217	0.0000000000000006084023062	2.155054	71.92395	155	31138	0.0775	0.004977841	126	702	702	ADAL,ADORA3,AGFG1,AGO4,AKTIP,ANTXR2,APOLD1,ARFGAP3,ATF5,ATG2A,BATF3,BCL6,BIN2,BST1,C10orf54,CARHSP1,CASP8,CCNI,CDKN1A,CNOT7,CREBL2,CTAGE5,CTTN,DDIT4,DNAJB9,DPYSL2,DUSP4,DUSP6,EDEM1,EFCAB11,EIF5,FAM134B,FAM63A,FLOT1,FTH1,GARS,GLIPR1,GNL1,GPR137B,HLA-A,ID2,IRF2BPL,ISL2,ITPKB,JAK1,KDM6B,KIAA1841,KLF10,KLF9,LGALS1,LPIN2,LPP,MAML3,MAP1LC3B,MAP7,MFSD8,MID1IP1,MUTYH,MYL12A,MYO1G,N4BP2L2,NAGK,NDE1,NFAT5,…
Detected: Decreased with HAART	50kb	MSigDB Perturbation	BLALOCK_ALZHEIMERS_DISEASE_UP	Genes up-regulated in brain from patients with Alzheimer's disease.	7	0.000000000000000003458267	0.00000000000001163361	0.0000000000000009253025641875	1.674765	176.1442	295	76258	0.1475	0.003868447	240	1669	1673	ADCK3,AKAP1,ANAPC2,AP5S1,APBA3,APP,ARFGAP1,ARG2,ARHGAP1,ARHGAP17,ARIH2,ATF5,BACH2,BAD,BCAN,BCL6,BIN3,BIRC2,BMP10,BMPR1A,BRD1,BRD2,CASP9,CBFB,CCHCR1,CCNI,CD164,CD44,CDC14A,CDC6,CDIP1,CDK13,CDKN2C,CEP350,COQ7,COTL1,CTDSP2,CTNNBL1,CTRL,CYHR1,CYTH1,DAG1,DCAF7,DDX39A,DHODH,DPF3,DUT,E2F5,EDF1,EFNA1,EIF5,ELF4,ELOVL6,ERAL1,ERLIN2,EXOSC8,F2R,FAHD2A,FGFR3,FNBP1,FOXN3,FOXO3,FTH1,GIPC1,GMEB2,GMPS,GPR56,GPR65…
Detected: Decreased with HAART	50kb	MSigDB Perturbation	OSMAN_BLADDER_CANCER_DN	Genes down-regulated in blood samples from bladder cancer patients.	8	0.000000000000000004825722	0.00000000000001623373	0.000000000000001215230346	2.667676	37.86067	101	16391	0.0505	0.006161918	73	375	377	ARF1,ARIH2,ASXL2,ATP8B2,AVIL,BACH2,C21orf33,CD47,CELF1,CHST11,CKLF,CTDSP2,CYB561D1,CYTIP,DEDD2,DIABLO,EDF1,EEF1B2,EPC1,EPM2AIP1,FAIM3,FAU,GART,GLIPR1,GPR18,H3F3A,IKBIP,IKZF1,ITPKB,KIAA1967,LTB,MAML2,MLX,MLXIP,MPRIP,MPZL1,MTCH1,NFATC1,P2RX5,PHF1,PHF20,PM20D2,PML,PRUNE,RPA1,RPL13A,RPL14,RPL15,RPL19,RPL28,RPLP0,RPS25,SAFB,SART3,SCAP,SERF2,SERTAD2,SIAH1,SKI,SLC7A6,SURF1,SYS1,TEFM,TLE4,TMEM41B,TMEM63A…
Detected: Decreased with HAART	50kb	MSigDB Perturbation	KRIGE_RESPONSE_TO_TOSEDOSTAT_6HR_DN	Genes down-regulated in HL-60 cells (acute promyelocytic leukemia, APL) after treatment with the aminopeptidase inhibitor tosedostat (CHR-2797) [PubChem=15547703] for 6 h.	9	0.00000000000000002543723	0.00000000000008557084	0.00000000000000518556103	1.988208	88.01895	175	38106	0.0875	0.004592453	143	856	858	ACADSB,ADCK3,ADORA3,ADRB2,AKAP1,ALDH5A1,ALG3,AMD1,ANKS6,ANTXR2,ARHGDIA,ARL5A,ATP5G1,AURKAIP1,B4GALT5,BCR,BIN2,BZW2,C11orf82,C17orf89,C1QBP,C20orf27,CABLES1,CCDC113,CCDC124,CD81,CECR5,CENPV,CFDP1,CLPTM1L,COPRS,CORO7,CRELD1,CTRL,DHODH,DNAJB9,DNAJC11,DPYSL2,DUSP3,DUSP4,DUT,DYRK2,EBNA1BP2,EEF2K,EI24,EMC8,ENSG00000256646,EXOSC3,FUS,GALNT14,GART,GEMIN5,GPR183,HDAC4,HDDC2,HDGF,IFT57,IKBIP,IKZF1,IL17D,IL…
Detected: Decreased with HAART	50kb	MSigDB Perturbation	BRUINS_UVC_RESPONSE_LATE	Late response genes: differentially expressed only 12 h after UV-C irradiation of MEF cells (embryonic fibroblast).	10	0.00000000000000003555403	0.0000000000001196038	0.00000000000000691849101954546	1.882878	105.6893	199	45756	0.0995	0.004349156	168	1095	1096	AAGAB,AATF,ABHD5,ACADSB,ACN9,ACTB,ADRB2,AIFM1,APOBEC3B,APP,ARAF,ARHGAP17,ASF1B,ATF5,ATIC,ATP5S,ATP6V1G2,B4GALT1,BCL6,BCR,BET1,BMPR2,BTBD11,C11orf73,C22orf23,C6orf120,CA13,CAB39,CAMKMT,CASP8,CCNE1,CENPV,CFDP1,CHAF1A,CHAF1B,CHEK2,CHPT1,CHRNE,CMIP,CNNM2,COQ7,CRTAP,CTF1,CYTIP,DBNL,DCAF7,DCK,DIABLO,DRG1,DUT,DYRK2,E2F1,EBNA1BP2,ELK3,EMC8,ENSG00000256206,EPG5,ERAL1,EXOSC3,EXOSC8,FAH,FAM114A2,FBXO6,GAP43…
Detected: Decreased with HAART	50kb	MSigDB Perturbation	PUJANA_CHEK2_PCC_NETWORK	Genes constituting the CHEK2-PCC network of transcripts whose expression positively correlates (Pearson correlation coefficient, PCC &gt;= 0.4) with that of CHEK2 [GeneID=11200].	11	0.0000000000000001582735	0.0000000000005324321	0.0000000000000282320355625	2.072418	72.86175	151	31544	0.0755	0.004786964	127	790	794	AATF,ACAT2,AGL,ANP32E,AP3S1,ATG12,ATIC,ATP5O,ATP5S,AURKA,BAZ1B,BET1,BZW1,C14orf2,C16orf80,C1QBP,CAPZA1,CASP2,CBFB,CCNB1,CCT8,CD47,CDC20,CDC6,CDKN2C,CEBPG,CENPF,CHAF1A,CHEK2,CHUK,CNTRL,CPT1A,CTCF,CTPS1,DCAF7,DCK,DDX39A,DUT,E2F5,EEF1B2,EIF4A3,EIF4H,ENSG00000256206,ENSG00000256646,EXOSC8,FEN1,GMPS,GNA13,GPR18,GTSE1,HDGF,IDI1,INSIG1,ISG20L2,KIAA0922,KIFC1,LDHA,LIG1,LMNB1,LSM4,MCM4,MED6,MSH2,NAP1L1,NC…
Detected: Decreased with HAART	50kb	MSigDB Perturbation	NUYTTEN_NIPP1_TARGETS_DN	Genes down-regulated in PC3 cells (prostate cancer) after knockdown of NIPP1 [GeneID=5511] by RNAi.	12	0.0000000000000002379067	0.0000000000008003181	0.0000000000000390919197888889	1.967332	85.90313	169	37190	0.0845	0.004544232	139	806	809	AAGAB,ABHD3,ACTB,AKT1S1,ALDH5A1,AMFR,ANP32E,ANTXR2,APOLD1,ARL1,ARL6IP6,ATF5,ATP2A2,AURKA,B4GALT1,BMPR2,C11orf82,CAPZA1,CASP9,CDK6,CDKN2C,CEACAM1,CHPT1,CLOCK,CPT1A,CREBL2,CRIP1,CRK,CRTAP,CXXC5,DAG1,DDX39A,DHRS3,DHTKD1,DOCK11,DOK7,DPYSL2,EPHB3,ERLIN1,ERLIN2,ESAM,ESYT2,ETV4,F2R,FAM111B,FAM120A,FAM89B,FNBP1,FOXN3,FZD4,GINS3,GIPC1,GPR56,H2AFX,HDGF,HOXA13,IGFBP6,IL6R,INF2,KCNN4,KCTD20,KCTD5,KDSR,KLF2,K…
Detected: Decreased with HAART	50kb	MSigDB Perturbation	KRIGE_RESPONSE_TO_TOSEDOSTAT_24HR_DN	Genes down-regulated in HL-60 cells (acute promyelocytic leukemia, APL) after treatment with the aminopeptidase inhibitor tosedostat (CHR-2797) [PubChem=15547703] for 24 h.	13	0.000000000000001120419	0.00000000000376909	0.000000000000147860577617647	1.890245	94.69671	179	40997	0.0895	0.004366173	148	950	952	ACADSB,ACAT1,ADCK3,ADRB2,AKAP1,ALDH5A1,ALG3,AMD1,ANKS6,ARHGDIA,ARL4A,ARL5A,ATP5G1,AURKAIP1,B4GALT5,BCR,BZW2,C11orf82,C17orf89,C19orf24,C1QBP,C20orf27,CABLES1,CCDC113,CCDC124,CD81,CDK6,CECR5,CENPV,CFDP1,CLPTM1L,COPRS,CORO7,CRELD1,CTRL,DHODH,DNAJC11,DUSP3,DUT,DYRK2,EBNA1BP2,EEF2K,EGR1,EI24,EMC8,ENSG00000256646,ESYT2,EXOSC3,FOXN3,FUS,GALNT14,GART,GEMIN5,GPR183,HDAC4,HDDC2,HDGF,IFRD2,IFT57,IKBIP,IKZF…
Detected: Decreased with HAART	50kb	MSigDB Perturbation	DANG_BOUND_BY_MYC	Genes whose promoters are bound by MYC [GeneID=4609], according to MYC Target Gene Database.	14	0.000000000000001887411	0.000000000006349251	0.00000000000022444462475	1.824405	106.336	194	46036	0.097	0.004214093	172	1102	1106	ACADM,ACPL2,ACYP2,AIFM1,AKAP1,ALDH2,ALG5,AMD1,APBA3,APC,APP,AQR,ARF1,ARL1,ASB16,ATF7,ATG12,ATP5O,ATP5S,ATP6V1G2,BAZ1B,BIRC3,BZW1,C20orf24,CACNB1,CAPZA1,CASP9,CBX1,CCHCR1,CCNB1,CCT8,CD164,CDC6,CDK6,CFDP1,CIR1,CLCN2,CRAT,CREBL2,CSTB,CUTA,CYTIP,DCK,DDB1,DDX5,DIABLO,DRG1,E2F1,EEA1,EIF3I,EIF3K,EIF4H,EMC8,ENSG00000256206,EPC1,ERLIN1,EXOSC8,FAH,FGF9,FLOT2,FRY,FXR2,GALC,GINS2,GNL1,GSK3B,GSTP1,H2AFX,HADHB…
Detected: Decreased with HAART	50kb	MSigDB Perturbation	KRIGE_RESPONSE_TO_TOSEDOSTAT_6HR_UP	Genes up-regulated in HL-60 cells (acute promyelocytic leukemia, APL) after treatment with the aminopeptidase inhibitor tosedostat (CHR-2797) [PubChem=15547703] for 6 h.	15	0.00000000000000199321	0.000000000006705158	0.000000000000230619784054054	1.928802	86.58223	167	37484	0.0835	0.004455234	137	863	863	ACAT1,ADAL,AGFG1,AGO4,AKTIP,APOLD1,ARFGAP3,ARL4A,ATF5,ATG2A,AURKAIP1,BATF3,BCL6,BST1,C10orf54,C19orf24,C1QBP,CARHSP1,CASP8,CCNI,CDK6,CDKN1A,CNOT7,CREBL2,CTAGE5,CTTN,DDIT4,DNAJB9,DUSP6,EDEM1,EFCAB11,EGR1,EIF5,ESYT2,FAM134B,FAM63A,FLOT1,FOXN3,FTH1,GARS,GLIPR1,GNL1,GPR137B,HLA-A,ID2,IFRD2,IFT57,IKZF5,IRF2BPL,ISL2,ITPKB,JAK1,KDM6B,KLF10,KLF9,LGALS1,LPIN2,LPP,MAML3,MAP1LC3B,MAP7,MFSD8,MID1IP1,MUTYH,MY…
Detected: Decreased with HAART	50kb	MSigDB Perturbation	ZHENG_BOUND_BY_FOXP3	Genes whose promoters are bound by FOXP3 [GeneID=50943] based an a ChIP-chip analysis.	16	0.00000000000003687922	0.0000000001240617	0.00000000000309568511411765	2.289339	44.99116	103	19478	0.0515	0.005288017	81	464	465	AGO2,ANKH,ANKRD11,AQR,ARHGAP15,ARL4A,ASXL2,BCL6,BZW2,CCR7,CD200,CD226,CD28,CD44,CD96,CHURC1,CYTH1,CYTIP,DUSP6,ELK3,ENPP6,ENSG00000182319,ENSG00000256206,ESYT2,ETV3,FOXP1,GATA3,GLCCI1,GPR18,GPR183,GPR65,HERC3,IFNGR1,IFT57,IL7R,ITGA6,JAK1,KAT6B,KDSR,KLF2,KLF3,LRRC8C,MAP3K1,MKL1,MLLT3,MRS2,NR4A2,NUS1,OLIG3,OSBPL8,P4HA1,PARP8,POLI,PTGER2,RAB8B,RB1,RCBTB2,RCSD1,SAMHD1,SELL,SELP,SESN1,SLAMF1,SLC30A7,SM…
Detected: Decreased with HAART	50kb	MSigDB Perturbation	RODRIGUES_THYROID_CARCINOMA_POORLY_DIFFERENTIATED_DN	Genes down-regulated in poorly differentiated thyroid carcinoma (PDTC) compared to normal thyroid tissue.	17	0.00000000000006070806	0.0000000002042219	0.00000000000499790778576923	1.943226	75.64742	147	32750	0.0735	0.00448855	120	723	723	AGO2,AHCYL2,AKAP1,ALDH2,ALDH5A1,ANO10,APOLD1,ARHGAP1,ATP8A1,BBIP1,BCR,BEX4,CCL28,CD44,CD47,CDK13,CHD9,CHPT1,CIRBP,CLDN10,CSRNP1,CTAGE5,CTGF,CTNND1,CYTH1,DEDD2,DHRS1,DHRS3,EFNA1,ENSG00000182319,EPB41L5,EPM2AIP1,FAM63A,FLNB,FMNL3,FNBP1,FOXP1,GATM,GGNBP2,GLCCI1,GLIPR2,GLUL,GPBP1L1,GPR160,GPRASP1,H3F3A,HERC1,HOOK3,HSCB,HSD17B6,IFNGR1,KLHDC1,L3MBTL1,LIFR,LONP2,LRP8,LRRFIP1,MAF,MAP3K1,MARK3,MBP,MED29,M…
Detected: Decreased with HAART	50kb	MSigDB Perturbation	JISON_SICKLE_CELL_DISEASE_DN	Genes down-regulated in peripheral blood mononuclear cells (PBMC) from sickle cell disease patients compared to those from healthy subjects.	18	0.0000000000001321122	0.0000000004444254	0.00000000000975124703793104	3.120794	18.58501	58	8046	0.029	0.007208551	44	174	175	BBIP1,BRD1,CCR7,CCSER2,CIRBP,CXCR4,DDX5,DYRK2,EEF1B2,EIF3D,EIF3K,ESR1,FGF9,FNBP4,GPR183,ITPKB,ITPR3,JAK1,KLF9,MCF2L,MSH2,NAP1L1,PNMT,POLR2H,PTMA,RNF44,RPL14,RPL19,RPL7,RPLP0,RPLP1,RPS27A,RUNX3,SAFB2,SLC4A7,SNRNP70,SRSF2,SRSF5,TCF3,TGFB1,TMED10,TXNIP,VPS52,ZCCHC11
Detected: Decreased with HAART	50kb	MSigDB Perturbation	TIEN_INTESTINE_PROBIOTICS_24HR_UP	Genes up-regulated in Caco-2 cells (intestinal epithelium) after coculture with the probiotic bacteria L. casei for 24h.	19	0.0000000000001735065	0.0000000005836759	0.0000000000119803439758065	2.120667	54.22823	115	23477	0.0575	0.004898411	95	547	547	ACAT2,AMD1,ANP32E,APITD1-CORT,APOBEC3B,AURKA,AURKAIP1,C12orf5,C14orf2,C1QBP,CBFB,CCNB1,CDC42,CELF1,CENPF,CKLF,COTL1,CREG1,DAG1,DCK,DPP3,DUT,EI24,EID1,EIF4A3,ERLIN1,FASTKD5,FEN1,FUS,GINS2,GINS3,GLUL,GTF3C2,GTSE1,H3F3A,HEG1,ID2,IDI1,KLHL7,LSM4,LYRM2,MCM4,MGST3,MORC2,MPZL1,MRPL22,MRPS2,MRPS28,MRS2,MTCH1,MYL6,NDUFA2,NIP7,NUDC,NUDT15,PACSIN2,PCNA,PGS1,PLXNA1,PNN,POLDIP2,POLE2,POLR2F,PRDX2,QDPR,RBM12,R…
Detected: Decreased with HAART	50kb	MSigDB Perturbation	SENESE_HDAC1_TARGETS_UP	Genes up-regulated in U2OS cells (osteosarcoma) upon knockdown of HDAC1 [GeneID=3065] by RNAi.	20	0.0000000000001775497	0.0000000005972772	0.000000000012064924852381	2.307291	41.60724	96	18013	0.048	0.005329484	75	431	431	AGO2,AKT1S1,ANP32E,ANTXR2,ARHGDIA,BACH1,BIRC3,CBFB,CD44,CDK6,CELF1,CHST11,CTTN,DESI1,DNAJB9,DOCK4,DUSP3,EDEM1,ELK3,EPG5,ESYT2,FUS,G3BP2,GALC,GART,GLIPR1,GNA13,GPR65,GSK3B,IL24,IL6R,IL7R,ITGA2,ITGA6,ITGB1,KLF3,LTB,LY96,MAP3K2,MCM4,MFAP3,MLX,MMP9,MSANTD4,MTMR2,NFE2L2,PLEC,PRDM2,PRPF6,PSME4,PTPN12,PXN,RAB35,RAB8B,RB1,RGMB,RNF6,RPAP3,SLC6A6,SLC7A6,SPOPL,TAOK1,TCFL5,TFAM,TGFBR1,TGM2,TNFAIP3,TNFRSF10B,…
Detected: Decreased with HAART	50kb	MSigDB Perturbation	GRAESSMANN_APOPTOSIS_BY_DOXORUBICIN_DN	Genes down-regulated in ME-A cells (breast cancer) undergoing apoptosis in response to doxorubicin [PubChem=31703].	21	0.0000000000001878914	0.0000000006320667	0.000000000012568173178125	1.580559	167.0295	264	72312	0.132	0.003650846	231	1731	1732	AATF,ACTB,ACVR1,ADCK3,AHDC1,ALDOA,ALG14,ALG3,ALKBH4,ANKH,ANKRD13B,ARFGEF1,ARIH1,ASNSD1,ATP2A2,ATP5G1,BCL9,BCR,BET1,BMPR1A,BNIP1,C11orf73,C19orf10,C1QBP,C20orf27,C21orf33,C6orf136,CAP1,CAPZA1,CASP2,CBX1,CBX8,CCNI,CD200,CD44,CDC6,CEBPG,CEP57L1,CHEK2,CLOCK,CLPP,CNOT7,CRELD1,CRK,CTCF,CTDSP2,CTTN,CUTA,DHODH,DHRS11,DHX36,DIABLO,DIP2B,DNAJB12,DNAJC13,DRG1,DUSP12,EEA1,EEF2K,EFR3A,EID1,ELK3,ELOVL6,ENSG000…
Detected: Decreased with HAART	50kb	MSigDB Perturbation	MARSON_BOUND_BY_FOXP3_STIMULATED	Genes with promoters bound by FOXP3 [GeneID=50943] in hybridoma cells stimulated by PMA [PubChem=4792] and ionomycin [PubChem=3733].	22	0.0000000000002132327	0.0000000007173148	0.0000000000140438336723077	1.855612	85.68601	159	37096	0.0795	0.004286176	146	985	988	AGO2,AGPAT6,ANTXR2,APAF1,ARG2,ARIH1,ARIH2,ARL10,ARL6IP6,ATG12,BACH1,BBS4,BIN3,BIRC3,BZW2,C11orf82,C7orf10,CAB39,CAP1,CCDC113,CCNI,CD28,CD47,CEP57L1,CSRNP1,CSTB,CTGF,CTPS1,CYTIP,DDIT4,DDX39A,DNAJB12,DPYSL2,DUSP6,DUT,EDEM1,EEA1,EID1,EIF5,ELL3,EPM2AIP1,ERN1,ETV3,FAH,FAM160A2,FAM63A,FGL2,FLOT1,FTH1,FYTTD1,GGNBP2,GLIPR1,GPR18,GPR65,HADHA,HADHB,HERC1,HOOK2,HOOK3,IER3,IKBIP,INSIG1,ISCU,ITGB7,JOSD1,KANSL…
Detected: Decreased with HAART	50kb	MSigDB Perturbation	HSIAO_HOUSEKEEPING_GENES	Housekeeping genes identified as expressed across 19 normal tissues.	23	0.0000000000007656131	0.000000002575522	0.000000000043701195748	2.236706	43.36734	97	18775	0.0485	0.005166445	81	392	393	ACTB,ALDOA,AP3S1,ARAF,ARF1,ARHGAP1,ATIC,ATP5G1,ATP5O,B2M,BECN1,BRD2,C1QBP,CAP1,CAPZA1,CCNI,CD164,CD81,CIRBP,COX10,COX4I1,CSNK2B,CSTB,CTDSP2,DDB1,DDX5,EEF1B2,EIF4A3,EIF4H,FTH1,FUS,GLUL,GSTP1,H3F3A,HLA-A,HLA-DOA,ITGB1,ITPK1,JOSD1,LDHA,LGALS1,MLH1,MPRIP,NAP1L1,PHB2,PIM1,PPIA,PRDX1,PSME1,PTMA,RPL13A,RPL14,RPL18,RPL19,RPL28,RPL7,RPLP0,RPLP1,RPS15A,RPS19,RPS25,RPS26,RPS27A,RPS8,SEPT2,SF3B2,SNRNP70,SON,…
Detected: Decreased with HAART	50kb	MSigDB Perturbation	MARTENS_TRETINOIN_RESPONSE_DN	Genes down-regulated in NB4 cells (acute promyelocytic leukemia, APL) in response to tretinoin [PubChem=444795]; based on Chip-seq data.	24	0.0000000000008964461	0.000000003015645	0.0000000000504958651855263	1.91894	71.91471	138	31134	0.069	0.004432453	126	777	779	ACAT2,ACD,APOA2,ARL6IP4,ATF5,ATP5G1,AURKA,B2M,BLOC1S3,C6orf120,CABLES2,CARNS1,CCT6A,CENPV,CHCHD2,CIRBP,COMTD1,COX4I1,CREB3L4,DDX5,DUT,E2F1,EEF1B2,EIF5,ELL3,ERAL1,ERP29,EXOSC8,FAM89B,FTH1,FZD1,GFI1,GJD3,GLUL,GP1BA,H2AFX,H3F3A,HDGF,HENMT1,IRF2BP1,IRF2BP2,LAIR1,LYRM2,MEPCE,MID1IP1,MIF4GD,MLX,MPLKIP,MRPS7,MTIF2,MUTYH,MYL12A,MYO1G,NDNL2,NDUFAF3,NDUFB10,NEURL2,NIP7,PAICS,PCBP1,PCNA,PGLS,PHB2,PNMA1,PNN,…
Detected: Decreased with HAART	50kb	MSigDB Perturbation	GRUETZMANN_PANCREATIC_CANCER_UP	Genes up-regulated in pancreatic ductal adenocarcinoma (PDAC) identified in a meta analysis across four independent studies.	25	0.000000000004506428	0.00000001515962	0.000000000238173065037037	2.305702	36.86512	85	15960	0.0425	0.005325815	60	361	361	ACVR1,AKAP1,ANXA5,ARHGAP1,ARHGDIA,ARL4A,BIRC3,BST1,BZW1,CBFB,CD47,CENPF,CLOCK,CSTB,CTPS1,CXCR4,CYTH1,DUSP6,DYRK2,ELF4,EVPL,FLOT2,ITGA2,ITPR3,KDSR,KLF5,LAPTM5,LCP2,LDHA,MBOAT7,MMP11,MMP9,MYL12A,NDUFB7,NR1D1,P4HA1,PLEC,PLN,PPP1R8,PRDX1,PRKDC,PSMD14,PTPN12,PTPN9,RALBP1,S100P,SERPINH1,SERTAD2,SIDT2,SLBP,SMAD3,SORL1,SPINT2,STMN1,TMSB10,TNFAIP3,TUBB,VDAC1,WNK1,YWHAZ
Detected: Decreased with HAART	50kb	MSigDB Perturbation	PENG_RAPAMYCIN_RESPONSE_UP	Genes up-regulated in BJUB cells (B-lymphoma) in response to rapamycin [PubChem=6610346] treatment.	26	0.00000000001188664	0.00000003998666	0.000000000565407842666667	2.726829	22.00358	60	9526	0.03	0.006298551	32	204	205	ALDH2,ARHGAP1,BCL6,CENPF,CIRBP,CLOCK,CRAT,CRHR2,CRIP1,CTDSP2,CTTN,CYTH1,DOK2,FANCG,GPX7,H2AFX,HDAC5,JAK1,KCNMB1,LAPTM5,LRRC59,MTMR2,MUTYH,POU2F2,QSOX1,RAB11FIP3,SORL1,SPOCK2,SURF1,TAF10,TRAPPC6A,TXNIP
Detected: Decreased with HAART	50kb	MSigDB Perturbation	NUYTTEN_EZH2_TARGETS_DN	Genes down-regulated in PC3 cells (prostate cancer) after knockdown of EZH2 [GeneID=2146] by RNAi.	27	0.00000000001403386	0.00000004720991	0.00000000064601026516129	1.748355	92.08659	161	39867	0.0805	0.004038428	146	975	980	ACADSB,ACD,ACN9,ADCK3,APITD1-CORT,ARL1,ARL6IP6,AURKA,BAG3,BAZ1B,C11orf82,C1orf56,CASC5,CASP9,CCM2,CCNB1,CCNE1,CDC20,CDC42,CDCA5,CENPF,CHAF1A,CNPY4,CREB3L4,CREBL2,CYHR1,DCK,DDHD2,DDX39A,DOCK8,EDEM1,EFCAB11,EPB41L5,ETV4,EXOSC3,EXOSC8,F2R,FAM103A1,FANCA,FANCD2,FANCG,FLOT1,FOXN3,FZD4,GART,GINS2,GINS4,GNL1,GPANK1,GSG2,GTSE1,H2AFX,HOOK2,HSD17B6,IDI1,IK,IL1RAP,IRF2BP2,IRF5,ISCU,ITGA6,ITGB1,KIF18B,KIF3A,…
Detected: Decreased with HAART	50kb	MSigDB Perturbation	BENPORATH_MYC_MAX_TARGETS	Set 'Myc targets2': targets of c-Myc [GeneID=4609] and Max [GeneID=4149] identified by ChIP on chip in a Burkitt's lymphoma cell line; overlap set.	28	0.00000000001704258	0.00000005733124	0.000000000767992473473684	1.847514	73.61245	136	31869	0.068	0.00426747	119	787	791	AIFM1,AMD1,APBA3,ARL1,ATG12,ATP5S,BAZ1B,C20orf24,CACNB1,CAPZA1,CCT8,CD164,CDC6,CDK6,CIR1,CLCN2,CREBL2,CUTA,CYTIP,DDB1,DDX5,DIABLO,DRG1,EEA1,EIF3I,EIF3K,EIF4H,ENSG00000256206,EPC1,ERLIN1,FLOT2,FRY,FTH1,FXR2,GALC,GINS2,GNL1,H2AFX,HADHB,HERC1,HLA-A,HOOK2,HSF2BP,HSPA2,HTRA2,IER2,IFNGR1,LDHA,LIPT1,MBD4,MKLN1,MKRN1,MLX,MMP15,MPC1,MSH2,MTF1,NCBP1,NDUFA2,NDUFB4,NDUFS1,NDUFV1,NFAT5,NFKBIB,NR1D1,NUFIP1,NUP…
Detected: Decreased with HAART	50kb	MSigDB Perturbation	DIAZ_CHRONIC_MEYLOGENOUS_LEUKEMIA_UP	Genes up-regulated in CD34+ [GeneID=947] cells isolated from bone marrow of CML (chronic myelogenous leukemia) patients, compared to those from normal donors.	29	0.00000000002233808	0.0000000751453	0.000000000945297169514563	1.601391	131.7605	211	57043	0.1055	0.003698964	191	1378	1381	ABI1,ACADM,ACAT1,ACVR1,AGL,AIFM1,AKAP1,ALDH5A1,ALG3,ALG5,AMD1,APITD1-CORT,ARAF,ARF1,ARIH2,ARL1,ARL5A,ATG12,ATIC,ATP2A2,ATP5O,AUP1,BECN1,BIRC2,BRD1,C1QBP,C21orf33,CAB39,CAPN7,CASP10,CASP8,CBFB,CBX1,CCNI,CCT6A,CCT8,CD47,CDC37,CFDP1,CHPT1,CNOT7,CREG1,CRIP1,CTCF,CTNNBL1,CTNND1,DAG1,DDB1,DPP3,DRG1,DUSP12,DUT,EI24,EID1,EIF3I,EIF4H,EIF5,ELF4,ENSG00000256206,ENSG00000256646,ETFDH,F2R,FAM65B,FBXW2,FLOT2,F…
Detected: Decreased with HAART	50kb	MSigDB Perturbation	FLECHNER_PBL_KIDNEY_TRANSPLANT_REJECTED_VS_OK_DN	Genes down-regulated in peripheral blood lymphocytes (PBL) from patients with acute transplant rejection compared to those from patients with well functioning kidneys more than 1-year post transplant.	30	0.00000000002597824	0.0000000873908	0.00000000103937238728972	4.988944	5.411967	27	2343	0.0135	0.01152369	17	50	50	CHAF1A,CTCF,EIF3K,FTH1,GPR56,IK,ITGB1,LTB,POLR2H,PTGER2,RALBP1,RPL28,SAFB2,SETD1A,SLC3A2,STK38,TMEM63A
Detected: Decreased with HAART	50kb	MSigDB Perturbation	SPIELMAN_LYMPHOBLAST_EUROPEAN_VS_ASIAN_UP	Genes up-regulated in lymphoblastoid cells from the European population compared to those from the Asian population.	31	0.00000000003169085	0.000000106608	0.00000000123335026227273	2.061471	48.50905	100	21001	0.05	0.004761678	85	482	482	APAF1,APBA3,ARF1,ARHGAP1,AUP1,AURKA,B2M,B4GALT1,BAZ1B,C1QBP,CCHCR1,CDC20,CDC42,CENPF,CFDP1,CHUK,COPG1,COX4I1,CSTB,CTTN,DOK1,DPYSL2,EI24,FANCA,FAU,GIPC1,GMPS,GNL1,GSS,GTF3C1,H2AFX,IFNGR1,LCP2,LSM4,LTB,MAP2K2,MBOAT7,MRPL23,MUTYH,MYL6,NAP1L1,NBAS,NDUFA2,NDUFB4,NDUFB7,PCK2,PEX6,PGLS,PIN1,PKN1,POLRMT,POMZP3,PRDX2,PTMA,RECQL4,RGS14,RPL19,RPN1,RPS25,RPS27L,RPS8,SAFB,SF3A2,SLC4A7,SMARCA4,SMARCD2,SNRNP40,…
Detected: Decreased with HAART	50kb	MSigDB Perturbation	CHEOK_RESPONSE_TO_MERCAPTOPURINE_DN	Genes specifically down-regulated in pediadric acute lymphoblastic leukemia (ALL) patients by mercaptopurine [PubChem=667490].	32	0.00000000005235275	0.0000001761147	0.00000000198338161725664	8.440139	2.014185	17	872	0.0085	0.01949541	7	21	21	APOBEC3B,CIR1,GSS,LST1,SH3BP5,SORL1,SPOCK2
Detected: Decreased with HAART	50kb	MSigDB Perturbation	RUTELLA_RESPONSE_TO_HGF_DN	Genes down-regulated in peripheral blood monocytes by HGF [GeneID=3082].	33	0.00000000008976909	0.0000003019832	0.00000000317604524206612	2.518194	25.01793	63	10831	0.0315	0.005816637	46	227	228	BATF3,CCNI,CDKN1A,CHPT1,CIRBP,CRIP1,CXCR4,CYTH1,DDIT4,DPEP2,DPYSL2,DUSP6,EGR1,FNBP1,GALC,HADHA,HDDC2,ITPK1,KIAA0922,KLF10,LMNB1,LPP,LTB4R,MAP4K1,MPRIP,NDE1,NEK3,NR4A2,NUP214,PGS1,PTGER2,RAB11FIP1,RGCC,RPL28,RUNX3,SDR39U1,SELL,SH3BP5,SMAD3,SON,SORL1,SPINT2,TLE4,TSEN34,ZNF185,ZNF395
Detected: Decreased with HAART	50kb	MSigDB Perturbation	GOBERT_OLIGODENDROCYTE_DIFFERENTIATION_UP	Genes up-regulated during later stage of differentiation of Oli-Neu cells (oligodendroglial precursor) in response to PD174265 [PubChemID=4709].	34	0.0000000001063968	0.0000003579188	0.00000000373348115409836	1.975902	53.14029	105	23006	0.0525	0.004564027	93	546	546	ACPL2,AEN,ANP32E,APITD1-CORT,ASF1B,AURKA,BATF3,C11orf82,CCNB1,CCNE1,CDC20,CDC6,CDCA5,CDKN2A,CDKN2C,CENPF,CEP89,CHAF1B,CHEK2,CTC1,DCAF7,DUSP12,DUT,E2F1,ELOVL6,ENKD1,ERAL1,EXOSC8,FANCA,FANCD2,FEN1,FGFR3,FMNL3,GAP43,GEMIN5,GFOD2,GINS2,GNL1,GSG2,GTSE1,H2AFX,HDAC4,ID1,IFIT2,IFRD2,ITFG3,JAK1,KIF18B,L3MBTL2,LIG1,LIMK1,LMNB1,LPIN2,LSM4,MCM4,MDC1,MMS22L,NCAPH2,NES,NSL1,NUP54,PAFAH1B3,PBXIP1,PHF1,PLEKHO1,P…
Detected: Decreased with HAART	50kb	MSigDB Perturbation	KINSEY_TARGETS_OF_EWSR1_FLII_FUSION_UP	Genes up-regulated in TC71 and EWS502 cells (Ewing's sarcoma) by EWSR1-FLI1 [GeneID=2130;2314] as inferred from RNAi knockdown of this fusion protein.	35	0.0000000002080773	0.000000699972	0.00000000695921032265625	1.6243	112.0483	182	48509	0.091	0.003751881	165	1225	1227	AATF,ABHD3,ACN9,ACTB,AEN,AGO2,ANKH,ANP32E,APITD1-CORT,ARF1,ARG2,ARHGAP17,ARIH2,ARL6IP6,ASF1B,ATF7,ATP2A2,AURKA,BCL6,BNIP1,BRF2,BZW1,C11orf82,C1QBP,C6orf136,CA13,CASC5,CCNB1,CDC20,CDC6,CDCA5,CDK13,CENPF,CENPV,CHAF1A,CHAF1B,CHAMP1,CHEK2,CSTF1,CTPS1,CYP4F22,DCK,DDX39A,DPF3,DUS2L,E2F1,E2F5,EMC8,EXOSC3,EXOSC9,FANCA,FANCD2,FANCG,FEN1,FNIP2,FUS,GART,GATA3,GEMIN5,GHITM,GINS2,GINS3,GINS4,GLOD4,GORASP2,GTS…
Detected: Decreased with HAART	50kb	MSigDB Perturbation	DACOSTA_UV_RESPONSE_VIA_ERCC3_DN	Genes down-regulated in fibroblasts expressing mutant forms of ERCC3 [GeneID=2071] after UV irradiation.	36	0.0000000002561031	0.0000008615308	0.0000000083692929091603	1.758796	79.03134	139	34215	0.0695	0.004062546	118	839	840	ABI1,ACVR1,AGFG1,AGO2,AHDC1,ALCAM,ANKLE2,APC,APP,AQR,ARFGEF1,ARIH1,AURKA,BAZ1B,BMPR1A,CASP8,CBFB,CCSER2,CDK13,CDS2,CENPF,CEP350,CHD9,CLASP1,CLOCK,CTAGE5,CTCF,CTGF,CYTH1,DNAJC13,DOCK4,DUSP4,E2F5,EFR3A,FGF2,FLNB,FOXN3,FOXO3,FRYL,GMPS,GSE1,GSK3B,GTF3C2,HDAC4,HEG1,HPCAL1,ID1,IER3,IL1RAP,IL7R,INTS3,ITGA6,KAT6B,KIAA0922,KLF10,KLF7,LMNB1,LRRFIP1,MARK3,MDN1,MECOM,MICU2,MKL1,MKLN1,MNT,MSH2,MTIF2,N4BP2L2,N…
Detected: Decreased with HAART	50kb	MSigDB Perturbation	MORI_EMU_MYC_LYMPHOMA_BY_ONSET_TIME_UP	Genes correlated with the early tumor onset in the Emu-myc transgenic mouse lymphoma model.	37	0.0000000003632918	0.000001222114	0.0000000115203866355556	3.463436	10.3943	36	4500	0.018	0.008	29	108	108	APITD1-CORT,C19orf40,CBX1,CEP89,CHCHD10,CYFIP2,DCK,DYRK2,ELOVL6,GEMIN5,GINS2,KIF18B,LGALS9,LIG1,MMS22L,MUTYH,PDE2A,PHB2,PLEKHA2,SHMT1,SMARCA4,SMARCD2,SPAG5,SRSF2,TCF3,TIPIN,TRAF4,TRIM28,UBE3D
Detected: Decreased with HAART	50kb	MSigDB Perturbation	MARTENS_BOUND_BY_PML_RARA_FUSION	Genes with promoters occupied by PML-RARA fusion [GeneID=5371,5914] protein in acute promyelocytic leukemia(APL) cells NB4 and two APL primary blasts, based on Chip-seq data.	38	0.000000000468856	0.000001577232	0.0000000144400901870504	1.929077	53.91178	104	23340	0.052	0.00445587	82	423	423	ACSF3,ADORA3,ALDH2,ANKRD11,ANP32E,B4GALT1,CD164,CDS2,COTL1,CSTF1,CTCF,CUTA,CXXC5,DDIT4,DDX5,DNAJB12,ELF4,FAM89B,FHOD1,FLNB,FNBP1,GALC,GPR97,GSE1,HDAC4,HMHA1,HPCAL1,ID1,ID2,IRF2BP2,IZUMO4,KLF2,LAPTM5,LCP2,LMBR1,LTB4R,LYL1,MAML2,MBP,MFSD8,MMP9,NRXN2,NUAK2,NUDT15,PGLS,PITPNM2,PLEKHA2,PLEKHO1,PREX1,PRKCD,PTEN,PXN,RAB11FIP1,RAB11FIP3,RAB20,RARA,RCSD1,RNF149,RPS19,RTFDC1,RUNX3,SEC11A,SH3BP2,SKI,SLC6A6,…
Detected: Decreased with HAART	50kb	MSigDB Perturbation	KIM_ALL_DISORDERS_OLIGODENDROCYTE_NUMBER_CORR_UP	Genes whose expression was significantly and positively correlated with the number of perineuronal oligodendrocytes in the layer III of BA9 brain region.	39	0.0000000004982409	0.000001676082	0.0000000151251166859155	1.736431	80.62514	140	34905	0.07	0.004010887	122	749	750	ACD,AFG3L2,ALDH2,ALDOA,AMFR,AP2S1,ARL4A,ATP5G1,ATP5O,BAP1,BECN1,BEX4,C1QBP,CAP1,CCT8,CD200,CD81,CIRBP,CORO1A,COX4I1,CSNK2B,CSTB,CTCF,CTDNEP1,CTSA,CYFIP2,DDB1,DDHD2,DGKZ,DNAJC11,DOCK4,DPYSL2,DRG1,DYNC1H1,EFR3A,EID1,EIF2B4,EIF3D,EIF3K,EIF6,ENTPD6,ERP29,ESYT1,EXOC3,FAM89B,FAU,FXR2,GTF3C1,HADHA,HADHB,HDGF,HPCAL1,IDI1,IER2,ISCU,JOSD1,LGALS1,MAP1LC3B,MCF2L,MNT,MRPL23,MRPL49,NDUFAF3,NDUFS1,NDUFV1,NELFE,…
Detected: Decreased with HAART	50kb	MSigDB Perturbation	FEVR_CTNNB1_TARGETS_DN	Genes down-regulated in intestinal crypt cells upon deletion of CTNNB1 [GeneID=1499].	40	0.0000000005645997	0.000001899313	0.000000016744546922069	1.951451	51.24391	100	22185	0.05	0.00450755	84	545	545	AAGAB,ACAT2,ADCK3,ASF1B,BCL7C,C11orf73,C11orf82,C16orf80,CBFB,CBX1,CD44,CDC20,CDC6,CHAF1B,CHEK2,CNOT7,CPT1A,CTC1,CTCF,CTPS1,DCK,DDX5,DHX36,DRG1,E2F1,E2F5,EIF3L,EIF5,ENSG00000256206,EPHB3,FEN1,FZD1,GART,GMPS,GSG2,GTPBP10,HDGF,KCNN4,KIFC1,LIG1,LPP,MCM4,MSH2,NAP1L1,NEUROG3,NUP155,PAICS,PCNA,PNN,POLE2,PPAT,PRIM1,PTEN,RGCC,ROR2,RPA1,RRP1B,SCLT1,SHMT1,SLBP,SLC4A7,SMARCA5,SOS2,SPAG5,SQRDL,SRSF2,SRSF7,ST…
Detected: Decreased with HAART	50kb	MSigDB Perturbation	PUJANA_BRCA2_PCC_NETWORK	Genes constituting the BRCA2-PCC network of transcripts whose expression positively correlated (Pearson correlation coefficient, PCC &gt;= 0.4) with that of BRCA2 [GeneID=675] across a compendium of normal tissues.	41	0.0000000005671477	0.000001907885	0.000000016744546922069	2.106651	39.39902	83	17057	0.0415	0.004866037	78	417	417	AATF,ACAT2,ANP32E,AURKA,C16orf80,CASP2,CBX1,CCNB1,CD47,CDC20,CDC6,CDKN2C,CENPF,CHAF1A,CHEK2,CNTRL,CSTF1,CTCF,CTPS1,CXCR4,DDX39A,DUT,E2F1,EXOSC8,EXOSC9,FANCA,FANCG,FEN1,FNBP4,GATA3,GMPS,GTSE1,H2AFX,HDAC4,HSF2,IL15,INSIG1,KCTD20,KIAA0922,KIFC1,LIG1,LMNB1,LSM4,MAP2K6,MCM4,MLH1,MSH2,MUTYH,PAICS,PCNA,PEX1,PHF20,PNN,POLE2,PRIM1,PRKDC,PRR3,PSIP1,RAE1,RB1,RCBTB2,RNASEH2A,RPA1,SMARCA4,SPAG5,SRP9,STMN1,TBC…
Detected: Decreased with HAART	50kb	MSigDB Perturbation	PENG_LEUCINE_DEPRIVATION_UP	Genes up-regulated in BJAB cells (B-lymphoma) after leucine [PubChem=857] deprivation.	42	0.0000000006588727	0.000002216448	0.0000000190300304919463	2.90124	15.51061	45	6715	0.0225	0.006701415	26	143	143	ALDH2,ATF5,ATP8A1,BACH1,CDKN1A,CIRBP,CTAGE5,CYTH1,GARS,HDAC5,KIAA0922,LAPTM5,LRRC59,MAP1LC3B,MLH1,PCK2,PDE6D,PSPH,SHMT2,SHOC2,SLC3A2,SORL1,SURF1,TRAPPC6A,TXNIP,UBE2N
Detected: Decreased with HAART	50kb	MSigDB Perturbation	SENESE_HDAC1_AND_HDAC2_TARGETS_UP	Genes up-regulated in U2OS cells (osteosarcoma) upon knockdown of both HDAC1 and HDAC2 [GeneID=3065;3066] by RNAi.	43	0.0000000006623393	0.000002228109	0.0000000190300304919463	2.497753	23.22087	58	10053	0.029	0.005769422	41	224	224	AGO2,ANTXR2,BIRC3,CBFB,CCNE1,CHST11,DOCK4,ELK3,ESYT2,GNA13,IL24,IL6R,IL7R,ITGA6,ITGB1,KDSR,LAPTM5,LTB,MCM4,MMP9,PLEC,POU2F2,PRPF6,PSME4,PTPN12,PXN,RAB35,RPAP3,RRAGD,SH2B3,SPOPL,TFAM,TGM2,TMEM65,TMOD1,TNFAIP3,TNFRSF10B,TRIM38,UBASH3B,WDR6,ZBED2
Detected: Decreased with HAART	50kb	MSigDB Perturbation	CHICAS_RB1_TARGETS_SENESCENT	Genes up-regulated in senescent IMR90 cells (fibroblast) after knockdown of RB1 [GeneID=5925] by RNAi.	44	0.00000000071655	0.000002410474	0.0000000201812536184211	1.934945	52.19788	101	22598	0.0505	0.004469422	79	541	541	ABHD3,ACADM,APITD1-CORT,ARL6IP6,BIRC3,BTBD11,C6orf136,CCNE1,CDC42,CDC6,CENPV,CKLF,CRIP1,DCK,DDIT4,DUT,DYNC1H1,EGR1,EXOSC8,FAH,FANCG,FEN1,FZD1,GINS2,GLCCI1,GLUL,GMPS,GTPBP10,IL24,JAM2,KDELC2,KIAA1841,KLHL7,KPNB1,LAPTM5,LMNB1,LPP,MBD4,MCM4,MLH1,MMP9,MRI1,MSH2,NDE1,NETO2,OSBPL8,PAICS,PCNA,PDP1,POU2F2,PREX1,PRIM1,PRKDC,PSIP1,PTMA,RDH10,RNASEH2A,RPA1,SAMHD1,SESTD1,SLBP,SLC20A1,SON,SPEN,STMN3,SYNJ2,TGI…
Detected: Decreased with HAART	50kb	MSigDB Perturbation	BUYTAERT_PHOTODYNAMIC_THERAPY_STRESS_UP	Genes up-regulated in T24 (bladder cancer) cells in response to the photodynamic therapy (PDT) stress.	45	0.0000000008769183	0.000002949953	0.0000000242199176922581	1.73278	79.06368	137	34229	0.0685	0.004002454	119	788	789	ABHD3,ABHD5,ABI1,ACVR1,ANKRD12,ARFGAP3,ARIH1,BACH1,BAG3,BET1,BRD1,BRD2,BRF2,C6orf106,CCSER2,CDC42,CDKN1A,CEBPG,CELF1,CIR1,CPT1A,DDIT4,DHRS3,DNAJB9,EIF5,FAM65A,FBXL12,FGF2,FNBP4,FTH1,GMEB2,GNA13,GPBP1L1,GPR137B,GSE1,GSK3B,HDAC5,HMHA1,HSF2,HUS1,IER3,IKZF5,IL15,IL24,IL6R,IRF7,ITGA2,KDM2A,KDM6B,KLF10,KLF3,KLF5,KLF9,MAFG,MAP1LC3B,MAP3K2,MAP3K9,MARK3,MBP,MKL1,MKLN1,MKRN1,MTF1,MXD4,N4BP2L2,NCOA6,NFAT5,N…
Detected: Decreased with HAART	50kb	MSigDB Perturbation	BENPORATH_CYCLING_GENES	Genes showing cell-cycle stage-specific expression [PMID=12058064].	46	0.0000000009306345	0.000003130654	0.0000000253760910477707	1.835732	62.6453	115	27121	0.0575	0.004240257	106	641	645	A1BG,ABCA7,ACAP3,ACD,AGFG1,AMD1,ANP32E,ARL4A,ASF1B,AURKA,BAG3,BIRC2,BIVM,CAPN7,CCNB1,CCNE1,CDC20,CDC42,CDC6,CDKN2C,CENPF,CHAF1A,CHAF1B,CHEK2,CRK,CTCF,CTNND1,DCAF7,DNAJB9,DUSP4,E2F1,E2F5,FANCA,FANCD2,FANCG,FBXL20,FEN1,GINS2,GINS3,GSE1,GTSE1,H2AFX,HLA-DOA,HPS4,HSF2,INSM1,ITPR3,KDELC1,KIFC1,KLF9,KPNB1,LMNB1,LPP,MAP2K6,MAP3K2,MASTL,MBD4,MCM4,MDC1,MEPCE,MNT,MRI1,MRPS2,MSH2,NDE1,NFE2L2,NUDT4,ODF2,PCNA,…
[truncated: 372 more rows]
