# Supplementary material for: Effects of highly active antiretroviral therapy initiation on epigenomic DNA methylation in persons living with HIV
Source: Front Bioinform. 2024 May 24;4:1357889. doi: 10.3389/fbinf.2024.1357889 (PMC11157437; doi:10.3389/fbinf.2024.1357889)
Supplement: Supplementary file 2 [file Table3.CSV]

group	extend	Ontology	ID	Desc	Rank	HyperP	HyperBonfP	HyperFdrQ	RegionFoldEnrich	ExpFgRegions	FgRegionsHit	BgRegionsHit	FgSetTermCov	TermCov	NumFgGenesHit	NumBgGenesHit	TotalGenes	FgGeneNames
Undetected: Decreased with HAART	50kb	Disease Ontology	DOID:417	autoimmune disease	10	0.000000000000000000000000000791175	0.000000000000000000000001768276	0.0000000000000000000000000282299424568965	2.382377	81.43127	194	35254	0.097	0.005502922	106	813	814	ADARB1,ADRB2,ATG16L1,BCL2,BCL2L11,BMI1,C3AR1,CASP8,CCR2,CCR4,CCR7,CD226,CD247,CD28,CD4,CD40LG,CD47,CDH5,CENPA,CHIT1,CHRNE,CHUK,CIITA,CTLA4,CX3CR1,CXCR3,CXCR4,CXCR6,DDR1,ELF1,ESR1,ETS1,FLI1,FOXO1,FOXO3,FOXP1,FURIN,GATA3,HMHA1,HPS4,HSD11B1,IER3,IKZF1,IL12RB2,IL23A,IL2RA,IL4,IL5,IL6ST,IL7R,IRF1,ITGA6,ITGAE,ITGAM,ITGB1,ITGB2,LAIR1,LGALS1,LMNA,LRRK2,LY6E,MALT1,MAN2A1,MMP9,MT2A,NCOA4,NFE2L2,NFKBIL1,NOS…
Undetected: Decreased with HAART	50kb	Disease Ontology	DOID:0050117	disease by infectious agent	11	0.000000000000000000000000002549937	0.000000000000000000000005699109	0.0000000000000000000000000858064166097561	1.971598	143.5384	283	62142	0.1415	0.004554086	160	1415	1416	ADD1,ADORA2A,ADRB2,AGO2,ANXA5,APH1B,APOBEC3B,APOBEC3C,BACH2,BAG3,BBC3,BCL2,BCL2L11,BID,BIRC3,CASP10,CASP8,CCR2,CCR7,CD247,CD28,CD34,CD4,CD40LG,CD93,CDH5,CHIT1,CHUK,CIITA,CISH,CPT1A,CREB1,CREBBP,CSF3,CTCF,CTLA4,CTNND1,CTSB,CX3CR1,CXCR3,CXCR4,CXCR6,DNM2,DNMT3A,E2F1,EPHX1,ERN1,ESR1,FABP5,FGL2,FLOT1,FOXO1,FOXO3,FURIN,GATA3,GPR183,GSTK1,HDAC7,HIPK2,HNRNPF,HR,HSPA8,ICAM2,IER3,IFIT2,IFNAR1,IFNAR2,IL10RB…
Undetected: Decreased with HAART	50kb	Disease Ontology	DOID:619	lymphoproliferative disease	18	0.000000000000000000000008242296	0.00000000000000000001842153	0.000000000000000000000210585574962963	2.122652	98.46176	209	42627	0.1045	0.004902996	111	930	936	ADARB1,ADRB2,AFF1,AGO2,BACH2,BAG3,BBC3,BCL2,BCL2L11,BCL9,BCR,BIRC3,BMI1,CASP10,CASP8,CCR2,CCR4,CCR7,CCR9,CD200,CD28,CD34,CD4,CD40LG,CD47,CD7,CHIT1,CIITA,CISH,CMIP,CTLA4,CX3CR1,CXCR3,CXCR4,DAZAP2,DNMT3A,E2F1,EPHX1,ESR1,FAIM3,FLI1,FOXO1,FOXO3,FOXP1,GATA3,HIC1,HOXB9,IER3,IFNAR2,IKZF1,IL12RB2,IL24,IL2RA,IL4,IL5,IL6ST,IL7R,INPP5D,IRF8,ITGA4,ITGA5,ITGAE,ITGAM,ITGB1,ITGB2,JAK1,LDHA,LEF1,LGALS1,MAF,MALT1…
Undetected: Decreased with HAART	50kb	Disease Ontology	DOID:2916	immunoproliferative disease	19	0.000000000000000000000008977013	0.00000000000000000002006362	0.000000000000000000000223830462692771	2.121109	98.53336	209	42658	0.1045	0.004899433	111	931	937	ADARB1,ADRB2,AFF1,AGO2,BACH2,BAG3,BBC3,BCL2,BCL2L11,BCL9,BCR,BIRC3,BMI1,CASP10,CASP8,CCR2,CCR4,CCR7,CCR9,CD200,CD28,CD34,CD4,CD40LG,CD47,CD7,CHIT1,CIITA,CISH,CMIP,CTLA4,CX3CR1,CXCR3,CXCR4,DAZAP2,DNMT3A,E2F1,EPHX1,ESR1,FAIM3,FLI1,FOXO1,FOXO3,FOXP1,GATA3,HIC1,HOXB9,IER3,IFNAR2,IKZF1,IL12RB2,IL24,IL2RA,IL4,IL5,IL6ST,IL7R,INPP5D,IRF8,ITGA4,ITGA5,ITGAE,ITGAM,ITGB1,ITGB2,JAK1,LDHA,LEF1,LGALS1,MAF,MALT1…
Undetected: Decreased with HAART	50kb	Disease Ontology	DOID:1287	cardiovascular system disease	20	0.00000000000000000000001236815	0.00000000000000000002764282	0.000000000000000000000306537561976048	1.631838	251.8632	411	109039	0.2055	0.003769294	236	2496	2507	ABCG1,ACSL6,ADAM15,ADAM8,ADARB1,ADD1,ADORA2A,ADORA3,ADRB2,AFF1,AGO2,AMN,ANXA5,APH1B,APOBEC3C,ARHGEF6,ARID1A,ATP2B1,BACH2,BAG3,BBC3,BCL2,BCL2L11,BCL9,BCR,BIRC3,BMI1,BMP10,C1QTNF1,CALM3,CASP10,CASP8,CCR2,CCR4,CCR7,CCR9,CD200,CD226,CD28,CD34,CD4,CD40LG,CD47,CD52,CD7,CD82,CD93,CD96,CDH5,CHIT1,CHUK,CIITA,CISH,CMIP,CPT1A,CREB1,CREBBP,CSF3,CTLA4,CTSB,CX3CR1,CXCR3,CXCR4,CXCR6,DAZAP2,DECR1,DNMT3A,DUSP2,DY…
Undetected: Decreased with HAART	50kb	Disease Ontology	DOID:9983	chronic bronchitis	22	0.000000000000000000000023894	0.00000000000000000005340309	0.000000000000000000000565127234285714	34.70743	0.5474332	19	237	0.0095	0.08016878	2	7	7	CTLA4,TNF
Undetected: Decreased with HAART	50kb	Disease Ontology	DOID:12351	alcoholic hepatitis	23	0.00000000000000000000003567611	0.00000000000000000007973611	0.000000000000000000000811337468626374	23.75174	0.9262478	22	401	0.011	0.05486284	3	8	8	TNF,TNFRSF1A,TNFRSF1B
Undetected: Decreased with HAART	50kb	Disease Ontology	DOID:1033	lymphoid cancer	25	0.00000000000000000000005545085	0.0000000000000000001239326	0.00000000000000000000121434427592593	2.125729	94.55581	201	40936	0.1005	0.004910104	107	882	888	ADARB1,ADRB2,AFF1,AGO2,BACH2,BAG3,BBC3,BCL2,BCL2L11,BCL9,BCR,BIRC3,BMI1,CASP10,CASP8,CCR4,CCR7,CCR9,CD200,CD28,CD34,CD4,CD40LG,CD47,CD7,CIITA,CISH,CMIP,CTLA4,CX3CR1,CXCR3,CXCR4,DAZAP2,DNMT3A,E2F1,EPHX1,ESR1,FAIM3,FLI1,FOXO1,FOXO3,FOXP1,GATA3,HIC1,HOXB9,IER3,IFNAR2,IKZF1,IL12RB2,IL24,IL2RA,IL4,IL5,IL6ST,INPP5D,IRF8,ITGA4,ITGA5,ITGAM,ITGB1,ITGB2,JAK1,LDHA,LEF1,LGALS1,MAF,MALT1,MMP7,MMP9,MT2A,NFE2L2…
Undetected: Decreased with HAART	50kb	Disease Ontology	DOID:11505	rheumatic disease of mitral valve	28	0.0000000000000000000002512298	0.0000000000000000005614986	0.00000000000000000000525171788989899	27.05809	0.7391504	20	320	0.01	0.0625	3	6	6	CXCR4,IL2RA,TNF
Undetected: Decreased with HAART	50kb	Disease Ontology	DOID:8886	chorioretinitis	29	0.0000000000000000000002533583	0.0000000000000000005662558	0.00000000000000000000526959800854271	35.26123	0.5104757	18	221	0.009	0.08144796	1	5	5	TNF
Undetected: Decreased with HAART	50kb	Disease Ontology	DOID:8805	intermediate coronary syndrome	30	0.0000000000000000000003357147	0.0000000000000000007503224	0.00000000000000000000674525797718447	14.13434	1.910242	27	827	0.0135	0.03264813	5	22	22	CD40LG,CX3CR1,ITGB2,NOS3,TNF
Undetected: Decreased with HAART	50kb	Disease Ontology	DOID:4247	coronary restenosis	33	0.0000000000000000000005675459	0.000000000000000001268465	0.0000000000000000000110285434383178	33.73477	0.5335742	18	231	0.009	0.07792208	1	5	5	TNF
Undetected: Decreased with HAART	50kb	Disease Ontology	DOID:4961	bone marrow disease	34	0.0000000000000000000005678543	0.000000000000000001269154	0.0000000000000000000110285434383178	2.674268	46.36783	124	20074	0.062	0.006177145	58	438	440	ACSL6,AGO2,BCL2,BCL2L11,BCL9,BCR,BMI1,CASP10,CASP8,CCR2,CD226,CD28,CD34,CD47,CD82,CIITA,CTLA4,CXCR4,DAZAP2,EGLN1,EPHX1,FLI1,GATA3,IER3,IFNAR1,IFNAR2,IL12RB2,IL4,IRF8,ITGA4,ITGA5,ITGB1,JAK1,LDHA,LGALS9,MAF,MCAM,MMP9,PRDM1,PRKAB1,RPL5,RUNX2,SELL,SELP,SH2B3,SMAD2,SOCS2,STAT5A,TANK,TBX21,TGFB1,TGFBR2,TNF,TNFRSF1A,TNFRSF1B,TNFSF13,TNFSF8,XBP1
Undetected: Decreased with HAART	50kb	Disease Ontology	DOID:12569	Chagas cardiomyopathy	35	0.0000000000000000000007032984	0.000000000000000001571872	0.0000000000000000000134145257032258	25.69315	0.7784177	20	337	0.01	0.05934718	2	6	6	NFKBIL1,TNF
Undetected: Decreased with HAART	50kb	Disease Ontology	DOID:74	hematopoietic system disease	36	0.000000000000000000001217457	0.000000000000000002721016	0.0000000000000000000226984437972973	1.772608	166.9856	296	72293	0.148	0.004094449	169	1622	1631	ACSL6,ADARB1,ADRB2,AFF1,AGO2,AMN,APOBEC3C,ARID1A,BACH2,BAG3,BBC3,BCL2,BCL2L11,BCL9,BCR,BIRC3,BMI1,CASP10,CASP8,CCR2,CCR4,CCR7,CCR9,CD200,CD226,CD28,CD34,CD4,CD40LG,CD47,CD52,CD7,CD82,CD96,CHUK,CIITA,CISH,CMIP,CREB1,CREBBP,CSF3,CTLA4,CX3CR1,CXCR3,CXCR4,DAZAP2,DNMT3A,DUSP2,E2F1,EGLN1,ENSG00000272333,EPHX1,ESR1,FAIM3,FHL2,FLI1,FOXM1,FOXO1,FOXO3,FOXP1,GATA3,GLIPR1,GNAQ,GP1BA,H6PD,HIC1,HIPK2,HOXB9,HPS…
Undetected: Decreased with HAART	50kb	Disease Ontology	DOID:75	lymphatic system disease	37	0.000000000000000000001993951	0.00000000000000000445648	0.0000000000000000000357271133722944	2.02385	103.2685	209	44708	0.1045	0.004674779	111	970	976	ADARB1,ADRB2,AFF1,AGO2,BACH2,BAG3,BBC3,BCL2,BCL2L11,BCL9,BCR,BIRC3,BMI1,CASP10,CASP8,CCR2,CCR4,CCR7,CCR9,CD200,CD28,CD34,CD4,CD40LG,CD47,CD7,CHIT1,CIITA,CISH,CMIP,CTLA4,CX3CR1,CXCR3,CXCR4,DAZAP2,DNMT3A,E2F1,EPHX1,ESR1,FAIM3,FLI1,FOXO1,FOXO3,FOXP1,GATA3,HIC1,HOXB9,IER3,IFNAR2,IKZF1,IL12RB2,IL24,IL2RA,IL4,IL5,IL6ST,IL7R,INPP5D,IRF8,ITGA4,ITGA5,ITGAE,ITGAM,ITGB1,ITGB2,JAK1,LDHA,LEF1,LGALS1,MAF,MALT1…
Undetected: Decreased with HAART	50kb	Disease Ontology	DOID:2942	bronchiolitis	39	0.000000000000000000009395395	0.00000000000000002099871	0.000000000000000000159375163545082	9.868246	3.141389	31	1360	0.0155	0.02279412	7	40	40	CD28,CD40LG,CTLA4,CXCR3,MMP7,MMP9,TNF
Undetected: Decreased with HAART	50kb	Disease Ontology	DOID:2531	hematologic cancer	40	0.00000000000000000001071547	0.00000000000000002394908	0.000000000000000000178836009395161	1.805999	148.948	269	64484	0.1345	0.004171577	152	1414	1422	ADARB1,ADRB2,AFF1,AGO2,APOBEC3C,ARID1A,BACH2,BAG3,BBC3,BCL2,BCL2L11,BCL9,BCR,BIRC3,BMI1,CASP10,CASP8,CCR2,CCR4,CCR7,CCR9,CD200,CD226,CD28,CD34,CD4,CD40LG,CD47,CD52,CD7,CD82,CD96,CHUK,CIITA,CISH,CMIP,CREB1,CREBBP,CTLA4,CX3CR1,CXCR3,CXCR4,DAZAP2,DNMT3A,DUSP2,E2F1,ENSG00000272333,EPHX1,ESR1,FAIM3,FHL2,FLI1,FOXM1,FOXO1,FOXO3,FOXP1,GATA3,GLIPR1,HIC1,HIPK2,HOXB9,IER3,IFNAR1,IFNAR2,IKZF1,IL12RB2,IL1RAP,…
Undetected: Decreased with HAART	50kb	Disease Ontology	DOID:12206	dengue hemorrhagic fever	42	0.00000000000000000001325061	0.00000000000000002961511	0.00000000000000000021937709916	16.48573	1.395146	23	604	0.0115	0.03807947	4	14	14	CTLA4,JAK1,TGFB1,TNF
Undetected: Decreased with HAART	50kb	Disease Ontology	DOID:6132	bronchitis	43	0.00000000000000000002573255	0.00000000000000005751225	0.000000000000000000408072890613027	19.26169	1.090247	21	472	0.0105	0.04449153	3	13	13	CTLA4,TGFB1,TNF
Undetected: Decreased with HAART	50kb	Disease Ontology	DOID:2985	chronic rejection of renal transplant	44	0.00000000000000000004712201	0.0000000000000001053177	0.000000000000000000730479398464419	1.533845	282.9491	434	122497	0.217	0.003542944	260	2792	2803	ABCG1,ACKR3,ACTN1,ADARB1,ADD1,ADORA2A,ADRB2,AGO1,AGO2,ANXA5,APH1B,APLP1,APOBEC3C,ARHGEF6,ARRB1,AXIN2,BBC3,BCL2,BCL2L11,BCR,BHLHE40,BID,BIRC3,BMI1,BRF2,C3AR1,CASP10,CASP6,CASP8,CCM2,CCR2,CCR4,CCR7,CD200,CD226,CD247,CD28,CD34,CD4,CD40LG,CD47,CD82,CD97,CDC14A,CDCP1,CDH5,CDK2AP1,CELF1,CENPA,CERK,CERS2,CHMP4B,CHST11,CIITA,CISH,CKLF,CLASP1,CPT1A,CREB1,CREBBP,CSE1L,CSF3,CSNK1G2,CTCF,CTLA4,CTSB,CXCR3,CXC…
Undetected: Decreased with HAART	50kb	Disease Ontology	DOID:2108	transplant-related disease	45	0.00000000000000000004987001	0.0000000000000001114595	0.00000000000000000076733074866171	1.533357	283.0392	434	122536	0.217	0.003541816	260	2793	2804	ABCG1,ACKR3,ACTN1,ADARB1,ADD1,ADORA2A,ADRB2,AGO1,AGO2,ANXA5,APH1B,APLP1,APOBEC3C,ARHGEF6,ARRB1,AXIN2,BBC3,BCL2,BCL2L11,BCR,BHLHE40,BID,BIRC3,BMI1,BRF2,C3AR1,CASP10,CASP6,CASP8,CCM2,CCR2,CCR4,CCR7,CD200,CD226,CD247,CD28,CD34,CD4,CD40LG,CD47,CD82,CD97,CDC14A,CDCP1,CDH5,CDK2AP1,CELF1,CENPA,CERK,CERS2,CHMP4B,CHST11,CIITA,CISH,CKLF,CLASP1,CPT1A,CREB1,CREBBP,CSE1L,CSF3,CSNK1G2,CTCF,CTLA4,CTSB,CXCR3,CXC…
Undetected: Decreased with HAART	50kb	Disease Ontology	DOID:10247	pleurisy	46	0.00000000000000000008676423	0.0000000000000001939181	0.00000000000000000129645179772563	18.14675	1.157232	21	501	0.0105	0.04191617	3	12	12	MMP9,TGFB1,TNF
Undetected: Decreased with HAART	50kb	Disease Ontology	DOID:418	systemic scleroderma	47	0.00000000000000000008827913	0.0000000000000001973039	0.00000000000000000131434287435252	3.974679	16.10193	64	6971	0.032	0.009180892	30	164	164	BCL2L11,CCR2,CCR7,CD226,CD247,CENPA,CTLA4,CXCR4,ESR1,FLI1,FOXO3,IL4,LMNA,MMP9,NOS3,SELP,SKI,SMAD2,SMAD3,SMAD7,SNRNP35,TGFB1,TGFBR1,TGFBR2,TMSB10,TNF,TNFAIP3,TNFSF12,TNFSF13,TOP1
Undetected: Decreased with HAART	50kb	Disease Ontology	DOID:2345	plasma protein metabolism disease	48	0.0000000000000000001433206	0.0000000000000003203215	0.0000000000000000020814174154386	14.79551	1.554526	23	673	0.0115	0.03417533	4	13	13	CD52,CXCR4,ITGA4,TNF
Undetected: Decreased with HAART	50kb	Disease Ontology	DOID:106	pleural tuberculosis	49	0.0000000000000000001663994	0.0000000000000003719027	0.00000000000000000239974605087108	19.45751	1.027881	20	445	0.01	0.04494382	2	10	10	TGFB1,TNF
Undetected: Decreased with HAART	50kb	Disease Ontology	DOID:2227	malignant neoplasm of lymphatic and hemopoietic tissue	50	0.0000000000000000003429996	0.0000000000000007666041	0.00000000000000000474807807491639	1.831634	131.0306	240	56727	0.12	0.00423079	142	1241	1247	ADARB1,ADRB2,AFF1,AGO2,APOBEC3C,ARID1A,BACH2,BAG3,BBC3,BCL2,BCL2L11,BCL9,BCR,BIRC3,BMI1,CASP10,CASP8,CCR4,CCR7,CCR9,CD200,CD34,CD4,CD40LG,CD47,CD52,CD7,CD96,CHUK,CIITA,CISH,CREB1,CREBBP,CSF3,CTLA4,CX3CR1,CXCR3,CXCR4,DAZAP2,DNMT3A,DUSP2,E2F1,ENSG00000272333,EPHX1,ESR1,FABP5,FAIM3,FHL2,FOXM1,FOXO1,FOXO3,FOXP1,GLIPR1,HIPK2,IER3,IFNAR2,IKZF1,IL12RB2,IL1RAP,IL23A,IL24,IL2RA,IL31RA,IL4,IL5,IL6ST,INPP5D…
Undetected: Decreased with HAART	50kb	Disease Ontology	DOID:12894	Sjogren's syndrome	51	0.0000000000000000005438995	0.000000000000001215615	0.0000000000000000074297030709571	5.944444	6.897197	41	2986	0.0205	0.01373074	12	69	69	CASP8,CCR7,FURIN,HMHA1,IL2RA,MALT1,NFKBIL1,NOS3,TNF,TNFRSF1B,TNFSF13,TXLNA
Undetected: Decreased with HAART	50kb	Disease Ontology	DOID:3042	allergic contact dermatitis	52	0.0000000000000000006869467	0.000000000000001535326	0.00000000000000000926147358729642	22.71933	0.7922768	18	343	0.009	0.05247813	1	8	8	TNF
Undetected: Decreased with HAART	50kb	Disease Ontology	DOID:353	lymphoma	53	0.0000000000000000007895158	0.000000000000001764568	0.0000000000000000105074144572347	2.135515	75.85993	162	32842	0.081	0.004932708	85	704	708	ADARB1,AGO2,BAG3,BBC3,BCL2,BCL2L11,BCL9,BIRC3,BMI1,CASP10,CASP8,CCR4,CCR7,CD200,CD28,CD34,CD40LG,CD47,CD7,CIITA,CMIP,CTLA4,CX3CR1,CXCR3,CXCR4,DAZAP2,E2F1,EPHX1,ESR1,FLI1,FOXO1,FOXP1,GATA3,HIC1,HOXB9,IER3,IFNAR2,IKZF1,IL12RB2,IL2RA,IL4,IL5,IL6ST,INPP5D,IRF8,ITGA4,ITGA5,ITGB1,ITGB2,LDHA,LGALS1,MAF,MALT1,MMP7,MMP9,MT2A,NOTCH2,PIM1,PRDM1,PRKAB1,PRKCQ,RASGRF2,RB1,RUNX2,S1PR1,SEL1L,SELL,SELP,SERPINB9,S…
Undetected: Decreased with HAART	50kb	Disease Ontology	DOID:7319	axonal neuropathy	54	0.000000000000000001142254	0.000000000000002552938	0.0000000000000000149613585632911	14.60805	1.506019	22	652	0.011	0.03374233	3	13	13	LMNA,TNF,TNFRSF1A
Undetected: Decreased with HAART	50kb	Disease Ontology	DOID:1884	viral hepatitis	55	0.000000000000000001262468	0.000000000000002821616	0.0000000000000000163804233605016	21.95135	0.8199949	18	355	0.009	0.05070423	1	11	11	TNF
Undetected: Decreased with HAART	50kb	Disease Ontology	DOID:8541	Sezary's disease	56	0.000000000000000001889248	0.000000000000004222469	0.0000000000000000241345600987654	10.03356	2.690969	27	1165	0.0135	0.02317597	4	32	32	BCR,CD40LG,IL23A,TNF
Undetected: Decreased with HAART	50kb	Disease Ontology	DOID:934	viral infectious disease	57	0.000000000000000002130486	0.000000000000004761636	0.0000000000000000266565730120846	1.972486	96.32515	190	41702	0.095	0.004556136	103	925	925	AGO2,APOBEC3B,BACH2,BAG3,BCL2,BCL2L11,BID,CASP8,CCR2,CCR7,CD28,CD34,CD4,CD40LG,CDH5,CHUK,CIITA,CPT1A,CREB1,CREBBP,CTCF,CTLA4,CX3CR1,CXCR3,CXCR4,CXCR6,DNM2,DNMT3A,E2F1,EPHX1,ERN1,ESR1,FGL2,FURIN,GPR183,HDAC7,HIPK2,HNRNPF,HR,HSPA8,ICAM2,IFIT2,IFNAR1,IFNAR2,IL10RB,IL24,IL2RA,IL4,IL5,IL7R,IRF1,ITGA2,ITGA4,ITGB1,JAK1,LDHA,LEF1,LGALS9,LMNA,LST1,MAF,MAN1A1,MAP2K1,MAP3K1,MAP3K5,MKNK1,MMP7,MMP9,NEK9,NFE2L…
Undetected: Decreased with HAART	50kb	Disease Ontology	DOID:617	Retroviridae infectious disease	58	0.000000000000000002234022	0.000000000000004993039	0.0000000000000000277676187927928	4.102574	13.89372	57	6015	0.0285	0.009476309	21	141	141	APOBEC3B,BACH2,CASP8,CCR2,CD28,CD34,CD4,CD40LG,CXCR4,CXCR6,ESR1,IL2RA,IL4,IL7R,IRF1,LDHA,MAN1A1,MMP7,TGFB1,TNF,TXNIP
Undetected: Decreased with HAART	50kb	Disease Ontology	DOID:12017	group B streptococcal pneumonia	59	0.000000000000000003900187	0.000000000000008716918	0.0000000000000000472013859444444	11.02163	2.268268	25	982	0.0125	0.02545825	6	28	28	ANXA5,CTNND1,GSTK1,ITGB1,PTK2B,TNF
Undetected: Decreased with HAART	50kb	Disease Ontology	DOID:2257	primary Spirochaetales infectious disease	60	0.000000000000000005254784	0.00000000000001174444	0.0000000000000000626788212564841	11.64833	2.060382	24	892	0.012	0.02690583	6	24	24	CCR7,CXCR3,MMP9,TGFB1,TNF,TNFRSF1A
Undetected: Decreased with HAART	50kb	Disease Ontology	DOID:12306	vitiligo	61	0.00000000000000000611764	0.00000000000001367293	0.0000000000000000721393503133903	5.862587	6.652353	39	2880	0.0195	0.01354167	12	64	64	CD4,CTLA4,DDR1,ESR1,FOXP1,FURIN,IL4,NFE2L2,PMEL,TGFBR2,TNF,XBP1
Undetected: Decreased with HAART	50kb	Disease Ontology	DOID:9182	pemphigus	62	0.000000000000000007807599	0.00000000000001744998	0.0000000000000000907743041039326	8.117428	3.695752	30	1600	0.015	0.01875	6	35	35	CD28,CD40LG,CTLA4,IL4,MMP9,TNF
Undetected: Decreased with HAART	50kb	Disease Ontology	DOID:8677	perinatal necrotizing enterocolitis	63	0.000000000000000007915275	0.00000000000001769064	0.000000000000000091768412394958	19.77851	0.9100789	18	394	0.009	0.04568528	1	12	12	TNF
Undetected: Decreased with HAART	50kb	Disease Ontology	DOID:4960	bone marrow cancer	65	0.000000000000000008080692	0.00000000000001806035	0.0000000000000000934245368379888	2.573637	41.18684	106	17831	0.053	0.005944703	50	385	386	AGO2,BCL2,BCL2L11,BCL9,BCR,BMI1,CASP10,CASP8,CCR2,CD226,CD28,CD34,CD47,CD82,CIITA,CXCR4,DAZAP2,EPHX1,FLI1,IER3,IFNAR1,IFNAR2,IL12RB2,IL4,IRF8,ITGA4,ITGA5,ITGB1,JAK1,LDHA,MAF,MCAM,MMP9,PRDM1,PRKAB1,RUNX2,SELL,SELP,SMAD2,SOCS2,STAT5A,TANK,TGFB1,TGFBR2,TNF,TNFRSF1A,TNFRSF1B,TNFSF13,TNFSF8,XBP1
Undetected: Decreased with HAART	50kb	Disease Ontology	DOID:13042	persistent fetal circulation syndrome	66	0.000000000000000008293623	0.00000000000001853625	0.0000000000000000956192356462395	17.61383	1.078698	19	467	0.0095	0.04068522	2	9	9	ABCG1,TNF
Undetected: Decreased with HAART	50kb	Disease Ontology	DOID:9744	diabetes mellitus type 1	67	0.000000000000000009290243	0.00000000000002076369	0.000000000000000106811988269444	15.80035	1.265795	20	548	0.01	0.03649635	3	13	13	CTLA4,IL4,TNF
Undetected: Decreased with HAART	50kb	Disease Ontology	DOID:0070004	myeloma	68	0.0000000000000000102719	0.0000000000000229577	0.000000000000000117771174792244	2.606942	39.5099	103	17105	0.0515	0.006021631	48	369	370	AGO2,BCL2,BCL2L11,BCL9,BCR,BMI1,CASP10,CASP8,CCR2,CD226,CD28,CD34,CD47,CD82,CIITA,CXCR4,DAZAP2,EPHX1,FLI1,IER3,IFNAR1,IFNAR2,IL12RB2,IL4,IRF8,ITGA4,ITGA5,ITGB1,JAK1,LDHA,MAF,MCAM,MMP9,PRDM1,PRKAB1,RUNX2,SELL,SELP,SMAD2,TANK,TGFB1,TGFBR2,TNF,TNFRSF1A,TNFRSF1B,TNFSF13,TNFSF8,XBP1
Undetected: Decreased with HAART	50kb	Disease Ontology	DOID:10532	streptococcal pneumonia	69	0.00000000000000001201046	0.00000000000002684338	0.00000000000000013732401640884	10.49781	2.38145	25	1031	0.0125	0.0242483	6	30	30	ANXA5,CTNND1,GSTK1,ITGB1,PTK2B,TNF
Undetected: Decreased with HAART	50kb	Disease Ontology	DOID:854	collagen disease	70	0.0000000000000000250289	0.00000000000005593959	0.000000000000000277733557908847	3.532767	18.11611	64	7843	0.032	0.008160143	30	176	176	BCL2L11,CCR2,CCR7,CD226,CD247,CENPA,CTLA4,CXCR4,ESR1,FLI1,FOXO3,IL4,LMNA,MMP9,NOS3,SELP,SKI,SMAD2,SMAD3,SMAD7,SNRNP35,TGFB1,TGFBR1,TGFBR2,TMSB10,TNF,TNFAIP3,TNFSF12,TNFSF13,TOP1
Undetected: Decreased with HAART	50kb	Disease Ontology	DOID:638	demyelinating disease of central nervous system	71	0.00000000000000002549171	0.00000000000005697397	0.000000000000000280996489840426	2.824779	31.15288	88	13487	0.044	0.006524802	42	297	301	AGTRAP,ATG5,ATXN2,BIRC3,CCR2,CCR7,CD226,CD28,CD4,CD40LG,CD47,CDK2AP1,CHIT1,CIITA,CKB,CTLA4,CX3CR1,CXCR3,H6PD,IL23A,IL2RA,IL7R,IRF1,IRF8,ITGA4,KIF21B,MBP,MMP9,NFE2L2,PNMT,PRNP,PTPRCAP,RPL5,SELPLG,SH2B3,SMAD7,TGFB1,TNF,TNFRSF1A,TNFRSF1B,UCP2,XIAP
Undetected: Decreased with HAART	50kb	Disease Ontology	DOID:2880	Hantavirus infectious disease	72	0.00000000000000002739507	0.00000000000006122798	0.000000000000000299177294802111	13.63046	1.540667	21	667	0.0105	0.03148426	3	15	15	CDH5,ICAM2,TNF
Undetected: Decreased with HAART	50kb	Disease Ontology	DOID:4988	alcoholic pancreatitis	73	0.00000000000000003232974	0.00000000000007225697	0.000000000000000349380662819843	18.24996	0.9863038	18	427	0.009	0.04215457	1	8	8	TNF
Undetected: Decreased with HAART	50kb	Disease Ontology	DOID:2377	multiple sclerosis	75	0.00000000000000003570573	0.00000000000007980231	0.000000000000000380891795025773	2.828755	30.75558	87	13315	0.0435	0.006533984	41	292	296	ATG5,ATXN2,BIRC3,CCR2,CCR7,CD226,CD28,CD4,CD40LG,CD47,CDK2AP1,CHIT1,CIITA,CKB,CTLA4,CX3CR1,CXCR3,H6PD,IL23A,IL2RA,IL7R,IRF1,IRF8,ITGA4,KIF21B,MBP,MMP9,NFE2L2,PNMT,PRNP,PTPRCAP,RPL5,SELPLG,SH2B3,SMAD7,TGFB1,TNF,TNFRSF1A,TNFRSF1B,UCP2,XIAP
Undetected: Decreased with HAART	50kb	Disease Ontology	DOID:8502	bullous skin disease	76	0.00000000000000003827799	0.00000000000008555131	0.000000000000000406237437461538	5.70632	6.659283	38	2883	0.019	0.01318071	11	67	67	CD28,CD40LG,CTLA4,IL4,IL5,ITGA6,ITGB1,MMP9,SELL,TGFB1,TNF
Undetected: Decreased with HAART	50kb	Disease Ontology	DOID:3213	demyelinating disease	77	0.00000000000000003962868	0.0000000000000885701	0.000000000000000417361594198473	2.764752	32.55264	90	14093	0.045	0.006386149	43	307	311	AGTRAP,ATG5,ATXN2,BIRC3,CCR2,CCR7,CD226,CD28,CD4,CD40LG,CD47,CDK2AP1,CHIT1,CIITA,CKB,CTLA4,CX3CR1,CXCR3,H6PD,IL23A,IL2RA,IL7R,IRF1,IRF8,ITGA4,ITGB2,KIF21B,MBP,MMP9,NFE2L2,PNMT,PRNP,PTPRCAP,RPL5,SELPLG,SH2B3,SMAD7,TGFB1,TNF,TNFRSF1A,TNFRSF1B,UCP2,XIAP
Undetected: Decreased with HAART	50kb	Disease Ontology	DOID:2378	relapsing-remitting multiple sclerosis	78	0.00000000000000004626028	0.0000000000001033917	0.000000000000000481083665628141	16.03443	1.18495	19	513	0.0095	0.03703704	2	12	12	MMP9,TNF
Undetected: Decreased with HAART	50kb	Disease Ontology	DOID:1856	cherubism	79	0.00000000000000004965992	0.0000000000001109899	0.0000000000000005138560222	15.97216	1.18957	19	515	0.0095	0.0368932	2	6	6	SH3BP2,TNF
Undetected: Decreased with HAART	50kb	Disease Ontology	DOID:399	tuberculosis	80	0.00000000000000005299215	0.0000000000001184375	0.00000000000000054696885	3.993542	13.52183	54	5854	0.027	0.009224462	21	149	149	BCL2,CD247,CD40LG,CHIT1,CISH,CREB1,CTLA4,CXCR4,IL4,IRF1,ITGA5,ITGB1,KIF3A,MAF,MMP9,MYO18A,PGM1,SLC22A4,TGFB1,TNF,TNFRSF1B
Undetected: Decreased with HAART	50kb	Disease Ontology	DOID:9428	intracranial hypertension	81	0.00000000000000006476316	0.0000000000001447457	0.00000000000000066350178029703	12.02582	1.829397	22	792	0.011	0.02777778	4	18	18	CASP8,HSD11B1,NFIA,TNF
Undetected: Decreased with HAART	50kb	Disease Ontology	DOID:61	mitral valve disease	83	0.00000000000000009480346	0.0000000000002118857	0.000000000000000954723895231143	13.98803	1.429794	20	619	0.01	0.03231018	3	15	15	CXCR4,IL2RA,TNF
Undetected: Decreased with HAART	50kb	Disease Ontology	DOID:1395	schistosomiasis	85	0.0000000000000001138286	0.0000000000002544069	0.00000000000000112982392182254	13.85374	1.443653	20	625	0.01	0.032	3	15	15	BCL2,IL5,TNF
Undetected: Decreased with HAART	50kb	Disease Ontology	DOID:193	reproductive system cancer	86	0.0000000000000001431149	0.0000000000003198618	0.00000000000000140367907843602	1.588677	201.4254	320	87203	0.16	0.003669599	189	1933	1938	ACTN1,ACTN4,ADAM15,ADAM19,ADORA2A,ADORA3,AGO1,AGO2,ARHGEF6,ARID1A,ARRB1,ASF1B,ATP2B1,AXIN2,BACH2,BAG3,BCL2,BCL2L11,BID,BMI1,BMP10,BTLA,CAMK4,CASP10,CASP8,CCR2,CCR7,CD226,CD247,CD34,CD47,CD82,CDH5,CERK,CERS2,CREB1,CTCF,CTLA4,CTNND1,CTSB,CUEDC2,CXCR4,DDR1,DKK3,DLEC1,DUSP6,E2F1,E2F2,EGLN1,ENSG00000134602,EPHX1,ESR1,ETS1,ETV4,FABP5,FGR,FHL2,FLI1,FOXM1,FOXO1,FOXO3,FOXP1,FURIN,GALNT6,GATA3,GNA12,GPR55,…
Undetected: Decreased with HAART	50kb	Disease Ontology	DOID:13515	tuberous sclerosis	87	0.0000000000000001443183	0.0000000000003225514	0.00000000000000141209013490566	10.74151	2.141226	23	927	0.0115	0.02481122	3	22	22	DDIT4,OGG1,TNF
Undetected: Decreased with HAART	50kb	Disease Ontology	DOID:1301	RNA virus infectious disease	88	0.0000000000000001636265	0.0000000000003657052	0.00000000000000158236000817757	2.355995	48.81164	115	21132	0.0575	0.005441984	58	485	485	AGO2,APOBEC3B,BACH2,BCL2,CASP8,CCR2,CD28,CD34,CD4,CD40LG,CDH5,CPT1A,CTLA4,CX3CR1,CXCR3,CXCR4,CXCR6,DNM2,E2F1,EPHX1,ESR1,FURIN,HNRNPF,HSPA8,ICAM2,IFNAR1,IFNAR2,IL2RA,IL4,IL7R,IRF1,ITGA2,JAK1,LDHA,LGALS9,LST1,MAF,MAN1A1,MAP3K5,MMP7,MMP9,NFE2L2,PI4KA,PRKAB1,PRKD3,RAB11A,RARA,RARG,RB1,S100A10,SELPLG,SGPL1,SMAD3,SQSTM1,TGFB1,TNF,TOP2B,TXNIP
Undetected: Decreased with HAART	50kb	Disease Ontology	DOID:8986	narcolepsy	89	0.0000000000000002427872	0.0000000000005426294	0.00000000000000231542908018433	10.48145	2.194353	23	950	0.0115	0.02421053	4	18	18	TNF,TNFRSF1A,TNFRSF1B,TRIB2
Undetected: Decreased with HAART	50kb	Disease Ontology	DOID:100	intestinal infectious disease	90	0.0000000000000003098349	0.000000000000692481	0.00000000000000292786906643836	10.36148	2.219761	23	961	0.0115	0.0239334	4	19	20	FLOT1,TGFB1,TNF,VCL
Undetected: Decreased with HAART	50kb	Disease Ontology	DOID:1724	duodenal ulcer	91	0.0000000000000003856953	0.000000000000862029	0.00000000000000359547938445946	10.25477	2.242859	23	971	0.0115	0.02368692	4	24	24	MMP9,SELL,TGFB1,TNF
Undetected: Decreased with HAART	50kb	Disease Ontology	DOID:1289	neurodegenerative disease	92	0.0000000000000004214253	0.0000000000009418855	0.00000000000000390219086510067	1.90264	95.13096	181	41185	0.0905	0.004394804	98	918	924	ABCG1,ADARB1,ADORA2A,ADRB2,AGTRAP,ATG5,ATP13A2,ATXN2,BIRC3,CASP6,CAST,CCR2,CCR7,CD200,CD226,CD28,CD4,CD40LG,CD47,CDK2AP1,CELF1,CHIT1,CIITA,CKB,CREB1,CSNK1D,CTLA4,CTSB,CX3CR1,CXCR3,DDIT4,DKK3,DLG4,DNM2,E2F1,EPHX1,ESR1,FLOT1,GLUL,GPX4,H6PD,IL23A,IL2RA,IL7R,IRF1,IRF8,ITGA4,ITGAM,ITGB1,ITGB2,ITM2B,KIF21B,KIF3A,LRRK2,LY6E,MAP2K1,MBNL1,MBP,MMP9,MTIF3,NDUFV2,NFE2L2,NOS3,OGG1,PER1,PHACTR2,PLEKHG5,PNMT,PN…
Undetected: Decreased with HAART	50kb	Disease Ontology	DOID:4481	allergic rhinitis	93	0.0000000000000004555973	0.00000000000101826	0.00000000000000419981564521158	4.451972	10.10788	45	4376	0.0225	0.01028336	14	98	98	BCL2,CD28,CD40LG,CTLA4,CX3CR1,GATA3,IL23A,IL2RA,IL4,IL5,TBX21,TGFB1,TGFBR2,TNF
Undetected: Decreased with HAART	50kb	Disease Ontology	DOID:706	mature B-cell lymphocytic neoplasm	94	0.0000000000000005608487	0.000000000001253497	0.00000000000000513573621526549	2.860847	27.6142	79	11955	0.0395	0.006608114	34	251	251	AGO2,BCL2L11,BCL9,BMI1,CASP10,CASP8,CD47,CIITA,CXCR4,DAZAP2,FOXP1,IER3,IL12RB2,IL2RA,IL4,IL6ST,IRF8,ITGA4,ITGA5,ITGB1,MAF,PRDM1,PRKAB1,RUNX2,SELP,SMAD2,SYNJ2,TANK,TBX21,TGFB1,TGFBR2,TNF,TNFSF13,XBP1
Undetected: Decreased with HAART	50kb	Disease Ontology	DOID:2773	contact dermatitis	95	0.0000000000000007256126	0.000000000001621744	0.0000000000000065862073495614	15.24996	1.180331	18	511	0.009	0.03522505	1	13	13	TNF
Undetected: Decreased with HAART	50kb	Disease Ontology	DOID:4483	rhinitis	96	0.0000000000000009832977	0.00000000000219767	0.00000000000000880924065	4.356401	10.32963	45	4472	0.0225	0.01006261	14	100	100	BCL2,CD28,CD40LG,CTLA4,CX3CR1,GATA3,IL23A,IL2RA,IL4,IL5,TBX21,TGFB1,TGFBR2,TNF
Undetected: Decreased with HAART	50kb	Disease Ontology	DOID:13241	Behcet's disease	97	0.000000000000001081891	0.000000000002418026	0.00000000000000964360296774193	4.749829	8.63189	41	3737	0.0205	0.01097137	17	73	73	ADARB1,CDH5,CTLA4,CXCR3,IL23A,IL4,IRF1,MMP9,NOS3,PROZ,SAG,SELL,TNF,TNFRSF1A,TNFRSF1B,TRIM39,TXK
Undetected: Decreased with HAART	50kb	Disease Ontology	DOID:8857	lupus erythematosus	98	0.00000000000000108342	0.000000000002421444	0.00000000000000964360296774193	2.579465	35.66632	92	15441	0.046	0.005958163	47	358	358	BCL2,C3AR1,CCR2,CCR4,CCR7,CD226,CD247,CD28,CD4,CD40LG,CIITA,CTLA4,CXCR3,CXCR4,ELF1,ESR1,ETS1,FOXO1,GATA3,IKZF1,IL2RA,IL4,IL6ST,ITGAM,ITGB1,LAIR1,LY6E,MAN2A1,MMP9,MT2A,NFE2L2,NFKBIL1,NOS3,PGM1,PTK2B,S100B,SELL,SELP,TBX21,TGFB1,TNF,TNFAIP3,TNFRSF10A,TNFRSF1A,TNFRSF1B,TNFSF12,TNFSF13
Undetected: Decreased with HAART	50kb	Disease Ontology	DOID:2491	sensory peripheral neuropathy	99	0.000000000000001291576	0.000000000002886672	0.0000000000000114471800085653	12.17805	1.6423	20	711	0.01	0.0281294	3	15	15	CKB,RAB7A,TNF
Undetected: Decreased with HAART	50kb	Disease Ontology	DOID:6453	hemophagocytic lymphohistiocytosis	100	0.000000000000001381153	0.000000000003086877	0.0000000000000121888960916844	11.16894	1.880214	21	814	0.0105	0.02579853	3	21	21	CTLA4,TNF,TNFSF12
Undetected: Decreased with HAART	50kb	Disease Ontology	DOID:11632	neonatal hypothyroidism	101	0.000000000000001700814	0.000000000003801319	0.0000000000000147273413096234	14.5116	1.240387	18	537	0.009	0.03351955	1	11	11	TNF
Undetected: Decreased with HAART	50kb	Disease Ontology	DOID:450	myotonic disease	102	0.000000000000001830889	0.000000000004092037	0.0000000000000157220945456432	10.20841	2.155085	22	933	0.011	0.02357985	4	19	19	CELF1,MBNL1,SCN4A,TNF
Undetected: Decreased with HAART	50kb	Disease Ontology	DOID:10223	dermatomyositis	103	0.000000000000002359151	0.000000000005272702	0.0000000000000200503613737166	8.827789	2.718687	24	1177	0.012	0.02039082	4	35	35	CD28,MMP7,MMP9,TNF
Undetected: Decreased with HAART	50kb	Disease Ontology	DOID:2757	Mycobacterium infectious disease	104	0.000000000000002405451	0.000000000005376183	0.0000000000000204019706741803	3.583314	15.34892	55	6645	0.0275	0.0082769	23	169	169	BCL2,CD247,CD40LG,CHIT1,CISH,CREB1,CTLA4,CXCR4,IL4,IL5,IRF1,ITGA5,ITGB1,KIF3A,MAF,MMP9,MYO18A,NINJ1,PGM1,SLC22A4,TGFB1,TNF,TNFRSF1B
Undetected: Decreased with HAART	50kb	Disease Ontology	DOID:874	bacterial pneumonia	105	0.00000000000000281377	0.000000000006288776	0.0000000000000237677429183674	8.255711	3.028207	25	1311	0.0125	0.01906941	6	37	37	ANXA5,CTNND1,GSTK1,ITGB1,PTK2B,TNF
Undetected: Decreased with HAART	50kb	Disease Ontology	DOID:11722	myotonic dystrophy	106	0.000000000000002991663	0.000000000006686367	0.000000000000025218927	10.73379	1.956439	21	847	0.0105	0.02479339	3	17	17	CELF1,MBNL1,TNF
Undetected: Decreased with HAART	50kb	Disease Ontology	DOID:526	Human immunodeficiency virus infectious disease	107	0.000000000000003273664	0.000000000007316639	0.0000000000000274841689574037	3.841433	13.01598	50	5635	0.025	0.008873114	19	132	132	APOBEC3B,BACH2,CASP8,CCR2,CD28,CD34,CD4,CD40LG,CXCR4,CXCR6,ESR1,IL2RA,IL4,IL7R,IRF1,MAN1A1,MMP7,TGFB1,TNF
Undetected: Decreased with HAART	50kb	Disease Ontology	DOID:6543	acne	108	0.0000000000000041112	0.000000000009188532	0.0000000000000339645844311377	10.55926	1.988776	21	861	0.0105	0.02439024	2	23	23	TNF,TNFRSF1B
Undetected: Decreased with HAART	50kb	Disease Ontology	DOID:633	myositis	109	0.000000000000005546628	0.00000000001239671	0.0000000000000449266013542074	5.147114	6.99421	36	3028	0.018	0.01188904	14	80	80	ACVR1,ADRB2,CD28,CD47,IL5,ITGAM,LMNA,MMP7,MMP9,NOS3,NR3C2,SQSTM1,TNF,TNFSF13
Undetected: Decreased with HAART	50kb	Disease Ontology	DOID:620	blood protein disease	110	0.000000000000005755604	0.00000000001286377	0.0000000000000464375145341131	6.07002	5.107067	31	2211	0.0155	0.01402081	8	56	56	CD40LG,CTLA4,CX3CR1,IL4,IL5,TNF,TNFRSF1B,XIAP
Undetected: Decreased with HAART	50kb	Disease Ontology	DOID:2018	hyperinsulinism	111	0.00000000000000622369	0.00000000001390995	0.0000000000000499221955620155	6.29258	4.76752	30	2064	0.015	0.01453488	5	46	46	CD40LG,CPT1A,GLUD1,TNF,UCP2
Undetected: Decreased with HAART	50kb	Disease Ontology	DOID:395	congestive heart failure	112	0.000000000000006559306	0.00000000001466005	0.0000000000000523101493911368	6.039971	5.132475	31	2222	0.0155	0.0139514	9	52	52	ADORA2A,ADRB2,CCR2,CD40LG,IL6ST,MMP9,NOS3,PLN,TNF
Undetected: Decreased with HAART	50kb	Disease Ontology	DOID:13189	gout	113	0.000000000000007107101	0.00000000001588437	0.0000000000000565697904596154	9.543536	2.305225	22	998	0.011	0.02204409	4	23	23	CTSB,IL4,TGFB1,TNF
Undetected: Decreased with HAART	50kb	Disease Ontology	DOID:437	myasthenia gravis	114	0.000000000000007153742	0.00000000001598861	0.0000000000000568317430671785	6.813955	4.109214	28	1779	0.014	0.01573918	8	40	40	CHRNE,CTLA4,CXCR3,ESR1,IL6ST,LGALS1,TGFB1,TNF
Undetected: Decreased with HAART	50kb	Disease Ontology	DOID:2313	primary Actinomycetales infectious disease	115	0.000000000000007194	0.00000000001607859	0.0000000000000570420804597701	3.487276	15.77162	55	6828	0.0275	0.008055067	23	175	175	BCL2,CD247,CD40LG,CHIT1,CISH,CREB1,CTLA4,CXCR4,IL4,IL5,IRF1,ITGA5,ITGB1,KIF3A,MAF,MMP9,MYO18A,NINJ1,PGM1,SLC22A4,TGFB1,TNF,TNFRSF1B
Undetected: Decreased with HAART	50kb	Disease Ontology	DOID:0050339	commensal bacterial infectious disease	116	0.000000000000007636314	0.00000000001706716	0.0000000000000600887902015209	4.192099	10.49594	44	4544	0.022	0.009683099	16	111	111	ANXA5,CTLA4,CTNND1,CXCR6,GSTK1,IL23A,ITGA5,ITGAM,ITGB1,ITGB2,MMP9,NOS3,PTGIR,PTK2B,TGFB1,TNF
Undetected: Decreased with HAART	50kb	Disease Ontology	DOID:1332	Bunyaviridae infectious disease	117	0.000000000000009677981	0.00000000002163029	0.0000000000000750134145299625	10.10169	2.07886	21	900	0.0105	0.02333333	3	21	21	CDH5,ICAM2,TNF
Undetected: Decreased with HAART	50kb	Disease Ontology	DOID:4195	hyperglycemia	118	0.00000000000001019537	0.00000000002278665	0.0000000000000787287993097015	3.72701	13.41558	50	5808	0.025	0.008608815	17	132	132	ADPGK,CD40LG,CPT1A,FOXO1,HSD11B1,IL4,MCAM,NOS3,PPARD,PTCH1,TGFB1,TNF,TNFRSF1A,TNFRSF1B,TXNIP,UCP2,UCP3
Undetected: Decreased with HAART	50kb	Disease Ontology	DOID:2253	cervix disease	119	0.00000000000001064837	0.00000000002379911	0.0000000000000817692085899815	13.03132	1.381287	18	598	0.009	0.03010033	1	9	9	TNF
Undetected: Decreased with HAART	50kb	Disease Ontology	DOID:12236	primary biliary cirrhosis	120	0.00000000000001160931	0.00000000002594681	0.0000000000000883289229595588	5.507584	5.991738	33	2594	0.0165	0.01272167	12	64	64	BMI1,CHUK,CTLA4,CXCR3,IL12RB2,IL2RA,IL7R,TFF3,TGFB1,TGFBR2,TNF,TNFSF13
Undetected: Decreased with HAART	50kb	Disease Ontology	DOID:6713	cerebrovascular disease	121	0.00000000000001304185	0.00000000002914853	0.0000000000000983246214025501	2.634525	31.12516	82	13475	0.041	0.006085343	35	328	329	ADD1,ADRB2,ANXA5,BCL2,BCR,CD28,CD47,CSF3,CTLA4,CTSB,CX3CR1,DECR1,ESR1,FAM134B,GP1BA,IL4,IL6ST,ITGA2,ITGB2,KLF2,MMP9,MOCS2,NOS3,PRNP,PROZ,RAMP1,S100B,SELP,SELPLG,SORL1,TGFB1,TNF,TNFRSF1A,TNFRSF1B,XBP1
Undetected: Decreased with HAART	50kb	Disease Ontology	DOID:439	neuromuscular junction disease	122	0.00000000000001346611	0.00000000003009676	0.000000000000101154681107078	6.638568	4.217777	28	1826	0.014	0.01533406	8	41	41	CHRNE,CTLA4,CXCR3,ESR1,IL6ST,LGALS1,TGFB1,TNF
Undetected: Decreased with HAART	50kb	Disease Ontology	DOID:12930	dilated cardiomyopathy	123	0.00000000000001419038	0.0000000000317155	0.000000000000106209733851718	4.603122	8.472511	39	3668	0.0195	0.0106325	14	90	90	ADRB2,BAG3,CD40LG,CTLA4,CX3CR1,ESR1,LMNA,MMP9,NR3C2,PGM1,PLN,TGFB1,TNF,TNFSF12
Undetected: Decreased with HAART	50kb	Disease Ontology	DOID:3459	breast carcinoma	124	0.00000000000001443507	0.00000000003226238	0.00000000000010784612767148	2.313822	44.94727	104	19459	0.052	0.005344571	44	391	391	ADAM15,ADAM8,ARID1A,BCL2,BMI1,BTG2,BTLA,CASP8,CD40LG,CTNND1,CX3CR1,CXCR4,DEF6,DNMT3A,E2F1,EPHX1,ESR1,FOXO3,FOXP1,ITGA5,ITGA6,ITGB1,LASP1,LGALS1,MMP7,MMP9,NFE2L2,ODC1,PIM1,PRUNE,RB1,S100A11,SATB1,SLC9A3R1,ST14,STAT5A,TFF3,TGFB1,TGFBR1,TNF,TNFRSF10A,TNFRSF1B,WWP1,XIAP
Undetected: Decreased with HAART	50kb	Disease Ontology	DOID:9074	systemic lupus erythematosus	125	0.00000000000001499581	0.00000000003351564	0.000000000000111632477679856	2.706026	28.82455	78	12479	0.039	0.006250501	38	289	289	BCL2,CCR2,CCR7,CD226,CD247,CD28,CD4,CD40LG,CIITA,CTLA4,CXCR4,ELF1,ESR1,ETS1,GATA3,IKZF1,IL2RA,IL4,IL6ST,ITGAM,ITGB1,MAN2A1,MMP9,MT2A,NFKBIL1,NOS3,PTK2B,S100B,SELL,SELP,TBX21,TGFB1,TNF,TNFAIP3,TNFRSF1A,TNFRSF1B,TNFSF12,TNFSF13
Undetected: Decreased with HAART	50kb	Disease Ontology	DOID:615	leukopenia	126	0.00000000000001535655	0.00000000003432189	0.000000000000114112675852783	6.324915	4.585042	29	1985	0.0145	0.01460957	7	50	50	BCL2,CD28,CD4,CSF3,LEF1,TGFB1,TNF
Undetected: Decreased with HAART	50kb	Disease Ontology	DOID:628	combined T cell and B cell immunodeficiency	127	0.00000000000001846186	0.00000000004126226	0.000000000000135967328362989	4.805998	7.698713	37	3333	0.0185	0.01110111	10	59	59	ADARB1,BMI1,CD34,CD40LG,IFNAR2,IL2RA,IL7R,PNP,TNF,XIAP
Undetected: Decreased with HAART	50kb	Disease Ontology	DOID:2898	commensal streptococcal infectious disease	128	0.00000000000001876038	0.00000000004192945	0.000000000000137920449058615	6.026861	4.977716	30	2155	0.015	0.01392111	10	56	56	ANXA5,CTLA4,CTNND1,GSTK1,ITGB1,MMP9,NOS3,PTK2B,TGFB1,TNF
Undetected: Decreased with HAART	50kb	Disease Ontology	DOID:1586	rheumatic fever	129	0.00000000000001925539	0.0000000000430358	0.000000000000141308615620567	9.079551	2.423027	22	1049	0.011	0.02097235	4	22	22	CTLA4,NOS3,TGFB1,TNF
Undetected: Decreased with HAART	50kb	Disease Ontology	DOID:12205	dengue disease	131	0.00000000000002228559	0.00000000004980829	0.000000000000162680876560847	8.445614	2.723307	23	1179	0.0115	0.01950806	4	22	22	CTLA4,JAK1,TGFB1,TNF
Undetected: Decreased with HAART	50kb	Disease Ontology	DOID:12140	Chagas disease	132	0.00000000000002279286	0.00000000005094204	0.000000000000166090928767606	9.661551	2.173564	21	941	0.0105	0.02231668	3	22	22	CTSB,NFKBIL1,TNF
Undetected: Decreased with HAART	50kb	Disease Ontology	DOID:8584	Burkitt's lymphoma	133	0.00000000000002428031	0.00000000005426649	0.00000000000017630912822807	6.209177	4.670506	29	2022	0.0145	0.01434224	7	38	38	BBC3,BCL2L11,CD40LG,E2F1,IFNAR2,IL12RB2,TNF
Undetected: Decreased with HAART	50kb	Disease Ontology	DOID:13641	exfoliation syndrome	134	0.00000000000002438659	0.00000000005450403	0.000000000000176605341188811	12.40881	1.450583	18	628	0.009	0.02866242	1	13	13	TNF
Undetected: Decreased with HAART	50kb	Disease Ontology	DOID:767	muscular atrophy	135	0.00000000000002616986	0.00000000005848964	0.000000000000189034992216405	6.756703	3.996032	27	1730	0.0135	0.01560694	6	40	40	RAB7A,TGFB1,TGFBR2,TK2,TNF,UCP3
Undetected: Decreased with HAART	50kb	Disease Ontology	DOID:4248	coronary stenosis	136	0.00000000000002643012	0.00000000005907132	0.000000000000190582346132404	12.34981	1.457512	18	631	0.009	0.02852615	1	17	17	TNF
Undetected: Decreased with HAART	50kb	Disease Ontology	DOID:3310	atopic dermatitis	137	0.00000000000002663056	0.0000000000595193	0.000000000000191693717982609	3.962943	11.3552	45	4916	0.0225	0.009153784	19	143	144	CCR4,CTLA4,CX3CR1,CXCR3,FABP5,IL12RB2,IL2RA,IL4,IL5,IL7R,PTGDR,S100A11,SELP,SMAD2,SMAD3,SQSTM1,TNF,TNFSF12,TNFSF8
Undetected: Decreased with HAART	50kb	Disease Ontology	DOID:10113	trypanosomiasis	138	0.00000000000002680862	0.00000000005991727	0.000000000000192640413506944	9.580105	2.192043	21	949	0.0105	0.02212856	3	23	23	CTSB,NFKBIL1,TNF
Undetected: Decreased with HAART	50kb	Disease Ontology	DOID:9201	lichen planus	139	0.00000000000002837315	0.00000000006341399	0.000000000000202826369343696	5.330848	6.190384	33	2680	0.0165	0.01231343	10	66	66	BCL2,CXCR3,DDIT4,IL4,MMP9,SMAD7,TGFBR1,TGFBR2,TNF,TNFRSF1B
Undetected: Decreased with HAART	50kb	Disease Ontology	DOID:10941	intracranial aneurysm	140	0.00000000000003116361	0.00000000006965067	0.00000000000022124559483705	10.25899	1.949509	20	844	0.01	0.02369668	3	16	16	CTSB,NOS3,TNF
Undetected: Decreased with HAART	50kb	Disease Ontology	DOID:2825	nose disease	141	0.00000000000003565279	0.00000000007968399	0.000000000000251820644726962	3.929372	11.45221	45	4958	0.0225	0.00907624	14	107	107	BCL2,CD28,CD40LG,CTLA4,CX3CR1,GATA3,IL23A,IL2RA,IL4,IL5,TBX21,TGFB1,TGFBR2,TNF
Undetected: Decreased with HAART	50kb	Disease Ontology	DOID:178	vascular disease	142	0.00000000000003587595	0.00000000008018275	0.000000000000252965173850085	1.723866	121.2391	209	52488	0.1045	0.003981863	112	1199	1202	ABCG1,ADAM15,ADAM8,ADARB1,ADD1,ADORA2A,ADORA3,ADRB2,ANXA5,APH1B,ARHGEF6,ATP2B1,BCL2,BCR,BMP10,C1QTNF1,CALM3,CASP8,CCR2,CD226,CD28,CD34,CD40LG,CD47,CD93,CDH5,CHIT1,CPT1A,CREB1,CSF3,CTLA4,CTSB,CX3CR1,CXCR3,CXCR4,CXCR6,DECR1,DYSF,E2F1,EGLN1,EMILIN1,EPHX1,ERAP2,ESR1,FAM134B,FOXO3,FURIN,GP1BA,GPX4,HSD11B1,HSPA8,IER3,IL23A,IL2RA,IL4,IL6ST,IL7R,IRF1,ITGA2,ITGB1,ITGB2,KLF2,LDHA,LGALS1,LNPEP,LRRFIP1,MAP2K…
Undetected: Decreased with HAART	50kb	Disease Ontology	DOID:11981	morbid obesity	143	0.00000000000004138698	0.0000000000924999	0.000000000000288385034040404	7.725136	3.106741	24	1345	0.012	0.01784387	5	30	30	ATXN2,ESR1,TGFB1,TNF,TNFSF12
Undetected: Decreased with HAART	50kb	Disease Ontology	DOID:12842	Guillain-Barre syndrome	144	0.00000000000004192941	0.00000000009371223	0.000000000000291673660487395	10.96755	1.732384	19	750	0.0095	0.02533333	2	17	17	MMP9,TNF
Undetected: Decreased with HAART	50kb	Disease Ontology	DOID:13406	pulmonary sarcoidosis	145	0.00000000000005053576	0.0000000001129474	0.000000000000348032463627288	10.85179	1.750862	19	758	0.0095	0.02506596	2	18	18	ITGAE,TNF
Undetected: Decreased with HAART	50kb	Disease Ontology	DOID:2917	cryoglobulinemia	146	0.00000000000005086685	0.0000000001136874	0.000000000000349150733250415	11.87916	1.515258	18	656	0.009	0.02743902	1	14	14	TNF
Undetected: Decreased with HAART	50kb	Disease Ontology	DOID:1037	lymphoblastic leukemia	147	0.00000000000005232919	0.0000000001169557	0.000000000000358593571870861	2.286955	44.6008	102	19309	0.051	0.005282511	53	388	391	ADRB2,AFF1,BACH2,BCL2,BCL2L11,BCR,BIRC3,BMI1,CASP8,CCR4,CCR9,CD34,CD4,CD40LG,CISH,CX3CR1,CXCR3,CXCR4,DNMT3A,EPHX1,FAIM3,FOXO3,FOXP1,IKZF1,IL24,IL2RA,IRF8,ITGA4,ITGAM,ITGB1,JAK1,LDHA,LEF1,MMP7,MMP9,NFE2L2,NOTCH2,OGG1,RB1,RCSD1,SMAD2,SMAD3,SMAD7,SYNJ2,TBX21,TCF3,TGFB1,TNF,TNFAIP3,TNFRSF1A,TNFSF13,TXNIP,ZFP36L1
Undetected: Decreased with HAART	50kb	Disease Ontology	DOID:14069	cerebral malaria	148	0.00000000000006496535	0.0000000001451976	0.000000000000442317162253289	9.146398	2.295986	21	994	0.0105	0.02112676	4	25	25	IFNAR1,IL4,NOS3,TNF
Undetected: Decreased with HAART	50kb	Disease Ontology	DOID:3721	plasmacytoma	149	0.00000000000006525344	0.0000000001458414	0.000000000000443487665287356	2.732952	26.71105	73	11564	0.0365	0.006312695	31	243	243	AGO2,BCL2L11,BCL9,BMI1,CASP10,CASP8,CD47,CIITA,CXCR4,DAZAP2,FOXP1,IER3,IL12RB2,IL4,IL6ST,IRF8,ITGA4,ITGA5,ITGB1,MAF,PRDM1,PRKAB1,RUNX2,SELP,SMAD2,TANK,TGFB1,TGFBR2,TNF,TNFSF13,XBP1
Undetected: Decreased with HAART	50kb	Disease Ontology	DOID:8283	peritonitis	150	0.00000000000007293816	0.0000000001630168	0.00000000000049167922514658	10.62747	1.78782	19	774	0.0095	0.0245478	2	20	20	PTGIR,TNF
Undetected: Decreased with HAART	50kb	Disease Ontology	DOID:9008	psoriatic arthritis	151	0.00000000000008206814	0.0000000001834223	0.000000000000549644063851133	7.087909	3.527133	25	1527	0.0125	0.01637197	5	35	35	CCR4,IL23A,IL2RA,SLC9A3R1,TNF
Undetected: Decreased with HAART	50kb	Disease Ontology	DOID:3143	eczematous skin disease	152	0.00000000000008225001	0.0000000001838288	0.000000000000549972199337641	3.834251	11.73632	45	5081	0.0225	0.008856524	19	149	150	CCR4,CTLA4,CX3CR1,CXCR3,FABP5,IL12RB2,IL2RA,IL4,IL5,IL7R,PTGDR,S100A11,SELP,SMAD2,SMAD3,SQSTM1,TNF,TNFSF12,TNFSF8
Undetected: Decreased with HAART	50kb	Disease Ontology	DOID:8828	systemic inflammatory response syndrome	153	0.00000000000009767566	0.0000000002183051	0.000000000000647883905032051	11.42629	1.575314	18	682	0.009	0.02639296	1	21	21	TNF
Undetected: Decreased with HAART	50kb	Disease Ontology	DOID:11465	autonomic nervous system disease	154	0.00000000000009978363	0.0000000002230164	0.000000000000659751508897763	7.411061	3.238403	24	1402	0.012	0.0171184	5	35	35	ATXN2,FAM134B,LRRK2,SQSTM1,TNF
Undetected: Decreased with HAART	50kb	Disease Ontology	DOID:12449	aplastic anemia	155	0.0000000000001005182	0.0000000002246582	0.000000000000663548372886762	4.792072	7.30373	35	3162	0.0175	0.01106894	9	66	67	CD28,CD34,CTLA4,EPHX1,GATA3,LGALS9,RPL5,TBX21,TNF
Undetected: Decreased with HAART	50kb	Disease Ontology	DOID:2723	dermatitis	156	0.0000000000001096132	0.0000000002449855	0.000000000000716728333017378	2.748882	25.82869	71	11182	0.0355	0.00634949	33	296	297	ADORA3,ADRB2,CCR4,CD28,CD40LG,CD93,CTLA4,CX3CR1,CXCR3,FABP5,IL12RB2,IL24,IL2RA,IL4,IL5,IL7R,ITGA6,ITGB1,MMP7,MMP9,PTGDR,S100A11,SELL,SELP,SLC30A4,SMAD2,SMAD3,SQSTM1,TGFB1,TNF,TNFRSF1B,TNFSF12,TNFSF8
Undetected: Decreased with HAART	50kb	Disease Ontology	DOID:5214	demyelinating polyneuropathy	157	0.0000000000001115614	0.0000000002493397	0.000000000000728316458359621	10.37284	1.831707	19	793	0.0095	0.02395965	2	19	19	MMP9,TNF
Undetected: Decreased with HAART	50kb	Disease Ontology	DOID:1176	bronchial disease	158	0.0000000000001141153	0.0000000002550477	0.00000000000074381610503937	2.47738	34.31044	85	14854	0.0425	0.005722364	46	378	379	ACVR1,ADAM8,ADORA2A,ADRB2,BCL2,BRF2,C3AR1,CASP10,CASP8,CCR2,CCR9,CHIT1,CREB1,CTLA4,CX3CR1,CXCR3,CXCR4,EPHX1,ETS1,GATA3,GSDMB,IL24,IL2RA,IL4,IL5,INPP4A,IRF1,ITGA4,KIF3A,LTB4R,LY86,MMP7,MMP9,NFE2L2,NOS3,PTGDR,RAMP1,S100A4,S1PR1,SMAD2,TBX21,TGFB1,TGFBR1,TNF,TPT1,WASF2
Undetected: Decreased with HAART	50kb	Disease Ontology	DOID:104	bacterial infectious disease	159	0.0000000000001154673	0.0000000002580694	0.000000000000751445211792453	2.560955	31.23834	80	13524	0.04	0.00591541	40	323	324	ANXA5,BCL2,CCR7,CD247,CD40LG,CHIT1,CISH,CREB1,CTLA4,CTNND1,CXCR3,CXCR4,CXCR6,FLOT1,GSTK1,IL23A,IL4,IL5,IRF1,ITGA5,ITGAM,ITGB1,ITGB2,KIF3A,MAF,MMP9,MYO18A,NINJ1,NOS3,PGM1,PRDM1,PTGIR,PTK2B,SELL,SLC22A4,SOCS2,TGFB1,TNF,TNFRSF1A,TNFRSF1B
Undetected: Decreased with HAART	50kb	Disease Ontology	DOID:0050502	(+)ssRNA virus infectious disease	160	0.000000000000116268	0.000000000259859	0.000000000000755468213500785	2.597577	30.02798	78	13000	0.039	0.006	36	293	293	AGO2,CASP8,CCR2,CD28,CD4,CPT1A,CTLA4,CX3CR1,CXCR3,DNM2,E2F1,EPHX1,FURIN,IFNAR1,IFNAR2,IL2RA,IL4,IRF1,ITGA2,JAK1,LGALS9,LST1,MAF,MAP3K5,MMP9,NFE2L2,PI4KA,PRKAB1,RARA,RARG,RB1,SELPLG,SMAD3,TGFB1,TNF,TOP2B
Undetected: Decreased with HAART	50kb	Disease Ontology	DOID:9351	diabetes mellitus	161	0.000000000000137018	0.0000000003062352	0.000000000000886121096875	1.845126	88.88283	164	38480	0.082	0.004261954	83	874	875	ABCG1,ACTN4,ADPGK,ADRB2,CCR2,CD226,CD28,CD4,CD40LG,CPT1A,CSF3,CTLA4,CTSB,CXCR3,CXCR4,E2F1,ELOVL6,ESR1,FOXO1,FOXO3,GLUL,H6PD,HSD11B1,IKZF1,IL1RAP,IL2RA,IL4,IL7R,IRF8,ITGA2,ITGAM,ITGB1,ITGB2,JAK1,JAZF1,KIRREL2,KLF11,KLF2,KLF7,LGALS1,LMNA,LNPEP,MADD,MAN2A1,MAP3K1,MAP3K5,MCAM,MED4,MGEA5,MGP,MMP9,NFE2L2,NFKBIL1,NOS3,NUAK2,OGG1,PKN2,PLXDC1,PPARD,RB1,S100A4,SELL,SELP,SH2B3,SLC22A4,SMAD3,SMAD7,SOCS2,TBX2…
Undetected: Decreased with HAART	50kb	Disease Ontology	DOID:9120	amyloidosis	162	0.0000000000001700073	0.0000000003799663	0.00000000000109433936967341	6.234185	4.330959	27	1875	0.0135	0.0144	5	49	49	FURIN,IL31RA,PRNP,TGFB1,TNF
Undetected: Decreased with HAART	50kb	Disease Ontology	DOID:799	varicosity	163	0.0000000000001783347	0.0000000003985781	0.00000000000113908537546296	11.02225	1.63306	18	707	0.009	0.02545969	1	16	16	TNF
Undetected: Decreased with HAART	50kb	Disease Ontology	DOID:1428	endocrine pancreas disease	164	0.0000000000001810402	0.0000000004046248	0.00000000000115280828892308	1.830709	90.67527	166	39256	0.083	0.004228653	85	892	893	ABCG1,ACTN4,ADPGK,ADRB2,CCR2,CD226,CD28,CD4,CD40LG,CPT1A,CSF3,CTLA4,CTSB,CXCR3,CXCR4,E2F1,ELOVL6,ESR1,FOXO1,FOXO3,GLUD1,GLUL,H6PD,HSD11B1,IKZF1,IL1RAP,IL2RA,IL4,IL7R,IRF8,ITGA2,ITGAM,ITGB1,ITGB2,JAK1,JAZF1,KIRREL2,KLF11,KLF2,KLF7,LGALS1,LMNA,LNPEP,MADD,MAN2A1,MAP3K1,MAP3K5,MCAM,MED4,MGEA5,MGP,MMP9,NFE2L2,NFKBIL1,NOS3,NR3C2,NUAK2,OGG1,PKN2,PLXDC1,PPARD,RB1,S100A4,SELL,SELP,SH2B3,SLC22A4,SMAD3,SMAD…
Undetected: Decreased with HAART	50kb	Disease Ontology	DOID:2918	paraproteinemia	165	0.0000000000002307055	0.0000000005156268	0.00000000000145340953500761	10.85339	1.658469	18	718	0.009	0.02506964	1	15	15	TNF
Undetected: Decreased with HAART	50kb	Disease Ontology	DOID:4194	glucose metabolism disease	166	0.0000000000002392113	0.0000000005346373	0.00000000000150242119984826	1.816624	92.47926	168	40037	0.084	0.004196119	86	910	911	ABCG1,ACTN4,ADPGK,ADRB2,CCR2,CD226,CD28,CD4,CD40LG,CPT1A,CSF3,CTLA4,CTSB,CXCR3,CXCR4,E2F1,ELOVL6,ESR1,FOXO1,FOXO3,GLUD1,GLUL,H6PD,HSD11B1,IKZF1,IL1RAP,IL2RA,IL4,IL7R,IRF8,ITGA2,ITGAM,ITGB1,ITGB2,JAK1,JAZF1,KIRREL2,KLF11,KLF2,KLF7,LGALS1,LMNA,LNPEP,MADD,MAN2A1,MAP3K1,MAP3K5,MCAM,MED4,MGEA5,MGP,MMP9,NFE2L2,NFKBIL1,NOS3,NR3C2,NUAK2,OGG1,PKN2,PLXDC1,PPARD,PTCH1,RB1,S100A4,SELL,SELP,SH2B3,SLC22A4,SMAD…
Undetected: Decreased with HAART	50kb	Disease Ontology	DOID:331	central nervous system disease	167	0.0000000000002607868	0.0000000005828585	0.00000000000163297513645991	1.492085	217.8161	325	94299	0.1625	0.003446484	200	2095	2109	ABCG1,ACKR3,ACTN1,ACTN4,ADARB1,ADD1,ADORA2A,ADORA3,ADRB2,AGTRAP,ANKH,ANXA5,ATG5,ATP13A2,ATXN2,AXIN1,AXIN2,B4GALT5,BAG3,BBC3,BCL2,BCL2L11,BCR,BHLHE40,BIRC3,BMI1,BTG2,CASP6,CASP8,CAST,CCR2,CCR7,CD200,CD226,CD28,CD34,CD4,CD40LG,CD47,CDK2AP1,CELF1,CHIT1,CIITA,CKB,CREB1,CREBBP,CSF3,CSNK1D,CTLA4,CTSB,CX3CR1,CXCR3,CXCR4,DDIT4,DECR1,DKK3,DLG4,DNM2,E2F1,EFHC2,EPHX1,ERN1,ESR1,ETV4,FAM134B,FHL2,FLI1,FLOT1,F…
Undetected: Decreased with HAART	50kb	Disease Ontology	DOID:2841	asthma	168	0.0000000000003076077	0.0000000006875032	0.00000000000190612536721557	2.528756	31.24065	79	13525	0.0395	0.005841035	42	351	352	ACVR1,ADAM8,ADORA2A,ADRB2,BCL2,C3AR1,CASP10,CASP8,CCR2,CCR9,CHIT1,CREB1,CTLA4,CX3CR1,CXCR3,CXCR4,EPHX1,ETS1,GATA3,GSDMB,IL2RA,IL4,IL5,INPP4A,IRF1,ITGA4,KIF3A,LTB4R,LY86,MMP7,MMP9,NFE2L2,NOS3,PTGDR,RAMP1,S1PR1,SMAD2,TBX21,TGFB1,TGFBR1,TNF,TPT1
Undetected: Decreased with HAART	50kb	Disease Ontology	DOID:0050120	hemophagocytic syndrome	169	0.0000000000003076327	0.0000000006875591	0.00000000000190612536721557	8.425875	2.492323	21	1079	0.0105	0.01946247	3	28	28	CTLA4,TNF,TNFSF12
Undetected: Decreased with HAART	50kb	Disease Ontology	DOID:8090	malignant neoplasm of gallbladder	170	0.0000000000003114994	0.0000000006962012	0.00000000000192432241283582	6.352239	4.093045	26	1772	0.013	0.01467269	7	44	44	CASP8,IL24,NFE2L2,OGG1,TGFB1,TNF,ZEB1
Undetected: Decreased with HAART	50kb	Disease Ontology	DOID:1612	mammary cancer	171	0.00000000000031581	0.0000000007058353	0.00000000000194804409836066	1.574572	167.0295	263	72312	0.1315	0.003637017	154	1580	1583	ACTN4,ADAM15,ADORA2A,ADORA3,AGO1,AGO2,ARRB1,ASF1B,ATP2B1,AXIN2,BCL2,BCL2L11,BID,BMI1,BMP10,BTLA,CASP10,CASP8,CCR2,CCR7,CD47,CD82,CDH5,CERK,CERS2,CREB1,CTCF,CTLA4,CTNND1,CTSB,CUEDC2,CXCR4,DDR1,DKK3,DLEC1,DUSP6,E2F1,EGLN1,ESR1,ETS1,ETV4,FABP5,FHL2,FLI1,FOXM1,FOXO1,FOXO3,FOXP1,FURIN,GALNT6,GATA3,GNA12,GPX4,HIC1,HOXB9,HSD11B1,HSPA8,ID3,IL12RB2,IL2RA,IL4,IRF1,ITGA2,ITGA5,ITGA6,ITGB1,JAK1,KIAA1967,LASP…
Undetected: Decreased with HAART	50kb	Disease Ontology	DOID:1227	neutropenia	172	0.0000000000003297225	0.0000000007369298	0.00000000000202180952222222	7.403255	3.106741	23	1345	0.0115	0.01710037	5	33	33	BCL2,CSF3,LEF1,TGFB1,TNF
Undetected: Decreased with HAART	50kb	Disease Ontology	DOID:1579	respiratory system disease	173	0.0000000000003389399	0.0000000007575307	0.00000000000207525480192308	1.820283	90.64524	165	39243	0.0825	0.004204572	90	896	898	ABCG1,ACVR1,ADAM8,ADORA2A,ADRB2,ANXA5,ARHGEF6,BCL2,BRF2,C3AR1,CASP10,CASP6,CASP8,CCR2,CCR9,CD247,CD28,CD34,CD40LG,CHIT1,CREB1,CTCF,CTLA4,CTNND1,CX3CR1,CXCR3,CXCR4,CXCR6,EPHX1,ETS1,FGL2,FOXO1,GATA3,GATA6,GSDMB,GSTK1,HMBOX1,HOXB9,HPS4,IL23A,IL24,IL2RA,IL4,IL5,IL6ST,INPP4A,IRF1,ITGA4,ITGA5,ITGAE,ITGAM,ITGB1,ITGB2,KIF3A,LGALS9,LMNA,LTB4R,LY86,MCAM,MMP7,MMP9,NFE2L2,NOS3,OGG1,PROZ,PTGDR,PTGIR,PTK2B,RAM…
Undetected: Decreased with HAART	50kb	Disease Ontology	DOID:640	encephalomyelitis	174	0.0000000000003527723	0.0000000007884461	0.00000000000214863768	8.98194	2.22669	20	964	0.01	0.02074689	4	21	21	IL5,IRF1,STK17B,TNF
Undetected: Decreased with HAART	50kb	Disease Ontology	DOID:10930	borderline personality disease	175	0.0000000000003896917	0.0000000008709609	0.00000000000236154311317716	9.654531	1.967988	19	852	0.0095	0.02230047	2	19	19	MMP9,TNF
Undetected: Decreased with HAART	50kb	Disease Ontology	DOID:9098	sebaceous gland disease	176	0.0000000000003989793	0.0000000008917187	0.00000000000241429140745614	8.310347	2.52697	21	1094	0.0105	0.01919561	2	28	28	TNF,TNFRSF1B
Undetected: Decreased with HAART	50kb	Disease Ontology	DOID:37	skin disease	177	0.0000000000004169099	0.0000000009317936	0.0000000000025154374287172	2.046348	59.12972	121	25599	0.0605	0.004726747	65	617	618	ADORA3,ADRB2,BCL2,C6orf15,CASP8,CCR2,CCR4,CCR7,CD226,CD28,CD40LG,CD93,CREB1,CREBBP,CTLA4,CX3CR1,CXCR3,DDIT4,E2F1,FABP5,IKZF1,IL12RB2,IL23A,IL24,IL2RA,IL4,IL5,IL7R,IRF1,IRF2,ITGA6,ITGAM,ITGB1,LRIG1,MMP7,MMP9,NOS3,PDCD4,PPARD,PTGDR,RHNO1,S100A11,S100A4,S100B,SELL,SELP,SELPLG,SLC30A4,SLC9A3R1,SMAD2,SMAD3,SMAD7,SQSTM1,ST14,TGFB1,TGFBR1,TGFBR2,TNF,TNFAIP3,TNFRSF1A,TNFRSF1B,TNFSF12,TNFSF13,TNFSF8,ZNF750
Undetected: Decreased with HAART	50kb	Disease Ontology	DOID:0050237	Euglenozoa infectious disease	178	0.0000000000005226622	0.00000000116815	0.00000000000311714531095101	6.849247	3.504035	24	1517	0.012	0.0158207	6	39	39	CTLA4,CTSB,IL2RA,IL4,NFKBIL1,TNF
Undetected: Decreased with HAART	50kb	Disease Ontology	DOID:16	integumentary system disease	179	0.0000000000005804652	0.00000000129734	0.000000000003432207804	2.015289	61.52965	124	26638	0.062	0.004655004	68	640	641	ADORA3,ADRB2,BCL2,C6orf15,CASP8,CCR2,CCR4,CCR7,CD226,CD28,CD34,CD40LG,CD93,CREB1,CREBBP,CTLA4,CX3CR1,CXCR3,DDIT4,E2F1,FABP5,HR,IKZF1,IL12RB2,IL23A,IL24,IL2RA,IL4,IL5,IL7R,IRF1,IRF2,ITGA6,ITGAM,ITGB1,LRIG1,MMP7,MMP9,NOS3,NR3C2,PDCD4,PPARD,PTGDR,RHNO1,S100A11,S100A4,S100B,SELL,SELP,SELPLG,SLC30A4,SLC9A3R1,SMAD2,SMAD3,SMAD7,SQSTM1,ST14,TGFB1,TGFBR1,TGFBR2,TNF,TNFAIP3,TNFRSF1A,TNFRSF1B,TNFSF12,TNFSF1…
Undetected: Decreased with HAART	50kb	Disease Ontology	DOID:10608	celiac disease	180	0.0000000000006459851	0.000000001443777	0.00000000000379791523991477	4.366899	8.243836	36	3569	0.018	0.01008686	11	86	86	ATG16L1,BCL2,CCR9,CD28,CIITA,CTLA4,CXCR3,IRF1,S100B,TGFB1,TNF
Undetected: Decreased with HAART	50kb	Disease Ontology	DOID:0050161	lower respiratory tract disease	181	0.0000000000006516533	0.000000001456445	0.00000000000382580568609929	1.868008	80.29945	150	34764	0.075	0.004314808	83	798	800	ABCG1,ACVR1,ADAM8,ADORA2A,ADRB2,ANXA5,ARHGEF6,BCL2,BRF2,C3AR1,CASP10,CASP6,CASP8,CCR2,CCR9,CD247,CD28,CD34,CD40LG,CHIT1,CREB1,CTLA4,CTNND1,CX3CR1,CXCR3,CXCR4,CXCR6,EPHX1,ETS1,FGL2,FOXO1,GATA3,GATA6,GSDMB,GSTK1,HMBOX1,HOXB9,HPS4,IL24,IL2RA,IL4,IL5,IL6ST,INPP4A,IRF1,ITGA4,ITGAE,ITGB1,KIF3A,LGALS9,LMNA,LTB4R,LY86,MCAM,MMP7,MMP9,NFE2L2,NOS3,OGG1,PROZ,PTGDR,PTK2B,RAMP1,RB1,S100A4,S100B,S1PR1,SCNN1A,SE…
Undetected: Decreased with HAART	50kb	Disease Ontology	DOID:1510	personality disease	182	0.0000000000006823418	0.000000001525034	0.00000000000398900100310735	9.347341	2.032664	19	880	0.0095	0.02159091	2	20	20	MMP9,TNF
Undetected: Decreased with HAART	50kb	Disease Ontology	DOID:157	epithelial carcinoma	183	0.0000000000007265498	0.000000001623839	0.00000000000422358093005618	1.486321	214.6239	319	92917	0.1595	0.003433172	189	2072	2076	ACKR3,ACTN1,ACTN4,ADAM15,ADAM8,ADORA3,ADRB2,ANXA5,ARHGEF6,ARID1A,ASCC1,AXIN1,BBC3,BCL2,BCL2L11,BHLHE40,BID,BIRC3,BMI1,BRF2,CAMK4,CASP10,CASP8,CCR2,CCR7,CCR9,CD247,CD28,CD34,CD4,CD40LG,CD47,CD82,CD97,CDCP1,CDK2AP1,CENPA,CHUK,CORO1C,CREB1,CREBBP,CSE1L,CSF3,CSNK1D,CTCF,CTLA4,CTNND1,CTSB,CX3CR1,CXCR3,CXCR4,DDIT4,DDR1,DHRS3,DKK3,DLEC1,DNM2,DNMT3A,DUSP6,DYRK2,E2F1,EGLN1,EPHX1,ESR1,ETS1,ETV4,FABP5,FAM13…
Undetected: Decreased with HAART	50kb	Disease Ontology	DOID:2428	epithelioma	184	0.0000000000007295192	0.000000001630475	0.00000000000423489476690042	1.888758	76.77001	145	33236	0.0725	0.004362739	72	704	706	AXIN1,BCL2,BCL2L11,BMI1,BRF2,CASP8,CCR7,CD28,CD4,CD82,CDK2AP1,CREBBP,CTCF,CTLA4,CXCR4,DDIT4,DKK3,DNM2,DNMT3A,EGLN1,EPHX1,ESR1,ETV4,FABP5,FAM134B,FOXM1,FOXO3,FURIN,GPX4,HECA,IFIT2,IL24,IL2RA,IL4,IL6ST,INPP5A,ITGA4,ITGA5,ITGA6,ITGB1,LGALS1,LGALS9,LIMD1,MMP7,MMP9,NFE2L2,OGG1,PDCD4,PIM1,PTGER2,PXN,RAB11A,RASSF2,RB1,S100A4,S100A6,SEL1L,SKI,SMAD2,SORBS3,ST14,STAT5A,TGFB1,TGFBR1,TGFBR2,TGIF1,TNF,TNFRSF1…
Undetected: Decreased with HAART	50kb	Disease Ontology	DOID:77	gastrointestinal system disease	185	0.0000000000007955456	0.000000001778044	0.00000000000459241734783822	1.569048	164.4309	258	71187	0.129	0.003624257	152	1649	1654	ABCG1,ACTN4,ADPGK,ADRB2,AGO2,APOBEC3B,ASCC1,ATG16L1,BCL2,BIRC3,BMI1,CASP8,CCR2,CCR4,CCR7,CD226,CD28,CD4,CD40LG,CHUK,CIITA,CPT1A,CSF3,CTLA4,CTNND1,CTSB,CX3CR1,CXCR3,CXCR4,DDR1,DGKA,DNM2,DNMT3A,E2F1,EDN3,EEF2K,ELOVL6,EPHX1,ERN1,ESR1,FGL2,FLOT1,FOXO1,FOXO3,FURIN,GLUD1,GLUL,H6PD,HPS4,HSD11B1,IFNAR1,IFNAR2,IKZF1,IL12RB2,IL1RAP,IL23A,IL24,IL2RA,IL4,IL5,IL7R,INPP5D,IRF1,IRF8,ITGA2,ITGAE,ITGAM,ITGB1,ITGB…
Undetected: Decreased with HAART	50kb	Disease Ontology	DOID:345	uterine disease	186	0.0000000000008496946	0.000000001899067	0.0000000000048913573705146	5.367659	5.402727	29	2339	0.0145	0.01239846	6	46	46	ACTN1,ARID1A,CD226,JAZF1,MMP9,TNF
Undetected: Decreased with HAART	50kb	Disease Ontology	DOID:865	vasculitis	187	0.0000000000009764762	0.000000002182424	0.00000000000558236877320442	3.389986	14.15935	48	6130	0.024	0.007830343	23	137	137	ADARB1,BCL2,CD226,CDH5,CHIT1,CTLA4,CX3CR1,CXCR3,IL23A,IL2RA,IL4,IRF1,MMP9,NOS3,PROZ,SAG,SELL,TNF,TNFAIP3,TNFRSF1A,TNFRSF1B,TRIM39,TXK
Undetected: Decreased with HAART	50kb	Disease Ontology	DOID:9500	leukocyte disease	188	0.0000000000009808482	0.000000002192196	0.00000000000559962855144828	4.098486	9.271717	38	4014	0.019	0.009466866	15	99	99	BCL2,CD28,CD4,CSF3,CXCR3,CXCR4,E2F1,IL2RA,IL4,IL5,ITGB1,LEF1,TGFB1,TNF,TNFRSF1A
Undetected: Decreased with HAART	50kb	Disease Ontology	DOID:26	pancreas disease	189	0.000000000001097119	0.000000002452061	0.00000000000622904738134431	1.785872	93.51176	167	40484	0.0835	0.004125086	86	925	927	ABCG1,ACTN4,ADPGK,ADRB2,CCR2,CD226,CD28,CD4,CD40LG,CPT1A,CSF3,CTLA4,CTSB,CXCR3,CXCR4,E2F1,ELOVL6,ESR1,FOXO1,FOXO3,GLUD1,GLUL,H6PD,HSD11B1,IKZF1,IL1RAP,IL2RA,IL4,IL7R,IRF8,ITGA2,ITGAM,ITGB1,ITGB2,JAK1,JAZF1,KIRREL2,KLF11,KLF2,KLF7,LGALS1,LMNA,LNPEP,MADD,MAN2A1,MAP3K1,MAP3K5,MCAM,MED4,MGEA5,MGP,MMP9,NFE2L2,NFKBIL1,NOS3,NR3C2,NUAK2,OGG1,PKN2,PLXDC1,PPARD,RB1,S100A4,SELL,SELP,SH2B3,SLC22A4,SMAD3,SMAD…
Undetected: Decreased with HAART	50kb	Disease Ontology	DOID:8577	ulcerative colitis	190	0.000000000001111833	0.000000002484947	0.00000000000629531708207934	2.925869	20.16495	59	8730	0.0295	0.006758305	22	197	198	ATG16L1,BIRC3,CD40LG,CTLA4,CXCR3,CXCR4,ESR1,HSD11B1,IL23A,IL4,IL5,MMP7,MMP9,NFE2L2,S100B,SLC22A4,STAT5A,TGFB1,TGFBR1,TNF,TNFRSF1B,TXNIP
Undetected: Decreased with HAART	50kb	Disease Ontology	DOID:0050338	primary bacterial infectious disease	191	0.000000000001194008	0.000000002668608	0.00000000000674215431377899	2.675562	25.41522	68	11003	0.034	0.006180133	31	255	256	BCL2,CCR7,CD247,CD40LG,CHIT1,CISH,CREB1,CTLA4,CXCR3,CXCR4,FLOT1,IL4,IL5,IRF1,ITGA5,ITGB1,ITGB2,KIF3A,MAF,MMP9,MYO18A,NINJ1,PGM1,PRDM1,SELL,SLC22A4,SOCS2,TGFB1,TNF,TNFRSF1A,TNFRSF1B
Undetected: Decreased with HAART	50kb	Disease Ontology	DOID:8893	psoriasis	192	0.000000000001291183	0.000000002885794	0.0000000000072316731217862	2.883633	20.80708	60	9008	0.03	0.006660746	26	202	202	BCL2,C6orf15,CCR2,CCR7,CD226,CTLA4,CX3CR1,IL23A,IL4,IRF1,IRF2,ITGB1,LRIG1,NOS3,PPARD,S100A4,S100B,SELPLG,SLC9A3R1,TGFB1,TNF,TNFRSF1A,TNFRSF1B,TNFSF12,TNFSF8,ZNF750
Undetected: Decreased with HAART	50kb	Disease Ontology	DOID:438	autoimmune disease of the nervous system	193	0.000000000001397199	0.00000000312274	0.00000000000781487386621622	5.257519	5.51591	29	2388	0.0145	0.01214405	9	55	55	CHRNE,CTLA4,CXCR3,ESR1,IL6ST,LGALS1,MMP9,TGFB1,TNF
Undetected: Decreased with HAART	50kb	Disease Ontology	DOID:10952	nephritis	194	0.000000000001462952	0.000000003269698	0.00000000000817160368151147	2.874698	20.87176	60	9036	0.03	0.006640106	29	208	208	ACTN4,ADD1,C1GALT1,C3AR1,CD4,CD40LG,CTLA4,CXCR3,DDR1,GATA3,IKZF1,IL2RA,IL4,ITGB1,MMP9,MT2A,NOS3,PGM1,PPARD,PROZ,SELL,SMAD2,SMAD3,SMAD7,TGFB1,TNF,TNFRSF10A,TNFSF12,TNFSF13
Undetected: Decreased with HAART	50kb	Disease Ontology	DOID:3168	squamous cell neoplasm	195	0.000000000001538469	0.000000003438478	0.00000000000855876772983871	1.824769	84.94224	155	36774	0.0775	0.004214934	79	781	783	AXIN1,BCL2,BCL2L11,BMI1,BRF2,CASP8,CCR7,CD28,CD4,CD82,CDK2AP1,CREBBP,CTCF,CTLA4,CXCR4,DDIT4,DHRS3,DKK3,DNM2,DNMT3A,EGLN1,EPHX1,ESR1,ETV4,FABP5,FAM134B,FOXM1,FOXO3,FURIN,GPX4,HECA,IFIT2,IL24,IL2RA,IL4,IL6ST,INPP5A,ITGA4,ITGA5,ITGA6,ITGB1,LGALS1,LGALS9,LIMD1,MCM3,MMP7,MMP9,NCOA4,NFE2L2,OGG1,PDCD4,PIM1,PTGER2,PXN,RAB11A,RASSF2,RB1,RUNX2,S100A10,S100A4,S100A6,SEL1L,SKI,SMAD2,SMYD2,SORBS3,ST14,STAT5A,…
Undetected: Decreased with HAART	50kb	Disease Ontology	DOID:850	lung disease	196	0.000000000001554812	0.000000003475005	0.00000000000863807633288591	1.868964	77.58307	145	33588	0.0725	0.004317018	81	770	772	ABCG1,ACVR1,ADAM8,ADORA2A,ADRB2,ANXA5,ARHGEF6,BCL2,BRF2,C3AR1,CASP10,CASP6,CASP8,CCR2,CCR9,CD247,CD28,CD34,CD40LG,CHIT1,CREB1,CTLA4,CTNND1,CX3CR1,CXCR3,CXCR4,CXCR6,EPHX1,ETS1,FGL2,FOXO1,GATA3,GATA6,GSDMB,GSTK1,HMBOX1,HOXB9,HPS4,IL24,IL2RA,IL4,IL5,IL6ST,INPP4A,IRF1,ITGA4,ITGAE,ITGB1,KIF3A,LGALS9,LMNA,LTB4R,LY86,MMP7,MMP9,NFE2L2,NOS3,OGG1,PROZ,PTGDR,PTK2B,RAMP1,RB1,S100A4,S1PR1,SCNN1A,SELP,SMAD2,SM…
Undetected: Decreased with HAART	50kb	Disease Ontology	DOID:8689	anorexia nervosa	197	0.000000000001757404	0.000000003927798	0.00000000000962896193518518	5.874826	4.425663	26	1916	0.013	0.01356994	6	45	45	ESR1,GPR55,S100B,TNF,UCP2,UCP3
Undetected: Decreased with HAART	50kb	Disease Ontology	DOID:612	primary immunodeficiency disease	198	0.000000000001758757	0.000000003930822	0.00000000000962896193518518	2.992354	18.71436	56	8102	0.028	0.006911874	23	183	183	ADARB1,AGO2,BMI1,CASP8,CCR2,CD34,CD4,CD40LG,CIITA,CTLA4,CX3CR1,CXCR4,FOXO3,IFNAR2,IL2RA,IL4,IL5,IL7R,PNP,STIM1,TNF,TNFRSF1B,XIAP
Undetected: Decreased with HAART	50kb	Disease Ontology	DOID:1040	chronic lymphocytic leukemia	199	0.000000000001788125	0.000000003996459	0.00000000000976391738126649	2.956389	19.28028	57	8347	0.0285	0.006828801	25	175	175	BCL2,BCL2L11,BIRC3,CD4,CD40LG,CXCR4,FAIM3,FOXO3,FOXP1,IL24,IL2RA,IRF8,ITGA4,ITGB1,LEF1,MMP9,NFE2L2,NOTCH2,SYNJ2,TBX21,TGFB1,TNF,TNFAIP3,TNFSF13,ZFP36L1
Undetected: Decreased with HAART	50kb	Disease Ontology	DOID:3527	cerebral arterial disease	200	0.000000000001839462	0.000000004111198	0.0000000000100310055573123	5.016564	5.980188	30	2589	0.015	0.01158749	8	54	54	CTSB,FAM134B,NOS3,PRNP,TGFB1,TNF,TNFRSF1A,TNFRSF1B
Undetected: Decreased with HAART	50kb	Disease Ontology	DOID:5844	myocardial infarction	201	0.000000000001948557	0.000000004355025	0.0000000000105702194272608	2.692551	24.51207	66	10612	0.033	0.006219374	28	267	267	ADAM8,ADD1,ADRB2,ANXA5,CCR2,CD34,CD40LG,CSF3,CXCR4,EPHX1,ESR1,GP1BA,IL6ST,ITGA2,ITGB1,LRRFIP1,MMP9,NFKBIL1,NOS3,RAMP1,S100B,SELP,SH2B3,TGFB1,TNF,TNFRSF1B,TNFSF12,TRIB1
Undetected: Decreased with HAART	50kb	Disease Ontology	DOID:1240	leukemia	202	0.000000000001993248	0.000000004454909	0.0000000000107984993089005	1.696544	112.5818	191	48740	0.0955	0.003918753	116	1040	1046	ADRB2,AFF1,APOBEC3C,ARID1A,BACH2,BAG3,BBC3,BCL2,BCL2L11,BCR,BIRC3,BMI1,CASP10,CASP8,CCR4,CCR7,CCR9,CD200,CD34,CD4,CD40LG,CD52,CD7,CD96,CHUK,CISH,CREB1,CREBBP,CTLA4,CX3CR1,CXCR3,CXCR4,DNMT3A,DUSP2,E2F1,ENSG00000272333,EPHX1,ESR1,FAIM3,FHL2,FOXM1,FOXO1,FOXO3,FOXP1,GLIPR1,HIPK2,IER3,IKZF1,IL1RAP,IL24,IL2RA,IL31RA,IL4,IL5,IL6ST,IRF8,ITGA4,ITGAM,ITGB1,ITGB2,JAK1,LAIR1,LDHA,LEF1,MAP2K1,MBP,MMP7,MMP9,ND…
Undetected: Decreased with HAART	50kb	Disease Ontology	DOID:3044	food allergy	203	0.000000000002058439	0.000000004600611	0.0000000000111080560899609	4.190767	8.590313	36	3719	0.018	0.009680022	11	91	91	ATG16L1,BCL2,CCR9,CD28,CIITA,CTLA4,CXCR3,IRF1,S100B,TGFB1,TNF
Undetected: Decreased with HAART	50kb	Disease Ontology	DOID:10325	silicosis	204	0.000000000002118695	0.000000004735283	0.0000000000114034832314694	9.491755	1.896383	18	821	0.009	0.02192448	1	18	18	TNF
Undetected: Decreased with HAART	50kb	Disease Ontology	DOID:120	female genital cancer	205	0.000000000002310077	0.000000005163022	0.0000000000123532412183463	1.827366	83.17982	152	36011	0.076	0.004220932	81	786	788	ACTN1,ACTN4,ADAM15,ADAM19,ARHGEF6,ARID1A,BACH2,BAG3,BCL2,BMI1,CAMK4,CASP10,CASP8,CD226,CD247,CD34,CD82,CREB1,CTNND1,CTSB,CXCR4,DKK3,DLEC1,DUSP6,E2F1,E2F2,EPHX1,ESR1,ETS1,ETV4,FGR,FHL2,FOXO1,FOXO3,GPR55,HIPK2,IL4,IQGAP1,ITGA5,ITGB1,JAZF1,KLF11,LGALS1,LNPEP,MAP2K1,MAP3K1,MCAM,MMP7,MMP9,NFE2L2,OGG1,PDCD4,PPAP2A,PPARD,PRDM2,PRKAB1,PRKCI,PSME1,PTCH1,PTGER2,PXN,RB1,RBM17,S100A11,S100A4,S100A6,SPINT2,ST…
Undetected: Decreased with HAART	50kb	Disease Ontology	DOID:1749	squamous cell carcinoma	206	0.000000000002522279	0.000000005637294	0.0000000000134532381198454	1.865738	76.64527	143	33182	0.0715	0.004309565	71	702	704	AXIN1,BCL2,BCL2L11,BMI1,BRF2,CASP8,CCR7,CD28,CD4,CD82,CDK2AP1,CREBBP,CTCF,CTLA4,CXCR4,DDIT4,DKK3,DNM2,DNMT3A,EGLN1,EPHX1,ESR1,ETV4,FABP5,FAM134B,FOXM1,FOXO3,FURIN,GPX4,HECA,IFIT2,IL24,IL2RA,IL4,IL6ST,INPP5A,ITGA4,ITGA5,ITGA6,ITGB1,LGALS1,LGALS9,LIMD1,MMP7,MMP9,NFE2L2,OGG1,PDCD4,PIM1,PTGER2,PXN,RAB11A,RASSF2,RB1,S100A4,S100A6,SEL1L,SKI,SMAD2,SORBS3,ST14,STAT5A,TGFB1,TGFBR2,TGIF1,TNF,TNFRSF10A,TNFR…
Undetected: Decreased with HAART	50kb	Disease Ontology	DOID:13207	proliferative diabetic retinopathy	207	0.000000000002779732	0.000000006212701	0.0000000000147503983948718	7.044711	3.12291	22	1352	0.011	0.01627219	4	35	35	MMP9,PLXDC1,TNF,UCP2
Undetected: Decreased with HAART	50kb	Disease Ontology	DOID:937	DNA virus infectious disease	208	0.000000000002933894	0.000000006557253	0.0000000000155087959974457	1.978328	61.66824	122	26698	0.061	0.004569631	63	567	567	APOBEC3B,BACH2,BAG3,BCL2,BCL2L11,BID,CASP8,CCR2,CCR7,CD28,CD4,CIITA,CREB1,CREBBP,CTCF,CTLA4,CX3CR1,CXCR4,DNM2,DNMT3A,ERN1,ESR1,FGL2,GPR183,HDAC7,HIPK2,HR,HSPA8,IFNAR1,IL10RB,IL24,IL2RA,IL4,ITGB1,JAK1,LEF1,LMNA,MAP2K1,MAP3K1,MAP3K5,MKNK1,MMP9,NEK9,NFE2L2,PTGER2,PXN,RARA,RB1,REXO1,SATB1,SELPLG,SERPINB9,SMAD3,SMAD7,TBX21,TGFB1,TNF,TNFAIP3,TNFRSF10A,TNFRSF1A,UNC93B1,VSIG4,WWP1
Undetected: Decreased with HAART	50kb	Disease Ontology	DOID:28	endocrine system disease	209	0.000000000003362104	0.000000007514302	0.0000000000176148714632911	1.625094	132.9154	216	57543	0.108	0.003753715	118	1301	1303	ABCG1,ACTN4,ACVR1,ADD1,ADPGK,ADRB2,BCL2,CASP8,CCR2,CCR7,CD226,CD28,CD4,CD40LG,CD82,CIITA,CPT1A,CSF3,CTLA4,CTSB,CXCR3,CXCR4,CXCR6,DHRS3,DUSP2,E2F1,ELOVL6,ESR1,FEM1B,FOXO1,FOXO3,GATA3,GATA6,GLUD1,GLUL,GNA12,GNAQ,GRAP2,H6PD,HSD11B1,IKZF1,IL1RAP,IL2RA,IL4,IL6ST,IL7R,IQGAP1,IRF1,IRF8,ITGA2,ITGA6,ITGAM,ITGB1,ITGB2,JAK1,JAZF1,KIRREL2,KLF11,KLF2,KLF7,LGALS1,LMNA,LNPEP,MADD,MAN2A1,MAP2K1,MAP3K1,MAP3K5,MCA…
Undetected: Decreased with HAART	50kb	Disease Ontology	DOID:8524	nodular lymphoma	210	0.000000000003539505	0.000000007910794	0.0000000000184974888825758	5.056365	5.735345	29	2483	0.0145	0.01167942	9	52	53	BCL2,BCL2L11,CXCR4,FOXP1,IL4,IL5,RB1,TNF,TNFSF13
Undetected: Decreased with HAART	50kb	Disease Ontology	DOID:1920	hyperuricemia	211	0.000000000004277642	0.00000000956053	0.0000000000221314502975	9.093035	1.979537	18	857	0.009	0.0210035	1	20	20	TNF
Undetected: Decreased with HAART	50kb	Disease Ontology	DOID:11946	habitual abortion	212	0.000000000004994628	0.00000001116299	0.000000000025712394641791	6.140844	3.908258	24	1692	0.012	0.0141844	5	40	40	ANXA5,ESR1,NOS3,SELL,TNF
Undetected: Decreased with HAART	50kb	Disease Ontology	DOID:9538	multiple myeloma	213	0.000000000006046634	0.00000001351423	0.0000000000308214508940887	2.577413	26.38305	68	11422	0.034	0.005953423	29	240	240	AGO2,BCL2L11,BCL9,BMI1,CASP10,CASP8,CD47,CIITA,CXCR4,DAZAP2,IER3,IL12RB2,IL4,IRF8,ITGA4,ITGA5,ITGB1,MAF,PRDM1,PRKAB1,RUNX2,SELP,SMAD2,TANK,TGFB1,TGFBR2,TNF,TNFSF13,XBP1
Undetected: Decreased with HAART	50kb	Disease Ontology	DOID:9408	acute myocardial infarction	214	0.000000000006377518	0.00000001425375	0.0000000000323487095612745	4.350388	7.585531	33	3284	0.0165	0.01004872	9	88	88	ANXA5,CD40LG,MMP9,NOS3,RAMP1,SELP,TGFB1,TNF,TNFSF12
Undetected: Decreased with HAART	50kb	Disease Ontology	DOID:13250	diarrhea	215	0.000000000006833366	0.00000001527257	0.0000000000345339461221001	6.362542	3.614907	23	1565	0.0115	0.01469649	4	33	33	CD4,SCNN1A,SPINT2,TNF
Undetected: Decreased with HAART	50kb	Disease Ontology	DOID:3147	familial hyperlipoproteinemia	216	0.000000000007885706	0.00000001762455	0.0000000000396584898347509	5.729612	4.363297	25	1889	0.0125	0.01323452	3	46	46	MMP9,TNF,TXNIP
Undetected: Decreased with HAART	50kb	Disease Ontology	DOID:3094	neuroepithelial neoplasm	217	0.00000000000824938	0.00000001843736	0.0000000000413868894787879	1.556039	156.8084	244	67887	0.122	0.003594208	148	1437	1442	ACKR3,ACTN1,ACTN4,ADAM15,ADORA3,ARHGEF2,ARRB1,ATXN2,AXIN1,AXIN2,B4GALT5,BAG3,BBC3,BCL2,BCL2L11,BID,BMI1,BTG2,CASP10,CASP8,CCR2,CCR7,CCR9,CD200,CD28,CD34,CD40LG,CD82,CDH5,CIITA,CREB1,CTLA4,CTNND1,CTSB,CX3CR1,CXCR3,CXCR4,CXCR6,DGKA,DKK3,E2F1,EDN3,EGLN1,ERAP2,ERN1,ESR1,ETS1,ETV4,FHL2,FLI1,FLOT2,FOXM1,FOXO1,FOXO3,FURIN,GLIPR1,GLUD1,GNA12,GNAQ,GPR18,GRAP2,HIC1,HSPA8,ID3,IER3,IFIT2,IFT57,IL24,IL4,IL6ST…
Undetected: Decreased with HAART	50kb	Disease Ontology	DOID:2320	obstructive lung disease	218	0.000000000008972229	0.00000002005293	0.0000000000449045415126965	2.190481	41.99991	92	18183	0.046	0.005059671	49	464	465	ACVR1,ADAM8,ADORA2A,ADRB2,BCL2,C3AR1,CASP10,CASP8,CCR2,CCR9,CD28,CHIT1,CREB1,CTLA4,CX3CR1,CXCR3,CXCR4,CXCR6,EPHX1,ETS1,FGL2,FOXO1,GATA3,GSDMB,IL2RA,IL4,IL5,INPP4A,IRF1,ITGA4,KIF3A,LTB4R,LY86,MMP7,MMP9,NFE2L2,NOS3,OGG1,PTGDR,RAMP1,S1PR1,SMAD2,SMAD3,TBX21,TGFB1,TGFBR1,TNF,TPT1,XBP1
Undetected: Decreased with HAART	50kb	Disease Ontology	DOID:1307	dementia	219	0.000000000009550312	0.00000002134495	0.0000000000476824383208685	2.13602	45.41155	97	19660	0.0485	0.004933876	46	444	445	ABCG1,ADRB2,ATXN2,BCL2,CASP6,CAST,CD40LG,CKB,CSNK1D,CX3CR1,CXCR4,DDIT4,DKK3,DLG4,DNM2,E2F1,ESR1,FAM134B,FLOT1,GLUL,ITGAM,ITGB1,ITM2B,LRRK2,MAP2K1,MBP,NOS3,OGG1,PER1,PNP,PPIL2,PRKAB1,PRNP,PTGER2,QPCT,RAB7A,S100B,SEL1L,SLC30A4,SORL1,SQSTM1,TGFB1,TGFBR2,TNF,TNFRSF1A,TNFRSF1B
Undetected: Decreased with HAART	50kb	Disease Ontology	DOID:0050013	carbohydrate metabolism disease	220	0.00000000001004433	0.00000002244908	0.000000000050088532373494	1.732007	96.99732	168	41993	0.084	0.004000667	86	950	951	ABCG1,ACTN4,ADPGK,ADRB2,CCR2,CD226,CD28,CD4,CD40LG,CPT1A,CSF3,CTLA4,CTSB,CXCR3,CXCR4,E2F1,ELOVL6,ESR1,FOXO1,FOXO3,GLUD1,GLUL,H6PD,HSD11B1,IKZF1,IL1RAP,IL2RA,IL4,IL7R,IRF8,ITGA2,ITGAM,ITGB1,ITGB2,JAK1,JAZF1,KIRREL2,KLF11,KLF2,KLF7,LGALS1,LMNA,LNPEP,MADD,MAN2A1,MAP3K1,MAP3K5,MCAM,MED4,MGEA5,MGP,MMP9,NFE2L2,NFKBIL1,NOS3,NR3C2,NUAK2,OGG1,PKN2,PLXDC1,PPARD,PTCH1,RB1,S100A4,SELL,SELP,SH2B3,SLC22A4,SMAD…
Undetected: Decreased with HAART	50kb	Disease Ontology	DOID:155	glandular and epithelial neoplasm	221	0.00000000001146743	0.00000002562971	0.0000000000567069208721625	1.457926	214.6885	313	92945	0.1565	0.003367583	191	2007	2013	ACKR3,ACTN1,ACTN4,ADAM15,ADAM8,ADORA3,ARHGEF2,ARRB1,ATXN2,AXIN1,AXIN2,B4GALT5,BAG3,BBC3,BCL2,BCL2L11,BID,BIRC3,BMI1,BRF2,BTG2,CASP10,CASP8,CCR2,CCR7,CCR9,CD200,CD28,CD34,CD4,CD40LG,CD82,CDH5,CDK2AP1,CIITA,CREB1,CREBBP,CSNK1D,CTCF,CTLA4,CTNND1,CTSB,CX3CR1,CXCR3,CXCR4,CXCR6,DDIT4,DDR1,DGKA,DHRS3,DKK3,DNM2,DNMT3A,DUSP6,E2F1,EDN3,EGLN1,EPHX1,ERAP2,ERN1,ESR1,ETS1,ETV4,FABP5,FAM134B,FHL2,FLI1,FLOT2,FOX…
Undetected: Decreased with HAART	50kb	Disease Ontology	DOID:1883	hepatitis C	222	0.00000000001207896	0.00000002699648	0.0000000000594468673483948	2.648273	23.78909	63	10299	0.0315	0.006117099	28	232	232	AGO2,CASP8,CCR2,CD28,CD4,CPT1A,CTLA4,CX3CR1,CXCR3,DNM2,E2F1,EPHX1,FURIN,IFNAR1,IFNAR2,IL4,IRF1,ITGA2,JAK1,LGALS9,MAF,MMP9,NFE2L2,PI4KA,PRKAB1,RB1,TGFB1,TNF
Undetected: Decreased with HAART	50kb	Disease Ontology	DOID:848	arthritis	223	0.00000000001272963	0.00000002845072	0.0000000000625005202491103	1.926498	63.84642	123	27641	0.0615	0.004449911	71	633	634	ACKR3,ADAM15,ADAM8,ADRB2,ANKH,BCL2,BCL2L11,BID,CALM3,CCR2,CCR4,CCR7,CCR9,CD247,CD28,CD34,CD4,CHIT1,CIITA,CREB1,CTLA4,CTSB,CX3CR1,CXCR3,CXCR4,ESR1,FHL2,GATA3,IL17RA,IL23A,IL24,IL2RA,IL4,IL7R,ITGA4,ITGAM,ITGB1,ITGB2,LGALS9,LTB,LTB4R,MAF,MAP3K5,MMP9,NFKBIL1,NOS3,NOTCH2,PRDM1,PTGER2,RB1,S100A11,S100A4,S1PR1,SELP,SLC22A4,SLC9A3R1,SMAD3,TBX21,TGFB1,TGFBR2,TNF,TNFAIP3,TNFRSF10A,TNFRSF1A,TNFRSF1B,TNFRSF2…
Undetected: Decreased with HAART	50kb	Disease Ontology	DOID:7148	rheumatoid arthritis	224	0.00000000001682363	0.00000003760081	0.0000000000814421106081871	2.076844	48.63147	101	21054	0.0505	0.004797188	54	487	488	ACKR3,ADRB2,BCL2,BCL2L11,BID,CCR2,CCR4,CCR9,CD28,CD4,CIITA,CREB1,CTLA4,CTSB,CX3CR1,CXCR3,CXCR4,IL17RA,IL23A,IL24,IL2RA,IL4,IL7R,ITGA4,ITGAM,ITGB1,ITGB2,LGALS9,LTB,LTB4R,MAP3K5,MMP9,NFKBIL1,NOS3,PRDM1,PTGER2,RB1,S100A4,S1PR1,SELP,SLC22A4,TBX21,TGFB1,TNF,TNFAIP3,TNFRSF10A,TNFRSF1A,TNFRSF1B,TNFRSF25,TNFSF13,TNFSF8,TPT1,XIAP,ZFP36
Undetected: Decreased with HAART	50kb	Disease Ontology	DOID:750	peptic ulcer	225	0.00000000001742716	0.0000000389497	0.0000000000841668789264877	5.080007	5.314953	27	2301	0.0135	0.01173403	8	56	56	EEF2K,LDHA,MMP9,NFE2L2,OGG1,SELL,TGFB1,TNF
Undetected: Decreased with HAART	50kb	Disease Ontology	DOID:2789	parasitic protozoa infectious disease	226	0.00000000001782861	0.00000003984694	0.0000000000859052581955763	3.427529	12.25373	42	5305	0.021	0.007917059	17	128	128	ADORA2A,ADRB2,CD40LG,CHIT1,CTLA4,CTSB,IFNAR1,IL2RA,IL4,IL6ST,IRF1,NFKBIL1,NOS3,TGFB1,TNF,TNFRSF1A,TNFRSF1B
Undetected: Decreased with HAART	50kb	Disease Ontology	DOID:10652	Alzheimer's disease	227	0.00000000001789027	0.00000003998475	0.0000000000861021250348837	2.20601	39.89102	88	17270	0.044	0.005095541	39	389	390	ABCG1,ADRB2,CASP6,CAST,CD40LG,CKB,CSNK1D,CX3CR1,DDIT4,DKK3,DLG4,DNM2,ESR1,FLOT1,GLUL,ITGAM,ITGB1,ITM2B,LRRK2,MAP2K1,MBP,NOS3,OGG1,PNP,PPIL2,PRKAB1,PRNP,PTGER2,QPCT,RAB7A,S100B,SLC30A4,SORL1,SQSTM1,TGFB1,TGFBR2,TNF,TNFRSF1A,TNFRSF1B
Undetected: Decreased with HAART	50kb	Disease Ontology	DOID:5070	neoplasm of body of uterus	228	0.00000000001983751	0.00000004433683	0.0000000000950317753356482	3.356043	12.81271	43	5547	0.0215	0.007751938	16	108	108	ACTN1,ARID1A,BCL2,CD226,CD34,ESR1,FOXO1,JAZF1,KLF11,LGALS1,MMP9,OGG1,S100A11,TGFB1,TNF,TNFRSF1A
Undetected: Decreased with HAART	50kb	Disease Ontology	DOID:8670	eating disease	229	0.00000000002125582	0.00000004750676	0.000000000101591038083141	5.237863	4.963857	26	2149	0.013	0.01209865	6	52	52	ESR1,GPR55,S100B,TNF,UCP2,UCP3
Undetected: Decreased with HAART	50kb	Disease Ontology	DOID:3195	neural neoplasm	230	0.00000000002180729	0.00000004873929	0.000000000103986605195853	1.540315	158.4092	244	68580	0.122	0.003557889	148	1444	1449	ACKR3,ACTN1,ACTN4,ADAM15,ADORA3,ARHGEF2,ARRB1,ATXN2,AXIN1,AXIN2,B4GALT5,BAG3,BBC3,BCL2,BCL2L11,BID,BMI1,BTG2,CASP10,CASP8,CCR2,CCR7,CCR9,CD200,CD28,CD34,CD40LG,CD82,CDH5,CIITA,CREB1,CTLA4,CTNND1,CTSB,CX3CR1,CXCR3,CXCR4,CXCR6,DGKA,DKK3,E2F1,EDN3,EGLN1,ERAP2,ERN1,ESR1,ETS1,ETV4,FHL2,FLI1,FLOT2,FOXM1,FOXO1,FOXO3,FURIN,GLIPR1,GLUD1,GNA12,GNAQ,GPR18,GRAP2,HIC1,HSPA8,ID3,IER3,IFIT2,IFT57,IL24,IL4,IL6ST…
Undetected: Decreased with HAART	50kb	Disease Ontology	DOID:1205	allergy	231	0.00000000002230734	0.0000000498569	0.000000000106248653924051	2.828596	19.44427	55	8418	0.0275	0.006533618	22	192	192	ACVR1,ATG16L1,BCL2,CCR9,CD28,CD47,CIITA,CTLA4,CXCR3,ESR1,GATA3,IFNAR2,IL4,IRF1,LY86,S100B,S1PR1,SOCS2,STAT5A,TGFB1,TNF,TPT1
Undetected: Decreased with HAART	50kb	Disease Ontology	DOID:2213	hemorrhagic disease	232	0.00000000002303075	0.00000005147373	0.000000000109316828268349	2.172371	41.42938	90	17936	0.045	0.005017841	44	393	393	AGO2,BCL2L11,BCL9,BCR,BMI1,CASP10,CASP8,CD40LG,CD47,CIITA,CTLA4,CXCR4,DAZAP2,GNAQ,GP1BA,HPS4,IER3,IL12RB2,IL2RA,IL4,IRF8,ITGA2,ITGA4,ITGA5,ITGB1,ITGB2,LDHA,MAF,MMP9,NOS3,NOTCH2,PRDM1,PRKAB1,RUNX2,SELL,SELP,SMAD2,STIM1,TANK,TGFB1,TGFBR2,TNF,TNFSF13,XBP1
Undetected: Decreased with HAART	50kb	Disease Ontology	DOID:84	osteochondritis dissecans	233	0.00000000002434445	0.00000005440985	0.000000000114632171274175	8.168481	2.203592	18	954	0.009	0.01886792	1	17	17	TNF
Undetected: Decreased with HAART	50kb	Disease Ontology	DOID:1247	blood coagulation disease	234	0.00000000002500689	0.0000000558904	0.000000000117617633761364	2.158007	42.16853	91	18256	0.0455	0.004984663	45	403	403	AGO2,BCL2L11,BCL9,BCR,BMI1,CASP10,CASP8,CD40LG,CD47,CIITA,CTLA4,CXCR4,DAZAP2,GNAQ,GP1BA,HPS4,IER3,IL12RB2,IL2RA,IL4,IRF8,ITGA2,ITGA4,ITGA5,ITGB1,ITGB2,LDHA,MAF,MMP9,NOS3,NOTCH2,PRDM1,PRKAB1,PROZ,RUNX2,SELL,SELP,SMAD2,STIM1,TANK,TGFB1,TGFBR2,TNF,TNFSF13,XBP1
Undetected: Decreased with HAART	50kb	Disease Ontology	DOID:3394	myocardial ischemia	235	0.0000000000253834	0.0000000567319	0.00000000011925299954597	2.3207	33.61055	78	14551	0.039	0.005360456	37	350	350	ADAM8,ADD1,ADRB2,ANXA5,CCR2,CD34,CD40LG,CSF3,CX3CR1,CXCR4,CXCR6,EPHX1,ESR1,GP1BA,HSPA8,IL4,IL6ST,ITGA2,ITGB1,ITGB2,LDHA,LRRFIP1,MGP,MMP9,NFKBIL1,NOS3,RAMP1,S100B,SELL,SELP,SELPLG,SH2B3,TGFB1,TNF,TNFRSF1B,TNFSF12,TRIB1
Undetected: Decreased with HAART	50kb	Disease Ontology	DOID:240	iris disease	236	0.00000000002705644	0.00000006047114	0.000000000126681680045249	7.532656	2.522351	19	1092	0.0095	0.01739927	2	18	18	CTLA4,TNF
Undetected: Decreased with HAART	50kb	Disease Ontology	DOID:863	nervous system disease	237	0.00000000003191137	0.00000007132191	0.000000000148405798235955	1.397612	260.4443	364	112754	0.182	0.003228267	226	2557	2577	ABCG1,ACKR3,ACTN1,ACTN4,ADARB1,ADD1,ADORA2A,ADORA3,ADRB2,AGTRAP,ANKH,ANXA5,ATG5,ATP13A2,ATXN2,AXIN1,AXIN2,B4GALT5,BAG3,BBC3,BCL2,BCL2L11,BCR,BHLHE40,BIRC3,BMI1,BTG2,CASP6,CASP8,CAST,CCR2,CCR7,CD200,CD226,CD28,CD34,CD4,CD40LG,CD47,CDK2AP1,CELF1,CHIT1,CHRNE,CIITA,CKB,CREB1,CREBBP,CSF3,CSNK1D,CTLA4,CTSB,CX3CR1,CXCR3,CXCR4,DDIT4,DECR1,DKK3,DLG4,DNM2,DYSF,E2F1,EFHC2,EPHX1,ERN1,ESR1,ETV4,FAM134B,FAM53B…
Undetected: Decreased with HAART	50kb	Disease Ontology	DOID:0060005	autoimmune disease of endocrine system	238	0.00000000003229666	0.00000007218304	0.000000000149860847242152	3.556076	10.96714	39	4748	0.0195	0.008213985	16	104	104	ADRB2,BCL2,CASP8,CTLA4,CXCR3,CXCR6,IL2RA,IL4,IRF1,NCOA4,OGG1,PTCH1,SELL,TGFB1,TNF,TNFRSF1B
Undetected: Decreased with HAART	50kb	Disease Ontology	DOID:0060036	intrinsic cardiomyopathy	239	0.00000000003304622	0.0000000738583	0.000000000152654357790179	3.358522	12.5055	42	5414	0.021	0.007757665	17	131	132	ADRB2,BAG3,CD40LG,CTLA4,CX3CR1,ESR1,LMNA,MMP9,NDUFV2,NOS3,NR3C2,PGM1,PLN,TGFB1,TNF,TNFSF12,VCL
Undetected: Decreased with HAART	50kb	Disease Ontology	DOID:12365	malaria	240	0.00000000003581514	0.00000008004684	0.0000000001647098494	3.867415	9.049972	35	3918	0.0175	0.008933129	12	96	96	ADORA2A,ADRB2,CD40LG,CHIT1,IFNAR1,IL2RA,IL4,IRF1,NOS3,TNF,TNFRSF1A,TNFRSF1B
Undetected: Decreased with HAART	50kb	Disease Ontology	DOID:1281	female reproductive cancer	241	0.00000000003978924	0.00000008892895	0.000000000182176619867257	1.814501	76.05395	138	32926	0.069	0.004191217	72	724	726	ACTN1,ACTN4,ADAM19,ARHGEF6,ARID1A,BACH2,BAG3,BCL2,BMI1,CAMK4,CASP10,CASP8,CD226,CD247,CD82,CREB1,CTNND1,CTSB,CXCR4,DKK3,DLEC1,DUSP6,E2F1,E2F2,EPHX1,ESR1,ETS1,ETV4,FGR,FHL2,FOXO3,GPR55,HIPK2,IL4,IQGAP1,ITGA5,ITGB1,MAP2K1,MAP3K1,MCAM,MMP7,MMP9,NFE2L2,PDCD4,PPAP2A,PPARD,PRDM2,PRKAB1,PRKCI,PSME1,PTCH1,PTGER2,PXN,RB1,RBM17,S100A4,S100A6,SPINT2,ST14,ST3GAL5,SYNE1,TGFB1,TGFBR1,TMSB10,TNF,TNFRSF10A,TNFRS…
Undetected: Decreased with HAART	50kb	Disease Ontology	DOID:10763	hypertension	242	0.00000000004394624	0.00000009821985	0.000000000200323223964758	1.978007	55.10597	109	23857	0.0545	0.00456889	52	566	568	ABCG1,ADD1,ADORA2A,ADRB2,ARHGEF6,ATP2B1,BMP10,C1QTNF1,CASP8,CCR2,CD28,CD40LG,CTLA4,CX3CR1,DYSF,EMILIN1,EPHX1,ERAP2,ESR1,FURIN,GPX4,HSD11B1,IER3,IL4,IL6ST,LGALS1,LNPEP,MMP9,NFE2L2,NFKBIL1,NOS3,NR3C2,PIM1,PNMT,PPARD,PRCP,PROZ,PTK2B,RAMP1,S100A4,S100B,SELL,SELP,TGFB1,TGFBR1,TGFBR2,TNF,TNFRSF1B,TNFSF12,UCP2,XYLT1,ZNF652
Undetected: Decreased with HAART	50kb	Disease Ontology	DOID:484	vascular hemostatic disease	243	0.00000000004606935	0.000000102965	0.000000000209539604010989	2.419373	28.93312	70	12526	0.035	0.005588376	31	265	265	AGO2,BCL2L11,BCL9,BMI1,CASP10,CASP8,CD47,CIITA,CTLA4,CXCR4,DAZAP2,IER3,IL12RB2,IL4,IRF8,ITGA4,ITGA5,ITGB1,MAF,MMP9,PRDM1,PRKAB1,RUNX2,SELP,SMAD2,TANK,TGFB1,TGFBR2,TNF,TNFSF13,XBP1
Undetected: Decreased with HAART	50kb	Disease Ontology	DOID:3093	nervous system cancer	244	0.00000000004787123	0.0000001069922	0.000000000217496181086718	1.522793	162.2019	247	70222	0.1235	0.003517416	151	1475	1480	ACKR3,ACTN1,ACTN4,ADAM15,ADORA3,ARHGEF2,ARRB1,ATXN2,AXIN1,AXIN2,B4GALT5,BAG3,BBC3,BCL2,BCL2L11,BCR,BHLHE40,BID,BMI1,BTG2,CASP10,CASP8,CCR2,CCR7,CCR9,CD200,CD28,CD34,CD40LG,CD82,CDH5,CIITA,CREB1,CTLA4,CTNND1,CTSB,CX3CR1,CXCR3,CXCR4,CXCR6,DGKA,DKK3,E2F1,EDN3,EGLN1,ERAP2,ERN1,ESR1,ETS1,ETV4,FHL2,FLI1,FLOT2,FOXM1,FOXO1,FOXO3,FURIN,GLIPR1,GLUD1,GNA12,GNAQ,GPR18,GRAP2,HIC1,HSPA8,ID3,IER3,IFIT2,IFT57,IL…
Undetected: Decreased with HAART	50kb	Disease Ontology	DOID:680	tauopathy	245	0.00000000004912223	0.0000001097882	0.000000000222935208300439	2.161577	40.71102	88	17625	0.044	0.004992908	39	397	398	ABCG1,ADRB2,CASP6,CAST,CD40LG,CKB,CSNK1D,CX3CR1,DDIT4,DKK3,DLG4,DNM2,ESR1,FLOT1,GLUL,ITGAM,ITGB1,ITM2B,LRRK2,MAP2K1,MBP,NOS3,OGG1,PNP,PPIL2,PRKAB1,PRNP,PTGER2,QPCT,RAB7A,S100B,SLC30A4,SORL1,SQSTM1,TGFB1,TGFBR2,TNF,TNFRSF1A,TNFRSF1B
Undetected: Decreased with HAART	50kb	Disease Ontology	DOID:326	ischemia	246	0.00000000004930586	0.0000001101986	0.000000000223523498948521	2.108975	44.09725	93	19091	0.0465	0.004871405	48	452	454	ADAM8,ADD1,ADORA2A,ADORA3,ADRB2,ANXA5,BCL2,CALM3,CCR2,CD34,CD40LG,CD47,CREB1,CSF3,CX3CR1,CXCR4,CXCR6,EGLN1,EPHX1,ESR1,GP1BA,HSPA8,IL4,IL6ST,ITGA2,ITGB1,ITGB2,LDHA,LRRFIP1,MGP,MMP9,MOCS2,NFKBIL1,NOS3,PRNP,PROZ,RAMP1,S100B,SELL,SELP,SELPLG,SH2B3,TGFB1,TNF,TNFRSF1A,TNFRSF1B,TNFSF12,TRIB1
Undetected: Decreased with HAART	50kb	Disease Ontology	DOID:13810	familial hypercholesterolemia	247	0.00000000005090531	0.0000001137734	0.000000000230018644203057	7.253669	2.619364	19	1134	0.0095	0.01675485	2	23	23	MMP9,TNF
Undetected: Decreased with HAART	50kb	Disease Ontology	DOID:5093	thoracic cancer	248	0.00000000006207725	0.0000001387427	0.000000000278372413596966	1.517055	163.4747	248	70773	0.124	0.003504161	147	1542	1545	ACTN4,ADAM15,ADORA2A,ADORA3,AGO1,AGO2,ARRB1,ASF1B,ATP2B1,AXIN2,BCL2,BCL2L11,BID,BMI1,BMP10,BTLA,CASP10,CASP8,CCR7,CD47,CD82,CDH5,CERK,CERS2,CREB1,CTCF,CTLA4,CTNND1,CTSB,CUEDC2,CXCR4,DDR1,DKK3,DLEC1,DUSP6,E2F1,EGLN1,ESR1,ETS1,ETV4,FABP5,FHL2,FLI1,FOXM1,FOXO1,FOXO3,FOXP1,FURIN,GALNT6,GATA3,GNA12,GPX4,HIC1,HOXB9,HSD11B1,HSPA8,ID3,IL12RB2,IL2RA,IL4,IRF1,ITGA2,ITGA5,ITGA6,ITGB1,JAK1,KIAA1967,LASP1,LEF…
Undetected: Decreased with HAART	50kb	Disease Ontology	DOID:1485	cystic fibrosis	249	0.00000000006508654	0.0000001454684	0.000000000289981904262648	3.228576	13.31857	43	5766	0.0215	0.00745751	17	134	135	ADORA2A,ADRB2,ANXA5,FURIN,HDAC7,IL4,KLF2,LGALS9,MMP9,NFE2L2,SCNN1A,SLC4A7,SLC9A3R1,TGFB1,TNF,TNFRSF1A,ZFP36
Undetected: Decreased with HAART	50kb	Disease Ontology	DOID:2567	primary Enterobacteriaceae infectious disease	250	0.00000000006575838	0.00000014697	0.000000000292660144967742	7.677567	2.344493	18	1015	0.009	0.01773399	1	16	16	TNF
Undetected: Decreased with HAART	50kb	Disease Ontology	DOID:11650	bronchopulmonary dysplasia	251	0.00000000006767114	0.000000151245	0.000000000299883135396146	5.952781	3.695752	22	1600	0.011	0.01375	4	33	33	HMBOX1,MMP9,TGFB1,TNF
Undetected: Decreased with HAART	50kb	Disease Ontology	DOID:9119	acute myeloid leukemia	252	0.00000000006969209	0.0000001557618	0.000000000308179017638889	2.146234	41.00206	88	17751	0.044	0.004957467	50	377	377	BBC3,BCL2,BCL2L11,BCR,CASP8,CD34,CD40LG,CD7,CD96,CREB1,CSF3,CTLA4,CXCR4,DNMT3A,E2F1,EPHX1,ESR1,FOXM1,FOXO1,FOXO3,GLIPR1,IKZF1,IL24,INPP5D,IRF8,ITGA4,LYL1,MKNK1,MMP9,NDE1,NFE2L2,NT5C2,OGG1,PLCB1,PRDM2,PRKAB1,RARA,SELL,SELP,SKI,SSX2IP,STAT5A,TGFB1,TGFBR1,TNF,TNFSF13,TRIB2,UBASH3B,XBP1,XIAP
Undetected: Decreased with HAART	50kb	Disease Ontology	DOID:12361	Graves' disease	253	0.00000000007261075	0.000000162285	0.00000000031971903643617	4.062682	7.876571	32	3410	0.016	0.009384164	11	75	75	ADRB2,BCL2,CASP8,CTLA4,CXCR3,CXCR6,IL2RA,IRF1,SELL,TNF,TNFRSF1B
Undetected: Decreased with HAART	50kb	Disease Ontology	DOID:13315	relapsing pancreatitis	254	0.00000000007565756	0.0000001690946	0.000000000332427431889597	5.139239	4.864533	25	2106	0.0125	0.01187085	7	49	49	CTSB,CXCR3,MMP9,TGFB1,TNF,TNFRSF10A,TNFRSF1A
Undetected: Decreased with HAART	50kb	Disease Ontology	DOID:3686	primary Helicobacter infectious disease	255	0.0000000000764112	0.000000170779	0.000000000335382774973489	5.622461	4.090735	23	1771	0.0115	0.01298701	4	42	42	ITGB2,MMP9,SOCS2,TNF
Undetected: Decreased with HAART	50kb	Disease Ontology	DOID:1555	urticaria	256	0.00000000008002831	0.0000001788633	0.000000000349038119167545	4.921805	5.282615	26	2287	0.013	0.01136861	7	52	52	ADORA3,ADRB2,CD93,IL2RA,MMP9,TGFB1,TNF
Undetected: Decreased with HAART	50kb	Disease Ontology	DOID:3908	non-small cell lung carcinoma	257	0.00000000008069424	0.0000001803516	0.000000000351572062484211	2.088626	44.52688	93	19277	0.0465	0.004824402	52	411	411	ACKR3,ADRB2,ARID1A,BCL2,BHLHE40,BID,BMI1,BRF2,CCR7,CD28,CD82,CDCP1,CREB1,CSF3,CTNND1,CXCR3,CXCR4,DDIT4,DDR1,DLEC1,E2F1,EML4,ESR1,ETS1,FOXM1,FOXO3,HOXB9,IL24,IL4,ITGA5,ITGAM,ITGB1,LEF1,MACC1,MAP2K1,MMP7,MMP9,OGG1,PRKCI,PXN,RB1,S100A4,S100A6,SERPINB9,TBC1D7,TGFB1,TGFBR2,TNF,TNFSF13,WASF2,WEE1,XIAP
Undetected: Decreased with HAART	50kb	Disease Ontology	DOID:883	parasitic helminthiasis infectious disease	258	0.00000000008723676	0.0000001949742	0.000000000377296708087774	6.201582	3.386233	21	1466	0.0105	0.01432469	4	35	35	BCL2,IL5,MMP9,TNF
Undetected: Decreased with HAART	50kb	Disease Ontology	DOID:2349	arteriosclerosis	259	0.00000000008869101	0.0000001982244	0.00000000038278632991658	2.257856	34.54604	78	14956	0.039	0.005215298	37	360	361	ABCG1,ADAM15,ADAM8,ADRB2,APH1B,CCR2,CD40LG,CHIT1,CPT1A,CTSB,CX3CR1,CXCR3,ESR1,FAM134B,FOXO3,IL2RA,IL6ST,IL7R,ITGA2,KLF2,LGALS1,MCAM,MGP,MMP9,NFE2L2,NOS3,PRNP,RAMP1,SELP,TGFB1,TNF,TNFRSF1A,TNFRSF1B,TNFRSF25,TNFSF12,UCP2,XBP1
Undetected: Decreased with HAART	50kb	Disease Ontology	DOID:1886	Flaviviridae infectious disease	260	0.00000000009410461	0.0000002103238	0.000000000404119036358921	2.493699	25.66469	64	11111	0.032	0.005760058	29	251	251	AGO2,CASP8,CCR2,CD28,CD4,CPT1A,CTLA4,CX3CR1,CXCR3,DNM2,E2F1,EPHX1,FURIN,IFNAR1,IFNAR2,IL4,IRF1,ITGA2,JAK1,LGALS9,MAF,MAP3K5,MMP9,NFE2L2,PI4KA,PRKAB1,RB1,TGFB1,TNF
Undetected: Decreased with HAART	50kb	Disease Ontology	DOID:993	Flavivirus infectious disease	261	0.00000000009412195	0.0000002103626	0.000000000404119036358921	5.309304	4.520366	24	1957	0.012	0.01226367	5	44	44	CTLA4,JAK1,MAP3K5,TGFB1,TNF
Undetected: Decreased with HAART	50kb	Disease Ontology	DOID:2957	pulmonary tuberculosis	261	0.00000000009412195	0.0000002103626	0.000000000404119036358921	5.309304	4.520366	24	1957	0.012	0.01226367	7	46	46	CD247,CTLA4,CXCR4,IL4,IRF1,MMP9,TNF
Undetected: Decreased with HAART	50kb	Disease Ontology	DOID:2394	ovarian neoplasm	263	0.00000000009811154	0.0000002192793	0.000000000419941741530507	1.793997	76.36578	137	33061	0.0685	0.004143855	72	723	725	ACTN1,ACTN4,ADAM15,ADAM19,ARHGEF6,ARID1A,BACH2,BAG3,BCL2,BMI1,CAMK4,CASP10,CASP8,CD247,CD82,CREB1,CTNND1,CTSB,CXCR4,DKK3,DLEC1,DUSP6,E2F1,E2F2,EPHX1,ESR1,ETS1,ETV4,FGR,FHL2,FOXO3,GPR55,HIPK2,IL4,IQGAP1,ITGA5,ITGB1,MAP2K1,MAP3K1,MCAM,MMP7,MMP9,NFE2L2,PDCD4,PPAP2A,PPARD,PRDM2,PRKAB1,PRKCI,PSME1,PTCH1,PTGER2,PXN,RB1,RBM17,S100A4,S100A6,SPINT2,ST14,ST3GAL5,SYNE1,TGFB1,TGFBR1,TMSB10,TNF,TNFRSF10A,TNFR…
Undetected: Decreased with HAART	50kb	Disease Ontology	DOID:811	lipodystrophy	264	0.0000000001153342	0.0000002577719	0.000000000489608465435897	6.105789	3.439359	21	1489	0.0105	0.01410343	2	33	33	LMNA,TNF
Undetected: Decreased with HAART	50kb	Disease Ontology	DOID:11612	polycystic ovary syndrome	265	0.0000000001165341	0.0000002604537	0.000000000494195327766393	3.024261	15.21033	46	6585	0.023	0.006985573	17	163	163	ACVR1,ADRB2,CD40LG,ESR1,FEM1B,FOXO1,GATA6,GNAQ,H6PD,HSD11B1,IL6ST,LMNA,MMP9,NOS3,PDE8A,TNF,TNFRSF1B
Undetected: Decreased with HAART	50kb	Disease Ontology	DOID:627	severe combined immunodeficiency	266	0.0000000001168154	0.0000002610824	0.00000000049488120839304	4.096708	7.567052	31	3276	0.0155	0.009462759	8	57	57	ADARB1,BMI1,CD34,IFNAR2,IL2RA,IL7R,TNF,XIAP
Undetected: Decreased with HAART	50kb	Disease Ontology	DOID:1909	melanoma	267	0.0000000001190526	0.0000002660826	0.000000000503328612257405	1.78421	77.34516	138	33485	0.069	0.004121248	76	697	699	ADAM15,ARHGEF2,ARRB1,AXIN2,BCL2,BCL2L11,BID,BMI1,CASP10,CASP8,CCR7,CCR9,CD200,CD28,CD40LG,CD82,CDH5,CIITA,CREB1,CTLA4,CTNND1,CTSB,CXCR4,CXCR6,DGKA,DKK3,E2F1,EDN3,EGLN1,ERAP2,ETS1,ETV4,FLI1,FLOT2,FOXO3,GNAQ,GPR18,IFIT2,IL24,IL6ST,ITGA2,ITGA4,ITGA6,ITGAM,ITGB1,ITGB2,JAK1,LDHA,LGALS1,LGALS9,LRRK2,MAP2K1,MCAM,MMP9,OGG1,PMEL,PRDM2,PRKCI,PTCH1,PXN,RAB7A,RB1,RNH1,S100A10,S100A6,S100B,SERPINB9,SKI,SMAD7,…
Undetected: Decreased with HAART	50kb	Disease Ontology	DOID:10316	pneumoconiosis	268	0.0000000001212544	0.0000002710036	0.000000000512114246530612	6.456816	3.097502	20	1341	0.01	0.01491424	2	32	32	CASP8,TNF
Undetected: Decreased with HAART	50kb	Disease Ontology	DOID:722	spontaneous abortion	269	0.0000000001310637	0.0000002929274	0.000000000551293347865854	4.329295	6.69855	29	2900	0.0145	0.01	9	63	63	ANXA5,ESR1,NOS3,SELL,SELP,TGFB1,TGFBR1,TNF,TNFRSF1A
Undetected: Decreased with HAART	50kb	Disease Ontology	DOID:3978	extrinsic cardiomyopathy	270	0.0000000001354309	0.0000003026881	0.000000000568507601521298	2.223326	35.53234	79	15383	0.0395	0.005135539	38	370	370	ADAM8,ADD1,ADRB2,ANXA5,CCR2,CD34,CD40LG,CSF3,CTLA4,CX3CR1,CXCR4,CXCR6,EPHX1,ESR1,GP1BA,HSPA8,IL4,IL6ST,ITGA2,ITGB1,ITGB2,LDHA,LRRFIP1,MGP,MMP9,NFKBIL1,NOS3,RAMP1,S100B,SELL,SELP,SELPLG,SH2B3,TGFB1,TNF,TNFRSF1B,TNFSF12,TRIB1
Undetected: Decreased with HAART	50kb	Disease Ontology	DOID:6364	migraine	271	0.000000000148462	0.0000003318126	0.0000000006213187239636	4.055852	7.643277	31	3309	0.0155	0.009368389	10	70	70	ADRB2,CTLA4,CX3CR1,ESR1,ITGB2,MMP9,NOS3,RAMP1,S100B,TNF
Undetected: Decreased with HAART	50kb	Disease Ontology	DOID:1682	congenital heart defect	272	0.0000000001568829	0.0000003506333	0.000000000651292199699097	4.295229	6.751677	29	2923	0.0145	0.009921314	7	58	58	ACVR1,GATA6,LPP,PLN,S100B,TGFB1,TNF
Undetected: Decreased with HAART	50kb	Disease Ontology	DOID:1398	parasitic infectious disease	273	0.0000000001591872	0.0000003557834	0.0000000006588758208	3.085341	14.26098	44	6174	0.022	0.00712666	20	150	150	ADORA2A,ADRB2,BCL2,CD40LG,CHIT1,CTLA4,CTSB,IFNAR1,IL2RA,IL4,IL5,IL6ST,IRF1,MMP9,NFKBIL1,NOS3,TGFB1,TNF,TNFRSF1A,TNFRSF1B
Undetected: Decreased with HAART	50kb	Disease Ontology	DOID:191	melanocytic neoplasm	274	0.0000000001595997	0.0000003567053	0.000000000659923235064935	1.776095	77.69856	138	33638	0.069	0.004102503	76	700	702	ADAM15,ARHGEF2,ARRB1,AXIN2,BCL2,BCL2L11,BID,BMI1,CASP10,CASP8,CCR7,CCR9,CD200,CD28,CD40LG,CD82,CDH5,CIITA,CREB1,CTLA4,CTNND1,CTSB,CXCR4,CXCR6,DGKA,DKK3,E2F1,EDN3,EGLN1,ERAP2,ETS1,ETV4,FLI1,FLOT2,FOXO3,GNAQ,GPR18,IFIT2,IL24,IL6ST,ITGA2,ITGA4,ITGA6,ITGAM,ITGB1,ITGB2,JAK1,LDHA,LGALS1,LGALS9,LRRK2,MAP2K1,MCAM,MMP9,OGG1,PMEL,PRDM2,PRKCI,PTCH1,PXN,RAB7A,RB1,RNH1,S100A10,S100A6,S100B,SERPINB9,SKI,SMAD7,…
Undetected: Decreased with HAART	50kb	Disease Ontology	DOID:11613	hyperandrogenism	275	0.000000000161146	0.0000003601613	0.00000000066565199001996	2.99335	15.3674	46	6653	0.023	0.006914174	17	164	164	ACVR1,ADRB2,CD40LG,ESR1,FEM1B,FOXO1,GATA6,GNAQ,H6PD,HSD11B1,IL6ST,LMNA,MMP9,NOS3,PDE8A,TNF,TNFRSF1B
Undetected: Decreased with HAART	50kb	Disease Ontology	DOID:0050243	Apicomplexa infectious disease	276	0.0000000001665948	0.0000003723394	0.000000000687473456829511	3.567284	10.09171	36	4369	0.018	0.008239872	13	104	104	ADORA2A,ADRB2,CD40LG,CHIT1,IFNAR1,IL2RA,IL4,IL6ST,IRF1,NOS3,TNF,TNFRSF1A,TNFRSF1B
Undetected: Decreased with HAART	50kb	Disease Ontology	DOID:4241	malignant neoplasm of breast	277	0.0000000001797674	0.0000004017801	0.000000000739619551292246	1.505799	162.0402	244	70152	0.122	0.003478162	146	1527	1530	ACTN4,ADAM15,ADORA2A,ADORA3,AGO1,AGO2,ARRB1,ASF1B,ATP2B1,AXIN2,BCL2,BCL2L11,BID,BMI1,BMP10,BTLA,CASP10,CASP8,CCR7,CD47,CD82,CDH5,CERK,CERS2,CREB1,CTCF,CTLA4,CTNND1,CTSB,CUEDC2,CXCR4,DDR1,DKK3,DLEC1,DUSP6,E2F1,EGLN1,ESR1,ETS1,ETV4,FABP5,FHL2,FLI1,FOXM1,FOXO1,FOXO3,FOXP1,FURIN,GALNT6,GATA3,GNA12,GPX4,HIC1,HOXB9,HSD11B1,HSPA8,ID3,IL12RB2,IL2RA,IL4,IRF1,ITGA2,ITGA5,ITGA6,ITGB1,JAK1,KIAA1967,LASP1,LEF…
Undetected: Decreased with HAART	50kb	Disease Ontology	DOID:3342	bone inflammation disease	278	0.0000000001868155	0.0000004175326	0.000000000766332363230922	1.83809	67.46133	124	29206	0.062	0.004245703	72	667	668	ACKR3,ADAM15,ADAM8,ADRB2,ANKH,BCL2,BCL2L11,BID,CALM3,CCR2,CCR4,CCR7,CCR9,CD247,CD28,CD34,CD4,CHIT1,CIITA,CREB1,CTLA4,CTSB,CX3CR1,CXCR3,CXCR4,ERAP2,ESR1,FHL2,GATA3,IL17RA,IL23A,IL24,IL2RA,IL4,IL7R,ITGA4,ITGAM,ITGB1,ITGB2,LGALS9,LTB,LTB4R,MAF,MAP3K5,MMP9,NFKBIL1,NOS3,NOTCH2,PRDM1,PTGER2,RB1,S100A11,S100A4,S1PR1,SELP,SLC22A4,SLC9A3R1,SMAD3,TBX21,TGFB1,TGFBR2,TNF,TNFAIP3,TNFRSF10A,TNFRSF1A,TNFRSF1B,T…
Undetected: Decreased with HAART	50kb	Disease Ontology	DOID:11077	brucellosis	279	0.0000000001943211	0.0000004343077	0.000000000795544048367952	5.118378	4.688985	24	2030	0.012	0.01182266	5	41	41	IL4,SELL,TGFB1,TNF,TNFRSF1A
Undetected: Decreased with HAART	50kb	Disease Ontology	DOID:3937	malignant neoplasm of thorax	280	0.000000000199445	0.0000004457596	0.00000000081490903751234	1.504084	162.225	244	70232	0.122	0.0034742	146	1529	1532	ACTN4,ADAM15,ADORA2A,ADORA3,AGO1,AGO2,ARRB1,ASF1B,ATP2B1,AXIN2,BCL2,BCL2L11,BID,BMI1,BMP10,BTLA,CASP10,CASP8,CCR7,CD47,CD82,CDH5,CERK,CERS2,CREB1,CTCF,CTLA4,CTNND1,CTSB,CUEDC2,CXCR4,DDR1,DKK3,DLEC1,DUSP6,E2F1,EGLN1,ESR1,ETS1,ETV4,FABP5,FHL2,FLI1,FOXM1,FOXO1,FOXO3,FOXP1,FURIN,GALNT6,GATA3,GNA12,GPX4,HIC1,HOXB9,HSD11B1,HSPA8,ID3,IL12RB2,IL2RA,IL4,IRF1,ITGA2,ITGA5,ITGA6,ITGB1,JAK1,KIAA1967,LASP1,LEF…
Undetected: Decreased with HAART	50kb	Disease Ontology	DOID:1414	ovarian dysfunction	281	0.0000000002657599	0.0000005939734	0.00000000106897981156463	2.94597	15.61455	46	6760	0.023	0.006804734	17	167	167	ACVR1,ADRB2,CD40LG,ESR1,FEM1B,FOXO1,GATA6,GNAQ,H6PD,HSD11B1,IL6ST,LMNA,MMP9,NOS3,PDE8A,TNF,TNFRSF1B
Undetected: Decreased with HAART	50kb	Disease Ontology	DOID:2868	arterial occlusive disease	282	0.0000000002769704	0.0000006190288	0.00000000111191123724539	2.201049	35.43764	78	15342	0.039	0.005084083	37	368	369	ABCG1,ADAM15,ADAM8,ADRB2,APH1B,CCR2,CD40LG,CHIT1,CPT1A,CTSB,CX3CR1,CXCR3,ESR1,FAM134B,FOXO3,IL2RA,IL6ST,IL7R,ITGA2,KLF2,LGALS1,MCAM,MGP,MMP9,NFE2L2,NOS3,PRNP,RAMP1,SELP,TGFB1,TNF,TNFRSF1A,TNFRSF1B,TNFRSF25,TNFSF12,UCP2,XBP1
Undetected: Decreased with HAART	50kb	Disease Ontology	DOID:3393	coronary heart disease	283	0.000000000279016	0.0000006236008	0.00000000111903800775194	3.028923	14.52661	44	6289	0.022	0.006996343	16	167	167	CCR2,CD40LG,CXCR6,EPHX1,ESR1,GP1BA,HSPA8,IL4,MGP,MMP9,NOS3,SELL,SELP,SELPLG,TNF,TNFRSF1B
Undetected: Decreased with HAART	50kb	Disease Ontology	DOID:2987	familial Mediterranean fever	284	0.0000000002838495	0.0000006344036	0.00000000113622154787234	6.538681	2.905785	19	1258	0.0095	0.01510334	2	27	27	TNF,TNFRSF1A
Undetected: Decreased with HAART	50kb	Disease Ontology	DOID:5119	ovarian cyst	285	0.0000000003238754	0.0000007238615	0.00000000128648779328215	2.927349	15.71387	46	6803	0.023	0.006761723	17	167	167	ACVR1,ADRB2,CD40LG,ESR1,FEM1B,FOXO1,GATA6,GNAQ,H6PD,HSD11B1,IL6ST,LMNA,MMP9,NOS3,PDE8A,TNF,TNFRSF1B
Undetected: Decreased with HAART	50kb	Disease Ontology	DOID:1036	chronic leukemia	286	0.000000000325657	0.0000007278434	0.00000000128985102679426	2.18024	36.23454	79	15687	0.0395	0.005036017	41	324	324	BCL2,BCL2L11,BCR,BIRC3,BMI1,CCR7,CD200,CD34,CD4,CD40LG,CD52,CTLA4,CXCR3,CXCR4,FAIM3,FOXM1,FOXO3,FOXP1,IL1RAP,IL24,IL2RA,IRF8,ITGA4,ITGB1,LAIR1,LEF1,MMP9,NFE2L2,NOTCH2,PRDM2,SMAD7,SQSTM1,STAT5A,SYNJ2,TBX21,TGFB1,TNF,TNFAIP3,TNFRSF10A,TNFSF13,ZFP36L1
Undetected: Decreased with HAART	50kb	Disease Ontology	DOID:1265	genitourinary cancer	287	0.0000000003281297	0.0000007333699	0.00000000129840232151052	1.629957	107.9783	176	46747	0.088	0.003764947	94	1018	1021	ACTN1,ACTN4,ADAM15,ADAM19,ARHGEF6,ARID1A,BACH2,BAG3,BCL2,BIRC3,BMI1,CAMK4,CASP10,CASP8,CCR2,CD226,CD247,CD34,CD40LG,CD82,CREB1,CSF3,CTNND1,CTSB,CXCR3,CXCR4,DKK3,DLEC1,DUSP6,E2F1,E2F2,ENSG00000134602,EPHX1,ESR1,ETS1,ETV4,FGR,FHL2,FOXO1,FOXO3,GPR55,HIPK2,IFNAR1,IL4,IQGAP1,IRF1,ITGA5,ITGB1,JAZF1,KLF11,LGALS1,LNPEP,MAP2K1,MAP3K1,MCAM,MMP7,MMP9,NFE2L2,NOS3,OGG1,PDCD4,PIM1,PPAP2A,PPARD,PRDM2,PRKAB1,PRK…
Undetected: Decreased with HAART	50kb	Disease Ontology	DOID:1712	aortic valve stenosis	288	0.0000000003698146	0.0000008265356	0.00000000145500249942966	6.884038	2.614744	18	1132	0.009	0.01590106	1	29	29	TNF
Undetected: Decreased with HAART	50kb	Disease Ontology	DOID:10591	pre-eclampsia	289	0.0000000003752907	0.0000008387747	0.0000000014737459272296	2.426994	25.95804	63	11238	0.0315	0.00560598	28	267	267	ADD1,ADORA2A,ADRB2,CCR2,CD28,CD40LG,CTLA4,CX3CR1,DYSF,EPHX1,ERAP2,ESR1,GPX4,IL4,IL6ST,LGALS1,LNPEP,MMP9,NFE2L2,NOS3,PPARD,PRCP,PROZ,S100B,SELL,SELP,TGFB1,TNF
Undetected: Decreased with HAART	50kb	Disease Ontology	DOID:866	vein disease	290	0.0000000004423252	0.0000009885968	0.00000000172228034129821	6.805879	2.644772	18	1145	0.009	0.01572052	1	27	27	TNF
Undetected: Decreased with HAART	50kb	Disease Ontology	DOID:3498	pancreatic ductal adenocarcinoma	291	0.0000000004530927	0.000001012662	0.00000000176176981934272	3.180382	12.57711	40	5445	0.02	0.007346189	13	95	95	ADAM8,CD40LG,CX3CR1,ITGA6,LGALS1,MMP7,MMP9,PIM1,ST14,TGFB1,TNF,TNFRSF10A,XIAP
Undetected: Decreased with HAART	50kb	Disease Ontology	DOID:1244	malignant neoplasm of female genital organ	292	0.0000000005131966	0.000001146994	0.00000000197960925200373	1.764839	75.361	133	32626	0.0665	0.004076503	70	717	719	ACTN4,ADAM19,ARHGEF6,BACH2,BAG3,BCL2,BMI1,CAMK4,CASP10,CASP8,CD226,CD247,CD82,CREB1,CTNND1,CTSB,CXCR4,DKK3,DLEC1,DUSP6,E2F1,E2F2,EPHX1,ESR1,ETS1,ETV4,FGR,FHL2,FOXO3,GPR55,HIPK2,IL4,IQGAP1,ITGA5,ITGB1,MAP2K1,MAP3K1,MCAM,MMP7,MMP9,NFE2L2,PDCD4,PPAP2A,PPARD,PRDM2,PRKAB1,PRKCI,PSME1,PTCH1,PTGER2,PXN,RB1,RBM17,S100A4,S100A6,SPINT2,ST14,ST3GAL5,SYNE1,TGFB1,TGFBR1,TMSB10,TNF,TNFRSF10A,TNFRSF1A,TNFRSF1B,…
Undetected: Decreased with HAART	50kb	Disease Ontology	DOID:10923	sickle cell anemia	293	0.000000000517338	0.00000115625	0.00000000199372624022346	6.303188	3.014348	19	1305	0.0095	0.01455939	2	27	27	TNF,TNFRSF1A
Undetected: Decreased with HAART	50kb	Disease Ontology	DOID:2869	arteriopathy	294	0.000000000627477	0.000001402411	0.00000000239047811729531	2.101968	39.4868	83	17095	0.0415	0.004855221	41	407	408	ABCG1,ADAM15,ADAM8,ADRB2,APH1B,CCR2,CD40LG,CHIT1,CPT1A,CTSB,CX3CR1,CXCR3,ESR1,FAM134B,FOXO3,GP1BA,IL2RA,IL6ST,IL7R,ITGA2,KLF2,LGALS1,MCAM,MGP,MMP9,NFE2L2,NOS3,PRNP,RAMP1,SELP,TGFB1,TGFBR1,TGFBR2,TNF,TNFRSF1A,TNFRSF1B,TNFRSF25,TNFSF12,UCP2,XBP1,XYLT1
Undetected: Decreased with HAART	50kb	Disease Ontology	DOID:1532	pleural disease	295	0.0000000007625604	0.000001704322	0.00000000287191764840764	4.417648	5.885485	26	2548	0.013	0.01020408	5	62	62	MCAM,MMP9,S100B,TGFB1,TNF
Undetected: Decreased with HAART	50kb	Disease Ontology	DOID:0014667	disease of metabolism	296	0.0000000007989501	0.000001785653	0.00000000300350087547684	1.530777	139.1451	213	60240	0.1065	0.003535857	115	1389	1396	ABCG1,ACTN4,ADPGK,ADRB2,ATXN2,C1QTNF1,CCDC80,CCR2,CD226,CD28,CD4,CD40LG,CD52,CHIT1,CHUK,CPT1A,CSF3,CTLA4,CTSB,CX3CR1,CXCR3,CXCR4,CXCR6,E2F1,EFHC2,ELOVL6,ESR1,FOXO1,FOXO3,FURIN,GLUD1,GLUL,GNAQ,GP1BA,H6PD,HSD11B1,IKZF1,IL1RAP,IL2RA,IL31RA,IL4,IL6ST,IL7R,IRF8,ISCU,ITGA2,ITGA4,ITGAM,ITGB1,ITGB2,JAK1,JAZF1,KIRREL2,KLF11,KLF2,KLF7,LGALS1,LMNA,LNPEP,MADD,MAF,MAN2A1,MAP3K1,MAP3K5,MCAM,MED4,MGEA5,MGP,MLXI…
Undetected: Decreased with HAART	50kb	Disease Ontology	DOID:3355	fibrosarcoma	297	0.0000000008389005	0.000001874943	0.0000000031508250176951	5.764707	3.469387	20	1502	0.01	0.01331558	3	32	32	CD34,MMP9,TNF
Undetected: Decreased with HAART	50kb	Disease Ontology	DOID:3905	lung carcinoma	298	0.000000001063718	0.00000237741	0.00000000395573117879605	1.9273	51.88605	100	22463	0.05	0.004451765	56	470	470	ACKR3,ADAM15,ADRB2,ARID1A,BCL2,BHLHE40,BID,BMI1,BRF2,CASP8,CCR7,CD28,CD82,CDCP1,CREB1,CSF3,CTNND1,CXCR3,CXCR4,DDIT4,DDR1,DLEC1,E2F1,EML4,ESR1,ETS1,FOXM1,FOXO3,HOXB9,IL24,IL4,ITGA5,ITGAM,ITGB1,LEF1,MACC1,MAP2K1,MMP7,MMP9,OGG1,PPARD,PRKCI,PXN,RB1,S100A4,S100A6,SERPINB9,TBC1D7,TGFB1,TGFBR2,TK2,TNF,TNFSF13,WASF2,WEE1,XIAP
Undetected: Decreased with HAART	50kb	Disease Ontology	DOID:2144	malignant neoplasm of ovary	299	0.000000001072962	0.00000239807	0.00000000398295041973094	1.752155	74.76506	131	32368	0.0655	0.004047207	69	710	712	ACTN4,ADAM19,ARHGEF6,BACH2,BAG3,BCL2,BMI1,CAMK4,CASP10,CASP8,CD247,CD82,CREB1,CTNND1,CTSB,CXCR4,DKK3,DLEC1,DUSP6,E2F1,E2F2,EPHX1,ESR1,ETS1,ETV4,FGR,FHL2,FOXO3,GPR55,HIPK2,IL4,IQGAP1,ITGA5,ITGB1,MAP2K1,MAP3K1,MCAM,MMP7,MMP9,NFE2L2,PDCD4,PPAP2A,PPARD,PRDM2,PRKAB1,PRKCI,PSME1,PTCH1,PTGER2,PXN,RB1,RBM17,S100A4,S100A6,SPINT2,ST14,ST3GAL5,SYNE1,TGFB1,TGFBR1,TMSB10,TNF,TNFRSF10A,TNFRSF1A,TNFRSF1B,TNFSF1…
Undetected: Decreased with HAART	50kb	Disease Ontology	DOID:13378	mucocutaneous lymph node syndrome	300	0.000000001091816	0.000002440209	0.0000000040456816687556	4.06098	6.894887	28	2985	0.014	0.009380235	6	55	55	CD40LG,IL4,MMP9,TGFB1,TNF,TNFSF13
Undetected: Decreased with HAART	50kb	Disease Ontology	DOID:1100	ovarian disease	301	0.000000001103452	0.000002466215	0.00000000408514116994633	2.61528	19.88314	52	8608	0.026	0.006040892	22	209	209	ACSL6,ACVR1,ADRB2,CD40LG,CTSB,ESR1,FEM1B,FOXO1,FOXO3,GATA6,GNAQ,GPR3,H6PD,HSD11B1,IL6ST,LMNA,MMP7,MMP9,NOS3,PDE8A,TNF,TNFRSF1B
Undetected: Decreased with HAART	50kb	Disease Ontology	DOID:3371	chondrosarcoma	302	0.000000001177428	0.000002631552	0.000000004351227225	4.179155	6.460636	27	2797	0.0135	0.0096532	8	59	59	CXCR4,ITGA2,ITGB1,MMP9,PTCH1,RB1,RUNX2,TNF
Undetected: Decreased with HAART	50kb	Disease Ontology	DOID:284	malignant neoplasm of abdomen	303	0.000000001418465	0.000003170269	0.00000000518641928886926	1.682324	87.37912	147	37829	0.0735	0.003885908	77	835	837	ACTN4,ADAM19,ARHGEF6,BACH2,BAG3,BCL2,BMI1,CAMK4,CASP10,CASP8,CD226,CD247,CD82,CD97,CREB1,CTNND1,CTSB,CXCR3,CXCR4,DKK3,DLEC1,DUSP6,E2F1,E2F2,ENSG00000134602,EPHX1,ESR1,ETS1,ETV4,FGR,FHL2,FOXO3,GPR55,HIPK2,IL4,IQGAP1,ITGA5,ITGB1,MALT1,MAP2K1,MAP3K1,MCAM,MMP7,MMP9,NFE2L2,PDCD4,PPAP2A,PPARD,PRDM2,PRKAB1,PRKCI,PSME1,PTCH1,PTGER2,PXN,RB1,RBM17,S100A4,S100A6,SPINT2,ST14,ST3GAL5,SYNE1,SYTL1,TGFB1,TGFBR1,…
Undetected: Decreased with HAART	50kb	Disease Ontology	DOID:0080001	bone disease	304	0.000000001434127	0.000003205274	0.0000000052390570635481	1.696228	84.30472	143	36498	0.0715	0.003918023	85	814	815	ACKR3,ADAM15,ADAM8,ADRB2,ANKH,ANXA5,BCL2,BCL2L11,BID,CALM3,CCR2,CCR4,CCR7,CCR9,CD247,CD28,CD34,CD4,CD47,CHIT1,CIITA,CREB1,CREBBP,CTLA4,CTSB,CX3CR1,CXCR3,CXCR4,EPHX1,ERAP2,ESR1,FHL2,GATA3,HSD11B1,IL17RA,IL23A,IL24,IL2RA,IL4,IL7R,ITGA4,ITGAM,ITGB1,ITGB2,LFNG,LGALS9,LTB,LTB4R,MAF,MAP3K5,MMP9,NFKBIL1,NOS3,NOTCH2,OSTM1,PLEKHM1,PRDM1,PTGER2,PTK2B,QPCT,RB1,RUNX2,S100A11,S100A4,S1PR1,SELP,SLC22A4,SLC9A3R…
Undetected: Decreased with HAART	50kb	Disease Ontology	DOID:2237	hepatitis	305	0.000000002226732	0.000004976746	0.00000000795206535634167	2.00441	43.4043	87	18791	0.0435	0.004629876	44	420	420	AGO2,APOBEC3B,BCL2,CASP8,CCR2,CCR4,CD28,CD4,CIITA,CPT1A,CTLA4,CX3CR1,CXCR3,CXCR4,DNM2,DNMT3A,E2F1,EPHX1,ERN1,ESR1,FGL2,FURIN,IFNAR1,IFNAR2,IL2RA,IL4,IRF1,ITGA2,JAK1,LEF1,LGALS9,MAF,MMP9,NFE2L2,PI4KA,PRKAB1,RB1,S100B,SMAD3,TGFB1,TNF,TNFRSF1A,TNFRSF1B,VSIG4
Undetected: Decreased with HAART	50kb	Disease Ontology	DOID:9993	hypoglycemia	306	0.000000002297862	0.000005135722	0.00000000818489743373494	5.428583	3.684203	20	1595	0.01	0.01253918	3	35	35	ADRB2,NR3C2,TNF
Undetected: Decreased with HAART	50kb	Disease Ontology	DOID:7147	ankylosing spondylitis	307	0.000000002441628	0.000005457039	0.00000000867459080858369	3.911593	7.158209	28	3099	0.014	0.009035173	7	64	64	ANKH,CTLA4,ERAP2,IL23A,TNF,TNFRSF1A,TNFRSF1B
Undetected: Decreased with HAART	50kb	Disease Ontology	DOID:6590	spondylitis	307	0.000000002441628	0.000005457039	0.00000000867459080858369	3.911593	7.158209	28	3099	0.014	0.009035173	7	64	64	ANKH,CTLA4,ERAP2,IL23A,TNF,TNFRSF1A,TNFRSF1B
Undetected: Decreased with HAART	50kb	Disease Ontology	DOID:11335	sarcoidosis	309	0.000000002633357	0.000005885553	0.00000000932375074679213	3.897758	7.183618	28	3110	0.014	0.009003215	6	78	78	CCR2,CHIT1,IL7R,ITGAE,TGFB1,TNF
Undetected: Decreased with HAART	50kb	Disease Ontology	DOID:1923	sex differentiation disease	310	0.000000002943018	0.000006577645	0.0000000103186882142252	2.723572	16.88959	46	7312	0.023	0.006291028	17	181	181	ACVR1,ADRB2,CD40LG,ESR1,FEM1B,FOXO1,GATA6,GNAQ,H6PD,HSD11B1,IL6ST,LMNA,MMP9,NOS3,PDE8A,TNF,TNFRSF1B
Undetected: Decreased with HAART	50kb	Disease Ontology	DOID:9219	pregnancy complication	311	0.00000000324903	0.000007261582	0.0000000113387311720067	3.748867	7.735671	29	3349	0.0145	0.008659301	9	73	73	ANXA5,ESR1,NOS3,SELL,SELP,TGFB1,TGFBR1,TNF,TNFRSF1A
Undetected: Decreased with HAART	50kb	Disease Ontology	DOID:824	periodontitis	312	0.000000003475119	0.000007766891	0.0000000120565947535624	3.305547	10.28574	34	4453	0.017	0.007635302	13	117	117	CCR2,CTLA4,DGKA,ESR1,IL12RB2,IL24,IL2RA,IL4,INPP5D,MMP9,ODC1,TGFB1,TNF
Undetected: Decreased with HAART	50kb	Disease Ontology	DOID:4971	myelofibrosis	313	0.000000003673637	0.000008210579	0.0000000127346595837521	4.397083	5.458164	24	2363	0.012	0.01015658	6	48	48	CD34,CXCR4,LDHA,MCAM,TGFB1,TNF
Undetected: Decreased with HAART	50kb	Disease Ontology	DOID:5069	uterine corpus soft tissue neoplasm	314	0.000000003854413	0.000008614613	0.0000000132834433030808	3.291503	10.32963	34	4472	0.017	0.007602862	12	86	86	BCL2,CD226,CD34,ESR1,FOXO1,KLF11,LGALS1,OGG1,S100A11,TGFB1,TNF,TNFRSF1A
Undetected: Decreased with HAART	50kb	Disease Ontology	DOID:2462	retinal vascular disease	315	0.000000003900396	0.000008717385	0.0000000134195669526185	3.826397	7.317589	28	3168	0.014	0.008838384	9	83	83	CX3CR1,ITGA2,MMP9,NOS3,PLXDC1,SELL,TNF,UCP2,VASH1
Undetected: Decreased with HAART	50kb	Disease Ontology	DOID:363	uterine neoplasm	316	0.000000004053242	0.000009058996	0.0000000138992283661972	2.730077	16.48305	45	7136	0.0225	0.006306054	18	147	147	ACTN1,ARID1A,BCL2,CD226,CD34,ESR1,FOXO1,JAZF1,KLF11,LGALS1,LNPEP,MMP9,OGG1,S100A11,TGFB1,TNF,TNFRSF1A,XIAP
Undetected: Decreased with HAART	50kb	Disease Ontology	DOID:1123	spondyloarthropathy	317	0.000000004126274	0.000009222222	0.0000000141379537135762	3.707902	7.821135	29	3386	0.0145	0.008564678	8	73	73	ANKH,CTLA4,ERAP2,IL23A,IL24,TNF,TNFRSF1A,TNFRSF1B
Undetected: Decreased with HAART	50kb	Disease Ontology	DOID:1698	genetic skin disease	319	0.000000004150727	0.000009276875	0.0000000142099744028122	2.595882	18.87605	49	8172	0.0245	0.005996084	22	212	213	CCR4,CREB1,CREBBP,CTLA4,CX3CR1,CXCR3,FABP5,IL12RB2,IL2RA,IL4,IL5,IL7R,PTGDR,S100A11,SELP,SMAD2,SMAD3,SQSTM1,TGFB1,TNF,TNFSF12,TNFSF8
Undetected: Decreased with HAART	50kb	Disease Ontology	DOID:1602	lymphadenitis	320	0.000000004606477	0.00001029548	0.0000000156408599696473	3.796438	7.375335	28	3193	0.014	0.008769183	6	59	59	CD40LG,IL4,MMP9,TGFB1,TNF,TNFSF13
Undetected: Decreased with HAART	50kb	Disease Ontology	DOID:1936	atherosclerosis	321	0.000000005158996	0.00001153036	0.0000000174453304281046	2.169206	31.80887	69	13771	0.0345	0.005010529	32	334	335	ABCG1,ADAM15,ADAM8,ADRB2,APH1B,CCR2,CD40LG,CHIT1,CPT1A,CTSB,CX3CR1,CXCR3,ESR1,FOXO3,IL2RA,IL6ST,IL7R,ITGA2,KLF2,LGALS1,MGP,MMP9,NFE2L2,NOS3,SELP,TGFB1,TNF,TNFRSF1A,TNFRSF25,TNFSF12,UCP2,XBP1
Undetected: Decreased with HAART	50kb	Disease Ontology	DOID:7998	hyperthyroidism	322	0.000000005381955	0.00001202867	0.0000000181524540944625	3.393862	9.428787	32	4082	0.016	0.007839294	11	92	92	ADRB2,BCL2,CASP8,CTLA4,CXCR3,CXCR6,IL2RA,IRF1,SELL,TNF,TNFRSF1B
Undetected: Decreased with HAART	50kb	Disease Ontology	DOID:2348	arteriosclerotic cardiovascular disease	323	0.000000005396096	0.00001206027	0.0000000181728570740439	2.166689	31.84583	69	13787	0.0345	0.005004715	32	335	336	ABCG1,ADAM15,ADAM8,ADRB2,APH1B,CCR2,CD40LG,CHIT1,CPT1A,CTSB,CX3CR1,CXCR3,ESR1,FOXO3,IL2RA,IL6ST,IL7R,ITGA2,KLF2,LGALS1,MGP,MMP9,NFE2L2,NOS3,SELP,TGFB1,TNF,TNFRSF1A,TNFRSF25,TNFSF12,UCP2,XBP1
Undetected: Decreased with HAART	50kb	Disease Ontology	DOID:2487	hypercholesterolemia	324	0.000000005448946	0.00001217839	0.0000000183210296458164	3.882131	6.954943	27	3011	0.0135	0.008967121	8	72	72	GP1BA,ITGAM,ITGB2,MMP9,NOS3,SELP,TGFB1,TNF
Undetected: Decreased with HAART	50kb	Disease Ontology	DOID:11476	osteoporosis	325	0.000000005531337	0.00001236254	0.0000000185683059351176	3.561252	8.424004	30	3647	0.015	0.008225939	10	90	90	ANKH,CD47,ESR1,HSD11B1,PTK2B,QPCT,RUNX2,TGFB1,TNF,TNFRSF1B
Undetected: Decreased with HAART	50kb	Disease Ontology	DOID:7997	thyrotoxicosis	326	0.000000006233905	0.00001393278	0.0000000207579507602574	3.372382	9.488843	32	4108	0.016	0.007789679	11	93	93	ADRB2,BCL2,CASP8,CTLA4,CXCR3,CXCR6,IL2RA,IRF1,SELL,TNF,TNFRSF1B
Undetected: Decreased with HAART	50kb	Disease Ontology	DOID:8947	diabetic retinopathy	327	0.000000006813764	0.00001522876	0.0000000225437003964828	3.840045	7.031168	27	3044	0.0135	0.008869908	8	78	78	ITGA2,MMP9,NOS3,PLXDC1,SELL,TNF,UCP2,VASH1
Undetected: Decreased with HAART	50kb	Disease Ontology	DOID:4029	gastritis	328	0.000000007009035	0.00001566519	0.0000000231712427036741	3.618143	8.015162	29	3470	0.0145	0.008357349	8	68	68	LTB4R,MMP9,OGG1,RB1,SELL,TGFB1,TNF,TP53INP1
Undetected: Decreased with HAART	50kb	Disease Ontology	DOID:3008	ductal breast carcinoma	329	0.000000007368647	0.00001646893	0.0000000243018565203187	2.74815	15.64689	43	6774	0.0215	0.0063478	15	123	123	ADAM8,CD40LG,CX3CR1,ESR1,FOXO3,ITGA6,LGALS1,MMP7,MMP9,PIM1,ST14,TGFB1,TNF,TNFRSF10A,XIAP
Undetected: Decreased with HAART	50kb	Disease Ontology	DOID:9452	fatty liver	330	0.000000008285516	0.00001851813	0.0000000270746167790055	3.257335	10.13098	33	4386	0.0165	0.00752394	7	91	91	ADRB2,CD40LG,H6PD,HSD11B1,LMNA,TGFB1,TNF
Undetected: Decreased with HAART	50kb	Disease Ontology	DOID:1459	hypothyroidism	331	0.000000008914602	0.00001992414	0.0000000290303207537372	4.548447	4.836815	22	2094	0.011	0.01050621	4	42	42	CTLA4,IL4,TNF,UCP2
Undetected: Decreased with HAART	50kb	Disease Ontology	DOID:62	aortic valve disease	332	0.000000008952606	0.00002000907	0.0000000291311605613208	5.598226	3.215304	18	1392	0.009	0.01293103	1	34	34	TNF
Undetected: Decreased with HAART	50kb	Disease Ontology	DOID:3114	serous cystadenocarcinoma	333	0.000000009519209	0.00002127543	0.0000000309262213901099	5.256013	3.614907	19	1565	0.0095	0.01214058	2	34	34	TGFBR2,TNF
Undetected: Decreased with HAART	50kb	Disease Ontology	DOID:1168	familial hyperlipidemia	334	0.00000000975572	0.00002180403	0.0000000316201449334377	3.773111	7.1559	27	3098	0.0135	0.0087153	5	76	76	ESR1,MMP9,PPARD,TNF,TXNIP
Undetected: Decreased with HAART	50kb	Disease Ontology	DOID:1024	leprosy	335	0.00000001175619	0.00002627508	0.0000000377200545813953	4.91686	4.067637	20	1761	0.01	0.01135718	3	38	38	IL5,NINJ1,TNF
Undetected: Decreased with HAART	50kb	Disease Ontology	DOID:3526	cerebral infarction	336	0.00000001211364	0.00002707399	0.0000000386870030555556	4.288277	5.36346	23	2322	0.0115	0.009905254	5	55	55	IL4,NOS3,RAMP1,TGFB1,TNF
Undetected: Decreased with HAART	50kb	Disease Ontology	DOID:643	progressive multifocal leukoencephalopathy	337	0.00000001239451	0.00002770173	0.0000000395534902775636	3.846947	6.758606	26	2926	0.013	0.008885851	9	60	60	BACH2,CCR2,CREBBP,HDAC7,HIPK2,HSPA8,RARA,SATB1,TNFRSF10A
Undetected: Decreased with HAART	50kb	Disease Ontology	DOID:11713	diabetic angiopathy	338	0.00000001282358	0.0000286607	0.0000000408597364280216	3.722642	7.252913	27	3140	0.0135	0.008598726	8	80	80	ITGA2,MMP9,NOS3,PLXDC1,SELL,TNF,UCP2,VASH1
Undetected: Decreased with HAART	50kb	Disease Ontology	DOID:2654	serous neoplasm	339	0.00000001295181	0.0000289473	0.0000000412238673481937	5.153923	3.686512	19	1596	0.0095	0.01190476	2	35	35	TGFBR2,TNF
Undetected: Decreased with HAART	50kb	Disease Ontology	DOID:5295	intestinal disease	340	0.00000001321855	0.00002954346	0.0000000419889320414428	2.010389	38.79846	78	16797	0.039	0.004643686	35	383	386	ATG16L1,BIRC3,CCR7,CD40LG,CTLA4,CX3CR1,CXCR3,CXCR4,EDN3,ESR1,FLOT1,HPS4,HSD11B1,IL23A,IL4,IL5,ITGAE,ITGB2,LRRK2,MMP7,MMP9,NFE2L2,S100A4,S100B,SLC22A4,STAT5A,TFF3,TGFB1,TGFBR1,TNF,TNFRSF1A,TNFRSF1B,TXNIP,VCL,XBP1
Undetected: Decreased with HAART	50kb	Disease Ontology	DOID:76	stomach disease	341	0.00000001336787	0.00002987719	0.0000000423657074502297	3.338511	9.285577	31	4020	0.0155	0.007711443	9	81	81	LTB4R,MMP9,OGG1,RB1,SELL,SSTR3,TGFB1,TNF,TP53INP1
Undetected: Decreased with HAART	50kb	Disease Ontology	DOID:10871	age related macular degeneration	342	0.00000001365111	0.00003051023	0.0000000431972051146789	4.100358	5.853147	24	2534	0.012	0.009471192	7	68	68	CX3CR1,FAM53B,MMP7,OGG1,SELL,SELP,TNF
Undetected: Decreased with HAART	50kb	Disease Ontology	DOID:127	fibroid tumor	343	0.00000001427482	0.00003190422	0.0000000451018931145038	3.252816	9.837629	32	4259	0.016	0.007513501	11	81	81	BCL2,CD34,ESR1,FOXO1,KLF11,LGALS1,OGG1,S100A11,TGFB1,TNF,TNFRSF1A
Undetected: Decreased with HAART	50kb	Disease Ontology	DOID:0050498	dsDNA virus infectious disease	344	0.00000001512249	0.00003379877	0.0000000477073064862805	1.888528	48.18567	91	20861	0.0455	0.004362207	50	434	434	BACH2,BAG3,BCL2,BCL2L11,BID,CASP8,CCR2,CCR7,CD28,CD4,CIITA,CREB1,CREBBP,CTCF,CX3CR1,CXCR4,DNM2,GPR183,HDAC7,HIPK2,HR,HSPA8,IL10RB,IL24,IL2RA,IL4,ITGB1,JAK1,LMNA,MAP2K1,MAP3K1,MAP3K5,MKNK1,MMP9,NEK9,PTGER2,PXN,RARA,RB1,REXO1,SATB1,SELPLG,SERPINB9,SMAD3,SMAD7,TBX21,TNFAIP3,TNFRSF10A,UNC93B1,WWP1
Undetected: Decreased with HAART	50kb	Disease Ontology	DOID:13223	uterine fibroid	345	0.00000001605088	0.00003587372	0.0000000505206025247148	3.2361	9.888446	32	4281	0.016	0.007474889	11	82	82	BCL2,CD34,ESR1,FOXO1,KLF11,LGALS1,OGG1,S100A11,TGFB1,TNF,TNFRSF1A
Undetected: Decreased with HAART	50kb	Disease Ontology	DOID:3312	bipolar disease	346	0.00000001668919	0.00003730034	0.0000000524101346054628	2.74557	14.93315	41	6465	0.0205	0.006341841	19	151	151	BCL2,BHLHE40,CREB1,CTLA4,DGKZ,DISC1,DOCK9,DUSP6,ESR1,FABP5,NDUFV2,PPARD,PRNP,TNF,TNFRSF1B,TSNAX,VAPA,XBP1,ZNF365
Undetected: Decreased with HAART	50kb	Disease Ontology	DOID:5366	pregnancy disease	347	0.00000001956658	0.00004373131	0.0000000609834899246988	3.448216	8.410145	29	3641	0.0145	0.007964845	9	81	81	ANXA5,ESR1,NOS3,SELL,SELP,TGFB1,TGFBR1,TNF,TNFRSF1A
Undetected: Decreased with HAART	50kb	Disease Ontology	DOID:9810	polyarteritis nodosa	348	0.00000002005761	0.00004482876	0.0000000623729885725019	3.357778	8.93448	30	3868	0.015	0.007755946	8	77	77	CD40LG,IL4,MMP9,NOS3,TGFB1,TNF,TNFAIP3,TNFSF13
Undetected: Decreased with HAART	50kb	Disease Ontology	DOID:0080008	avascular bone disease	349	0.00000002028824	0.00004534422	0.0000000630428118318318	4.339157	5.07011	22	2195	0.011	0.01002278	4	45	45	ANXA5,CREBBP,NOS3,TNF
Undetected: Decreased with HAART	50kb	Disease Ontology	DOID:169	neuroendocrine tumor	350	0.00000002061935	0.00004608425	0.0000000640236231432858	1.611237	91.23425	147	39498	0.0735	0.003721707	83	822	824	ADAM15,ARHGEF2,ARRB1,AXIN2,BCL2,BCL2L11,BID,BMI1,CASP10,CASP8,CCR7,CCR9,CD200,CD28,CD34,CD40LG,CD82,CDH5,CIITA,CREB1,CTLA4,CTNND1,CTSB,CXCR4,CXCR6,DGKA,DKK3,E2F1,EDN3,EGLN1,ERAP2,ESR1,ETS1,ETV4,FLI1,FLOT2,FOXO3,GNAQ,GPR18,GRAP2,IFIT2,IL24,IL6ST,ITGA2,ITGA4,ITGA6,ITGAM,ITGB1,ITGB2,JAK1,LDHA,LGALS1,LGALS9,LMNA,LRRK2,MAP2K1,MAP3K5,MCAM,MMP9,OGG1,PMEL,PRDM2,PRKCI,PTCH1,PXN,RAB7A,RB1,RNH1,RUNX2,S100A1…
Undetected: Decreased with HAART	50kb	Disease Ontology	DOID:3458	breast adenocarcinoma	351	0.00000002617817	0.00005850821	0.0000000804988451931649	2.559357	17.58254	45	7612	0.0225	0.005911718	17	143	143	ADAM8,CD40LG,CTNND1,CX3CR1,ESR1,FOXO3,ITGA6,LGALS1,MMP7,MMP9,PIM1,RB1,ST14,TGFB1,TNF,TNFRSF10A,XIAP
Undetected: Decreased with HAART	50kb	Disease Ontology	DOID:3480	uveal disease	352	0.00000002667796	0.00005962524	0.0000000818532812750185	4.271053	5.150954	22	2230	0.011	0.009865471	5	46	46	CKB,CTLA4,IL6ST,TNF,TRIB2
Undetected: Decreased with HAART	50kb	Disease Ontology	DOID:974	upper respiratory tract disease	353	0.00000002955652	0.00006605882	0.000000090217135899705	2.316967	23.30634	54	10090	0.027	0.005351833	21	211	211	BCL2,CD28,CD40LG,CTCF,CTLA4,CX3CR1,GATA3,IL23A,IL2RA,IL4,IL5,MCAM,MMP9,NOS3,RB1,S100A4,SELP,TBX21,TGFB1,TGFBR2,TNF
Undetected: Decreased with HAART	50kb	Disease Ontology	DOID:3770	pulmonary fibrosis	354	0.00000003066844	0.00006854396	0.0000000934732497496318	2.646345	15.87094	42	6871	0.021	0.006112647	16	150	150	CD28,CTLA4,CXCR4,GATA6,HPS4,IL4,IL5,IL6ST,LMNA,MMP7,MMP9,NFE2L2,TGFB1,TNF,TNFSF12,XBP1
Undetected: Decreased with HAART	50kb	Disease Ontology	DOID:4448	macular degeneration	355	0.00000003252722	0.00007269834	0.0000000984858548500366	3.912014	6.134948	24	2656	0.012	0.009036145	7	72	72	CX3CR1,FAM53B,MMP7,OGG1,SELL,SELP,TNF
Undetected: Decreased with HAART	50kb	Disease Ontology	DOID:0050523	adult T-cell leukemia	356	0.0000000373811	0.00008354676	0.000000112442131468023	16.8128	0.4758281	8	206	0.004	0.03883495	3	6	6	LDHA,MMP7,TXNIP
Undetected: Decreased with HAART	50kb	Disease Ontology	DOID:2945	severe acute respiratory syndrome	357	0.00000004201584	0.0000939054	0.000000125562138454874	4.339627	4.839125	21	2095	0.0105	0.01002387	3	44	44	RB1,SMAD3,TNF
Undetected: Decreased with HAART	50kb	Disease Ontology	DOID:6432	pulmonary hypertension	358	0.00000004342507	0.00009705503	0.000000129306737215827	3.502876	7.707952	27	3337	0.0135	0.0080911	5	74	74	ABCG1,ARHGEF6,NOS3,SELP,TNF
Undetected: Decreased with HAART	50kb	Disease Ontology	DOID:11714	gestational diabetes	359	0.00000004346384	0.00009714168	0.000000129329140014378	3.992533	5.760753	23	2494	0.0115	0.009222133	3	54	54	LMNA,TGFB1,TNF
Undetected: Decreased with HAART	50kb	Disease Ontology	DOID:12176	goiter	360	0.00000004443371	0.00009930934	0.000000132025215857861	3.093044	10.3458	32	4479	0.016	0.007144452	11	99	99	ADRB2,BCL2,CASP8,CTLA4,CXCR3,CXCR6,IL2RA,IRF1,SELL,TNF,TNFRSF1B
Undetected: Decreased with HAART	50kb	Disease Ontology	DOID:381	arthropathy	361	0.00000004739578	0.0001059296	0.000000140022222284083	3.226002	9.299436	30	4026	0.015	0.007451565	9	88	88	ANKH,CTLA4,ERAP2,IL23A,IL24,MMP9,TNF,TNFRSF1A,TNFRSF1B
Undetected: Decreased with HAART	50kb	Disease Ontology	DOID:4948	gallbladder carcinoma	362	0.00000004816466	0.000107648	0.000000142090896464718	4.126711	5.331122	22	2308	0.011	0.009532062	4	49	49	CD34,CD82,RB1,TNF
Undetected: Decreased with HAART	50kb	Disease Ontology	DOID:2949	Nidovirales infectious disease	363	0.00000005033318	0.0001124947	0.000000148382501438746	4.292502	4.892252	21	2118	0.0105	0.009915014	3	45	45	RB1,SMAD3,TNF
Undetected: Decreased with HAART	50kb	Disease Ontology	DOID:3455	cerebrovascular accident	364	0.00000005126022	0.0001145666	0.000000151007865181495	2.219552	25.68086	57	11118	0.0285	0.005126821	26	275	276	ADD1,ADRB2,ANXA5,CD28,CD47,CSF3,CTLA4,CX3CR1,DECR1,ESR1,GP1BA,IL4,IL6ST,ITGA2,ITGB2,KLF2,MMP9,NOS3,PROZ,RAMP1,S100B,SELP,SELPLG,TGFB1,TNF,XBP1
Undetected: Decreased with HAART	50kb	Disease Ontology	DOID:122	abdominal cancer	365	0.00000005257315	0.000117501	0.00000015454564477983	1.532591	109.6183	168	47457	0.084	0.003540047	92	1046	1048	ACTN4,ADAM19,ARHGEF6,BACH2,BAG3,BCL2,BIRC3,BMI1,CAMK4,CASP10,CASP8,CCR2,CD226,CD247,CD40LG,CD82,CD97,CREB1,CSF3,CTNND1,CTSB,CXCR3,CXCR4,DKK3,DLEC1,DUSP6,E2F1,E2F2,ENSG00000134602,EPHX1,ESR1,ETS1,ETV4,FGR,FHL2,FOXM1,FOXO3,GPR55,HIPK2,IFNAR1,IL24,IL4,IQGAP1,IRF1,ITGA5,ITGB1,LEF1,MALT1,MAP2K1,MAP3K1,MCAM,MMP7,MMP9,NFE2L2,NOS3,OGG1,PDCD4,PIM1,PPAP2A,PPARD,PRDM2,PRKAB1,PRKCI,PSME1,PTCH1,PTGER2,PXN,RB1…
Undetected: Decreased with HAART	50kb	Disease Ontology	DOID:65	connective tissue disease	366	0.00000005766129	0.000128873	0.000000168664367003534	1.503026	120.4238	181	52135	0.0905	0.003471756	108	1131	1134	ANXA5,ATXN2,BAG3,BBC3,BCL2,BCL2L11,BID,BMI1,BTG2,CASP8,CCR2,CCR7,CD226,CD247,CD28,CD34,CD4,CD40LG,CD47,CDH5,CENPA,CIITA,CREB1,CTLA4,CTSB,CXCR3,CXCR4,DKK3,E2F1,ELF1,ESR1,ETS1,FHL2,FLI1,FOXO1,FOXO3,GATA3,GATA6,HPS4,ID3,IKZF1,IL2RA,IL4,IL5,IL6ST,ITGA2,ITGA4,ITGAE,ITGAM,ITGB1,ITM2B,KLF2,LGALS1,LMNA,LRRK2,LTB,MADD,MAN2A1,MAP3K5,MATK,MCAM,MMP7,MMP9,MT2A,NCOA7,NFE2L2,NFKBIL1,NOS3,ODC1,OGG1,PER1,PLXDC1,P…
Undetected: Decreased with HAART	50kb	Disease Ontology	DOID:4001	epithelial ovarian cancer	367	0.00000005914128	0.0001321808	0.000000172749299872971	2.143041	28.46422	61	12323	0.0305	0.004950093	29	277	277	ACTN4,ARHGEF6,BCL2,BMI1,CAMK4,CXCR4,ESR1,ETS1,ETV4,FHL2,ITGB1,MCAM,MMP7,MMP9,NFE2L2,PPARD,PRDM2,PRKAB1,PTGER2,RBM17,S100A4,S100A6,ST3GAL5,TGFB1,TNF,TNFRSF1A,TNFRSF1B,TPT1,XIAP
Undetected: Decreased with HAART	50kb	Disease Ontology	DOID:4079	heart valve disease	368	0.00000005968969	0.0001334065	0.000000174228227722144	4.444861	4.499578	20	1948	0.01	0.01026694	3	49	49	CXCR4,IL2RA,TNF
Undetected: Decreased with HAART	50kb	Disease Ontology	DOID:3454	brain infarction	369	0.00000005999663	0.0001340925	0.00000017500074106413	3.920228	5.867006	23	2540	0.0115	0.009055118	5	61	61	IL4,NOS3,RAMP1,TGFB1,TNF
Undetected: Decreased with HAART	50kb	Disease Ontology	DOID:4074	pancreas adenocarcinoma	370	0.00000006112819	0.0001366215	0.000000177925160625879	2.45437	18.74208	46	8114	0.023	0.005669214	18	154	154	ADAM8,BCL2,CD40LG,CX3CR1,CXCR4,ITGA6,LGALS1,MMP7,MMP9,ODC1,PDIA2,PIM1,PNP,ST14,TGFB1,TNF,TNFRSF10A,XIAP
Undetected: Decreased with HAART	50kb	Disease Ontology	DOID:2277	gonadal disease	371	0.00000006644222	0.0001484984	0.000000192310733272727	2.447132	18.79752	46	8138	0.023	0.005652494	17	199	199	ACVR1,ADRB2,CD40LG,ESR1,FEM1B,FOXO1,GATA6,GNAQ,H6PD,HSD11B1,IL6ST,LMNA,MMP9,NOS3,PDE8A,TNF,TNFRSF1B
Undetected: Decreased with HAART	50kb	Disease Ontology	DOID:1389	polyneuropathy	372	0.00000006746703	0.0001507888	0.000000195140487190776	4.216846	4.980026	21	2156	0.0105	0.00974026	4	48	48	DNM2,MMP9,SLC25A19,TNF
Undetected: Decreased with HAART	50kb	Disease Ontology	DOID:6000	heart failure	373	0.00000006768136	0.0001512678	0.000000195498083091417	2.277219	23.274	53	10076	0.0265	0.005260024	22	227	227	ADORA2A,ADRB2,CCR2,CD34,CD40LG,CSF3,FOXO1,FOXP1,GNAQ,IL5,IL6ST,LMNA,MMP9,NOS3,PLN,PPP1R2,RAMP1,TGFB1,TNF,TNFRSF1A,UCP2,UNC93B1
Undetected: Decreased with HAART	50kb	Disease Ontology	DOID:1520	colon carcinoma	374	0.000000070949	0.000158571	0.000000204639659233449	2.636599	15.17106	40	6568	0.02	0.006090134	17	137	137	BCL2L11,CASP8,CD82,IRF8,LMNA,MMP7,PDCD4,PER1,SELL,SELP,TGFB1,TGFBR2,TNF,TNFRSF10A,TNFSF13,XIAP,ZEB1
Undetected: Decreased with HAART	50kb	Disease Ontology	DOID:8515	cor pulmonale	375	0.00000007773258	0.0001737323	0.00000022280827466759	3.400959	7.938937	27	3437	0.0135	0.007855688	5	75	75	ABCG1,ARHGEF6,NOS3,SELP,TNF
Undetected: Decreased with HAART	50kb	Disease Ontology	DOID:574	peripheral nervous system disease	376	0.00000008178875	0.0001827979	0.000000233303677636113	3.009067	10.63453	32	4604	0.016	0.006950478	11	107	108	ATXN2,DNM2,ESR1,FAM134B,LMNA,LRRK2,MMP9,SEPT11,SLC25A19,SQSTM1,TNF
Undetected: Decreased with HAART	50kb	Disease Ontology	DOID:3388	periodontal disease	377	0.00000008263049	0.0001846791	0.000000235380315285616	2.891299	11.75942	34	5091	0.017	0.006678452	13	131	131	CCR2,CTLA4,DGKA,ESR1,IL12RB2,IL24,IL2RA,IL4,INPP5D,MMP9,ODC1,TGFB1,TNF
Undetected: Decreased with HAART	50kb	Disease Ontology	DOID:3324	mood disease	378	0.00000009007408	0.0002013156	0.000000254830223595352	2.54166	16.52463	42	7154	0.021	0.005870841	20	167	167	BCL2,BHLHE40,CREB1,CTLA4,DGKZ,DISC1,DOCK9,DUSP6,ESR1,FABP5,MMP9,NDUFV2,PPARD,PRNP,TNF,TNFRSF1B,TSNAX,VAPA,XBP1,ZNF365
Undetected: Decreased with HAART	50kb	Disease Ontology	DOID:170	endocrine gland cancer	379	0.00000009340592	0.0002087622	0.00000026281924057104	1.527647	107.3547	164	46477	0.082	0.003528627	94	981	984	ACTN4,ADAM15,ARHGEF2,ARRB1,AXIN2,BCL2,BCL2L11,BID,BMI1,CASP10,CASP8,CCR7,CCR9,CD200,CD28,CD34,CD40LG,CD82,CDH5,CIITA,CREB1,CTLA4,CTNND1,CTSB,CXCR4,CXCR6,DGKA,DHRS3,DKK3,E2F1,EDN3,EGLN1,ERAP2,ESR1,ETS1,ETV4,FLI1,FLOT2,FOXM1,FOXO3,GNAQ,GPR18,GRAP2,IFIT2,IL24,IL6ST,IQGAP1,ITGA2,ITGA4,ITGA6,ITGAM,ITGB1,ITGB2,JAK1,LDHA,LGALS1,LGALS9,LMNA,LRRK2,MAP2K1,MAP3K5,MCAM,MCM3,MMP9,NCOA4,OGG1,PMEL,PRDM2,PRKCI,P…
Undetected: Decreased with HAART	50kb	Disease Ontology	DOID:3165	skin neoplasm	380	0.0000000947721	0.0002118156	0.000000266120571166893	1.518353	110.6462	168	47902	0.084	0.00350716	101	1008	1012	ADAM15,ARHGEF2,ARRB1,ATXN2,AXIN2,BAG3,BBC3,BCL2,BCL2L11,BID,BMI1,BTG2,CASP10,CASP8,CCR7,CCR9,CD200,CD28,CD40LG,CD82,CDH5,CHUK,CIITA,CREB1,CTLA4,CTNND1,CTSB,CXCR4,CXCR6,DGKA,DKK3,E2F1,EDN3,EGLN1,ERAP2,ETS1,ETV4,FHL2,FLI1,FLOT2,FOXO1,FOXO3,GNAQ,GPR18,ID3,IFIT2,IL24,IL6ST,ITGA2,ITGA4,ITGA6,ITGAM,ITGB1,ITGB2,ITM2B,JAK1,KLF2,LDHA,LGALS1,LGALS9,LMNA,LRRK2,MADD,MAP2K1,MAP3K5,MATK,MCAM,MMP9,NCOA7,NOS3,OD…
Undetected: Decreased with HAART	50kb	Disease Ontology	DOID:114	heart disease	381	0.0000001035358	0.0002314025	0.000000289354946792708	1.696085	65.44484	111	28333	0.0555	0.003917693	57	643	644	ABCG1,ADAM8,ADD1,ADORA2A,ADRB2,ANXA5,ARHGEF6,BAG3,CCR2,CD34,CD40LG,CSF3,CTLA4,CX3CR1,CXCR4,CXCR6,EPHX1,ESR1,FOXO1,FOXP1,GNAQ,GP1BA,HSPA8,IL2RA,IL4,IL5,IL6ST,ITGA2,ITGB1,ITGB2,LDHA,LMNA,LRRFIP1,MGP,MMP9,NDUFV2,NFKBIL1,NOS3,NR3C2,PGM1,PLN,PPP1R2,RAMP1,S100B,SELL,SELP,SELPLG,SH2B3,TGFB1,TNF,TNFRSF1A,TNFRSF1B,TNFSF12,TRIB1,UCP2,UNC93B1,VCL
Undetected: Decreased with HAART	50kb	Disease Ontology	DOID:0080005	bone remodeling disease	382	0.0000001159594	0.0002591693	0.000000320611861456246	2.848772	11.93497	34	5167	0.017	0.006580221	14	126	126	ANKH,CD47,ESR1,HSD11B1,OSTM1,PLEKHM1,PTK2B,QPCT,RUNX2,SQSTM1,TGFB1,TNF,TNFRSF1B,VAV3
Undetected: Decreased with HAART	50kb	Disease Ontology	DOID:8692	myeloid leukemia	383	0.0000001448551	0.0003237511	0.000000394184917094017	1.762264	54.47538	96	23584	0.048	0.004070556	57	502	503	BBC3,BCL2,BCL2L11,BCR,BMI1,CASP8,CCR7,CD34,CD40LG,CD7,CD96,CREB1,CSF3,CTLA4,CXCR4,DNMT3A,E2F1,EPHX1,ESR1,FOXM1,FOXO1,FOXO3,GLIPR1,IKZF1,IL1RAP,IL24,INPP5D,IRF8,ITGA4,ITGAM,LYL1,MKNK1,MMP9,NDE1,NFE2L2,NT5C2,OGG1,PLCB1,PRDM2,PRKAB1,PTK2B,RARA,SELL,SELP,SKI,SOCS2,SQSTM1,SSX2IP,STAT5A,TGFB1,TGFBR1,TNF,TNFSF13,TRIB2,UBASH3B,XBP1,XIAP
Undetected: Decreased with HAART	50kb	Disease Ontology	DOID:3676	renal malignant neoplasm	384	0.0000001527631	0.0003414255	0.000000414582962123198	4.38936	4.328649	19	1874	0.0095	0.01013874	2	40	40	CXCR3,TNF
Undetected: Decreased with HAART	50kb	Disease Ontology	DOID:164	cystic, mucinous, and serous neoplasm	385	0.0000002032615	0.0004542895	0.000000543826340336134	3.425075	7.29911	25	3160	0.0125	0.007911392	5	70	70	LMNA,MAML2,MMP7,TGFBR2,TNF
Undetected: Decreased with HAART	50kb	Disease Ontology	DOID:1997	large Intestine adenocarcinoma	386	0.0000002250064	0.0005028893	0.000000599293107850708	2.423954	17.73961	43	7680	0.0215	0.005598958	20	155	155	BCL2L11,CASP8,CD82,CD97,IRF8,ITGA6,LMNA,MMP7,PDCD4,PER1,SELL,SELP,STAT5A,TGFB1,TGFBR2,TNF,TNFRSF10A,TNFSF13,XIAP,ZEB1
Undetected: Decreased with HAART	50kb	Disease Ontology	DOID:235	colonic neoplasm	387	0.0000002358877	0.000527209	0.000000626661867971759	2.514474	15.9079	40	6887	0.02	0.005808044	17	145	145	BCL2L11,CASP8,CD82,IRF8,LMNA,MMP7,PDCD4,PER1,SELL,SELP,TGFB1,TGFBR2,TNF,TNFRSF10A,TNFSF13,XIAP,ZEB1
Undetected: Decreased with HAART	50kb	Disease Ontology	DOID:14330	Parkinson's disease	388	0.000000273517	0.0006113105	0.000000721074435031847	2.499593	16.00261	40	6928	0.02	0.005773672	15	156	158	ATP13A2,CD200,E2F1,EPHX1,ESR1,LRRK2,LY6E,MTIF3,NDUFV2,NFE2L2,PER1,PHACTR2,S100B,TNF,XIAP
Undetected: Decreased with HAART	50kb	Disease Ontology	DOID:234	colon adenocarcinoma	389	0.0000002775687	0.000620366	0.000000731290165054106	2.434142	17.25454	42	7470	0.021	0.00562249	19	152	152	BCL2L11,CASP8,CD82,IRF8,ITGA6,LMNA,MMP7,PDCD4,PER1,SELL,SELP,STAT5A,TGFB1,TGFBR2,TNF,TNFRSF10A,TNFSF13,XIAP,ZEB1
Undetected: Decreased with HAART	50kb	Disease Ontology	DOID:2370	diabetic nephropathy	390	0.0000002845569	0.0006359847	0.000000748748257533376	2.530234	15.4136	39	6673	0.0195	0.005844448	16	162	162	ACTN4,IL4,JAK1,MCAM,MMP9,NFE2L2,NOS3,S100A4,SELL,TGFB1,TGFBR1,TGFBR2,TNF,UCP2,UCP3,XYLT1
Undetected: Decreased with HAART	50kb	Disease Ontology	DOID:2913	acute pancreatitis	391	0.0000002878053	0.0006432448	0.000000756334055047619	4.207499	4.515747	19	1955	0.0095	0.00971867	2	50	51	SELP,TNF
Undetected: Decreased with HAART	50kb	Disease Ontology	DOID:936	brain disease	392	0.0000002945283	0.0006582708	0.000000773510554378173	1.382812	173.5594	240	75139	0.12	0.00319408	142	1642	1653	ACKR3,ACTN1,ACTN4,ADD1,ADORA3,ADRB2,ANKH,ANXA5,ATP13A2,ATXN2,AXIN1,AXIN2,B4GALT5,BAG3,BBC3,BCL2,BCL2L11,BCR,BHLHE40,BMI1,BTG2,CASP8,CCR2,CD200,CD28,CD34,CD47,CREB1,CSF3,CTLA4,CTSB,CX3CR1,CXCR3,CXCR4,DECR1,DKK3,E2F1,EFHC2,EPHX1,ERN1,ESR1,ETV4,FAM134B,FHL2,FLI1,FOXM1,FOXO1,FOXO3,FURIN,GLIPR1,GLUD1,GNA12,GP1BA,GPX4,HIC1,HSD11B1,HSPA8,ID3,IER3,IFT57,IL24,IL4,IL6ST,IL7R,IQGAP1,ITGA2,ITGA5,ITGA6,ITGB1,…
Undetected: Decreased with HAART	50kb	Disease Ontology	DOID:2703	synovitis	393	0.0000002948836	0.0006590648	0.000000773952581103361	5.305509	2.82725	15	1224	0.0075	0.0122549	4	27	27	CD47,ESR1,LTB,MMP9
Undetected: Decreased with HAART	50kb	Disease Ontology	DOID:299	adenocarcinoma	394	0.0000003108762	0.0006948083	0.000000808747072155877	1.389736	167.6578	233	72584	0.1165	0.003210074	146	1601	1604	ACKR3,ACTN1,ACTN4,ADAM15,ADAM8,ADORA3,ADRB2,ANXA5,ARID1A,ASCC1,AXIN1,BBC3,BCL2,BCL2L11,BHLHE40,BID,BMI1,CASP8,CCR2,CCR7,CD34,CD40LG,CD47,CD82,CD97,CDCP1,CENPA,CHUK,CORO1C,CSE1L,CSF3,CTLA4,CTNND1,CTSB,CX3CR1,CXCR3,CXCR4,DDR1,DHRS3,DKK3,DLEC1,DNMT3A,DUSP6,DYRK2,E2F1,EPHX1,ESR1,ETS1,ETV4,FOXM1,FOXO1,FOXO3,FOXP1,GADD45G,GLUL,GPX4,GRAP2,HDAC7,HIPK2,HOXB9,ID3,IFNAR2,IL12RB2,IL1RAP,IL24,IL2RA,IL4,IL6ST,…
Undetected: Decreased with HAART	50kb	Disease Ontology	DOID:9970	obesity	395	0.0000003129819	0.0006995145	0.000000813202814877589	1.941136	35.5462	69	15389	0.0345	0.004483722	31	349	349	ADRB2,ATXN2,C1QTNF1,CCDC80,CHUK,CX3CR1,ESR1,GNAQ,HSD11B1,IL6ST,ITGB2,KLF7,LMNA,MAF,MAP3K5,NFE2L2,NOS3,NUAK2,PNMT,PPARD,RARA,SELP,TGFB1,TMEM18,TNF,TNFRSF1A,TNFRSF1B,TNFSF12,UCP2,UCP3,XBP1
Undetected: Decreased with HAART	50kb	Disease Ontology	DOID:0050503	(-)ssRNA virus infectious disease	396	0.0000003327147	0.0007436174	0.000000862848460714286	2.416993	17.37696	42	7523	0.021	0.005582879	19	177	177	BCL2,CD4,CDH5,CXCR3,HNRNPF,HSPA8,ICAM2,IFNAR1,IL4,IRF1,JAK1,MAP3K5,MMP9,PRKD3,RAB11A,SGPL1,SQSTM1,TGFB1,TNF
Undetected: Decreased with HAART	50kb	Disease Ontology	DOID:156	fibrous tissue neoplasm	397	0.0000003349675	0.0007486524	0.000000868146826862868	3.980961	5.023913	20	2175	0.01	0.009195402	3	46	46	CD34,MMP9,TNF
Undetected: Decreased with HAART	50kb	Disease Ontology	DOID:3910	lung adenocarcinoma	398	0.0000003627467	0.0008107389	0.00000093487458985056	2.37995	18.06761	43	7822	0.0215	0.005497315	27	163	163	ADRB2,ARID1A,BHLHE40,BID,BMI1,CCR7,CDCP1,CSF3,CXCR3,CXCR4,E2F1,ESR1,ETS1,FOXO3,HOXB9,IL24,IL4,ITGA5,ITGB1,LEF1,MACC1,MAP2K1,OGG1,PXN,S100A4,TGFB1,TGFBR2
Undetected: Decreased with HAART	50kb	Disease Ontology	DOID:449	head neoplasm	399	0.0000003678164	0.0008220697	0.000000947350391785936	1.754312	51.87219	91	22457	0.0455	0.004052189	56	461	461	ACKR3,ACTN1,ACTN4,ADORA3,AXIN1,B4GALT5,BAG3,BBC3,BCL2,BCL2L11,BMI1,CASP8,CCR2,CD34,CREB1,CTSB,CXCR3,CXCR4,DKK3,DPAGT1,E2F1,FABP5,FHL2,GLUD1,GNA12,GP1BA,IFT57,IL23A,IL24,IL4,ITGA2,ITGA6,ITGB1,KLF13,LGALS1,LGALS9,MGP,MMP7,MMP9,NOS3,ODC1,OGG1,PER1,PRKCI,PTCH1,PTTG1IP,RB1,S100A4,S1PR1,TGFB1,TNF,TNFRSF10A,TNFSF13,TOP1,VAV3,WEE1
Undetected: Decreased with HAART	50kb	Disease Ontology	DOID:552	pneumonia	400	0.000000385582	0.0008617758	0.000000991257079503106	2.296179	20.03328	46	8673	0.023	0.005303816	21	191	191	ANXA5,CASP6,CD28,CTLA4,CTNND1,CXCR3,CXCR4,CXCR6,GATA6,GSTK1,IL4,IL5,IL6ST,ITGB1,LGALS9,MMP7,MMP9,PTK2B,TGFB1,TNF,XBP1
Undetected: Decreased with HAART	50kb	Disease Ontology	DOID:4310	smooth muscle tumor	401	0.0000004575192	0.001022555	0.00000117110202152134	2.727505	12.09897	33	5238	0.0165	0.006300115	12	103	103	BCL2,CD34,ESR1,FOXO1,KLF11,LGALS1,OGG1,RB1,S100A11,TGFB1,TNF,TNFRSF1A
Undetected: Decreased with HAART	50kb	Disease Ontology	DOID:9352	diabetes mellitus type 2	402	0.0000004586898	0.001025172	0.00000117337273312732	2.258094	20.81401	47	9011	0.0235	0.005215847	21	221	221	ACTN4,CD28,CTLA4,IL4,ITGA2,JAK1,MCAM,MMP9,NFE2L2,NOS3,PLXDC1,S100A4,SELL,TGFB1,TGFBR1,TGFBR2,TNF,UCP2,UCP3,VASH1,XYLT1
Undetected: Decreased with HAART	50kb	Disease Ontology	DOID:409	liver disease	403	0.0000004595435	0.00102708	0.00000117410527561728	1.656677	65.19075	108	28223	0.054	0.003826666	59	630	630	AGO2,APOBEC3B,BCL2,BMI1,CASP8,CCR2,CCR4,CD28,CD4,CHUK,CIITA,CPT1A,CTLA4,CX3CR1,CXCR3,CXCR4,DDR1,DNM2,DNMT3A,E2F1,EPHX1,ERN1,ESR1,FGL2,FURIN,H6PD,HSD11B1,IFNAR1,IFNAR2,IL12RB2,IL2RA,IL4,IL7R,IRF1,ITGA2,ITGB1,JAK1,LEF1,LGALS9,MAF,MMP7,MMP9,NFE2L2,NOS3,PI4KA,PRKAB1,RB1,S100B,SELP,SMAD3,TFF3,TGFB1,TGFBR2,TNF,TNFRSF1A,TNFRSF1B,TNFSF13,VSIG4,WEE1
Undetected: Decreased with HAART	50kb	Disease Ontology	DOID:1112	neck cancer	404	0.0000004667049	0.001043085	0.00000119166661388032	1.844292	41.75045	77	18075	0.0385	0.004260028	36	375	376	BBC3,BCL2,CCR7,CD82,CIITA,CTCF,CTSB,CXCR4,DHRS3,EPHX1,ESR1,FURIN,GRAP2,HECA,IL2RA,IQGAP1,ITGA6,LDHA,MAP2K1,MCM3,MMP9,NCOA4,OGG1,PTTG1IP,RB1,S100A4,S100A6,SMAD7,SMYD2,STAT5A,TFF3,TGFB1,TNF,TP53INP1,TXNIP,XIAP
Undetected: Decreased with HAART	50kb	Disease Ontology	DOID:2403	aneurysm	405	0.0000004746698	0.001060887	0.00000120976496440887	3.177913	8.181471	26	3542	0.013	0.007340486	8	76	76	CTSB,IL2RA,MMP9,NOS3,TGFBR1,TGFBR2,TNF,XYLT1
Undetected: Decreased with HAART	50kb	Disease Ontology	DOID:8778	Crohn's disease	406	0.0000005110158	0.00114212	0.00000129840048876611	2.376557	17.67262	42	7651	0.021	0.005489478	18	174	175	ATG16L1,CCR7,CTLA4,CX3CR1,CXCR3,HPS4,HSD11B1,IL4,ITGAE,ITGB2,LRRK2,S100A4,SLC22A4,TFF3,TGFB1,TNF,TNFRSF1A,TNFRSF1B
Undetected: Decreased with HAART	50kb	Disease Ontology	DOID:3082	interstitial lung disease	407	0.0000005155011	0.001152145	0.00000130899328398773	2.226336	21.56009	48	9334	0.024	0.00514249	20	212	212	CASP8,CCR2,CD28,CTLA4,CXCR3,CXCR4,GATA6,HPS4,IL4,IL5,IL6ST,ITGAE,LMNA,MMP7,MMP9,NFE2L2,TGFB1,TNF,TNFSF12,XBP1
Undetected: Decreased with HAART	50kb	Disease Ontology	DOID:9884	muscular dystrophy	408	0.0000005189731	0.001159905	0.0000013170016314531	2.81654	11.00641	31	4765	0.0155	0.006505771	9	99	103	BAG3,BCL2,CELF1,DYSF,LMNA,MBNL1,SYNE1,TNF,UTRN
Undetected: Decreased with HAART	50kb	Disease Ontology	DOID:654	overnutrition	409	0.0000005851907	0.001307901	0.00000147689287030488	1.90657	36.19065	69	15668	0.0345	0.004403881	31	355	355	ADRB2,ATXN2,C1QTNF1,CCDC80,CHUK,CX3CR1,ESR1,GNAQ,HSD11B1,IL6ST,ITGB2,KLF7,LMNA,MAF,MAP3K5,NFE2L2,NOS3,NUAK2,PNMT,PPARD,RARA,SELP,TGFB1,TMEM18,TNF,TNFRSF1A,TNFRSF1B,TNFSF12,UCP2,UCP3,XBP1
Undetected: Decreased with HAART	50kb	Disease Ontology	DOID:894	nervous system heredodegenerative disease	410	0.0000005943622	0.0013284	0.00000149821263447016	3.323835	7.220575	24	3126	0.012	0.007677543	6	70	70	ATXN2,CELF1,MBNL1,NFE2L2,SCN4A,TNF
Undetected: Decreased with HAART	50kb	Disease Ontology	DOID:1091	tooth disease	411	0.0000006818987	0.001524044	0.00000170639583996372	2.588407	13.52183	35	5854	0.0175	0.005978818	14	149	149	CCR2,CTLA4,DGKA,ESR1,IL12RB2,IL24,IL2RA,IL4,INPP5D,MMP20,MMP9,ODC1,TGFB1,TNF
Undetected: Decreased with HAART	50kb	Disease Ontology	DOID:4725	neck neoplasm	412	0.0000007123577	0.001592119	0.00000177617380740964	1.82331	42.23089	77	18283	0.0385	0.004211563	36	379	380	BBC3,BCL2,CCR7,CD82,CIITA,CTCF,CTSB,CXCR4,DHRS3,EPHX1,ESR1,FURIN,GRAP2,HECA,IL2RA,IQGAP1,ITGA6,LDHA,MAP2K1,MCM3,MMP9,NCOA4,OGG1,PTTG1IP,RB1,S100A4,S100A6,SMAD7,SMYD2,STAT5A,TFF3,TGFB1,TNF,TP53INP1,TXNIP,XIAP
Undetected: Decreased with HAART	50kb	Disease Ontology	DOID:197	glandular cell epithelial neoplasm	413	0.0000007347051	0.001642066	0.0000018296897767148	1.356719	183.531	249	79456	0.1245	0.00313381	153	1752	1755	ACKR3,ACTN1,ACTN4,ADAM15,ADAM8,ADORA3,ADRB2,ANXA5,ARID1A,ASCC1,AXIN1,BBC3,BCL2,BCL2L11,BHLHE40,BID,BIRC3,BMI1,CASP10,CASP8,CCR2,CCR7,CD34,CD40LG,CD47,CD82,CD97,CDCP1,CENPA,CHUK,CORO1C,CREB1,CSE1L,CSF3,CSNK1D,CTLA4,CTNND1,CTSB,CX3CR1,CXCR3,CXCR4,DDR1,DHRS3,DKK3,DLEC1,DNMT3A,DUSP6,DYRK2,E2F1,EPHX1,ESR1,ETS1,ETV4,FOXM1,FOXO1,FOXO3,FOXP1,GADD45G,GLUL,GPX4,GRAP2,HDAC7,HIPK2,HOXB9,HSD11B1,ID3,IFNAR2,IL…
Undetected: Decreased with HAART	50kb	Disease Ontology	DOID:2355	anemia	414	0.000000819579	0.001831759	0.0000020288501680622	2.149173	23.26476	50	10072	0.025	0.004964257	19	231	232	AMN,CD28,CD34,CD47,CTLA4,EPHX1,GATA3,H6PD,IL2RA,LGALS9,PRNP,RPL5,STIM1,TBX21,TGFB1,TNF,TNFRSF1A,TNFRSF1B,ZEB1
Undetected: Decreased with HAART	50kb	Disease Ontology	DOID:2513	basal cell carcinoma	415	0.0000008267942	0.001847885	0.00000204426594611708	3.363979	6.837141	23	2960	0.0115	0.00777027	4	64	64	CXCR3,PTCH1,TGFB1,TNF
Undetected: Decreased with HAART	50kb	Disease Ontology	DOID:1067	open-angle glaucoma	416	0.0000008983373	0.002007784	0.00000221266655728733	3.460919	6.356693	22	2752	0.011	0.007994186	5	59	59	ADRB2,ESR1,NOS3,TNF,VAV3
Undetected: Decreased with HAART	50kb	Disease Ontology	DOID:8469	influenza	417	0.0000009022509	0.002016531	0.00000222022382586207	2.741739	11.30669	31	4895	0.0155	0.006332993	10	111	111	CD4,HNRNPF,HSPA8,IFNAR1,MAP3K5,PRKD3,RAB11A,SGPL1,TGFB1,TNF
Undetected: Decreased with HAART	50kb	Disease Ontology	DOID:171	neuroectodermal tumor	418	0.0000009369409	0.002094063	0.00000230284939732779	1.449088	120.7656	175	52283	0.0875	0.003347168	107	1101	1105	ADAM15,ARHGEF2,ARRB1,ATXN2,AXIN1,AXIN2,BAG3,BBC3,BCL2,BCL2L11,BID,BMI1,BTG2,CASP10,CASP8,CCR7,CCR9,CD200,CD28,CD34,CD40LG,CD82,CDH5,CIITA,CREB1,CTLA4,CTNND1,CTSB,CXCR4,CXCR6,DGKA,DKK3,E2F1,EDN3,EGLN1,ERAP2,ESR1,ETS1,ETV4,FHL2,FLI1,FLOT2,FOXO1,FOXO3,GNAQ,GPR18,GRAP2,HIC1,ID3,IFIT2,IL24,IL6ST,ITGA2,ITGA4,ITGA6,ITGAM,ITGB1,ITGB2,ITM2B,JAK1,KLF2,LASP1,LDHA,LGALS1,LGALS9,LMNA,LRRK2,MADD,MAP2K1,MAP3K5,…
Undetected: Decreased with HAART	50kb	Disease Ontology	DOID:684	hepatocellular carcinoma	419	0.000001065832	0.002382135	0.00000260264227020649	1.523435	91.24118	139	39501	0.0695	0.003518898	84	850	851	ACKR3,ADORA3,AXIN1,BBC3,BCL2,BID,BMI1,CASP8,CCR2,CCR7,CD47,CD82,CENPA,CHUK,CORO1C,CSE1L,CSF3,CTLA4,CTNND1,CX3CR1,CXCR4,DDR1,DKK3,DLEC1,DNMT3A,E2F1,EPHX1,ESR1,FOXM1,FOXO1,GADD45G,GLUL,HDAC7,HIPK2,ID3,IFNAR2,IL1RAP,IL24,IL2RA,IL4,IQGAP1,IQGAP2,IRF1,ITGB1,JAK1,LGALS1,LTB,MACC1,MMP7,MMP9,NET1,NFE2L2,NOTCH2,PDCD4,PER1,POLR2E,PPAPDC1B,PRDM2,PRKCI,PRKCQ,PTCH1,PTK2B,PXN,RASSF2,RB1,S100A11,S100A4,S100A6,S…
Undetected: Decreased with HAART	50kb	Disease Ontology	DOID:2627	glioma	420	0.000001128765	0.00252279	0.00000275144778268551	1.464984	111.9466	164	48465	0.082	0.003383885	101	1003	1006	ACKR3,ACTN1,ACTN4,ADORA3,ATXN2,AXIN1,AXIN2,B4GALT5,BAG3,BBC3,BCL2,BCL2L11,BMI1,BTG2,CASP8,CCR2,CD34,CREB1,CTSB,CX3CR1,CXCR3,CXCR4,DKK3,E2F1,ERN1,ETV4,FHL2,FLI1,FOXM1,FOXO1,FOXO3,FURIN,GLIPR1,GLUD1,GNA12,HIC1,HSPA8,ID3,IER3,IFT57,IL24,IL4,IL6ST,IL7R,IQGAP1,ITGA2,ITGA5,ITGA6,ITGB1,ITGB2,ITM2B,KLF2,LASP1,LGALS1,LMNA,LRIG1,LRRK2,MADD,MAP3K5,MATK,MCM3,MCRS1,MGP,MMP7,MMP9,NCOA7,NFIA,NOS3,NOTCH2,ODC1,PE…
Undetected: Decreased with HAART	50kb	Disease Ontology	DOID:2126	primary brain tumor	421	0.000001253631	0.002801865	0.00000304684598297123	1.795227	42.89151	77	18569	0.0385	0.004146696	44	380	380	ACKR3,ACTN1,ACTN4,ADORA3,AXIN1,B4GALT5,BAG3,BBC3,BCL2,BCL2L11,BHLHE40,CASP8,CCR2,CD34,CREB1,CTSB,CXCR3,CXCR4,FHL2,GLUD1,GNA12,IFT57,IL24,ITGA6,ITGB1,LGALS1,MGP,MMP7,MMP9,NOS3,PER1,PRKCI,PTCH1,PTTG1IP,RB1,S100A4,S1PR1,TGFB1,TNF,TNFRSF10A,TNFSF13,TOP1,VAV3,WEE1
Undetected: Decreased with HAART	50kb	Disease Ontology	DOID:3620	central nervous system neoplasm	422	0.000001264935	0.00282713	0.00000307071317595308	1.458207	113.8384	166	49284	0.083	0.003368233	103	1020	1023	ACKR3,ACTN1,ACTN4,ADORA3,ATXN2,AXIN1,AXIN2,B4GALT5,BAG3,BBC3,BCL2,BCL2L11,BHLHE40,BMI1,BTG2,CASP8,CCR2,CD34,CREB1,CTSB,CX3CR1,CXCR3,CXCR4,DKK3,E2F1,ERN1,ETV4,FHL2,FLI1,FOXM1,FOXO1,FOXO3,FURIN,GLIPR1,GLUD1,GNA12,HIC1,HSPA8,ID3,IER3,IFT57,IL24,IL4,IL6ST,IL7R,IQGAP1,ITGA2,ITGA5,ITGA6,ITGB1,ITGB2,ITM2B,KLF2,LASP1,LGALS1,LMNA,LRIG1,LRRK2,MADD,MAP3K5,MATK,MCM3,MCRS1,MGP,MMP7,MMP9,MT2A,NCOA7,NFIA,NOS3,N…
Undetected: Decreased with HAART	50kb	Disease Ontology	DOID:1070	chronic simple glaucoma	423	0.000001273853	0.002847061	0.00000309054957033998	3.645722	5.485882	20	2375	0.01	0.008421053	3	50	50	NOS3,TNF,VAV3
Undetected: Decreased with HAART	50kb	Disease Ontology	DOID:679	basal ganglia disease	424	0.000001290306	0.002883834	0.00000312680124941452	2.290055	18.34017	42	7940	0.021	0.005289673	17	179	181	ATP13A2,ATXN2,CD200,E2F1,EPHX1,ESR1,LRRK2,LY6E,MTIF3,NDUFV2,NFE2L2,PER1,PHACTR2,S100B,SQSTM1,TNF,XIAP
Undetected: Decreased with HAART	50kb	Disease Ontology	DOID:403	mouth disease	425	0.000001298635	0.002902449	0.00000314146713325541	2.375053	16.42069	39	7109	0.0195	0.005486004	16	178	178	CCR2,CTLA4,DGKA,ESR1,IFNAR1,IL12RB2,IL24,IL2RA,IL4,INPP5D,MMP20,MMP9,ODC1,SELPLG,TGFB1,TNF
Undetected: Decreased with HAART	50kb	Disease Ontology	DOID:1319	brain neoplasm	426	0.000001430053	0.003196168	0.00000343927331028472	1.456991	113.2471	165	49028	0.0825	0.003365424	102	1013	1016	ACKR3,ACTN1,ACTN4,ADORA3,ATXN2,AXIN1,AXIN2,B4GALT5,BAG3,BBC3,BCL2,BCL2L11,BHLHE40,BMI1,BTG2,CASP8,CCR2,CD34,CREB1,CTSB,CX3CR1,CXCR3,CXCR4,DKK3,E2F1,ERN1,ETV4,FHL2,FLI1,FOXM1,FOXO1,FOXO3,FURIN,GLIPR1,GLUD1,GNA12,HIC1,HSPA8,ID3,IER3,IFT57,IL24,IL4,IL6ST,IL7R,IQGAP1,ITGA2,ITGA5,ITGA6,ITGB1,ITGB2,ITM2B,KLF2,LASP1,LGALS1,LMNA,LRIG1,LRRK2,MADD,MAP3K5,MATK,MCM3,MCRS1,MGP,MMP7,MMP9,NCOA7,NFIA,NOS3,NOTCH2…
Undetected: Decreased with HAART	50kb	Disease Ontology	DOID:229	female reproductive system disease	428	0.000001605378	0.00358802	0.00000382884203225807	1.746972	46.93836	82	20321	0.041	0.004035234	38	474	474	ACSL6,ACTN1,ACVR1,ADRB2,ANXA5,ARID1A,CCR9,CD226,CD40LG,CTSB,DNMT3A,ESR1,FEM1B,FOXO1,FOXO3,GATA6,GNAQ,GPR3,H6PD,HSD11B1,IL1RAP,IL4,IL6ST,JAZF1,LMNA,MMP7,MMP9,NOS3,PDE8A,RB1,SELL,SELP,TGFB1,TGFBR1,TNF,TNFRSF1A,TNFRSF1B,TXNIP
Undetected: Decreased with HAART	50kb	Disease Ontology	DOID:17	musculoskeletal system disease	429	0.000001672699	0.003738482	0.0000039811967573318	1.319176	208.4635	275	90250	0.1375	0.003047091	175	2031	2047	ACKR3,ACVR1,ADAM15,ADAM8,ADARB1,ADRB2,ANKH,ANXA5,ATXN2,BAG3,BBC3,BCL2,BCL2L11,BID,BMI1,BTG2,CALM3,CASP8,CCR2,CCR4,CCR7,CCR9,CD226,CD247,CD28,CD34,CD4,CD40LG,CD47,CDH5,CELF1,CENPA,CHIT1,CHRNE,CIITA,CREB1,CREBBP,CTLA4,CTSB,CX3CR1,CXCR3,CXCR4,DKK3,DNM2,DYSF,E2F1,EFHC2,ELF1,EPHX1,ERAP2,ERN1,ESR1,ETS1,FHL2,FLI1,FOXO1,FOXO3,GATA3,GATA6,GLUD1,HPS4,HSD11B1,HSPA8,ID3,IKZF1,IL17RA,IL23A,IL24,IL2RA,IL4,IL5,…
Undetected: Decreased with HAART	50kb	Disease Ontology	DOID:374	nutrition disease	430	0.000001722569	0.003849942	0.00000409518270591614	1.846923	37.35943	69	16174	0.0345	0.004266106	31	367	367	ADRB2,ATXN2,C1QTNF1,CCDC80,CHUK,CX3CR1,ESR1,GNAQ,HSD11B1,IL6ST,ITGB2,KLF7,LMNA,MAF,MAP3K5,NFE2L2,NOS3,NUAK2,PNMT,PPARD,RARA,SELP,TGFB1,TMEM18,TNF,TNFRSF1A,TNFRSF1B,TNFSF12,UCP2,UCP3,XBP1
Undetected: Decreased with HAART	50kb	Disease Ontology	DOID:12177	common variable immunodeficiency	431	0.000001751333	0.003914229	0.00000415878788697648	5.314526	2.446126	13	1059	0.0065	0.01227573	7	28	28	CD40LG,CTLA4,CX3CR1,IL4,IL5,TNFRSF1B,XIAP
Undetected: Decreased with HAART	50kb	Disease Ontology	DOID:3095	germ cell and embryonal cancer	432	0.000001836813	0.004105277	0.00000435427778178694	1.432701	122.1469	175	52881	0.0875	0.003309317	107	1117	1121	ADAM15,ARHGEF2,ARRB1,ATXN2,AXIN1,AXIN2,BAG3,BBC3,BCL2,BCL2L11,BID,BMI1,BTG2,CASP10,CASP8,CCR7,CCR9,CD200,CD28,CD34,CD40LG,CD82,CDH5,CIITA,CREB1,CTLA4,CTNND1,CTSB,CXCR4,CXCR6,DGKA,DKK3,E2F1,EDN3,EGLN1,ERAP2,ESR1,ETS1,ETV4,FHL2,FLI1,FLOT2,FOXO1,FOXO3,GNAQ,GPR18,GRAP2,HIC1,ID3,IFIT2,IL24,IL6ST,ITGA2,ITGA4,ITGA6,ITGAM,ITGB1,ITGB2,ITM2B,JAK1,KLF2,LASP1,LDHA,LGALS1,LGALS9,LMNA,LRRK2,MADD,MAP2K1,MAP3K5,…
Undetected: Decreased with HAART	50kb	Disease Ontology	DOID:3069	astrocytoma	433	0.000002011196	0.004495023	0.00000474321381424501	1.779291	42.71365	76	18492	0.038	0.004109885	43	379	379	ACKR3,ACTN1,ACTN4,ADORA3,AXIN1,B4GALT5,BAG3,BBC3,BCL2,BCL2L11,CASP8,CCR2,CD34,CREB1,CTSB,CXCR3,CXCR4,FHL2,GLUD1,GNA12,IFT57,IL24,ITGA6,ITGB1,LGALS1,MGP,MMP7,MMP9,NOS3,PER1,PRKCI,PTCH1,PTTG1IP,RB1,S100A4,S1PR1,TGFB1,TNF,TNFRSF10A,TNFSF13,TOP1,VAV3,WEE1
Undetected: Decreased with HAART	50kb	Disease Ontology	DOID:1542	neck carcinoma	434	0.000002079305	0.004647247	0.00000489826032726238	1.897097	33.20864	63	14377	0.0315	0.004381999	30	299	299	BCL2,CCR7,CIITA,CTCF,CTSB,CXCR4,DHRS3,EPHX1,ESR1,FURIN,GRAP2,HECA,IL2RA,ITGA6,LDHA,MCM3,MMP9,NCOA4,RB1,S100A4,S100A6,SMAD7,SMYD2,STAT5A,TFF3,TGFB1,TNF,TP53INP1,UBE2Q2,XIAP
Undetected: Decreased with HAART	50kb	Disease Ontology	DOID:686	liver and intrahepatic biliary tract carcinoma	435	0.000002371882	0.005301156	0.00000554491383173348	1.499818	92.67791	139	40123	0.0695	0.003464347	84	862	863	ACKR3,ADORA3,AXIN1,BBC3,BCL2,BID,BMI1,CASP8,CCR2,CCR7,CD47,CD82,CENPA,CHUK,CORO1C,CSE1L,CSF3,CTLA4,CTNND1,CX3CR1,CXCR4,DDR1,DKK3,DLEC1,DNMT3A,E2F1,EPHX1,ESR1,FOXM1,FOXO1,GADD45G,GLUL,HDAC7,HIPK2,ID3,IFNAR2,IL1RAP,IL24,IL2RA,IL4,IQGAP1,IQGAP2,IRF1,ITGB1,JAK1,LGALS1,LTB,MACC1,MMP7,MMP9,NET1,NFE2L2,NOTCH2,PDCD4,PER1,POLR2E,PPAPDC1B,PRDM2,PRKCI,PRKCQ,PTCH1,PTK2B,PXN,RASSF2,RB1,S100A11,S100A4,S100A6,S…
Undetected: Decreased with HAART	50kb	Disease Ontology	DOID:1561	cognitive disease	436	0.000002672277	0.005972539	0.00000619986238957399	1.460276	106.1443	155	45953	0.0775	0.003373012	89	1019	1024	ABCG1,ACSL6,ADORA2A,ADRB2,ATXN2,BCL2,BCL9,BHLHE40,BRD1,CAP1,CASP6,CAST,CD40LG,CDC42EP3,CKB,CREB1,CSNK1D,CTLA4,CX3CR1,CXCR4,DDIT4,DDR1,DGKZ,DISC1,DKK3,DLG4,DNM2,DOCK9,DUSP6,E2F1,ERLIN1,ESR1,FABP5,FAM134B,FLOT1,GAP43,GLUD1,GLUL,HSPA8,IL4,ITGAM,ITGB1,ITM2B,LDHA,LRRK2,MAP2K1,MBP,MCTP2,ME3,MMP9,NDE1,NDUFV2,NFKBIL1,NOS3,OGG1,PER1,PI4KA,PIP4K2A,PLCB1,PNP,PPARD,PPIL2,PRKAB1,PRNP,PTGER2,QPCT,RAB7A,RNH1,S1…
Undetected: Decreased with HAART	50kb	Disease Ontology	DOID:3083	chronic obstructive pulmonary disease	437	0.000002826409	0.006317024	0.00000653913183398547	2.193727	19.60134	43	8486	0.0215	0.005067169	20	209	209	ADORA2A,ADRB2,BCL2,C3AR1,CTLA4,CX3CR1,CXCR3,CXCR6,EPHX1,FGL2,FOXO1,IL4,MMP9,NFE2L2,NOS3,OGG1,SMAD3,TGFB1,TNF,XBP1
Undetected: Decreased with HAART	50kb	Disease Ontology	DOID:3350	mesenchymal cell neoplasm	438	0.0000035738	0.007987443	0.00000819045304540421	1.38944	138.9048	193	60136	0.0965	0.003209392	119	1276	1281	ACKR3,ADAM15,ANXA5,ARHGEF2,ARRB1,ASPSCR1,ATXN2,AXIN2,BAG3,BBC3,BCL2,BCL2L11,BID,BMI1,BTG2,CASP10,CASP8,CCR7,CCR9,CD200,CD226,CD28,CD34,CD40LG,CD82,CDH5,CHUK,CIITA,CREB1,CTLA4,CTNND1,CTSB,CXCR3,CXCR4,CXCR6,DGKA,DKK3,E2F1,EDN3,EGLN1,ERAP2,ESR1,ETS1,ETV4,FHL2,FLI1,FLOT2,FOXO1,FOXO3,GNAQ,GPR18,ID3,IFIT2,IL24,IL2RA,IL4,IL6ST,ITGA2,ITGA4,ITGA6,ITGAM,ITGB1,ITGB2,ITM2B,JAK1,JAZF1,KLF11,KLF2,LDHA,LGALS1,L…
Undetected: Decreased with HAART	50kb	Disease Ontology	DOID:177	soft tissue neoplasm	439	0.000003784889	0.008459227	0.0000086264623188326	1.389497	138.1795	192	59822	0.096	0.003209522	118	1271	1276	ACKR3,ADAM15,ANXA5,ARHGEF2,ARRB1,ATXN2,AXIN2,BAG3,BBC3,BCL2,BCL2L11,BID,BMI1,BTG2,CASP10,CASP8,CCR7,CCR9,CD200,CD226,CD28,CD34,CD40LG,CD82,CDH5,CHUK,CIITA,CREB1,CTLA4,CTNND1,CTSB,CXCR3,CXCR4,CXCR6,DGKA,DKK3,E2F1,EDN3,EGLN1,ERAP2,ESR1,ETS1,ETV4,FHL2,FLI1,FLOT2,FOXO1,FOXO3,GNAQ,GPR18,ID3,IFIT2,IL24,IL2RA,IL4,IL6ST,ITGA2,ITGA4,ITGA6,ITGAM,ITGB1,ITGB2,ITM2B,JAK1,JAZF1,KLF11,KLF2,LDHA,LGALS1,LGALS9,LM…
Undetected: Decreased with HAART	50kb	Disease Ontology	DOID:4905	pancreatic carcinoma	440	0.000003819303	0.008536142	0.0000087001073841497	1.999497	26.00654	52	11259	0.026	0.004618527	23	217	217	ADAM8,BCL2,CD40LG,CTNND1,CX3CR1,CXCR4,E2F1,IL24,ITGA6,LEF1,LGALS1,MMP7,MMP9,ODC1,PDIA2,PIM1,PNP,PTCH1,ST14,TGFB1,TNF,TNFRSF10A,XIAP
Undetected: Decreased with HAART	50kb	Disease Ontology	DOID:514	prostatic neoplasm	441	0.000003958975	0.008848309	0.00000901330996974697	2.263304	17.23144	39	7460	0.0195	0.005227882	13	165	165	BCL2,CASP8,CD82,CTNND1,ENSG00000134602,ESR1,ITGB1,MMP9,SYTL1,TGFB1,TNF,TPT1,TXNIP
Undetected: Decreased with HAART	50kb	Disease Ontology	DOID:3007	ductal carcinoma	442	0.000004272357	0.009548718	0.00000968416518236583	2.039568	24.0247	49	10401	0.0245	0.004711085	21	196	196	ACTN4,ADAM8,BCL2,CD40LG,CTNND1,CX3CR1,CXCR4,DUSP6,ESR1,FOXO3,GPX4,ITGA6,LGALS1,MMP7,MMP9,PIM1,ST14,TGFB1,TNF,TNFRSF10A,XIAP
Undetected: Decreased with HAART	50kb	Disease Ontology	DOID:1116	pertussis	443	0.000004318568	0.009651999	0.00000977431525806452	4.540085	3.083643	14	1335	0.007	0.01048689	6	37	37	CXCR6,IL23A,ITGA5,ITGAM,ITGB2,PTGIR
Undetected: Decreased with HAART	50kb	Disease Ontology	DOID:0060031	autoimmune disease of gastrointestinal tract	444	0.000004319213	0.009653441	0.00000977431525806452	2.178653	19.27797	42	8346	0.021	0.005032351	18	192	193	ATG16L1,CCR7,CTLA4,CX3CR1,CXCR3,HPS4,HSD11B1,IL4,ITGAE,ITGB2,LRRK2,S100A4,SLC22A4,TFF3,TGFB1,TNF,TNFRSF1A,TNFRSF1B
Undetected: Decreased with HAART	50kb	Disease Ontology	DOID:230	lateral sclerosis	445	0.000004348207	0.009718243	0.00000983442901747679	2.630963	11.02258	29	4772	0.0145	0.006077117	8	110	110	ADARB1,ATXN2,MMP9,TNF,TNFRSF1A,TNFRSF1B,VAPA,VPS54
Undetected: Decreased with HAART	50kb	Disease Ontology	DOID:10283	malignant neoplasm of prostate	446	0.000004350529	0.009723432	0.00000983442901747679	2.31179	16.00492	37	6929	0.0185	0.005339876	12	154	154	BCL2,CASP8,CTNND1,ENSG00000134602,ESR1,ITGB1,MMP9,SYTL1,TGFB1,TNF,TPT1,TXNIP
Undetected: Decreased with HAART	50kb	Disease Ontology	DOID:911	malignant neoplasm of brain	447	0.000004435405	0.00991313	0.0000100044366730245	1.739316	43.69534	76	18917	0.038	0.00401755	43	385	385	ACKR3,ACTN1,ACTN4,ADORA3,AXIN1,B4GALT5,BAG3,BBC3,BCL2,BCL2L11,CASP8,CCR2,CD34,CREB1,CTSB,CXCR3,CXCR4,FHL2,GLUD1,GNA12,IFT57,IL24,ITGA6,ITGB1,LGALS1,MGP,MMP7,MMP9,NOS3,PER1,PRKCI,PTCH1,PTTG1IP,RB1,S100A4,S1PR1,TGFB1,TNF,TNFRSF10A,TNFSF13,TOP1,VAV3,WEE1
Undetected: Decreased with HAART	50kb	Disease Ontology	DOID:10284	malignant neoplasm of male genital organ or tract	448	0.000004737202	0.01058765	0.0000106619244578575	2.302816	16.06728	37	6956	0.0185	0.005319149	12	155	155	BCL2,CASP8,CTNND1,ENSG00000134602,ESR1,ITGB1,MMP9,SYTL1,TGFB1,TNF,TPT1,TXNIP
Undetected: Decreased with HAART	50kb	Disease Ontology	DOID:2994	germ cell cancer	450	0.00000578141	0.01292145	0.0000128651913924731	1.404313	124.6161	175	53950	0.0875	0.003243744	107	1141	1145	ADAM15,ARHGEF2,ARRB1,ATXN2,AXIN1,AXIN2,BAG3,BBC3,BCL2,BCL2L11,BID,BMI1,BTG2,CASP10,CASP8,CCR7,CCR9,CD200,CD28,CD34,CD40LG,CD82,CDH5,CIITA,CREB1,CTLA4,CTNND1,CTSB,CXCR4,CXCR6,DGKA,DKK3,E2F1,EDN3,EGLN1,ERAP2,ESR1,ETS1,ETV4,FHL2,FLI1,FLOT2,FOXO1,FOXO3,GNAQ,GPR18,GRAP2,HIC1,ID3,IFIT2,IL24,IL6ST,ITGA2,ITGA4,ITGA6,ITGAM,ITGB1,ITGB2,ITM2B,JAK1,KLF2,LASP1,LDHA,LGALS1,LGALS9,LMNA,LRRK2,MADD,MAP2K1,MAP3K5,…
Undetected: Decreased with HAART	50kb	Disease Ontology	DOID:9256	colorectal cancer	451	0.000005799608	0.01296212	0.0000128987520214938	1.536197	75.51114	116	32691	0.058	0.003548377	70	721	721	ADORA3,AXIN2,BBC3,BCL2,BCL2L11,BIRC3,BMI1,CASP8,CD226,CD28,CD82,CD97,CDK2AP1,CIITA,CSE1L,CTLA4,CX3CR1,CXCR3,CXCR4,DNMT3A,EPHX1,ESR1,FES,FOXM1,HECA,HIC1,HNRNPF,HSD11B1,IL4,ITGA2,ITGB2,JAK1,LASP1,LEF1,LGALS1,LRIG1,MAF,MAP2K1,MCRS1,MMP7,MMP9,NOS3,NOTCH2,ODC1,OGG1,PDCD4,PPARD,PRNP,PTGER2,RASSF2,RIN1,S100A11,S100A4,SLC9A3R1,SMAD2,SMAD7,ST14,STK17B,TFF3,TGFB1,TGFBR1,TGFBR2,TNF,TNFRSF10A,TNFRSF1B,TNFSF1…
Undetected: Decreased with HAART	50kb	Disease Ontology	DOID:1994	large Intestine carcinoma	452	0.000006269742	0.01401287	0.0000138772524802139	1.503683	83.79424	126	36277	0.063	0.003473275	77	792	792	ADORA3,AXIN2,BBC3,BCL2,BCL2L11,BIRC3,BMI1,CASP8,CD226,CD28,CD82,CD97,CDK2AP1,CIITA,CSE1L,CTLA4,CX3CR1,CXCR3,CXCR4,DNMT3A,EPHX1,ESR1,FES,FOXM1,HECA,HIC1,HNRNPF,HSD11B1,IL4,IRF8,ITGA2,ITGA6,ITGB2,JAK1,LASP1,LEF1,LGALS1,LMNA,LRIG1,MAF,MAP2K1,MCRS1,MMP7,MMP9,NOS3,NOTCH2,ODC1,OGG1,PDCD4,PER1,PPARD,PRNP,PTGER2,RASSF2,RIN1,S100A11,S100A4,SELL,SELP,SLC9A3R1,SMAD2,SMAD7,ST14,STAT5A,STK17B,TFF3,TGFB1,TGFBR…
Undetected: Decreased with HAART	50kb	Disease Ontology	DOID:5428	bladder cancer	453	0.000006466511	0.01445265	0.0000142974834556624	1.906878	29.36737	56	12714	0.028	0.004404593	25	272	272	BIRC3,BMI1,CASP8,CCR2,CD82,CSF3,CXCR4,EPHX1,IFNAR1,IRF1,ITGB1,MMP7,MMP9,NOS3,OGG1,PIM1,PPARD,PXN,RB1,S100A11,S100A4,TGFB1,TGFBR1,TNF,TNFRSF10A
Undetected: Decreased with HAART	50kb	Disease Ontology	DOID:368	neoplasm of cerebrum	454	0.000006961254	0.0155584	0.000015301449976633	1.716451	44.27742	76	19169	0.038	0.003964735	43	392	392	ACKR3,ACTN1,ACTN4,ADORA3,AXIN1,B4GALT5,BAG3,BBC3,BCL2,BCL2L11,CASP8,CCR2,CD34,CREB1,CTSB,CXCR3,CXCR4,FHL2,GLUD1,GNA12,IFT57,IL24,ITGA6,ITGB1,LGALS1,MGP,MMP7,MMP9,NOS3,PER1,PRKCI,PTCH1,PTTG1IP,RB1,S100A4,S1PR1,TGFB1,TNF,TNFRSF10A,TNFSF13,TOP1,VAV3,WEE1
Undetected: Decreased with HAART	50kb	Disease Ontology	DOID:50	thyroid gland disease	455	0.000007442032	0.01663294	0.0000163149207881356	1.749758	40.57705	71	17567	0.0355	0.004041669	37	376	377	ADRB2,BCL2,CASP8,CCR7,CD82,CTLA4,CTSB,CXCR3,CXCR4,CXCR6,DHRS3,ESR1,GRAP2,IL2RA,IL4,IQGAP1,IRF1,ITGA6,MAP2K1,MCM3,MMP9,NCOA4,OGG1,PTCH1,PTTG1IP,S100A4,S100A6,SELL,SMAD7,SMYD2,TFF3,TGFB1,TNF,TNFRSF1B,TP53INP1,UCP2,XIAP
Undetected: Decreased with HAART	50kb	Disease Ontology	DOID:323	Human T-lymphotropic virus 1 infectious disease	456	0.000008007518	0.0178968	0.0000174897715050132	6.123472	1.63306	10	707	0.005	0.01414427	4	15	15	LDHA,MMP7,TGFB1,TXNIP
Undetected: Decreased with HAART	50kb	Disease Ontology	DOID:4989	pancreatitis	457	0.000008059912	0.0180139	0.000017585648797048	2.595167	10.78929	28	4671	0.014	0.005994434	10	114	115	CTLA4,CTSB,CXCR3,IL2RA,MMP9,SELP,TGFB1,TNF,TNFRSF10A,TNFRSF1A
Undetected: Decreased with HAART	50kb	Disease Ontology	DOID:1659	supratentorial neoplasm	458	0.000008236724	0.01840908	0.0000179430529663158	1.707897	44.49916	76	19265	0.038	0.003944978	43	394	394	ACKR3,ACTN1,ACTN4,ADORA3,AXIN1,B4GALT5,BAG3,BBC3,BCL2,BCL2L11,CASP8,CCR2,CD34,CREB1,CTSB,CXCR3,CXCR4,FHL2,GLUD1,GNA12,IFT57,IL24,ITGA6,ITGB1,LGALS1,MGP,MMP7,MMP9,NOS3,PER1,PRKCI,PTCH1,PTTG1IP,RB1,S100A4,S1PR1,TGFB1,TNF,TNFRSF10A,TNFSF13,TOP1,VAV3,WEE1
Undetected: Decreased with HAART	50kb	Disease Ontology	DOID:1115	sarcoma	459	0.000008265402	0.01847317	0.0000179865924700315	1.364943	144.3283	197	62484	0.0985	0.003152807	120	1321	1326	ACKR3,ADAM15,ANXA5,ARHGEF2,ARRB1,ASPSCR1,ATXN2,AXIN2,BAG3,BBC3,BCL2,BCL2L11,BID,BMI1,BTG2,CASP10,CASP8,CCR7,CCR9,CD200,CD226,CD28,CD34,CD40LG,CD82,CDH5,CHUK,CIITA,CREB1,CTLA4,CTNND1,CTSB,CXCR3,CXCR4,CXCR6,DGKA,DKK3,E2F1,EDN3,EGLN1,ERAP2,ESR1,ETS1,ETV4,FES,FHL2,FLI1,FLOT2,FOXO1,FOXO3,GNAQ,GPR18,ID3,IFIT2,IL24,IL2RA,IL4,IL6ST,ITGA2,ITGA4,ITGA6,ITGAM,ITGB1,ITGB2,ITM2B,JAK1,JAZF1,KLF11,KLF2,LDHA,LGAL…
Undetected: Decreased with HAART	50kb	Disease Ontology	DOID:9455	lipid metabolism disease	460	0.000008775181	0.01961253	0.0000190558626227702	1.983687	24.70148	49	10694	0.0245	0.004582009	17	239	239	ADRB2,CD40LG,CHIT1,ESR1,GP1BA,H6PD,HSD11B1,ITGAM,ITGB2,LMNA,MMP9,NOS3,PPARD,SELP,TGFB1,TNF,TXNIP
Undetected: Decreased with HAART	50kb	Disease Ontology	DOID:9540	vascular skin disease	461	0.000009373195	0.02094909	0.0000202906140716527	2.231285	16.58238	37	7179	0.0185	0.005153921	14	157	157	ADORA3,ADRB2,CD40LG,CD93,E2F1,IL2RA,IL4,MMP9,NOS3,RHNO1,TGFB1,TNF,TNFAIP3,TNFSF13
Undetected: Decreased with HAART	50kb	Disease Ontology	DOID:365	bladder disease	462	0.000009802794	0.02190924	0.0000211762862035491	1.866781	30.53384	57	13219	0.0285	0.004311975	26	284	284	BIRC3,BMI1,CASP8,CCR2,CD82,CSF3,CXCR3,CXCR4,EPHX1,IFNAR1,IRF1,ITGB1,MMP7,MMP9,NOS3,OGG1,PIM1,PPARD,PXN,RB1,S100A11,S100A4,TGFB1,TGFBR1,TNF,TNFRSF10A
Undetected: Decreased with HAART	50kb	Disease Ontology	DOID:3146	inborn errors lipid metabolism	463	0.000009992662	0.0223336	0.000021563935358707	2.515015	11.53075	29	4992	0.0145	0.005809295	7	118	118	CHIT1,ESR1,MMP9,NOS3,PPARD,TNF,TXNIP
Undetected: Decreased with HAART	50kb	Disease Ontology	DOID:9973	substance dependence	464	0.00001049651	0.0234597	0.0000225923322360894	1.874009	29.88246	56	12937	0.028	0.00432867	29	262	262	ADORA2A,ADRB2,BBC3,BCL2,CD28,CD4,CERK,CHRNA6,CHRNB3,DLG4,FHL2,IL5,ITGA4,ITGB1,MMP9,NEXN,NFE2L2,NOS3,PNMT,PRNP,PTCH1,RAB7A,S100A4,SCN4A,TBX21,TGFB1,TNF,TNFRSF1A,TNFRSF1B
Undetected: Decreased with HAART	50kb	Disease Ontology	DOID:47	prostate disease	465	0.00001174496	0.02624999	0.0000251486753440248	2.155803	18.09071	39	7832	0.0195	0.004979571	13	176	176	BCL2,CASP8,CD82,CTNND1,ENSG00000134602,ESR1,ITGB1,MMP9,SYTL1,TGFB1,TNF,TPT1,TXNIP
Undetected: Decreased with HAART	50kb	Disease Ontology	DOID:2583	agammaglobulinemia	466	0.00001246988	0.02787018	0.0000266595213429752	4.417648	2.942742	13	1274	0.0065	0.01020408	7	34	34	CD40LG,CTLA4,CX3CR1,IL4,IL5,TNFRSF1B,XIAP
Undetected: Decreased with HAART	50kb	Disease Ontology	DOID:332	amyotrophic lateral sclerosis	467	0.00001291445	0.0288638	0.0000275672555698814	2.255512	15.51754	35	6718	0.0175	0.005209884	13	153	153	ADARB1,ATXN2,CTSB,KIF3A,LRRK2,MMP9,SMAD2,SMAD3,TNF,TNFRSF1A,TNFRSF1B,VAPA,VPS54
Undetected: Decreased with HAART	50kb	Disease Ontology	DOID:655	inborn errors of metabolism	468	0.00001296542	0.02897771	0.0000276617904020619	1.985334	23.6736	47	10249	0.0235	0.004585813	15	237	244	CD40LG,CD52,CHIT1,CXCR4,CXCR6,EFHC2,ITGA4,LMNA,NFE2L2,NOS3,NR3C2,S100B,SCNN1A,TNF,XBP1
Undetected: Decreased with HAART	50kb	Disease Ontology	DOID:3650	lactic acidosis	469	0.00001298658	0.02902501	0.0000276926608037094	6.570599	1.369738	9	593	0.0045	0.01517707	4	12	14	ISCU,MLXIP,SUCLG1,TXNIP
Undetected: Decreased with HAART	50kb	Disease Ontology	DOID:3118	hepatobiliary disease	471	0.00001383772	0.0309273	0.0000294167042013354	1.505526	77.0495	116	33357	0.058	0.003477531	67	747	747	AGO2,APOBEC3B,BCL2,BMI1,CASP8,CCR2,CCR4,CD28,CD4,CHUK,CIITA,CPT1A,CTLA4,CTNND1,CX3CR1,CXCR3,CXCR4,DDR1,DNM2,DNMT3A,E2F1,EPHX1,ERN1,ESR1,FGL2,FURIN,H6PD,HSD11B1,IFNAR1,IFNAR2,IL12RB2,IL24,IL2RA,IL4,IL7R,IRF1,ITGA2,ITGB1,JAK1,LEF1,LGALS9,MAF,MAP2K1,MMP7,MMP9,NFE2L2,NOS3,OGG1,PDCD4,PI4KA,PPARD,PRKAB1,PRKCI,RB1,S100B,SELP,SMAD3,TFF3,TGFB1,TGFBR2,TNF,TNFRSF1A,TNFRSF1B,TNFSF13,VSIG4,WEE1,ZEB1
Undetected: Decreased with HAART	50kb	Disease Ontology	DOID:3856	male genital cancer	472	0.00001817358	0.04061795	0.0000381829683350254	2.090185	19.13707	40	8285	0.02	0.004828002	14	178	178	BCL2,CASP8,CD82,CTNND1,ENSG00000134602,ESR1,ITGB1,MMP9,SYTL1,TGFB1,TNF,TOP1,TPT1,TXNIP
Undetected: Decreased with HAART	50kb	Disease Ontology	DOID:8398	osteoarthritis	474	0.00001835707	0.04102805	0.0000385489156418062	2.067572	19.83002	41	8585	0.0205	0.004775772	19	186	186	ADAM15,ADAM8,CALM3,CD247,CTSB,ESR1,FHL2,ITGAM,ITGB2,MAF,MMP9,S100A11,SMAD3,TGFB1,TGFBR2,TNF,TNFAIP3,TNFRSF1B,ZFP36
Undetected: Decreased with HAART	50kb	Disease Ontology	DOID:1686	glaucoma	475	0.00001892511	0.04229762	0.0000397216177941176	2.472874	11.32286	28	4902	0.014	0.005711954	10	103	103	ADRB2,ESR1,MMP9,NCK2,NOS3,TGFB1,TNF,TNFRSF1A,VAV3,ZEB1
Undetected: Decreased with HAART	50kb	Disease Ontology	DOID:5223	infertility	476	0.00002004431	0.04479903	0.0000419642888669702	2.059416	19.90855	41	8619	0.0205	0.004756932	15	206	209	ESR1,GPX4,GSTK1,IL4,IL5,IL6ST,ITGA4,ITGA5,ITGA6,ITGB1,LMNA,MMP9,NOS3,TGFB1,TNF
Undetected: Decreased with HAART	50kb	Disease Ontology	DOID:8924	immune thrombocytopenic purpura	477	0.00002089934	0.04671002	0.0000436219708825013	4.940067	2.22669	11	964	0.0055	0.01141079	6	18	18	CD40LG,CTLA4,CXCR4,IL4,NOTCH2,TGFB1
Undetected: Decreased with HAART	50kb	Disease Ontology	DOID:0060050	autoimmune disease of blood	478	0.00002300172	0.05140884	0.0000478412658693467	4.162784	3.12291	13	1352	0.0065	0.009615385	8	26	26	CD40LG,CD47,CTLA4,CXCR4,IL4,NOTCH2,STIM1,TGFB1
Undetected: Decreased with HAART	50kb	Disease Ontology	DOID:2741	hereditary hyperbilirubinemia	479	0.00002332382	0.05212874	0.0000484624954718875	15.1374	0.3303078	5	143	0.0025	0.03496503	1	6	6	CD40LG
Undetected: Decreased with HAART	50kb	Disease Ontology	DOID:8432	polycythemia	480	0.00002607108	0.05826886	0.00005395410006	3.855606	3.631076	14	1572	0.007	0.008905852	7	40	40	ACSL6,BCR,EGLN1,SELP,SH2B3,SOCS2,STAT5A
Undetected: Decreased with HAART	50kb	Disease Ontology	DOID:341	peripheral vascular disease	481	0.00002673382	0.05975009	0.0000552703701198801	1.976232	22.2646	44	9639	0.022	0.004564789	19	219	219	ADORA3,ADRB2,CD40LG,CD93,E2F1,IL2RA,IL4,ITGA2,MMP9,NOS3,PLXDC1,RHNO1,SELL,TGFB1,TNF,TNFAIP3,TNFSF13,UCP2,VASH1
Undetected: Decreased with HAART	50kb	Disease Ontology	DOID:731	urologic neoplasm	483	0.00003189188	0.07127835	0.0000655089286947891	1.72321	37.14	64	16079	0.032	0.003980347	29	332	333	BCL2,BIRC3,BMI1,CASP8,CCR2,CD40LG,CD82,CSF3,CXCR3,CXCR4,EPHX1,ESR1,IFNAR1,IRF1,ITGB1,MMP7,MMP9,NOS3,OGG1,PIM1,PPARD,PXN,RB1,S100A11,S100A4,TGFB1,TGFBR1,TNF,TNFRSF10A
Undetected: Decreased with HAART	50kb	Disease Ontology	DOID:263	kidney neoplasm	484	0.00003856448	0.08619161	0.0000785910303889709	2.969553	6.39827	19	2770	0.0095	0.006859206	2	56	56	CXCR3,TNF
Undetected: Decreased with HAART	50kb	Disease Ontology	DOID:231	motor neuron disease	485	0.00004318979	0.09652918	0.0000878440003980344	2.008022	19.9201	40	8624	0.02	0.004638219	15	190	190	ADARB1,ATXN2,CTSB,KIF3A,LRRK2,MMP9,PLEKHG5,SMAD2,SMAD3,TK2,TNF,TNFRSF1A,TNFRSF1B,VAPA,VPS54
Undetected: Decreased with HAART	50kb	Disease Ontology	DOID:15	reproductive system disease	486	0.0000435378	0.09730698	0.0000885083272102161	1.481436	74.25227	110	32146	0.055	0.003421888	57	761	764	ACSL6,ACTN1,ACVR1,ADRB2,ANXA5,ARID1A,ATP2B1,BCL2,CASP8,CCR9,CD226,CD40LG,CD82,CTNND1,CTSB,DNMT3A,ENSG00000134602,ESR1,FEM1B,FOXO1,FOXO3,GATA6,GNA12,GNAQ,GPR3,GPX4,GSTK1,H6PD,HSD11B1,IL1RAP,IL4,IL5,IL6ST,ITGA4,ITGA5,ITGA6,ITGB1,JAZF1,LMNA,MMP7,MMP9,NCOA4,NOS3,PDE8A,RB1,SELL,SELP,SMAD2,SYTL1,TGFB1,TGFBR1,TNF,TNFRSF1A,TNFRSF1B,TOP1,TPT1,TXNIP
Undetected: Decreased with HAART	50kb	Disease Ontology	DOID:5082	liver cirrhosis	487	0.00004430104	0.09901282	0.0000899715429636899	1.949724	22.0544	43	9548	0.0215	0.004503561	21	207	207	BCL2,BMI1,CHUK,CIITA,CTLA4,CXCR3,DDR1,IL12RB2,IL2RA,IL4,IL7R,ITGB1,MMP7,MMP9,SELP,TFF3,TGFB1,TGFBR2,TNF,TNFSF13,WEE1
Undetected: Decreased with HAART	50kb	Disease Ontology	DOID:1564	fungal infectious disease	489	0.00004527114	0.101181	0.0000918065891523763	2.838882	7.045027	20	3050	0.01	0.006557377	12	77	77	CTLA4,CXCR6,FABP5,IL23A,IL4,MMP9,SELL,SELPLG,TGFB1,TNFRSF1A,TNFRSF1B,TNFSF13
Undetected: Decreased with HAART	50kb	Disease Ontology	DOID:3996	cancer of urinary tract	490	0.00004750229	0.1061676	0.0000962368958932942	1.89538	24.26954	46	10507	0.023	0.004378034	16	217	218	BCL2,CASP8,CD40LG,CD82,CTNND1,CXCR3,ENSG00000134602,ESR1,ITGB1,MMP7,MMP9,SYTL1,TGFB1,TNF,TPT1,TXNIP
Undetected: Decreased with HAART	50kb	Disease Ontology	DOID:14323	marfan syndrome	491	0.00005030165	0.1124242	0.00010141185063322	12.88481	0.3880539	5	168	0.0025	0.0297619	3	5	5	TGFB1,TGFBR1,TGFBR2
Undetected: Decreased with HAART	50kb	Disease Ontology	DOID:303	substance-related disease	492	0.00005052755	0.1129291	0.000101817687171373	1.767188	31.68876	56	13719	0.028	0.00408193	29	284	284	ADORA2A,ADRB2,BBC3,BCL2,CD28,CD4,CERK,CHRNA6,CHRNB3,DLG4,FHL2,IL5,ITGA4,ITGB1,MMP9,NEXN,NFE2L2,NOS3,PNMT,PRNP,PTCH1,RAB7A,S100A4,SCN4A,TBX21,TGFB1,TNF,TNFRSF1A,TNFRSF1B
Undetected: Decreased with HAART	50kb	Disease Ontology	DOID:150	disease of mental health	493	0.00005210194	0.1164478	0.000104780825352113	1.323736	147.3104	195	63775	0.0975	0.003057624	119	1422	1430	ABCG1,ACSL6,ADORA2A,ADRB2,ANKRD11,ATP10A,ATXN2,BBC3,BCL2,BCL9,BHLHE40,BRD1,CAMK4,CAP1,CASP6,CAST,CD28,CD4,CD40LG,CDC42EP3,CERK,CHRNA6,CHRNB3,CKB,CRBN,CREB1,CSNK1D,CTLA4,CX3CR1,CXCR4,DDIT4,DDR1,DGKZ,DISC1,DKK3,DLG4,DNM2,DOCK9,DUSP6,E2F1,EFHC2,ERLIN1,ESR1,FABP5,FAM134B,FHL2,FLOT1,FOXP1,GAP43,GLUD1,GLUL,GPR55,HOXB1,HSPA8,ID3,IL4,IL5,ITGA4,ITGAM,ITGB1,ITM2B,LDHA,LRRK2,MAP2K1,MBP,MCRS1,MCTP2,ME3,MMP9,…
Undetected: Decreased with HAART	50kb	Disease Ontology	DOID:461	myomatous neoplasm	494	0.00005363612	0.1198767	0.000107714653410966	2.028773	18.73053	38	8109	0.019	0.004686151	17	164	164	ACKR3,BCL2,CD34,CXCR3,CXCR4,ESR1,FOXO1,IL4,KLF11,LGALS1,MAP2K1,OGG1,RB1,S100A11,TGFB1,TNF,TNFRSF1A
Undetected: Decreased with HAART	50kb	Disease Ontology	DOID:2692	muscle tissue neoplasm	495	0.00005674009	0.1268141	0.000113343258933398	2.002164	19.47892	39	8433	0.0195	0.004624689	18	171	171	ACKR3,ASPSCR1,BCL2,CD34,CXCR3,CXCR4,ESR1,FOXO1,IL4,KLF11,LGALS1,MAP2K1,OGG1,RB1,S100A11,TGFB1,TNF,TNFRSF1A
Undetected: Decreased with HAART	50kb	Disease Ontology	DOID:4607	biliary tract cancer	496	0.00005987034	0.1338102	0.000119252716621752	2.017824	18.83217	38	8153	0.019	0.004660861	19	172	172	BMI1,CASP8,CTNND1,CXCR4,ESR1,IL24,LEF1,MAP2K1,MMP7,MMP9,NFE2L2,OGG1,PDCD4,PPARD,PRKCI,TFF3,TGFB1,TNF,ZEB1
Undetected: Decreased with HAART	50kb	Disease Ontology	DOID:285	hairy cell leukemia	497	0.00006790969	0.1517782	0.00013435860750956	6.065562	1.318921	8	571	0.004	0.01401051	4	10	10	IL2RA,SYNJ2,TBX21,TGFB1
Undetected: Decreased with HAART	50kb	Disease Ontology	DOID:9719	proliferative vitreoretinopathy	498	0.00007160329	0.1600334	0.000141126674909524	8.865451	0.6767846	6	293	0.003	0.02047782	1	6	6	ITGA5
Undetected: Decreased with HAART	50kb	Disease Ontology	DOID:481	hereditary degenerative disease of central nervous system	499	0.00007379176	0.1649246	0.000145370820866254	1.957407	20.4352	40	8847	0.02	0.004521307	15	195	195	ADARB1,ATXN2,CTSB,KIF3A,LRRK2,MMP9,PLEKHG5,SMAD2,SMAD3,TK2,TNF,TNFRSF1A,TNFRSF1B,VAPA,VPS54
Undetected: Decreased with HAART	50kb	Disease Ontology	DOID:2115	B cell deficiency	500	0.0001044634	0.2334757	0.000203183276597744	3.57793	3.633386	13	1573	0.0065	0.008264463	7	38	38	CD40LG,CTLA4,CX3CR1,IL4,IL5,TNFRSF1B,XIAP
Undetected: Increased with HAART	50kb	Disease Ontology	DOID:0050338	primary bacterial infectious disease	1	0.0000000004250723	0.0000009500366	0.000000104948113647368	2.439483	25.41522	62	11003	0.031	0.005634827	45	255	256	ABCC6,ACKR2,B3GAT1,CD38,CSF2,CTSE,CTSG,CXCL11,CXCR2,EGFR,HLA-DPB1,IL10,IL12B,IL18,IL1A,IL1B,IL1RL1,IL1RN,IL4,IL6,IL9,ITGA5,ITGAX,LTF,MEFV,MPO,MSI1,NLRP3,NOD2,NOS2,NOTCH1,PSMB9,SLC22A4,SLPI,SOCS1,SOCS2,SOCS3,STAT1,TAP1,TAP2,TNFRSF1A,TNFRSF1B,VDR,VEGFA,VIM
Undetected: Increased with HAART	50kb	Disease Ontology	DOID:104	bacterial infectious disease	2	0.000000002547418	0.000005693479	0.000000398331261266667	2.208824	31.23834	69	13524	0.0345	0.005102041	49	323	324	ABCC6,ACKR2,B3GAT1,CD38,CSF2,CTSE,CTSG,CXCL11,CXCR2,CXCR6,EGFR,HLA-DPB1,IL10,IL12B,IL18,IL1A,IL1B,IL1R1,IL1RL1,IL1RN,IL4,IL6,IL9,ITGA5,ITGAM,ITGAX,LTF,MEFV,MPO,MSI1,NLRP3,NOD2,NOS2,NOS3,NOTCH1,PSMB9,SLC22A4,SLPI,SOCS1,SOCS2,SOCS3,STAT1,TAP1,TAP2,TNFRSF1A,TNFRSF1B,VDR,VEGFA,VIM
Undetected: Increased with HAART	50kb	Disease Ontology	DOID:417	autoimmune disease	3	0.00000004716673	0.0001054176	0.00000418758400735849	1.633279	81.43127	133	35254	0.0665	0.003772622	99	813	814	ABCA1,ABCC6,ACVR1B,ADAMTS13,ADAR,B2M,BCL2L11,C4BPB,CD38,CDKN1A,CEBPB,COL1A1,CSF1R,CSF2,CTSG,CXCR2,CXCR6,DCT,DLG5,DNAJA1,DPP4,EGFR,ENTPD1,EXOSC10,FOSL2,FURIN,GNLY,HAVCR1,HAVCR2,HLA-DMA,HLA-DPB1,HLA-E,IFIT3,IGF1R,IL10,IL10RA,IL12B,IL18,IL1A,IL1B,IL1RN,IL23R,IL4,IL6,IRF7,ITGAM,ITGB3,LAIR1,LAMB3,LBR,LPA,LTF,LY6E,MEFV,MFGE8,MPO,MX1,NFKBIA,NGF,NLRP3,NOD2,NOS2,NOS3,NOTCH1,NOTCH3,OAS1,PLSCR1,PROZ,PSMB9,P…
Undetected: Increased with HAART	50kb	Disease Ontology	DOID:2757	Mycobacterium infectious disease	4	0.0000006722282	0.00150243	0.0000303213700596154	2.475744	15.34892	38	6645	0.019	0.005718585	26	169	169	ACKR2,B3GAT1,CTSG,CXCR2,HLA-DPB1,IL10,IL12B,IL18,IL1B,IL4,IL6,IL9,ITGA5,ITGAX,NLRP3,NOD2,NOS2,NOTCH1,SLC22A4,SLPI,SOCS1,SOCS3,STAT1,TNFRSF1B,VDR,VIM
Undetected: Increased with HAART	50kb	Disease Ontology	DOID:399	tuberculosis	5	0.0000006818987	0.001524044	0.0000304646362066667	2.588407	13.52183	35	5854	0.0175	0.005978818	23	149	149	ACKR2,B3GAT1,CTSG,CXCR2,HLA-DPB1,IL10,IL12B,IL18,IL1B,IL4,IL9,ITGA5,ITGAX,NLRP3,NOD2,NOS2,NOTCH1,SLC22A4,SOCS1,SOCS3,TNFRSF1B,VDR,VIM
Undetected: Increased with HAART	50kb	Disease Ontology	DOID:12120	pulmonary alveolar proteinosis	7	0.000001142241	0.002552909	0.0000460528191355932	8.895812	1.011712	9	438	0.0045	0.02054795	4	10	11	CSF2,CTSH,IL10,SFTPB
Undetected: Increased with HAART	50kb	Disease Ontology	DOID:0050284	opportunistic ascomycota mycosis	8	0.000001152535	0.002575916	0.0000460528191355932	5.097572	2.746406	14	1189	0.007	0.0117746	11	34	34	CXCR6,IL10,IL1A,IL1B,IL1R1,IL4,IL6,SLPI,STAT1,TNFRSF1A,TNFRSF1B
Undetected: Increased with HAART	50kb	Disease Ontology	DOID:2313	primary Actinomycetales infectious disease	9	0.000001266961	0.002831658	0.0000491182979421488	2.409391	15.77162	38	6828	0.019	0.005565319	27	175	175	ACKR2,B3GAT1,CTSG,CXCR2,HLA-DPB1,IL10,IL12B,IL18,IL1A,IL1B,IL4,IL6,IL9,ITGA5,ITGAX,NLRP3,NOD2,NOS2,NOTCH1,SLC22A4,SLPI,SOCS1,SOCS3,STAT1,TNFRSF1B,VDR,VIM
Undetected: Increased with HAART	50kb	Disease Ontology	DOID:2320	obstructive lung disease	10	0.000002065454	0.00461629	0.0000745311131846154	1.785718	41.99991	75	18183	0.0375	0.004124732	61	464	465	ATP2A2,B3GAT1,BDKRB1,CEBPB,COL1A1,CSF1R,CSF2,CXCR1,CXCR6,DARC,EGFR,EIF2AK2,FBXO32,GRK5,GSTO2,HAVCR1,HAVCR2,HBB,HLA-DPB1,IL10,IL10RA,IL12B,IL18,IL18R1,IL1A,IL1B,IL1R1,IL1R2,IL1RL1,IL1RN,IL4,IL5RA,IL6,IL9,ITGB3,KCNMB1,LTC4S,MPO,NFKBIA,NGF,NOD2,NOS2,NOS3,NPPA,PLAU,RAMP1,S100A8,SCGB1A1,SERPINA1,SERPINB3,SFTPB,SLC6A7,SLPI,SOCS1,STAT1,TAC3,TNFRSF14,TRPV4,VDR,VEGFA,VWF
Undetected: Increased with HAART	50kb	Disease Ontology	DOID:1176	bronchial disease	11	0.000002954578	0.006603482	0.0000955856924	1.865322	34.31044	64	14854	0.032	0.004308604	55	378	379	ATP2A2,BDKRB1,CDKN1A,CEBPB,COL1A1,CSF1R,CXCR1,DARC,EGFR,EIF2AK2,EPHA2,GRK5,GSTO2,HAVCR1,HAVCR2,HLA-DPB1,IL10,IL12B,IL18,IL18R1,IL1B,IL1R1,IL1R2,IL1RL1,IL1RN,IL4,IL5RA,IL6,IL9,ITGB3,KCNMB1,LTC4S,MPO,NFKBIA,NGF,NOS2,NOS3,NPPA,PLAU,RAMP1,S100A8,SCGB1A1,SCNN1B,SERPINA1,SERPINB3,SLC6A7,SLPI,SOCS1,TAC3,TAP1,TAP2,TNFRSF14,VDR,VEGFA,WT1
Undetected: Increased with HAART	50kb	Disease Ontology	DOID:1398	parasitic infectious disease	12	0.00000554701	0.01239757	0.000152169730467836	2.384127	14.26098	34	6174	0.017	0.005506965	25	150	150	ADAMTS13,CAPN2,CSF2,CXCR1,DARC,HAVCR1,HBB,IL10,IL12B,IL18,IL1B,IL1RN,IL4,IL6,ITGB3,NOS2,NOS3,PLAU,TAP1,TAP2,TCN2,TNFRSF1A,TNFRSF1B,VEGFA,VWF
Undetected: Increased with HAART	50kb	Disease Ontology	DOID:77	gastrointestinal system disease	13	0.000006119001	0.01367597	0.000163092236880682	1.344029	164.4309	221	71187	0.1105	0.003104499	177	1649	1654	ABCA1,ACKR2,ADAMTS13,ADAR,ADIPOR2,ADPGK,ALMS1,AOC3,ARAP1,ARPC2,ATG7,ATP2A2,ATRN,AURKA,AVPR2,B2M,BIRC3,C10orf2,CACNA1C,CAMK2G,CAPN2,CD180,CD38,CD81,CDKN1A,CDKN3,CEACAM3,CEBPA,CEBPB,CKAP4,CLDN2,CSF1R,CSF2,CTSC,CTSG,CXCL11,CXCR1,CXCR2,CYP2A6,DDC,DDX3X,DEAF1,DGAT2,DICER1,DIO2,DLG5,DLK1,DPP4,EEF2K,EGFR,EIF2AK2,ENTPD1,EZR,FGF19,FNDC3B,FURIN,G6PC,GIPR,GLP1R,GNB1,GNLY,GOLM1,GRB10,GSK3B,HAVCR1,HAVCR2,HBB,…
Undetected: Increased with HAART	50kb	Disease Ontology	DOID:11077	brucellosis	14	0.000008285329	0.01851771	0.000207705278409574	3.625518	4.688985	17	2030	0.0085	0.008374384	13	41	41	ABCC6,CSF2,IL10,IL1B,IL1RN,IL4,IL6,MEFV,PSMB9,TAP1,TAP2,TNFRSF1A,VEGFA
Undetected: Increased with HAART	50kb	Disease Ontology	DOID:2473	opportunistic mycosis	15	0.000008733443	0.01951925	0.000215624111121053	4.262316	3.284599	14	1422	0.007	0.009845288	11	42	42	CXCR6,IL10,IL1A,IL1B,IL1R1,IL4,IL6,SLPI,STAT1,TNFRSF1A,TNFRSF1B
Undetected: Increased with HAART	50kb	Disease Ontology	DOID:0050136	systemic mycosis	16	0.000008951734	0.02000713	0.000219856461748691	3.998733	3.751188	15	1624	0.0075	0.009236453	12	45	45	CXCR6,IL10,IL1A,IL1B,IL1R1,IL4,IL6,NOS2,SLPI,STAT1,TNFRSF1A,TNFRSF1B
Undetected: Increased with HAART	50kb	Disease Ontology	DOID:0060005	autoimmune disease of endocrine system	17	0.00001079087	0.02411759	0.00025309985585	2.55308	10.96714	28	4748	0.014	0.00589722	18	104	104	COL1A1,CXCR6,HLA-DPB1,IGF1R,IL10,IL12B,IL18,IL1A,IL1B,IL4,IL6,PTCH1,TAP1,TAP2,TNFRSF1B,TNFRSF9,VDR,VEGFA
Undetected: Increased with HAART	50kb	Disease Ontology	DOID:1564	fungal infectious disease	18	0.00001471084	0.03287873	0.000316552983669725	2.980826	7.045027	21	3050	0.0105	0.006885246	17	77	77	CXCR6,DIABLO,HLA-DPB1,IL10,IL1A,IL1B,IL1R1,IL4,IL6,NOS2,NOTCH1,S100A8,SELPLG,SLPI,STAT1,TNFRSF1A,TNFRSF1B
Undetected: Increased with HAART	50kb	Disease Ontology	DOID:0050435	Hashimoto Disease	19	0.00001517679	0.03392013	0.00032492519280543	3.819966	3.926736	15	1700	0.0075	0.008823529	9	41	41	COL1A1,IL10,IL12B,IL18,IL4,IL6,PTCH1,VDR,VEGFA
Undetected: Increased with HAART	50kb	Disease Ontology	DOID:13375	temporal arteritis	20	0.0000161206	0.03602954	0.000339110917488789	4.309405	3.016657	13	1306	0.0065	0.009954058	10	31	31	IL10,IL18,IL4,IL6,ITGB3,MX1,NOS2,NOS3,TNFAIP3,VEGFA
Undetected: Increased with HAART	50kb	Disease Ontology	DOID:1485	cystic fibrosis	21	0.00002195431	0.04906788	0.000420357829428571	2.327578	13.31857	31	5766	0.0155	0.005376344	29	134	135	CEACAM3,CEACAM6,COL1A1,CXCR1,ENTPD1,FURIN,HAVCR2,HDAC7,IL10,IL18,IL1RN,IL4,IL6,MPO,NOS2,PLAU,SCNN1A,SCNN1B,SERPINA1,SFTPB,SLC26A3,SLPI,STAT1,TAP1,TAP2,TCF7L2,TNFRSF1A,TRPV4,VDR
Undetected: Increased with HAART	50kb	Disease Ontology	DOID:934	viral infectious disease	22	0.00002331917	0.05211834	0.000442875410809717	1.432648	96.32515	138	41702	0.069	0.003309194	110	925	925	ACKR2,ADAMTS13,ADAR,ADIPOR2,ATG7,B2M,B3GAT1,BCL2L11,BST2,CD38,CD81,CDKN1A,CEBPB,CSF2,CTBP1,CTSH,CUX1,CXCL11,CXCR1,CXCR6,DARC,DDX3X,DEFA5,DIABLO,DICER1,DPP4,EGFR,EIF2AK2,FNDC3B,FURIN,GSK3B,HAVCR1,HAVCR2,HBB,HDAC7,HIPK2,HLA-DPB1,HLA-E,HNRNPF,ICAM2,IFIT2,IFITM3,IL10,IL10RA,IL12B,IL18,IL18R1,IL1A,IL1B,IL1R1,IL1R2,IL1RL1,IL1RN,IL4,IL6,IRF7,IRF9,ITGAX,ITGB3,LTF,MLLT4,MSN,MX1,NCOR2,NFATC2,NFKBIA,NGF,NGF…
Undetected: Increased with HAART	50kb	Disease Ontology	DOID:3686	primary Helicobacter infectious disease	23	0.00002418411	0.05405149	0.00045379064004	3.666822	4.090735	15	1771	0.0075	0.008469791	11	42	42	EGFR,IL10,IL1B,IL1RL1,IL6,MPO,MSI1,SOCS2,SOCS3,STAT1,VEGFA
Undetected: Increased with HAART	50kb	Disease Ontology	DOID:418	systemic scleroderma	24	0.00002719222	0.06077461	0.000494413581472868	2.173653	16.10193	35	6971	0.0175	0.0050208	27	164	164	ACVR1B,BCL2L11,COL1A1,CTSG,DPP4,EXOSC10,FOSL2,HLA-DPB1,IL10,IL1A,IL1B,IL1RN,IL23R,IL4,IL6,LBR,MX1,NOS3,SERPINB3,SFTPB,SNRNP35,TAP1,TAP2,TIMP4,TNFAIP3,TNFRSF9,VEGFA
Undetected: Increased with HAART	50kb	Disease Ontology	DOID:2841	asthma	25	0.00003482596	0.07783602	0.000585006065678572	1.792536	31.24065	56	13525	0.028	0.004140481	48	351	352	ATP2A2,BDKRB1,CEBPB,COL1A1,CSF1R,CXCR1,DARC,EGFR,GRK5,GSTO2,HAVCR1,HAVCR2,HLA-DPB1,IL10,IL12B,IL18,IL18R1,IL1B,IL1R1,IL1R2,IL1RL1,IL1RN,IL4,IL5RA,IL6,IL9,ITGB3,KCNMB1,LTC4S,MPO,NFKBIA,NGF,NOS2,NOS3,NPPA,PLAU,RAMP1,S100A8,SCGB1A1,SERPINA1,SERPINB3,SLC6A7,SLPI,SOCS1,TAC3,TNFRSF14,VDR,VEGFA
Undetected: Increased with HAART	50kb	Disease Ontology	DOID:9562	primary ciliary dyskinesia	26	0.00004224248	0.09441194	0.000674011815238095	7.750656	0.9031494	7	391	0.0035	0.01790281	2	11	11	DNAI2,NME8
Undetected: Increased with HAART	50kb	Disease Ontology	DOID:1301	RNA virus infectious disease	27	0.00005647413	0.1262197	0.000817931302253086	1.597979	48.81164	78	21132	0.039	0.003691085	64	485	485	ACKR2,ADAMTS13,ADAR,ADIPOR2,ATG7,B2M,B3GAT1,BST2,CD81,CDKN1A,CEBPB,CXCL11,CXCR6,DARC,DDX3X,DICER1,DPP4,EGFR,EIF2AK2,FURIN,GSK3B,HAVCR1,HBB,HLA-E,HNRNPF,ICAM2,IL10,IL10RA,IL12B,IL18,IL1A,IL1B,IL1R2,IL1RN,IL4,IL6,IRF7,ITGB3,LTF,MX1,NCOR2,NGFR,NOS2,OAS1,PHB,SCGB1A1,SELPLG,SERPINA1,SLPI,SOCS1,SOCS3,ST3GAL4,STAT1,TAP1,TMPRSS13,TMPRSS4,TNFRSF10D,TRIM22,TRIM26,TRIM5,VDR,VEGFA,VIM,VIPR1
Undetected: Increased with HAART	50kb	Disease Ontology	DOID:937	DNA virus infectious disease	28	0.00005750375	0.1285209	0.000828972655122699	1.524285	61.66824	94	26698	0.047	0.003520863	72	567	567	B2M,BCL2L11,CD38,CDKN1A,CEBPB,CSF2,CTBP1,CTSH,CUX1,CXCR1,DDX3X,DEFA5,DIABLO,EGFR,EIF2AK2,FNDC3B,GSK3B,HAVCR2,HBB,HDAC7,HIPK2,HLA-DPB1,HLA-E,IL10,IL12B,IL18,IL18R1,IL1A,IL1B,IL1R1,IL4,IL6,IRF7,IRF9,ITGAX,ITGB3,LTF,MLLT4,MSN,MX1,NFATC2,NFKBIA,NGF,NLRP3,NOS2,NOTCH1,NR4A1,OAS1,PDZD8,PLAU,PRKRA,PSMB9,PTGER2,PTGIS,PURA,PVRL1,RCOR1,SELPLG,SERPINB3,SLPI,SOCS1,SOCS3,STAT1,TAP1,TAP2,TBK1,TNFAIP3,TNFRSF14,T…
Undetected: Increased with HAART	50kb	Disease Ontology	DOID:7166	thyroiditis	29	0.00006207622	0.1387404	0.000876369943453453	3.080704	5.518219	17	2389	0.0085	0.007115948	11	54	54	COL1A1,CXCL11,IL10,IL12B,IL18,IL4,IL6,PTCH1,THRB,VDR,VEGFA
Undetected: Increased with HAART	50kb	Disease Ontology	DOID:5295	intestinal disease	30	0.00006221087	0.1390413	0.000876369943453453	1.675324	38.79846	65	16797	0.0325	0.003869739	50	383	386	ABCA1,ARPC2,BIRC3,CLDN2,CSF1R,CSF2,CTSG,CXCL11,DLG5,IFITM3,IL10,IL10RA,IL12B,IL18,IL1B,IL1RL1,IL1RN,IL23R,IL4,IL6,ITGB3,KCNN3,LTF,MEFV,MLN,MPO,MTHFD1,NFKBIA,NLRP3,NOD2,NOS2,PSTPIP1,S100A8,SCNN1B,SLC22A4,SLC26A3,SLC40A1,SOCS1,SOCS3,SOX10,STAT1,STK11,TCF7L2,TNFRSF1A,TNFRSF1B,TNFRSF9,VDR,VEGFA,VIPR1,ZEB2
Undetected: Increased with HAART	50kb	Disease Ontology	DOID:0050117	disease by infectious agent	31	0.00006537497	0.1461131	0.00090153013659824	1.323688	143.5384	190	62142	0.095	0.003057513	151	1415	1416	A4GALT,ABCC6,ACKR2,ADAMTS13,ADAR,ADIPOR2,AIM2,ANPEP,ATG7,B2M,B3GAT1,BATF,BCL2L11,BIRC3,BST2,CACNA1C,CAPN2,CASP7,CD38,CD81,CD93,CDKN1A,CEBPB,CSF2,CTBP1,CTSE,CTSG,CTSH,CUX1,CXCL11,CXCR1,CXCR2,CXCR6,CYLD,DARC,DDX3X,DEFA5,DIABLO,DICER1,DNAJC3,DPP4,EGFR,EIF2AK2,EZR,FNDC3B,FURIN,GNLY,GSK3B,HAVCR1,HAVCR2,HBB,HDAC7,HIPK2,HLA-DPB1,HLA-E,HNRNPF,ICAM2,IFIT2,IFITM3,IL10,IL10RA,IL12B,IL18,IL18R1,IL1A,IL1B,IL1…
Undetected: Increased with HAART	50kb	Disease Ontology	DOID:8778	Crohn's disease	33	0.00007669355	0.1714101	0.00101211685126404	2.037049	17.67262	36	7651	0.018	0.004705267	26	174	175	ABCA1,CSF1R,CSF2,DLG5,IL10,IL12B,IL18,IL1B,IL23R,IL4,IL6,ITGB3,LTF,MEFV,NFKBIA,NLRP3,NOD2,PSTPIP1,SLC22A4,SLC40A1,TCF7L2,TNFRSF1A,TNFRSF1B,TNFRSF9,VEGFA,VIPR1
Undetected: Increased with HAART	50kb	Disease Ontology	DOID:8506	bullous pemphigoid	34	0.00008188927	0.1830225	0.00105244538512329	4.236855	2.596266	11	1124	0.0055	0.009786477	7	29	29	IL1A,IL1B,IL1RN,IL4,ITGB3,LAMB3,SERPINH1
Undetected: Increased with HAART	50kb	Disease Ontology	DOID:13564	aspergillosis	35	0.00008505931	0.1901076	0.00107841411678378	5.870231	1.362808	8	590	0.004	0.01355932	7	15	15	IL10,IL1A,IL1B,IL1R1,IL6,TNFRSF1A,TNFRSF1B
Undetected: Increased with HAART	50kb	Disease Ontology	DOID:1116	pertussis	36	0.00008794275	0.196552	0.00110600386126005	3.891501	3.083643	12	1335	0.006	0.008988764	6	37	37	CXCR6,IL10,IL6,ITGA5,ITGAM,STAT1
Undetected: Increased with HAART	50kb	Disease Ontology	DOID:0050073	invasive pulmonary aspergillosis	37	0.00009743767	0.2177732	0.00119654479049738	8.379281	0.7160519	6	310	0.003	0.01935484	5	6	6	IL10,IL1B,IL6,TNFRSF1A,TNFRSF1B
Undetected: Increased with HAART	50kb	Disease Ontology	DOID:9952	acute lymphocytic leukemia	38	0.0001065786	0.2382032	0.00127216339083969	4.49097	2.22669	10	964	0.005	0.01037344	6	21	21	CDKN1A,CEBPA,HLA-DPB1,IL10,SEPT4,SSBP2
Undetected: Increased with HAART	50kb	Disease Ontology	DOID:1579	respiratory system disease	39	0.0001234244	0.2758535	0.00139851174009662	1.401066	90.64524	127	39243	0.0635	0.003236246	101	896	898	ABCA1,ABCA3,ACKR2,ATP2A2,AURKA,B3GAT1,BDKRB1,CDKN1A,CEBPB,COL1A1,CSF1R,CSF2,CTSH,CXCR1,CXCR2,CXCR6,DARC,DICER1,DPP4,EGFR,EIF2AK2,EPHA2,EZR,FBXO32,FOSL2,FOXJ1,GRK5,GSK3B,GSTO2,HAVCR1,HAVCR2,HBB,HLA-DPB1,IL10,IL10RA,IL12B,IL18,IL18R1,IL1A,IL1B,IL1R1,IL1R2,IL1RL1,IL1RN,IL23R,IL4,IL5RA,IL6,IL9,ITGA5,ITGAM,ITGAX,ITGB3,KCNMB1,LTC4S,MEFV,MPO,NDRG1,NFKBIA,NGF,NLRP3,NOD2,NOS2,NOS3,NOTCH1,NOTCH3,NPPA,PLAU,…
Undetected: Increased with HAART	50kb	Disease Ontology	DOID:3083	chronic obstructive pulmonary disease	40	0.0001329005	0.2970326	0.00148791466706444	1.938643	19.60134	38	8486	0.019	0.004477964	30	209	209	ATP2A2,B3GAT1,COL1A1,CSF2,CXCR6,FBXO32,GSTO2,HBB,IL10,IL10RA,IL12B,IL18,IL1A,IL1B,IL1RL1,IL1RN,IL4,IL6,LTC4S,NOS2,NOS3,PLAU,SCGB1A1,SERPINA1,SFTPB,SLPI,STAT1,TRPV4,VEGFA,VWF
Undetected: Increased with HAART	50kb	Disease Ontology	DOID:6453	hemophagocytic lymphohistiocytosis	41	0.0001455781	0.3253671	0.00161062940353774	4.78669	1.880214	9	814	0.0045	0.01105651	4	21	21	GNLY,IL1A,RAB27A,STX11
Undetected: Increased with HAART	50kb	Disease Ontology	DOID:865	vasculitis	43	0.0001510304	0.3375529	0.00165921219297424	2.118741	14.15935	30	6130	0.015	0.004893964	25	137	137	HLA-E,IL10,IL18,IL1A,IL1B,IL4,IL6,ITGB3,MEFV,MPO,MX1,NFKBIA,NOD2,NOS2,NOS3,PROZ,S100A8,S100A9,SCGB1A1,SERPINA1,TNFAIP3,TNFRSF1A,TNFRSF1B,TRAF2,VEGFA
Undetected: Increased with HAART	50kb	Disease Ontology	DOID:306	dyskinetic syndrome	44	0.0001558553	0.3483366	0.0016963276387471	2.962734	5.400417	16	2338	0.008	0.006843456	9	54	54	DNAI2,DRD4,GSK3B,KCNMB1,KCNMB4,NME8,NOS3,NR4A1,SLC2A1
Undetected: Increased with HAART	50kb	Disease Ontology	DOID:1229	paranoid schizophrenia	45	0.0001600137	0.3576306	0.0017295490016129	6.248467	1.120275	7	485	0.0035	0.01443299	5	10	10	DDC,IL10,IL1RN,IL6,TNFRSF1B
Undetected: Increased with HAART	50kb	Disease Ontology	DOID:12722	liver metastasis	46	0.00016969	0.3792572	0.00181402145421412	2.940098	5.441995	16	2356	0.008	0.006791171	11	55	55	EGFR,EPHB2,FGFR1,IGF1R,IL1A,IL6,ITGB3,PTP4A3,TYMP,USP22,VEGFA
Undetected: Increased with HAART	50kb	Disease Ontology	DOID:0050498	dsDNA virus infectious disease	47	0.0001697624	0.379419	0.00181402145421412	1.556479	48.18567	75	20861	0.0375	0.003595226	54	434	434	B2M,BCL2L11,CD38,CDKN1A,CEBPB,CSF2,CTBP1,CTSH,CUX1,DEFA5,DIABLO,EGFR,EIF2AK2,HBB,HDAC7,HIPK2,HLA-E,IL10,IL12B,IL18,IL18R1,IL1A,IL4,IL6,IRF7,ITGAX,ITGB3,LTF,MLLT4,MSN,MX1,NFATC2,NFKBIA,NGF,NLRP3,NOTCH1,NR4A1,PDZD8,PRKRA,PTGER2,PTGIS,PURA,PVRL1,RCOR1,SELPLG,SLPI,SOCS1,SOCS3,TAP1,TAP2,TNFAIP3,TNFRSF14,VEGFA,VIM
Undetected: Increased with HAART	50kb	Disease Ontology	DOID:8857	lupus erythematosus	48	0.0001825244	0.407942	0.00189430156172566	1.654222	35.66632	59	15441	0.0295	0.003820996	48	358	358	ADAMTS13,ADAR,B2M,CD38,CDKN1A,CEBPB,CXCR2,DPP4,EGFR,HAVCR1,HAVCR2,HLA-DMA,IFIT3,IL10,IL10RA,IL12B,IL18,IL1B,IL1RN,IL23R,IL4,IL6,IRF7,ITGAM,ITGB3,LAIR1,LPA,LY6E,MFGE8,MPO,MX1,NFKBIA,NGF,NOS2,NOS3,NOTCH1,OAS1,PLSCR1,SLAMF6,SOCS1,TNFAIP3,TNFRSF14,TNFRSF1A,TNFRSF1B,TRAF2,VDR,VEGFA,ZNF423
Undetected: Increased with HAART	50kb	Disease Ontology	DOID:403	mouth disease	49	0.0001890921	0.4226208	0.00194524351118421	2.00966	16.42069	33	7109	0.0165	0.004642003	29	178	178	ADAR,CD180,CEBPB,CKAP4,CTSC,CXCR2,IL10,IL12B,IL18,IL1A,IL1B,IL1R2,IL1RN,IL4,IL6,LTF,MEFV,MPO,MSN,NGF,NOD2,NOS2,PLAU,S100A8,SELPLG,SLPI,TBK1,VDR,VEGFA
Undetected: Increased with HAART	50kb	Disease Ontology	DOID:635	acquired immunodeficiency syndrome	50	0.0001906709	0.4261495	0.0019540003576087	2.909228	5.499741	16	2381	0.008	0.006719866	11	64	64	CEBPB,CXCR6,DARC,GSK3B,HAVCR1,IL10,IL10RA,IL12B,IL18,IL4,SLPI
Undetected: Increased with HAART	50kb	Disease Ontology	DOID:8502	bullous skin disease	51	0.0001916095	0.4282472	0.0019540003576087	2.702994	6.659283	18	2883	0.009	0.006243496	11	67	67	IL10,IL1A,IL1B,IL1RN,IL4,IL6,ITGB3,LAMB3,PLAU,SERPINH1,TAP2
Undetected: Increased with HAART	50kb	Disease Ontology	DOID:0060031	autoimmune disease of gastrointestinal tract	52	0.000195381	0.4366765	0.00197165958215054	1.91929	19.27797	37	8346	0.0185	0.004433261	27	192	193	ABCA1,CSF1R,CSF2,DLG5,IL10,IL12B,IL18,IL1B,IL23R,IL4,IL6,ITGB3,LTF,MEFV,NFKBIA,NLRP3,NOD2,NOS2,PSTPIP1,SLC22A4,SLC40A1,TCF7L2,TNFRSF1A,TNFRSF1B,TNFRSF9,VEGFA,VIPR1
Undetected: Increased with HAART	50kb	Disease Ontology	DOID:883	parasitic helminthiasis infectious disease	53	0.0002068492	0.462308	0.00205143678054968	3.543761	3.386233	12	1466	0.006	0.008185539	6	35	35	CSF2,IL10,PLAU,TAP1,TAP2,VEGFA
Undetected: Increased with HAART	50kb	Disease Ontology	DOID:850	lung disease	54	0.0002253901	0.5037469	0.00217552460720165	1.417835	77.58307	110	33588	0.055	0.003274979	92	770	772	ABCA1,ABCA3,ACKR2,ATP2A2,AURKA,B3GAT1,BDKRB1,CDKN1A,CEBPB,COL1A1,CSF1R,CSF2,CTSH,CXCR1,CXCR2,CXCR6,DARC,DICER1,EGFR,EIF2AK2,EPHA2,EZR,FBXO32,FOSL2,GRK5,GSK3B,GSTO2,HAVCR1,HAVCR2,HBB,HLA-DPB1,IL10,IL10RA,IL12B,IL18,IL18R1,IL1A,IL1B,IL1R1,IL1R2,IL1RL1,IL1RN,IL23R,IL4,IL5RA,IL6,IL9,ITGAX,ITGB3,KCNMB1,LTC4S,MPO,NFKBIA,NGF,NOD2,NOS2,NOS3,NOTCH1,NOTCH3,NPPA,PLAU,PRKCD,PROZ,RAMP1,RCVRN,RRM1,S100A8,S100A…
Undetected: Increased with HAART	50kb	Disease Ontology	DOID:28	endocrine system disease	55	0.0002265675	0.5063784	0.002181923199182	1.309103	132.9154	174	57543	0.087	0.003023826	140	1301	1303	ABCA1,ADAMTS13,ADAR,ADIPOR2,ADPGK,ALMS1,AOC3,ARAP1,ATP2A2,ATRN,AVPR2,B2M,BDKRB2,C10orf2,CACNA1C,CAMK2G,CAPN2,CD38,CDKN1A,CEBPA,CEBPB,CHD7,COL1A1,CREB3L2,CXCL11,CXCR1,CXCR6,CYP11A1,DDC,DEAF1,DGAT2,DHRS3,DICER1,DIO2,DLK1,DPP4,DUSP2,EGFR,ENTPD1,ERRFI1,EZR,FGF19,FGFR1,G6PC,GIPR,GLP1R,GNAQ,GNB1,GNRH1,GRB10,GSK3B,HAVCR1,HAVCR2,HBB,HLA-DMA,HLA-DOA,HLA-DPB1,HSD17B1,IGF1R,IGFBP7,IL10,IL12B,IL18,IL1A,IL1B,…
Undetected: Increased with HAART	50kb	Disease Ontology	DOID:7188	autoimmune thyroiditis	56	0.0002284042	0.5104834	0.00218293057657841	2.984349	5.026223	15	2176	0.0075	0.006893382	9	47	47	COL1A1,IL10,IL12B,IL18,IL4,IL6,PTCH1,VDR,VEGFA
Undetected: Increased with HAART	50kb	Disease Ontology	DOID:0050503	(-)ssRNA virus infectious disease	57	0.0002466141	0.5511825	0.00230911525568862	1.956613	17.37696	34	7523	0.017	0.004519474	24	177	177	ADAR,BST2,EIF2AK2,HNRNPF,ICAM2,IL10,IL18,IL4,IL6,IRF7,ITGB3,MX1,NGFR,NOS2,OAS1,SCGB1A1,SOCS1,SOCS3,ST3GAL4,STAT1,TMPRSS13,TMPRSS4,TNFRSF10D,VEGFA
Undetected: Increased with HAART	50kb	Disease Ontology	DOID:854	collagen disease	58	0.0002539554	0.5675903	0.00236369996309524	1.931982	18.11611	35	7843	0.0175	0.004462578	27	176	176	ACVR1B,BCL2L11,COL1A1,CTSG,DPP4,EXOSC10,FOSL2,HLA-DPB1,IL10,IL1A,IL1B,IL1RN,IL23R,IL4,IL6,LBR,MX1,NOS3,SERPINB3,SFTPB,SNRNP35,TAP1,TAP2,TIMP4,TNFAIP3,TNFRSF9,VEGFA
Undetected: Increased with HAART	50kb	Disease Ontology	DOID:0050120	hemophagocytic syndrome	59	0.0002611387	0.583645	0.00242095186106719	4.012322	2.492323	10	1079	0.005	0.009267841	5	28	28	BLOC1S6,GNLY,IL1A,RAB27A,STX11
Undetected: Increased with HAART	50kb	Disease Ontology	DOID:848	arthritis	62	0.0002865678	0.640479	0.00259015327514451	1.45662	63.84642	93	27641	0.0465	0.003364567	72	633	634	ACKR3,B2M,BCL2L11,CALM2,CASP7,CDKN1A,COL1A1,COTL1,CSF1R,DDR2,DIO2,DPP4,ENTPD1,EPAS1,HAVCR2,HLA-DMA,HLA-DPB1,ID2,IL10,IL12B,IL18,IL1A,IL1B,IL1R1,IL1RN,IL23R,IL4,IL6,ITGAM,LPAR1,MEFV,NFKBIA,NGF,NGFR,NLRP3,NME8,NOD2,NOS2,NOS3,NOTCH1,PADI2,PLAU,PRKCD,PSTPIP1,PTGER2,PTPN1,RAB27A,S100A8,S100A9,SERPINA1,SERPINH1,SLC19A1,SLC22A4,SLC2A1,SLC2A9,SOCS1,TAGAP,TAP1,TAP2,TGFBI,TIMP4,TNFAIP3,TNFRSF10D,TNFRSF14,T…
Undetected: Increased with HAART	50kb	Disease Ontology	DOID:10923	sickle cell anemia	63	0.0002931436	0.6551759	0.00263941771132438	3.649214	3.014348	11	1305	0.0055	0.008429119	9	27	27	BCL11A,DARC,G6PC,HBB,HLA-E,IGF1R,IL1B,MPO,TNFRSF1A
Undetected: Increased with HAART	50kb	Disease Ontology	DOID:0060039	autoimmune disease of skin and connective tissue	64	0.0003608216	0.8064363	0.00309837462687386	3.559211	3.090572	11	1338	0.0055	0.008221226	7	34	34	IL1A,IL1B,IL1RN,IL4,ITGB3,LAMB3,SERPINH1
Undetected: Increased with HAART	50kb	Disease Ontology	DOID:3087	gingivitis	66	0.0003807158	0.8508998	0.00322371447256318	4.19415	2.145846	9	929	0.0045	0.009687836	9	22	22	IL10,IL18,IL1A,IL1B,IL1RN,IL6,MPO,NOS2,VEGFA
Undetected: Increased with HAART	50kb	Disease Ontology	DOID:120	female genital cancer	67	0.0004108864	0.9183311	0.00339405742676056	1.382547	83.17982	115	36011	0.0575	0.003193469	85	786	788	ACTN1,AGPAT2,ANGPTL2,ANPEP,ASCL2,AURKA,B3GALT4,BIRC2,BMPR1A,CBFB,CDH3,CDK6,CDKN1A,CEBPB,CLDN10,CLDN5,COL1A1,CXCR2,DIABLO,DICER1,DIO2,DNAJC15,DPP4,DUSP6,E2F5,EGFR,EPAS1,EPHA2,ETV4,EZR,FBXO32,GNRH1,GRB7,GSK3B,GSTO2,HIPK2,HTRA3,IGF1R,IL10,IL18,IL1A,IL1B,IL1R1,IL1R2,IL1RN,IL23R,IL4,IL6,ITGA5,ITGB3,JAZF1,LPAR1,LZTS1,MPO,MUC13,NFKBIA,NOD2,NOTCH1,NOTCH3,PEBP4,PHB,PLA2G16,PLAU,PLIN2,PLSCR1,PPP2R5D,PTCH1,…
Undetected: Increased with HAART	50kb	Disease Ontology	DOID:12365	malaria	68	0.0004469741	0.9989871	0.00357198552487223	2.320449	9.049972	21	3918	0.0105	0.005359877	18	96	96	ADAMTS13,CAPN2,DARC,HAVCR1,HBB,IL10,IL12B,IL18,IL1B,IL1RN,IL4,NOS2,NOS3,TCN2,TNFRSF1A,TNFRSF1B,VEGFA,VWF
Undetected: Increased with HAART	50kb	Disease Ontology	DOID:8577	ulcerative colitis	69	0.0004487348	1	0.00357995739251701	1.834867	20.16495	37	8730	0.0185	0.004238259	31	197	198	ARPC2,BIRC3,CLDN2,CTSG,CXCL11,IFITM3,IL10,IL10RA,IL12B,IL1B,IL1RL1,IL1RN,IL23R,IL4,IL6,LTF,MEFV,MPO,MTHFD1,NOD2,NOS2,SCNN1B,SLC22A4,SLC26A3,SOCS1,SOCS3,STAT1,TNFRSF1B,VDR,VEGFA,VIPR1
Undetected: Increased with HAART	50kb	Disease Ontology	DOID:1205	allergy	70	0.0004530036	1	0.00358959440472973	1.851445	19.44427	36	8418	0.018	0.00427655	24	192	192	CLDN2,COTL1,CSF2,DPP4,EIF2AK2,FGFR1,GSK3B,IL10,IL12B,IL18,IL1B,IL23R,IL4,IL6,ITGB3,MLN,SOCS2,SOCS3,STAT1,TAGAP,TAP1,TBXAS1,UBD,VDR
Undetected: Increased with HAART	50kb	Disease Ontology	DOID:1983	Mononegavirales infectious disease	71	0.0004771611	1	0.00370589854321192	2.672404	5.987118	16	2592	0.008	0.00617284	11	64	64	ADAR,EIF2AK2,IL18,IL4,IRF7,MX1,NGFR,OAS1,SCGB1A1,STAT1,TNFRSF10D
Undetected: Increased with HAART	50kb	Disease Ontology	DOID:3342	bone inflammation disease	72	0.0004903149	1	0.00378300525641447	1.423037	67.46133	96	29206	0.048	0.003286996	75	667	668	ACKR3,B2M,BCL2L11,CALM2,CASP7,CDKN1A,COL1A1,COTL1,CSF1R,DDR2,DIO2,DPP4,ENTPD1,EPAS1,HAVCR2,HLA-DMA,HLA-DPB1,HLA-E,ID2,IL10,IL12B,IL18,IL1A,IL1B,IL1R1,IL1RN,IL23R,IL4,IL6,ITGAM,LPAR1,MEFV,NFKBIA,NGF,NGFR,NLRP3,NME8,NOD2,NOS2,NOS3,NOTCH1,PADI2,PLAU,PRKCD,PSTPIP1,PTGER2,PTGIS,PTPN1,RAB27A,S100A8,S100A9,SERPINA1,SERPINH1,SLC19A1,SLC22A4,SLC2A1,SLC2A9,SLPI,SOCS1,TAGAP,TAP1,TAP2,TGFBI,TIMP4,TNFAIP3,TNF…
Undetected: Increased with HAART	50kb	Disease Ontology	DOID:2355	anemia	73	0.0005037188	1	0.00388004087159277	1.762322	23.26476	41	10072	0.0205	0.004070691	33	231	232	A4GALT,ADAMTS13,BCL11A,CD38,CSF2,CYB5R3,DARC,EIF2AK2,G6PC,GIF,HBB,HLA-E,IGF1R,IL10,IL12B,IL18,IL1B,IL6,ITGB3,LTF,MPO,MSN,NFATC2,NOS2,PLAU,SLC2A1,SLC40A1,TCN2,TNFRSF1A,TNFRSF1B,VDR,VEGFA,WT1
Undetected: Increased with HAART	50kb	Disease Ontology	DOID:0050161	lower respiratory tract disease	74	0.0005168992	1	0.00393571022512156	1.382326	80.29945	111	34764	0.0555	0.003192958	93	798	800	ABCA1,ABCA3,ACKR2,ATP2A2,AURKA,B3GAT1,BDKRB1,CDKN1A,CEBPB,COL1A1,CSF1R,CSF2,CTSH,CXCR1,CXCR2,CXCR6,DARC,DICER1,EGFR,EIF2AK2,EPHA2,EZR,FBXO32,FOSL2,GRK5,GSK3B,GSTO2,HAVCR1,HAVCR2,HBB,HLA-DPB1,IL10,IL10RA,IL12B,IL18,IL18R1,IL1A,IL1B,IL1R1,IL1R2,IL1RL1,IL1RN,IL23R,IL4,IL5RA,IL6,IL9,ITGAX,ITGB3,KCNMB1,LTC4S,MPO,NFKBIA,NGF,NOD2,NOS2,NOS3,NOTCH1,NOTCH3,NPPA,PLAU,PLXNA1,PRKCD,PROZ,RAMP1,RCVRN,RRM1,S100A…
Undetected: Increased with HAART	50kb	Disease Ontology	DOID:114	heart disease	75	0.0006217371	1	0.00452883344114907	1.421044	65.44484	93	28333	0.0465	0.003282392	74	643	644	ABCA1,ADAMTS13,ADORA1,ATP2A2,ATP2A3,ATXN1,BDKRB1,CACNA1C,CBS,CEBPA,CHD7,CLDN5,COL1A1,CTSG,CXCR6,DES,DMPK,ENTPD1,FOXP4,FRMD4B,GNAQ,GRK5,HLA-DPB1,IGF1R,IL10,IL12B,IL18,IL1A,IL1B,IL1R1,IL1RL1,IL1RN,IL23R,IL4,IL6,IL9,ITGB3,KCNE1,LBH,LPA,LTC4S,LTF,MEFV,MPO,MYOM1,NOS2,NOS3,NOTCH3,NPPA,NR3C2,OLR1,P2RY2,PLAU,PLTP,PTGIS,RAMP1,S100A9,SCO2,SELPLG,SFTPB,SLC2A9,STAT1,TBXAS1,TCF7L2,THBS4,TIMP4,TNFRSF1A,TNFRSF1…
Undetected: Increased with HAART	50kb	Disease Ontology	DOID:3209	junctional epidermolysis bullosa	76	0.0006273543	1	0.0045556022001548	7.464302	0.669855	5	290	0.0025	0.01724138	1	5	5	LAMB3
Undetected: Increased with HAART	50kb	Disease Ontology	DOID:8398	osteoarthritis	77	0.0006400045	1	0.00461886324538462	1.815429	19.83002	36	8585	0.018	0.004193361	30	186	186	B2M,CALM2,COL1A1,DDR2,DIO2,EPAS1,IL10,IL12B,IL1A,IL1B,IL1R1,IL1RN,IL6,ITGAM,LPAR1,NLRP3,NME8,NOS2,NOTCH1,PLAU,PRKCD,PTPN1,SLC2A1,TIMP4,TNFAIP3,TNFRSF1B,UNC5B,VDR,VEGFA,VIM
Undetected: Increased with HAART	50kb	Disease Ontology	DOID:11724	limb-girdle muscular dystrophy	78	0.0006455658	1	0.00465184203963134	4.329295	1.847876	8	800	0.004	0.01	4	20	20	OBSL1,RAB27A,SGCA,SPATA18
Undetected: Increased with HAART	50kb	Disease Ontology	DOID:9719	proliferative vitreoretinopathy	79	0.0006569811	1	0.00469392384246575	7.387875	0.6767846	5	293	0.0025	0.01706485	2	6	6	ITGA5,VEGFA
Undetected: Increased with HAART	50kb	Disease Ontology	DOID:8566	herpes simplex	80	0.000671893	1	0.0047611028141994	2.198119	10.00856	22	4333	0.011	0.005077314	16	94	94	CTSH,EIF2AK2,HIPK2,IL4,IRF7,MLLT4,MSN,NFKBIA,PDZD8,PRKRA,PTGER2,PVRL1,SELPLG,SLPI,SOCS1,TNFRSF14
Undetected: Increased with HAART	50kb	Disease Ontology	DOID:9201	lichen planus	81	0.0006773492	1	0.0047853088813253	2.584654	6.190384	16	2680	0.008	0.005970149	12	66	66	CD38,EGFR,IL10,IL18,IL1B,IL4,IL6,NGF,NGFR,TNFRSF1B,TRAF2,VEGFA
Undetected: Increased with HAART	50kb	Disease Ontology	DOID:1281	female reproductive cancer	82	0.000752814	1	0.00520862901769911	1.380599	76.05395	105	32926	0.0525	0.003188969	78	724	726	ACTN1,AGPAT2,ANGPTL2,ANPEP,AURKA,B3GALT4,BIRC2,BMPR1A,CBFB,CDH3,CDK6,CDKN1A,CLDN10,CLDN5,CXCR2,DIABLO,DICER1,DNAJC15,DPP4,DUSP6,E2F5,EGFR,EPAS1,EPHA2,ETV4,EZR,FBXO32,GNRH1,GRB7,GSK3B,GSTO2,HIPK2,HTRA3,IGF1R,IL10,IL18,IL1A,IL1B,IL1R1,IL1R2,IL1RN,IL23R,IL4,IL6,ITGA5,ITGB3,LPAR1,LZTS1,MUC13,NFKBIA,NOD2,NOTCH1,NOTCH3,PEBP4,PHB,PLA2G16,PLAU,PLIN2,PLSCR1,PPP2R5D,PTCH1,PTGER2,PTP4A3,RBM17,SKAP1,SLC2A1,S…
Undetected: Increased with HAART	50kb	Disease Ontology	DOID:2957	pulmonary tuberculosis	83	0.0008103366	1	0.00552512934680233	2.875873	4.520366	13	1957	0.0065	0.006642821	11	46	46	ACKR2,CXCR2,HLA-DPB1,IL10,IL12B,IL18,IL4,ITGAX,NOD2,NOS2,VDR
Undetected: Increased with HAART	50kb	Disease Ontology	DOID:363	uterine neoplasm	84	0.0008454481	1	0.00568194417922636	1.88072	16.48305	31	7136	0.0155	0.00434417	23	147	147	ACTN1,ASCL2,AURKA,CDKN1A,CEBPB,COL1A1,DIO2,EGFR,EPAS1,EZR,IGF1R,IL1B,IL1R1,IL6,JAZF1,MPO,PLAU,PLIN2,TNFRSF1A,VDR,VEGFA,VWF,WT1
Undetected: Increased with HAART	50kb	Disease Ontology	DOID:2789	parasitic protozoa infectious disease	85	0.0008635244	1	0.00577036034245014	2.040196	12.25373	25	5305	0.0125	0.004712535	21	128	128	ADAMTS13,CAPN2,CXCR1,DARC,HAVCR1,HBB,IL10,IL12B,IL18,IL1B,IL1RN,IL4,IL6,ITGB3,NOS2,NOS3,TCN2,TNFRSF1A,TNFRSF1B,VEGFA,VWF
Undetected: Increased with HAART	50kb	Disease Ontology	DOID:9637	stomatitis	86	0.0008987511	1	0.00594646179139633	4.669502	1.499089	7	649	0.0035	0.01078582	6	15	15	ADAR,IL1A,IL1B,IL6,MEFV,TBK1
Undetected: Increased with HAART	50kb	Disease Ontology	DOID:0050177	simple genetic disease	87	0.0009006134	1	0.00595039078788732	1.442267	56.16157	81	24314	0.0405	0.003331414	72	579	581	ABCC6,ALMS1,BCL11A,BMPR1A,CBS,CDKN1A,CEACAM3,CEACAM6,CHD7,CLRN1,COL1A1,CXCR1,DARC,DICER1,DNAI2,ENTPD1,EZR,FGFR1,FURIN,G6PC,GNLY,GNRH1,GRB7,GSK3B,HAVCR2,HBB,HBD,HDAC7,HLA-E,IGF1R,IL10,IL18,IL1B,IL1RN,IL4,IL6,KRT17,KRTAP17-1,MEFV,MMS19,MPO,NME8,NOS2,NPPA,PLAU,PPP1CC,PTPN1,RHEB,SCNN1A,SCNN1B,SERPINA1,SFTPB,SLC19A1,SLC26A3,SLC40A1,SLPI,STAT1,STK11,SUMO2,TAC3,TAP1,TAP2,TCF7L2,TCN2,TNFRSF1A,TNFRSF1B,TR…
Undetected: Increased with HAART	50kb	Disease Ontology	DOID:122	abdominal cancer	88	0.000927346	1	0.00608416795244755	1.304527	109.6183	143	47457	0.0715	0.003013254	108	1046	1048	ACVR2A,ADAMTS13,AGPAT2,ALOX12,ANGPTL2,ANPEP,AURKA,AVPR2,B3GALT4,BIRC2,BIRC3,BIRC7,BMPR1A,CACNA1C,CBFB,CD97,CDH3,CDK6,CDKN1A,CEACAM3,CLDN10,CLDN5,COL1A1,CXCR2,CYP2A6,DIABLO,DICER1,DNAJC15,DPP4,DUSP6,E2F5,EGFR,EPAS1,EPHA2,ETV4,EZR,FBXO32,GLP1R,GNRH1,GRB7,GSK3B,GSTO2,GSTZ1,HIPK2,HTRA3,IGF1R,IL10,IL18,IL1A,IL1B,IL1R1,IL1R2,IL1RN,IL23R,IL4,IL6,ITGA5,ITGB3,LAMB3,LANCL2,LPAR1,LZTS1,MAGEA9B,MBD2,MCM5,MUC…
Undetected: Increased with HAART	50kb	Disease Ontology	DOID:9720	vitreous disease	89	0.0009595345	1	0.00624296302288488	6.785729	0.7368405	5	319	0.0025	0.01567398	2	7	7	ITGA5,VEGFA
Undetected: Decreased with HAART	50kb	GO Biological Process	GO:0002376	immune system process	1	0.000000000000000000000000000000000000004118363	0.00000000000000000000000000000000004299571	0.000000000000000000000000000000000000293894904431034	2.060074	175.2364	361	75865	0.1805	0.004758453	199	1786	1789	ADAM8,ADARB1,ADD1,ADORA3,ADSSL1,AGO1,AGO2,AGO3,AGO4,AKIRIN2,APOBEC3B,APOBEC3C,ATG5,BATF3,BCL2,BCL2L11,BIRC3,BMI1,BTLA,BTN3A3,C11orf82,CALM3,CAMK4,CASP10,CASP8,CCR2,CCR4,CCR7,CCR9,CD247,CD28,CD34,CD4,CD40LG,CD47,CD7,CD93,CD96,CD97,CDK13,CHIT1,CHUK,CIITA,CKLF,CREB1,CREBBP,CSF3,CTLA4,CTSB,CX3CR1,CXCR3,CXCR4,CYFIP2,DDIT4,DNM2,DOK2,DUSP6,EDN3,ELMO2,EOMES,ERAP2,ETS1,FGR,FLI1,FOXO1,FOXO3,FOXP1,GATA3,GPR…
Undetected: Decreased with HAART	50kb	GO Biological Process	GO:0002520	immune system development	2	0.000000000000000000000000000000001542601	0.00000000000000000000000000001610475	0.0000000000000000000000000000000874633635479452	2.979126	54.37837	162	23542	0.081	0.006881318	72	472	473	ADD1,BATF3,BCL2,BCL2L11,BMI1,C11orf82,CAMK4,CASP8,CCR4,CCR7,CD28,CD34,CD4,CD40LG,CDK13,CHUK,CSF3,EOMES,FLI1,FOXP1,GATA3,GPR183,HIPK2,IKZF1,IL31RA,IL4,IL7R,IRF1,IRF8,ITGA4,ITGAM,ITGB1,ITPKB,KLF2,LEF1,LGALS1,LRRC8A,LTB,LYL1,MAEA,MALT1,MKNK2,MMP9,NOTCH2,OSTM1,PCID2,PIP4K2A,PRKX,PTK2B,RB1,RNF8,RPA1,RUNX2,SATB1,SEMA4A,SGPL1,SH2B3,SMAD3,SNRK,STAT5A,TBX21,TCF3,TGFB1,TGFBR1,TGFBR2,TNF,TNFAIP3,TNFSF8,TXK,…
Undetected: Decreased with HAART	50kb	GO Biological Process	GO:0030097	hemopoiesis	3	0.000000000000000000000000000000005810092	0.00000000000000000000000000006065736	0.000000000000000000000000000000308307317794872	3.149747	46.67042	147	20205	0.0735	0.007275427	64	404	405	ADD1,BATF3,BCL2,BMI1,C11orf82,CAMK4,CASP8,CCR7,CD28,CD34,CD4,CD40LG,CDK13,CHUK,CSF3,EOMES,FLI1,FOXP1,GATA3,GPR183,HIPK2,IKZF1,IL31RA,IL4,IL7R,IRF1,IRF8,ITGA4,ITGAM,ITGB1,ITPKB,KLF2,LEF1,LGALS1,LRRC8A,LYL1,MAEA,MALT1,MKNK2,MMP9,NOTCH2,OSTM1,PIP4K2A,PRKX,PTK2B,RB1,RPA1,RUNX2,SATB1,SEMA4A,SGPL1,SH2B3,SNRK,STAT5A,TBX21,TCF3,TGFB1,TGFBR2,TNF,TNFSF8,TXK,WASF2,ZFP36L1,ZNF385A
Undetected: Decreased with HAART	50kb	GO Biological Process	GO:0048534	hematopoietic or lymphoid organ development	4	0.00000000000000000000000000000001331331	0.000000000000000000000000000138991	0.000000000000000000000000000000688797376125	2.997515	52.04312	156	22531	0.078	0.006923794	68	446	447	ADD1,BATF3,BCL2,BCL2L11,BMI1,C11orf82,CAMK4,CASP8,CCR7,CD28,CD34,CD4,CD40LG,CDK13,CHUK,CSF3,EOMES,FLI1,FOXP1,GATA3,GPR183,HIPK2,IKZF1,IL31RA,IL4,IL7R,IRF1,IRF8,ITGA4,ITGAM,ITGB1,ITPKB,KLF2,LEF1,LGALS1,LRRC8A,LTB,LYL1,MAEA,MALT1,MKNK2,MMP9,NOTCH2,OSTM1,PCID2,PIP4K2A,PRKX,PTK2B,RB1,RPA1,RUNX2,SATB1,SEMA4A,SGPL1,SH2B3,SNRK,STAT5A,TBX21,TCF3,TGFB1,TGFBR1,TGFBR2,TNF,TNFSF8,TXK,WASF2,ZFP36L1,ZNF385A
Undetected: Decreased with HAART	50kb	GO Biological Process	GO:0002521	leukocyte differentiation	9	0.0000000000000000000000000000006885617	0.000000000000000000000000007188584	0.0000000000000000000000000000327581250149425	3.800714	28.41571	108	12302	0.054	0.00877906	43	240	241	BATF3,BCL2,CAMK4,CASP8,CCR7,CD28,CD4,CD40LG,CHUK,CSF3,EOMES,FOXP1,GATA3,GPR183,IKZF1,IL31RA,IL4,IL7R,IRF1,ITGA4,ITGAM,ITGB1,ITPKB,LEF1,LGALS1,LRRC8A,LYL1,MALT1,MMP9,OSTM1,PTK2B,RUNX2,SATB1,SEMA4A,STAT5A,TBX21,TCF3,TGFB1,TGFBR2,TNF,TNFSF8,TXK,ZFP36L1
Undetected: Decreased with HAART	50kb	GO Biological Process	GO:0002637	regulation of immunoglobulin production	10	0.000000000000000000000000000007705279	0.00000000000000000000000008044311	0.0000000000000000000000000003357068398	12.82998	3.039756	39	1316	0.0195	0.02963526	11	37	37	CD28,CD40LG,FOXP1,IL27RA,IL4,IL5,NDFIP1,TBX21,TGFB1,TNF,TNFSF13
Undetected: Decreased with HAART	50kb	GO Biological Process	GO:0006955	immune response	11	0.00000000000000000000000000001047432	0.0000000000000000000000001093519	0.00000000000000000000000000044237969877551	2.231497	105.3104	235	45592	0.1175	0.005154413	127	1108	1110	ADARB1,ADORA3,AGO1,AGO2,AGO3,AGO4,AKIRIN2,APOBEC3B,APOBEC3C,ATG5,BCL2,BIRC3,BTN3A3,CALM3,CAMK4,CASP10,CASP8,CCR2,CCR4,CCR7,CCR9,CD247,CD28,CD4,CD40LG,CD7,CD96,CD97,CHIT1,CHUK,CIITA,CREB1,CREBBP,CSF3,CTLA4,CTSB,CX3CR1,CYFIP2,DUSP6,ELMO2,EOMES,ETS1,FGR,FOXO1,FOXO3,GATA3,GPR183,GPR65,GRAP2,IFIT2,IFNAR1,IFNAR2,IL10RB,IL1RAP,IL23A,IL27RA,IL2RA,IL4,IL5,IL7R,INPP5D,IRAK2,IRF1,IRF2,IRF8,ITGAM,ITGB2,JAK1,…
Undetected: Decreased with HAART	50kb	GO Biological Process	GO:0001775	cell activation	15	0.0000000000000000000000000003468429	0.00000000000000000000000362104	0.000000000000000000000000012704272239823	2.67933	59.71642	160	25853	0.08	0.006188837	80	563	566	ACTN1,ACTN4,ADORA2A,ADORA3,APOLD1,ARRB1,BATF3,BCL2,BRPF3,CALM3,CAMK4,CAP1,CCR7,CD28,CD4,CD40LG,CD7,CD93,CX3CR1,CXCR4,DGKA,DGKD,DGKZ,EOMES,FOXP1,GATA3,GNA12,GNA14,GNAQ,GP1BA,GPR183,IFNAR1,IKZF1,IL17RA,IL23A,IL4,IL7R,IRF1,ITGA4,ITGAM,ITGB1,ITPKB,LCP2,LEF1,LGALS1,LRRC8A,LYL1,MALT1,NCK2,P2RX4,PFDN1,PLCB1,PRKCQ,PTK2B,RAC2,RASGRP1,RNF8,RUNX2,SATB1,SELP,SELPLG,SEMA4A,SMAD3,SNX27,STAT5A,TBX21,TCF3,TGFB1,…
Undetected: Decreased with HAART	50kb	GO Biological Process	GO:0002863	positive regulation of inflammatory response to antigenic stimulus	18	0.00000000000000000000000005240699	0.000000000000000000000547129	0.00000000000000000000000154937522578571	28.61316	0.803826	23	348	0.0115	0.06609195	3	9	9	CCR7,CD28,TNF
Undetected: Decreased with HAART	50kb	GO Biological Process	GO:0051023	regulation of immunoglobulin secretion	20	0.0000000000000000000000001300396	0.000000000000000000001357613	0.0000000000000000000000037903796084507	24.8572	0.9655152	24	418	0.012	0.05741627	3	12	12	CD40LG,IL5,TNF
Undetected: Increased with HAART	50kb	GO Biological Process	GO:0009607	response to biotic stimulus	1	0.000000008021366	0.00008374306	0.00000094070569765	1.843729	54.78028	101	23716	0.0505	0.004258728	82	622	624	ABCA1,ABR,ADAR,ANPEP,ATP4B,B2M,BATF,BCL2L11,BDKRB1,BST2,BTBD17,CD180,CDK6,CEBPB,COTL1,CRTAM,CSF2,CTSG,CYP11A1,DDX3X,DEFA5,DICER1,DNAJC3,EIF2AK2,FER,GNLY,GSK3B,HAVCR1,IFI44,IFI44L,IFIT1B,IFIT2,IFIT3,IFITM3,IL10,IL12B,IL18,IL1B,IL23R,IL4,IL6,IRF7,IRF9,ITGAX,LRRC32,LTF,MGST1,MPO,MX1,NFKBIA,NGF,NLRC5,NLRP3,NOD2,NOS2,NOS3,OAS1,PLD1,PLSCR1,PRDX3,PRKCD,PRKRA,PTGER2,PVRL1,S100A8,S100A9,SCGB1A1,SERPINA1,S…
Undetected: Increased with HAART	50kb	GO Biological Process	GO:0051707	response to other organism	2	0.00000001111025	0.000115991	0.00000127117518902439	1.857738	52.21404	97	22605	0.0485	0.004291086	80	597	599	ABCA1,ABR,ADAR,ANPEP,ATP4B,B2M,BATF,BCL2L11,BDKRB1,BST2,BTBD17,CD180,CDK6,CEBPB,COTL1,CSF2,CTSG,CYP11A1,DDX3X,DEFA5,DICER1,DNAJC3,EIF2AK2,FER,GNLY,HAVCR1,IFI44,IFI44L,IFIT1B,IFIT2,IFIT3,IFITM3,IL10,IL12B,IL18,IL1B,IL23R,IL4,IL6,IRF7,IRF9,ITGAX,LRRC32,LTF,MGST1,MPO,MX1,NFKBIA,NGF,NLRC5,NLRP3,NOD2,NOS2,NOS3,OAS1,PLD1,PLSCR1,PRDX3,PRKCD,PRKRA,PTGER2,PVRL1,S100A8,S100A9,SCGB1A1,SERPINA1,SERPINB3,SGMS…
Undetected: Increased with HAART	50kb	GO Biological Process	GO:0032496	response to lipopolysaccharide	3	0.000000104798	0.001094091	0.00000732687979852941	2.331928	21.01266	49	9097	0.0245	0.005386391	38	208	208	ABCA1,ABR,ATP4B,BDKRB1,CD180,CEBPB,CSF2,CTSG,CYP11A1,FER,IL10,IL12B,IL18,IL1B,IL23R,IL6,MGST1,NFKBIA,NGF,NLRP3,NOD2,NOS2,NOS3,PRDX3,PTGER2,S100A8,S100A9,SCGB1A1,SERPINA1,SGMS1,STAT1,TH,TIMP4,TNFAIP3,TNFRSF1A,TNFRSF1B,TNIP2,ZC3H12A
Undetected: Increased with HAART	50kb	GO Biological Process	GO:0019221	cytokine-mediated signaling pathway	5	0.0000001430776	0.00149373	0.00000906995975135135	2.03268	31.97749	65	13844	0.0325	0.004695175	49	318	321	ACKR2,ACKR3,ADAR,AIM2,B2M,CAMK2B,CAMK2G,CEBPA,CSF1R,CXCR1,CXCR2,CXCR6,DARC,EIF4E3,EIF4G3,FER,HLA-DPB1,IFIT2,IFIT3,IFITM3,IL12B,IL15RA,IL18R1,IL1A,IL1B,IL1R1,IL1RL1,IL1RL2,IL23R,IL5RA,IL6,IRF7,IRF9,KPNA4,MX1,OAS1,PIAS1,PRKCD,PTPN1,SH2B2,SOCS1,SOCS3,STAT1,TNFRSF14,TNFRSF1A,TNFRSF1B,TNIP2,TRAF2,XAF1
Undetected: Increased with HAART	50kb	GO Biological Process	GO:0002237	response to molecule of bacterial origin	6	0.0000001519254	0.001586101	0.00000937739541315789	2.279776	21.93198	50	9495	0.025	0.005265929	39	219	219	ABCA1,ABR,ATP4B,B2M,BDKRB1,CD180,CEBPB,CSF2,CTSG,CYP11A1,FER,IL10,IL12B,IL18,IL1B,IL23R,IL6,MGST1,NFKBIA,NGF,NLRP3,NOD2,NOS2,NOS3,PRDX3,PTGER2,S100A8,S100A9,SCGB1A1,SERPINA1,SGMS1,STAT1,TH,TIMP4,TNFAIP3,TNFRSF1A,TNFRSF1B,TNIP2,ZC3H12A
Undetected: Increased with HAART	50kb	GO Biological Process	GO:0050832	defense response to fungus	7	0.0000001563569	0.001632366	0.00000952558724545455	8.267751	1.330471	11	576	0.0055	0.01909722	8	24	24	COTL1,CTSG,DEFA5,GNLY,LTF,MPO,S100A8,S100A9
Undetected: Increased with HAART	50kb	GO Biological Process	GO:0060024	rhythmic synaptic transmission	8	0.0000003122998	0.00326041	0.0000162777595755556	12.73322	0.6282778	8	272	0.004	0.02941176	1	6	6	CACNA2D2
Undetected: Increased with HAART	50kb	GO Biological Process	GO:0034097	response to cytokine stimulus	9	0.0000003187122	0.003327355	0.0000164294387934066	1.748109	53.20035	93	23032	0.0465	0.00403786	74	521	525	ACKR2,ACKR3,ADAR,AIM2,AVPR2,B2M,BST2,CAMK2B,CAMK2G,CD38,CEBPA,CRHBP,CSF1R,CXCR1,CXCR2,CXCR6,CYP11A1,DARC,EIF2AK2,EIF4E3,EIF4G3,FER,GSK3B,HLA-DPB1,IFIT1B,IFIT2,IFIT3,IFITM3,IL12B,IL15RA,IL18,IL18R1,IL1A,IL1B,IL1R1,IL1RL1,IL1RL2,IL23R,IL4,IL5RA,IL6,INPP5K,IRF7,IRF9,KPNA4,MX1,NOS2,OAS1,OCSTAMP,PHB,PIAS1,PLSCR1,PRKCD,PTGIS,PTPN1,SCGB1A1,SELPLG,SERPINA1,SGMS1,SH2B2,SOCS1,SOCS3,ST3GAL6,STAT1,TCF7,TDGF1…
Undetected: Increased with HAART	50kb	GO Biological Process	GO:0035455	response to interferon-alpha	11	0.0000008041256	0.008395071	0.0000352537681271028	6.992988	1.573004	11	681	0.0055	0.01615272	7	16	17	ADAR,BST2,EIF2AK2,IFIT2,IFIT3,IFITM3,OAS1
Undetected: Increased with HAART	50kb	GO Biological Process	GO:0060831	smoothened signaling pathway involved in dorsal/ventral neural tube patterning	12	0.0000008137314	0.008495356	0.00003534457405	11.20853	0.7137421	8	309	0.004	0.02588997	3	6	6	GLI3,IFT122,PTCH1
Undetected: Increased with HAART	50kb	GO Biological Process	GO:0006952	defense response	13	0.0000008498036	0.00887195	0.0000362402607963636	1.468277	113.0577	166	48946	0.083	0.003391493	136	1231	1231	ACKR2,ADAR,ADCY9,ADORA1,AIM2,AOC3,ARPC2,ATRN,B2M,BATF,BDKRB1,BDKRB2,BIRC2,BIRC3,BST2,C4BPB,CALM2,CAMK2B,CAMK2G,CD180,CD84,CD97,CDKN1A,CEBPA,CEBPB,CHID1,COTL1,CRHBP,CSF1R,CTSG,CXCL11,CXCR1,CXCR2,CXCR6,CYLD,DARC,DDX3X,DEFA5,DICER1,DNAJC3,DRD4,DUSP6,EGFR,EIF2AK2,FGF19,FGFR1,GNLY,GSK3B,HLA-DPB1,IFI44L,IFIT1B,IFIT2,IFIT3,IFITM3,IGFBP4,IL10,IL12B,IL17B,IL18,IL1A,IL1B,IL1F10,IL1RL2,IL1RN,IL23R,IL34,IL4,…
Undetected: Increased with HAART	50kb	GO Biological Process	GO:0071345	cellular response to cytokine stimulus	15	0.000001223033	0.01276846	0.0000479275169916667	1.781232	44.35133	79	19201	0.0395	0.004114369	64	431	435	ACKR2,ACKR3,ADAR,AIM2,B2M,CAMK2B,CAMK2G,CEBPA,CRHBP,CSF1R,CXCR1,CXCR2,CXCR6,CYP11A1,DARC,EIF4E3,EIF4G3,FER,GSK3B,HLA-DPB1,IFIT1B,IFIT2,IFIT3,IFITM3,IL12B,IL15RA,IL18,IL18R1,IL1A,IL1B,IL1R1,IL1RL1,IL1RL2,IL23R,IL5RA,IL6,INPP5K,IRF7,IRF9,KPNA4,MX1,NOS2,OAS1,OCSTAMP,PHB,PIAS1,PRKCD,PTGIS,PTPN1,SELPLG,SGMS1,SH2B2,SOCS1,SOCS3,ST3GAL6,STAT1,TCF7,TDGF1,TNFRSF14,TNFRSF1A,TNFRSF1B,TNIP2,TRAF2,XAF1
Undetected: Increased with HAART	50kb	GO Biological Process	GO:0035456	response to interferon-beta	16	0.00000143928	0.01502608	0.0000544488909677419	7.451454	1.34202	10	581	0.005	0.0172117	6	14	14	AIM2,BST2,IFITM3,PLSCR1,STAT1,XAF1
Undetected: Increased with HAART	50kb	GO Biological Process	GO:0032695	negative regulation of interleukin-12 production	17	0.00000221095	0.02308232	0.0000775305375074627	8.202875	1.097176	9	475	0.0045	0.01894737	4	12	12	IL10,MEFV,NOD2,TIGIT
Undetected: Increased with HAART	50kb	GO Biological Process	GO:0006954	inflammatory response	18	0.000002509439	0.02619854	0.0000834877897092199	1.844831	36.31769	67	15723	0.0335	0.004261273	54	386	386	ACKR2,ADORA1,AIM2,AOC3,ATRN,BDKRB1,BDKRB2,CD180,CD97,CEBPA,CEBPB,CRHBP,CSF1R,CXCL11,CXCR1,CXCR2,CXCR6,DARC,IGFBP4,IL10,IL17B,IL18,IL1A,IL1B,IL1F10,IL1RN,IL23R,IL34,IL5RA,IL6,IL9,IRF7,LIPA,MEFV,NDST1,NGF,NLRP3,NOS2,NOTCH1,OLR1,P2RX1,PLSCR1,PNMA1,S100A8,S100A9,SEMA7A,SERPINA1,SGMS1,TBK1,THEMIS2,TNFAIP3,TNFRSF1A,TNFRSF1B,TNIP2
Undetected: Increased with HAART	50kb	GO Biological Process	GO:0060896	neural plate pattern specification	19	0.000003749522	0.03914501	0.000116483494715232	9.114305	0.8777411	8	380	0.004	0.02105263	3	7	7	AXIN1,BMPR1A,PTCH1
Undetected: Increased with HAART	50kb	GO Biological Process	GO:0009617	response to bacterium	21	0.000007642448	0.07978716	0.000193787694962162	1.871639	30.98888	58	13416	0.029	0.004323196	47	362	363	ABCA1,ABR,ATP4B,B2M,BDKRB1,CD180,CEBPB,CSF2,CTSG,CYP11A1,DEFA5,FER,GNLY,IL10,IL12B,IL18,IL1B,IL23R,IL6,LRRC32,LTF,MGST1,NFKBIA,NGF,NLRP3,NOD2,NOS2,NOS3,PLD1,PRDX3,PRKCD,PTGER2,S100A8,S100A9,SCGB1A1,SERPINA1,SGMS1,STAT1,TBK1,TH,TIMP4,TNFAIP3,TNFRSF14,TNFRSF1A,TNFRSF1B,TNIP2,ZC3H12A
Undetected: Increased with HAART	50kb	GO Biological Process	GO:0051607	defense response to virus	22	0.00001008768	0.1053154	0.000242939191948718	2.468241	12.1544	30	5262	0.015	0.005701254	23	148	148	ADAR,BST2,DICER1,DNAJC3,EIF2AK2,IFI44L,IFIT2,IFIT3,IFITM3,IL12B,IL6,IRF7,IRF9,ITGAX,MX1,NLRC5,NLRP3,OAS1,PLSCR1,STAT1,TBK1,TRIM22,TRIM5
Undetected: Increased with HAART	50kb	GO Biological Process	GO:0001817	regulation of cytokine production	23	0.00001040215	0.1085984	0.000246446897222222	1.696012	44.81099	76	19400	0.038	0.003917526	50	436	437	AGPAT2,AIM2,ARRB1,BST2,CEBPB,CIDEA,CRTAM,CSF1R,CSF2,CYLD,DARC,DDX3X,EIF2AK2,FOXJ1,FURIN,HDAC7,IL10,IL12B,IL17B,IL18,IL18R1,IL1A,IL1B,IL1RL1,IL1RL2,IL23R,IL4,IL5RA,IL6,IL9,INHBB,IRF7,LRRC32,LTF,LZTS1,MAP2K5,MEFV,NFKBIA,NLRC5,NLRP3,NOD2,SCGB1A1,SEMA7A,TBK1,TIGIT,TNFAIP3,TNFRSF1A,TNFRSF9,TRAF2,ZC3H12A
Undetected: Increased with HAART	50kb	GO Biological Process	GO:0001913	T cell mediated cytotoxicity	24	0.00001443958	0.1507492	0.000312147787004608	7.562087	1.057909	8	458	0.004	0.01746725	3	6	6	CTSC,CTSH,RAB27A
Undetected: Increased with HAART	50kb	GO Biological Process	GO:0042523	positive regulation of tyrosine phosphorylation of Stat5 protein	25	0.0000176247	0.1840019	0.000359467250869565	7.353367	1.087937	8	471	0.004	0.01698514	4	16	16	CSF2,IL12B,IL23R,IL4
Undetected: Increased with HAART	50kb	GO Biological Process	GO:0050701	interleukin-1 secretion	27	0.00002057858	0.2148404	0.000410360204663866	11.10076	0.5405037	6	234	0.003	0.02564103	3	6	6	ABCA1,AIM2,NLRP3
Undetected: Increased with HAART	50kb	GO Biological Process	GO:0010875	positive regulation of cholesterol efflux	28	0.00002506079	0.2616346	0.000468367194780877	6.99684	1.143373	8	495	0.004	0.01616162	3	11	11	ABCA1,NFKBIA,PTCH1
Undetected: Increased with HAART	50kb	GO Biological Process	GO:0045069	regulation of viral genome replication	29	0.00002615508	0.273059	0.00047927140734375	3.307776	5.139405	17	2225	0.0085	0.007640449	11	54	54	ADAR,BST2,BTBD17,DICER1,EIF2AK2,IFITM3,INPP5K,MX1,OAS1,PLSCR1,SLPI
Undetected: Increased with HAART	50kb	GO Biological Process	GO:0009620	response to fungus	30	0.00003015084	0.3147748	0.000527752203134328	4.743251	2.319084	11	1004	0.0055	0.01095618	8	37	37	COTL1,CTSG,DEFA5,GNLY,LTF,MPO,S100A8,S100A9
Undetected: Increased with HAART	50kb	GO Biological Process	GO:0043901	negative regulation of multi-organism process	31	0.00003270981	0.3414904	0.000565170645220588	2.907518	6.878718	20	2978	0.01	0.006715917	14	74	74	BST2,BTBD17,CTSG,EIF2AK2,IFITM3,IL10,IL12B,INPP5K,MPO,MX1,NOD2,OAS1,PLSCR1,SLPI
Undetected: Increased with HAART	50kb	GO Biological Process	GO:0032612	interleukin-1 production	32	0.00003302595	0.3447909	0.000567489858791209	8.059858	0.8685017	7	376	0.0035	0.01861702	4	11	11	ABCA1,AIM2,IL1B,NLRP3
Undetected: Increased with HAART	50kb	GO Biological Process	GO:0001816	cytokine production	33	0.00004312105	0.4501838	0.000685697781525424	2.500748	9.997009	25	4328	0.0125	0.00577634	19	97	98	ABCA1,AIM2,AVPR2,BATF,IL12B,IL18,IL1B,IL4,IRF7,IRF9,LIPA,NFATC2,NLRP3,NOD2,NOTCH1,PRKCD,S100A8,S100A9,TBK1
Undetected: Increased with HAART	50kb	GO Biological Process	GO:0030949	positive regulation of vascular endothelial growth factor receptor signaling pathway	34	0.00004791655	0.5002488	0.000740070368486842	5.550378	1.621511	9	702	0.0045	0.01282051	5	16	16	GRB10,IL1B,ITGA5,ITGB3,VEGFA
Undetected: Increased with HAART	50kb	GO Biological Process	GO:0060644	mammary gland epithelial cell differentiation	35	0.00005099425	0.53238	0.00076034483031746	4.471572	2.459985	11	1065	0.0055	0.01032864	4	16	16	CEBPB,FOXB1,ID2,PTCH1
Undetected: Increased with HAART	50kb	GO Biological Process	GO:0045071	negative regulation of viral genome replication	36	0.00005105705	0.5330356	0.00076034483031746	3.846947	3.379303	13	1463	0.0065	0.008885851	9	37	37	BST2,BTBD17,EIF2AK2,IFITM3,INPP5K,MX1,OAS1,PLSCR1,SLPI
Undetected: Increased with HAART	50kb	GO Biological Process	GO:0032376	positive regulation of cholesterol transport	37	0.00005649323	0.5897893	0.000817931302253086	6.229201	1.284274	8	556	0.004	0.01438849	3	13	13	ABCA1,NFKBIA,PTCH1
Undetected: Increased with HAART	50kb	GO Biological Process	GO:0034341	response to interferon-gamma	38	0.00005760927	0.6014408	0.000828972655122699	2.316901	12.08511	28	5232	0.014	0.005351682	21	100	100	B2M,BST2,CAMK2B,CAMK2G,HLA-DPB1,IFITM3,IL12B,IL18,IL23R,IRF7,IRF9,NOS2,OAS1,PIAS1,PRKCD,PTPN1,SOCS1,SOCS3,STAT1,TDGF1,UBD
Undetected: Increased with HAART	50kb	GO Biological Process	GO:0006955	immune response	42	0.00006324037	0.6602295	0.000888205316377245	1.386377	105.3104	146	45592	0.073	0.003202316	120	1108	1110	ACKR2,ADAR,ADCY9,AIM2,ARPC2,B2M,BATF,BIRC2,BIRC3,BMPR1A,BST2,C4BPB,CALM2,CAMK2B,CAMK2G,CD180,CD97,CDKN1A,CEBPB,CHID1,CNIH,CSF1R,CSF2,CTSC,CTSG,CTSH,CXCL11,CYLD,DDX3X,DEFA5,DUSP6,EGFR,EIF2AK2,ENSG00000248993,FGF19,FGFR1,FOXJ1,GSK3B,HLA-DMA,HLA-DOA,HLA-DPB1,HLA-E,IFI44L,IFIT1B,IFIT2,IFIT3,IFITM3,IGF1R,IL10,IL12B,IL17B,IL18,IL18R1,IL1A,IL1B,IL1F10,IL1R1,IL1R2,IL1RL1,IL1RN,IL23R,IL34,IL4,IL5RA,IL6,IL…
Undetected: Increased with HAART	50kb	GO Biological Process	GO:0032733	positive regulation of interleukin-10 production	43	0.00007125798	0.7439333	0.000957797089340974	6.023367	1.328161	8	575	0.004	0.01391304	4	16	16	IL12B,IL4,NOD2,TIGIT
Undetected: Increased with HAART	50kb	GO Biological Process	GO:0060337	type I interferon-mediated signaling pathway	44	0.00007680955	0.8018917	0.00101211685126404	2.816043	6.747057	19	2921	0.0095	0.006504622	13	64	64	ADAR,IFIT2,IFIT3,IFITM3,IRF7,IRF9,MX1,OAS1,PTPN1,SOCS1,SOCS3,STAT1,XAF1
Undetected: Increased with HAART	50kb	GO Biological Process	GO:0071357	cellular response to type I interferon	45	0.00007920175	0.8268663	0.00102918395914127	2.80931	6.763226	19	2928	0.0095	0.006489071	14	65	65	ADAR,IFIT1B,IFIT2,IFIT3,IFITM3,IRF7,IRF9,MX1,OAS1,PTPN1,SOCS1,SOCS3,STAT1,XAF1
Undetected: Increased with HAART	50kb	GO Biological Process	GO:0071310	cellular response to organic substance	46	0.0000894452	0.9338079	0.0011101758969657	1.302343	155.873	203	67482	0.1015	0.00300821	162	1494	1498	ABCA1,ABR,ACKR2,ACKR3,ACSL6,ADAR,ADCY9,ADIPOR2,AIM2,ALOX12,AP2A2,ARHGEF1,ARHGEF17,ATP6V0E2,ATP6V1A,AXIN1,B2M,BCL2L11,BMPR1A,CALM2,CAMK2B,CAMK2G,CAPN2,CD180,CDKN1A,CEBPA,CEBPB,COL16A1,COL1A1,CRHBP,CSF1R,CSF2,CTDSP2,CTSH,CUX2,CXCR1,CXCR2,CXCR6,CYP11A1,DARC,DDC,DGAT2,DICER1,DNAJC3,DOK1,DUSP6,E2F5,EEF2K,EGFR,EIF2AK2,EIF4E3,EIF4G3,FER,FERMT2,FGF19,FGFR1,FURIN,GLP1R,GLP2R,GNB1,GRB10,GSK3B,HIPK2,HLA-DPB…
Undetected: Increased with HAART	50kb	GO Biological Process	GO:0050873	brown fat cell differentiation	47	0.00009886628	1	0.00121091832762402	3.84257	3.12291	12	1352	0.006	0.00887574	5	30	30	ARL4A,CEBPA,CEBPB,LAMB3,SH2B2
Undetected: Increased with HAART	50kb	GO Biological Process	GO:0034340	response to type I interferon	48	0.0001043183	1	0.00125155280127877	2.749218	6.911056	19	2992	0.0095	0.006350267	14	66	66	ADAR,IFIT1B,IFIT2,IFIT3,IFITM3,IRF7,IRF9,MX1,OAS1,PTPN1,SOCS1,SOCS3,STAT1,XAF1
Undetected: Increased with HAART	50kb	GO Biological Process	GO:0032653	regulation of interleukin-10 production	49	0.0001094529	1	0.00129657463106061	3.800405	3.157558	12	1367	0.006	0.008778347	6	30	30	IL12B,IL23R,IL4,NOD2,TIGIT,TNFRSF9
Undetected: Increased with HAART	50kb	GO Biological Process	GO:0071219	cellular response to molecule of bacterial origin	50	0.0001145252	1	0.0013433546335	2.347265	10.65069	25	4611	0.0125	0.005421817	19	103	103	ABCA1,CD180,CSF2,CYP11A1,IL10,IL12B,IL18,IL1B,NFKBIA,NLRP3,NOD2,NOS2,NOS3,SGMS1,STAT1,TNFAIP3,TNFRSF1B,TNIP2,ZC3H12A
Undetected: Increased with HAART	50kb	GO Biological Process	GO:0042522	regulation of tyrosine phosphorylation of Stat5 protein	51	0.0001260384	1	0.00142468948048193	5.541498	1.443653	8	625	0.004	0.0128	4	19	19	CSF2,IL12B,IL23R,IL4
Undetected: Increased with HAART	50kb	GO Biological Process	GO:0033993	response to lipid	52	0.000150577	1	0.00165811433568075	1.475267	65.07295	96	28172	0.048	0.003407639	72	593	593	ABCA1,ABR,ACSL6,ACTA1,ALDH3A1,ALOX12,ATP4B,BDKRB1,CALM2,CD180,CD38,CDKN1A,CEBPA,CEBPB,CITED4,COL1A1,CRHBP,CSF2,CTSG,CTSH,CYP11A1,DGAT2,EGFR,FER,GIPR,GNB1,GNRH1,IL10,IL12B,IL18,IL1B,IL1RN,IL23R,IL6,MGST1,MYOG,NCOR2,NFKBIA,NGF,NLRP3,NOD2,NOS2,NOS3,NR3C2,NR4A1,OCSTAMP,PMVK,PRDX3,PTCH1,PTGER2,RGS9,S100A8,S100A9,SCGB1A1,SERPINA1,SGMS1,SOCS2,STAT1,STK11,TH,THRB,TIMP4,TMEM161A,TNFAIP3,TNFRSF1A,TNFRSF1B,…
Undetected: Increased with HAART	50kb	GO Biological Process	GO:0071222	cellular response to lipopolysaccharide	54	0.0001532441	1	0.00167568315407925	2.349154	10.21644	24	4423	0.012	0.005426181	18	98	98	ABCA1,CD180,CSF2,CYP11A1,IL10,IL12B,IL18,IL1B,NFKBIA,NLRP3,NOS2,NOS3,SGMS1,STAT1,TNFAIP3,TNFRSF1B,TNIP2,ZC3H12A
Undetected: Increased with HAART	50kb	GO Biological Process	GO:0046622	positive regulation of organ growth	55	0.0001564755	1	0.00169913557986111	4.740104	1.898693	9	822	0.0045	0.01094891	2	16	16	CACNA2D2,WT1
Undetected: Increased with HAART	50kb	GO Biological Process	GO:0002705	positive regulation of leukocyte mediated immunity	56	0.0001708482	1	0.00181619281923077	2.567029	7.791107	20	3373	0.01	0.00592944	13	61	61	ABCB9,B2M,CRTAM,HLA-E,HPX,IL12B,IL1B,IL23R,NOD2,NOS2,TAP1,TAP2,TRAF2
Undetected: Increased with HAART	50kb	GO Biological Process	GO:0010033	response to organic substance	57	0.0001798416	1	0.00189141328953229	1.240797	211.9606	263	91764	0.1315	0.002866048	213	2050	2054	ABCA1,ABR,ACKR2,ACKR3,ACSL6,ACTA1,ADAR,ADCY9,ADIPOR2,AIM2,AK2,ALDH3A1,ALOX12,AP2A2,ARHGEF1,ARHGEF17,ATP4B,ATP6V0E2,ATP6V1A,AVPR2,AXIN1,B2M,BCL2L11,BDKRB1,BMPR1A,BST2,CALM2,CAMK2B,CAMK2G,CAPN2,CBS,CD180,CD38,CDKN1A,CEBPA,CEBPB,CHRNB2,CIDEA,CITED4,COL16A1,COL1A1,CREB3L1,CREB3L2,CRHBP,CSF1R,CSF2,CTDSP2,CTSC,CTSG,CTSH,CUX2,CXCR1,CXCR2,CXCR6,CYP11A1,DARC,DDC,DGAT2,DGKQ,DICER1,DNAJA1,DNAJB2,DNAJC3,DOK1…
Undetected: Increased with HAART	50kb	GO Biological Process	GO:0007159	leukocyte cell-cell adhesion	58	0.0001807355	1	0.00189141328953229	3.201803	4.372536	14	1893	0.007	0.007395668	10	42	42	CERCAM,EZR,IL1B,ITGA5,ITGAM,MSN,OLR1,S100A8,S100A9,SELPLG
Undetected: Increased with HAART	50kb	GO Biological Process	GO:0045746	negative regulation of Notch signaling pathway	59	0.000181037	1	0.00189141328953229	4.203199	2.37914	10	1030	0.005	0.009708738	5	19	19	DLK1,EGFL7,GDPD5,NFKBIA,NUMB
Undetected: Increased with HAART	50kb	GO Biological Process	GO:0001818	negative regulation of cytokine production	60	0.0001825249	1	0.00189430156172566	2.066012	15.00475	31	6496	0.0155	0.004772167	21	140	141	ARRB1,BST2,CIDEA,CYLD,FURIN,HDAC7,IL10,IL12B,IL1RL1,IL23R,MAP2K5,MEFV,NLRC5,NLRP3,NOD2,SCGB1A1,TBK1,TIGIT,TNFAIP3,TNFRSF1A,ZC3H12A
Undetected: Increased with HAART	50kb	GO Biological Process	GO:0001890	placenta development	61	0.0001909167	1	0.0019540003576087	2.033726	15.73466	32	6812	0.016	0.004697592	17	137	137	ALKBH1,ASCL2,BIRC2,CEBPA,CEBPB,CSF2,EGFR,EPAS1,ETNK2,IL10,MDFI,NDP,PCDH12,PRDX3,SOCS3,VDR,VWF
Undetected: Increased with HAART	50kb	GO Biological Process	GO:0007044	cell-substrate junction assembly	63	0.0001993862	1	0.0019942871304904	3.346066	3.885159	13	1682	0.0065	0.007728894	5	36	36	ACTN1,FERMT2,ITGA5,ITGB3,LAMB3
Undetected: Increased with HAART	50kb	GO Biological Process	GO:0032655	regulation of interleukin-12 production	64	0.0002051358	1	0.00203875431737288	3.161718	4.427973	14	1917	0.007	0.007303078	7	44	44	IL10,IL12B,IL23R,MEFV,NOD2,TIGIT,TNFRSF9
Undetected: Increased with HAART	50kb	GO Biological Process	GO:0071216	cellular response to biotic stimulus	65	0.0002157234	1	0.00211264816158664	2.208824	11.77097	26	5096	0.013	0.005102041	20	115	115	ABCA1,CD180,CSF2,CYP11A1,GSK3B,IL10,IL12B,IL18,IL1B,NFKBIA,NLRP3,NOD2,NOS2,NOS3,SGMS1,STAT1,TNFAIP3,TNFRSF1B,TNIP2,ZC3H12A
Undetected: Increased with HAART	50kb	GO Biological Process	GO:0070887	cellular response to chemical stimulus	66	0.0002235051	1	0.00216177819402062	1.253029	189.1417	237	81885	0.1185	0.002894303	196	1860	1864	ABCA1,ABR,ACKR2,ACKR3,ACSL6,ACSS2,ADAR,ADCY9,ADIPOR2,AIM2,ALOX12,AP2A2,ARHGEF1,ARHGEF17,ATP6V0E2,ATP6V1A,AXIN1,B2M,BCL2L11,BMPR1A,CALM2,CAMK2B,CAMK2G,CAPN2,CBS,CD180,CDKN1A,CEBPA,CEBPB,COL16A1,COL1A1,COQ7,CRHBP,CSF1R,CSF2,CTDSP2,CTSH,CUX2,CXCR1,CXCR2,CXCR6,CYP11A1,CYP2A6,CYP3A43,CYP4F3,CYP8B1,DARC,DDC,DDX3X,DGAT2,DIABLO,DICER1,DNAJC3,DOK1,DUSP6,E2F5,EEF2K,EGFR,EGLN2,EIF2AK2,EIF4E3,EIF4G3,EPAS1,EP…
Undetected: Increased with HAART	50kb	GO Biological Process	GO:0052572	response to host immune response	68	0.0002384089	1	0.00225025382273642	7.097205	0.8454032	6	366	0.003	0.01639344	4	8	9	EIF2AK2,IRF7,LTF,NOD2
Undetected: Increased with HAART	50kb	GO Biological Process	GO:0002703	regulation of leukocyte mediated immunity	69	0.0002441117	1	0.00229484566072144	2.119606	13.21	28	5719	0.014	0.004895961	18	117	117	ABCB9,ABR,B2M,BST2,CRTAM,FOXJ1,HLA-E,HPX,IL10,IL12B,IL1B,IL23R,IL4,NOD2,NOS2,TAP1,TAP2,TRAF2
Undetected: Increased with HAART	50kb	GO Biological Process	GO:0009615	response to virus	71	0.0002650242	1	0.00243770298470588	1.821458	22.50944	41	9745	0.0205	0.004207286	35	250	250	ADAR,ANPEP,BCL2L11,BST2,BTBD17,CDK6,DDX3X,DICER1,DNAJC3,EIF2AK2,HAVCR1,IFI44,IFI44L,IFIT1B,IFIT2,IFIT3,IFITM3,IL12B,IL6,IRF7,IRF9,ITGAX,MX1,NLRC5,NLRP3,OAS1,PLSCR1,PRKRA,PVRL1,SERPINB3,STAT1,TBK1,TNFRSF14,TRIM22,TRIM5
Undetected: Increased with HAART	50kb	GO Biological Process	GO:0043616	keratinocyte proliferation	73	0.0003057207	1	0.00274213346787763	5.612049	1.247316	7	540	0.0035	0.01296296	2	14	14	KRT2,PTCH1
Undetected: Increased with HAART	50kb	GO Biological Process	GO:0002708	positive regulation of lymphocyte mediated immunity	74	0.0003205571	1	0.0028321448700565	2.510885	7.567052	19	3276	0.0095	0.005799756	12	59	59	ABCB9,B2M,CRTAM,HLA-E,HPX,IL12B,IL1B,IL23R,NOD2,TAP1,TAP2,TRAF2
Undetected: Increased with HAART	50kb	GO Biological Process	GO:0051782	negative regulation of cell division	75	0.000320586	1	0.0028321448700565	6.712085	0.89391	6	387	0.003	0.01550388	1	8	8	PTCH1
Undetected: Increased with HAART	50kb	GO Biological Process	GO:0046425	regulation of JAK-STAT cascade	77	0.0003350175	1	0.00293202815764925	2.501722	7.59477	19	3288	0.0095	0.005778589	13	76	76	CSF1R,CSF2,HPX,IL12B,IL22RA2,IL23R,IL4,IL6,NOTCH1,SH2B2,SOCS1,SOCS2,TNFRSF1A
Undetected: Increased with HAART	50kb	GO Biological Process	GO:0032602	chemokine production	78	0.0003898309	1	0.00328887778599641	8.293669	0.6028695	5	261	0.0025	0.01915709	4	7	7	IL18,NOD2,S100A8,S100A9
Undetected: Increased with HAART	50kb	GO Biological Process	GO:0033631	cell-cell adhesion mediated by integrin	81	0.0004105983	1	0.00339405742676056	8.199422	0.6097991	5	264	0.0025	0.01893939	2	6	6	FER,ITGA5
Undetected: Increased with HAART	50kb	GO Biological Process	GO:0030210	heparin biosynthetic process	81	0.0004105983	1	0.00339405742676056	8.199422	0.6097991	5	264	0.0025	0.01893939	2	7	7	CSGALNACT1,NDST1
Undetected: Increased with HAART	50kb	GO Biological Process	GO:0032725	positive regulation of granulocyte macrophage colony-stimulating factor production	83	0.0004321891	1	0.00349551563465517	8.107294	0.6167286	5	267	0.0025	0.01872659	4	6	6	IL12B,IL18,IL1B,IL23R
Undetected: Increased with HAART	50kb	GO Biological Process	GO:0002706	regulation of lymphocyte mediated immunity	85	0.0004557016	1	0.00359881516094276	2.218173	10.36889	23	4489	0.0115	0.005123636	15	94	94	ABCB9,B2M,CRTAM,FOXJ1,HLA-E,HPX,IL10,IL12B,IL1B,IL23R,IL4,NOD2,TAP1,TAP2,TRAF2
Undetected: Decreased with HAART	50kb	Human Phenotype	HP:0002077	Migraine with aura	3	0.0000000000000000000009046316	0.000000000000000005559866	0.00000000000000000001709712416621	32.88072	0.5474332	18	237	0.009	0.07594937	1	6	6	TNF
Undetected: Decreased with HAART	50kb	Human Phenotype	HP:0002018	Nausea	4	0.00000000000000001806123	0.0000000000001110043	0.000000000000000202041705324324	18.8686	0.9539659	18	413	0.009	0.04358354	1	12	12	TNF
Undetected: Decreased with HAART	50kb	Human Phenotype	HP:0002843	Abnormality of T cells	5	0.00000000007713891	0.0000004740957	0.000000000337860262952381	6.244175	3.363134	21	1456	0.0105	0.01442308	9	37	37	CASP10,CASP8,CD247,CD40LG,CIITA,EPG5,IL2RA,IL7R,PNP
Undetected: Decreased with HAART	50kb	Human Phenotype	HP:0002076	Migraine	6	0.0000000005861538	0.000003602501	0.000000002246380165	4.051293	7.158209	29	3099	0.0145	0.009357857	7	67	67	GNAQ,RPL5,RPS26,SH2B3,TGFBR2,TNF,TNFRSF1A
Undetected: Decreased with HAART	50kb	Human Phenotype	HP:0002315	Headache	7	0.000000001253146	0.000007701835	0.00000000461456520818505	3.611508	8.860565	32	3836	0.016	0.008342023	9	83	90	CCM2,GNAQ,RPL5,RPS26,SH2B3,TGFB1,TGFBR2,TNF,TNFRSF1A
Undetected: Decreased with HAART	50kb	Human Phenotype	HP:0011840	Abnormality of T cell physiology	10	0.000000003248929	0.00001996792	0.0000000113387311720067	7.524846	1.993396	15	863	0.0075	0.01738123	6	21	21	CASP10,CASP8,CD40LG,CIITA,EPG5,PNP
Undetected: Decreased with HAART	50kb	Human Phenotype	HP:0003496	Increased IgM level	11	0.000000004236587	0.00002603806	0.0000000144680145156766	11.81693	0.9308675	11	403	0.0055	0.02729529	2	10	10	CASP10,CD40LG
Undetected: Decreased with HAART	50kb	Human Phenotype	HP:0011839	Abnormality of T cell number	13	0.00000003250326	0.000199765	0.0000000984853536896047	7.585018	1.713905	13	742	0.0065	0.01752022	5	20	20	CASP10,CD247,EPG5,IL2RA,IL7R
Undetected: Decreased with HAART	50kb	Human Phenotype	HP:0001899	Increased hematocrit	14	0.00000004027482	0.000247529	0.000000120707805923244	16.65113	0.4804477	8	208	0.004	0.03846154	2	5	5	EGLN1,SH2B3
Undetected: Decreased with HAART	50kb	Human Phenotype	HP:0001900	Increased hemoglobin	15	0.0000001413106	0.0008684949	0.000000385299455467721	14.13647	0.565912	8	245	0.004	0.03265306	2	6	6	EGLN1,SH2B3
Undetected: Decreased with HAART	50kb	Human Phenotype	HP:0001904	Autoimmune neutropenia	17	0.0000002851497	0.00175253	0.000000749831390279543	16.65113	0.4203918	7	182	0.0035	0.03846154	2	5	5	CASP10,PNP
Undetected: Decreased with HAART	50kb	Human Phenotype	HP:0001890	Autoimmune hemolytic anemia	20	0.0000006505737	0.003998426	0.00000163393479629854	9.526566	0.9447266	9	409	0.0045	0.02200489	4	10	10	CASP10,CD247,PNP,STIM1
Undetected: Decreased with HAART	50kb	Human Phenotype	HP:0002733	Abnormality of the lymph nodes	33	0.000001814445	0.01115158	0.00000430371796848137	2.815148	9.946192	28	4306	0.014	0.006502555	14	97	97	ASCC1,CASP10,CASP8,CD40LG,DLEC1,IL2RA,IL7R,IRF8,PNP,STIM1,TGFBR2,TNFRSF1A,TNFSF12,XIAP
Undetected: Decreased with HAART	50kb	Human Phenotype	HP:0001881	Abnormality of leukocytes	39	0.000006541828	0.04020607	0.0000144408672490667	1.870311	31.54555	59	13657	0.0295	0.004320129	34	320	320	ARHGAP31,BAG3,BCL2,BCR,CASP10,CASP8,CD247,CD40LG,CIITA,CXCR4,EPG5,FES,FHL2,IL2RA,IL7R,ITGB2,LPP,LRRC8A,LYL1,NEXN,PLN,PNP,RAC2,RARA,RB1,RBM8A,RPL5,RPS26,SH2B3,TNFRSF1A,TNFSF12,VCL,VPS45,XIAP
Undetected: Decreased with HAART	50kb	Human Phenotype	HP:0009935	Aplasia/Hypoplasia of the nasal septum	40	0.000006631425	0.04075674	0.000014630846521855	8.426852	0.9493463	8	411	0.004	0.01946472	3	5	5	FLNB,PTCH1,TGIF1
Undetected: Decreased with HAART	50kb	Human Phenotype	HP:0002963	Abnormal delayed hypersensitivity skin test	41	0.000009659435	0.05936689	0.0000208774942375979	7.998697	1.000163	8	433	0.004	0.01847575	3	11	11	CASP10,CIITA,EPG5
Undetected: Decreased with HAART	50kb	Human Phenotype	HP:0000006	Autosomal dominant inheritance	43	0.00001067578	0.06561334	0.0000229543134649351	1.393411	123.4381	172	53440	0.086	0.003218563	97	1108	1109	AAGAB,ACTN1,ACVR1,AFF1,ANKH,ANKRD11,ARHGAP31,ARID1A,ATXN2,AXIN1,AXIN2,BAG3,BEAN1,CALM3,CASP10,CASP8,CCM2,CD247,CD4,CD82,CHMP4B,CHRNE,CIITA,CREBBP,CSNK1D,CXCR4,DIAPH3,DLEC1,DNM2,DPAGT1,EDARADD,EDN3,EGLN1,EPHX1,FES,FLNB,FOXP1,GATA3,GATA6,GLUD1,GNAQ,GP1BA,HR,HSD11B1,IL31RA,INF2,ITGA2,ITM2B,KLF11,KLHL3,LMNA,LPP,LRRC8A,LRRK2,LYL1,MAF,MAP3K1,NCOA4,NEXN,NOTCH2,NR3C2,OGG1,PLN,PRNP,PTCH1,RAB7A,RARA,RB1,RN…
Undetected: Decreased with HAART	50kb	Human Phenotype	HP:0002664	Neoplasm	44	0.00001071262	0.06583976	0.0000230096181525688	1.663139	48.70308	81	21085	0.0405	0.003841594	37	455	456	AAGAB,ASCC1,ASPSCR1,AXIN1,AXIN2,BCL2,BCR,CASP10,CASP8,CREB1,CREBBP,DLEC1,EDN3,EPHX1,FES,FOXO1,GNAQ,IRF1,KAT6B,LMNA,LPP,LYL1,MAP3K1,NCOA4,OGG1,PNP,PTCH1,RARA,RB1,RPL5,RPS26,SH2B3,SH3BP2,TGFBR2,TNF,TNFSF12,XIAP
Undetected: Decreased with HAART	50kb	Human Phenotype	HP:0001973	Autoimmune thrombocytopenia	47	0.00001358657	0.08350306	0.0000289125003753213	9.267604	0.7553193	7	327	0.0035	0.02140673	2	8	8	CASP10,PNP
Undetected: Decreased with HAART	50kb	Human Phenotype	HP:0003261	Increased IgA level	48	0.0000138161	0.08491375	0.0000293858365364851	11.91549	0.5035462	6	218	0.003	0.02752294	1	5	5	CASP10
Undetected: Decreased with HAART	50kb	Human Phenotype	HP:0003493	Antinuclear antibody positivity	49	0.00001610075	0.09895521	0.0000340178684277693	11.59633	0.5174053	6	224	0.003	0.02678571	1	5	5	CASP10
Undetected: Decreased with HAART	50kb	Human Phenotype	HP:0001238	Slender finger	52	0.00001974183	0.1213333	0.0000413938370668693	3.383817	5.023913	17	2175	0.0085	0.007816092	8	47	47	FLNB,LFNG,PTCH1,SKI,SLC9A6,SMAD3,TGFBR1,TGFBR2
Undetected: Decreased with HAART	50kb	Human Phenotype	HP:0010702	Hypergammaglobulinemia	53	0.00002309502	0.141942	0.0000480111942641889	4.482445	2.67711	12	1159	0.006	0.01035375	3	26	26	CASP10,CD40LG,VPS45
Undetected: Decreased with HAART	50kb	Human Phenotype	HP:0005815	Supernumerary ribs	54	0.00002470664	0.151847	0.0000512328571943888	6.050257	1.48754	9	644	0.0045	0.01397516	5	10	10	ANKRD11,PTCH1,RBM8A,RUNX2,SKI
Undetected: Decreased with HAART	50kb	Human Phenotype	HP:0000419	Abnormality of the nasal septum	55	0.00003314526	0.2037108	0.000067948603833581	5.824164	1.545286	9	669	0.0045	0.01345291	4	9	9	CREBBP,FLNB,PTCH1,TGIF1
Undetected: Decreased with HAART	50kb	Human Phenotype	HP:0009144	Supernumerary bones of the axial skeleton	57	0.00003973477	0.2442099	0.0000809361284596457	5.688125	1.582244	9	685	0.0045	0.01313869	5	11	11	ANKRD11,PTCH1,RBM8A,RUNX2,SKI
Undetected: Decreased with HAART	50kb	Human Phenotype	HP:0005372	Abnormality of B cell physiology	58	0.00004514701	0.2774735	0.0000915997423480392	2.549769	9.412618	24	4075	0.012	0.005889571	13	99	99	CASP10,CASP8,CD40LG,CIITA,CXCR4,EPG5,IL2RA,LRRC8A,PNP,RBM8A,TNFSF12,VPS45,XIAP
Undetected: Decreased with HAART	50kb	Human Phenotype	HP:0002013	Vomiting	59	0.00004829633	0.2968292	0.0000976066942724609	2.431663	10.69227	26	4629	0.013	0.005616764	6	106	106	ACSF3,NDUFV2,NR3C2,SCNN1A,ST3GAL5,TNF
Undetected: Decreased with HAART	50kb	Human Phenotype	HP:0001428	Somatic mutation	60	0.00005099082	0.3133896	0.000102601363140496	2.813971	7.107393	20	3077	0.01	0.006499838	11	58	58	ASCC1,ASPSCR1,AXIN1,BCL2,BCR,CASP10,CASP8,CREB1,IRF1,RB1,SH2B3
Undetected: Decreased with HAART	50kb	Human Phenotype	HP:0005368	Abnormality of humoral immunity	61	0.00005621347	0.345488	0.000112345510540802	2.458709	10.16794	25	4402	0.0125	0.005679237	12	110	110	CASP10,CD40LG,CIITA,CXCR4,EPG5,IL2RA,LMNA,LRRC8A,RBM8A,TNFSF12,VPS45,XIAP
Undetected: Decreased with HAART	50kb	Human Phenotype	HP:0004332	Abnormality of lymphocytes	62	0.00005941095	0.3651397	0.000118449866112717	2.273625	12.75496	29	5522	0.0145	0.00525172	15	128	128	CASP10,CASP8,CD247,CD40LG,CIITA,CXCR4,EPG5,IL2RA,IL7R,LRRC8A,PNP,RBM8A,TNFSF12,VPS45,XIAP
Undetected: Decreased with HAART	50kb	Human Phenotype	HP:0008070	Sparse hair	63	0.00005987126	0.3679688	0.000119252716621752	2.780536	7.192857	20	3114	0.01	0.006422608	8	71	71	ARID1A,AXIN2,EDARADD,HR,KAT6B,LMNA,MAP3K1,ST14
Undetected: Decreased with HAART	50kb	Human Phenotype	HP:0002846	Abnormality of B cells	64	0.00006244676	0.3837978	0.000124143678981748	2.49587	9.615884	24	4163	0.012	0.005765073	13	100	100	CASP10,CASP8,CD40LG,CIITA,CXCR4,EPG5,IL2RA,LRRC8A,PNP,RBM8A,TNFSF12,VPS45,XIAP
Undetected: Decreased with HAART	50kb	Human Phenotype	HP:0010280	Stomatitis	67	0.00006896454	0.4238561	0.000136250229622912	8.926381	0.6721649	6	291	0.003	0.02061856	2	7	7	CD40LG,ORAI1
Undetected: Decreased with HAART	50kb	Human Phenotype	HP:0001891	Iron deficiency anemia	68	0.00007027404	0.4319042	0.00013863882343184	8.895812	0.6744747	6	292	0.003	0.02054795	1	6	6	CASP10
Undetected: Decreased with HAART	50kb	Human Phenotype	HP:0000613	Photophobia	70	0.00007578801	0.4657931	0.000149232432630828	2.319725	11.63931	27	5039	0.0135	0.005358206	4	127	127	SAG,SEMA4A,ST14,TNF
Undetected: Decreased with HAART	50kb	Human Phenotype	HP:0001901	Polycythemia	71	0.0000783664	0.4816399	0.000154162799239544	5.940714	1.34664	8	583	0.004	0.01372213	2	15	15	EGLN1,SH2B3
Undetected: Decreased with HAART	50kb	Human Phenotype	HP:0001875	Neutropenia	72	0.00007980032	0.4904528	0.00015690903775772	3.293074	4.555014	15	1972	0.0075	0.007606491	6	52	52	CASP10,CD40LG,CIITA,CXCR4,PNP,VPS45
Undetected: Decreased with HAART	50kb	Human Phenotype	HP:0011357	Abnormality of hair density	73	0.00008745296	0.5374859	0.000171143168529551	2.702431	7.400743	20	3204	0.01	0.006242197	8	73	73	ARID1A,AXIN2,EDARADD,HR,KAT6B,LMNA,MAP3K1,ST14
Undetected: Decreased with HAART	50kb	Human Phenotype	HP:0005390	Recurrent opportunistic infections	75	0.0001116294	0.6860743	0.00021651081846298	10.87763	0.4596591	5	199	0.0025	0.02512563	2	7	7	IL7R,PNP
Undetected: Decreased with HAART	50kb	Human Phenotype	HP:0009099	Median cleft palate	76	0.0001173726	0.721372	0.000227224130682881	6.573767	1.064839	7	461	0.0035	0.01518438	2	5	5	PTCH1,TGIF1
Undetected: Decreased with HAART	50kb	Human Phenotype	HP:0012115	Hepatitis	77	0.0001185622	0.7286833	0.000229312591495327	4.059867	2.709448	11	1173	0.0055	0.009377664	5	29	29	AXIN1,CASP8,CD40LG,CIITA,XIAP
Undetected: Decreased with HAART	50kb	Human Phenotype	HP:0009771	Osteolytic defects of the phalanges of the hand	78	0.0001205283	0.7407669	0.000232788909799347	6.54537	1.069458	7	463	0.0035	0.01511879	3	11	11	FAM134B,LMNA,NOTCH2
Undetected: Decreased with HAART	50kb	Human Phenotype	HP:0001880	Eosinophilia	79	0.0001233253	0.7579573	0.00023807995181903	5.559287	1.439033	8	623	0.004	0.01284109	3	16	16	CASP10,CD247,RBM8A
Undetected: Decreased with HAART	50kb	Human Phenotype	HP:0010975	Abnormality of B cell number	80	0.0001323508	0.813428	0.000255027914897579	7.919442	0.7576291	6	328	0.003	0.01829268	1	8	8	CASP10
Undetected: Decreased with HAART	50kb	Human Phenotype	HP:0012126	Stomach cancer	81	0.0001338475	0.8226267	0.000257552209437471	6.434196	1.087937	7	471	0.0035	0.014862	2	9	9	CASP10,IRF1
Undetected: Decreased with HAART	50kb	Human Phenotype	HP:0001658	Myocardial infarction	85	0.0002169507	1	0.000409092914487472	5.94217	1.178021	7	510	0.0035	0.01372549	2	11	11	LMNA,SH2B3
Undetected: Decreased with HAART	50kb	Human Phenotype	HP:0001662	Bradycardia	86	0.0002312354	1	0.00043523570741246	4.494078	2.002636	9	867	0.0045	0.01038062	3	19	19	BRAT1,GLUL,LMNA
Undetected: Decreased with HAART	50kb	Human Phenotype	HP:0001974	Leukocytosis	87	0.0002364881	1	0.000444523149000908	3.743887	2.938123	11	1272	0.0055	0.008647799	5	28	28	CASP10,CD247,ITGB2,RBM8A,TNFRSF1A
Undetected: Decreased with HAART	50kb	Human Phenotype	HP:0010701	Abnormal immunoglobulin level	88	0.0002364919	1	0.000444523149000908	2.379922	9.243999	22	4002	0.011	0.005497251	11	97	97	CASP10,CD40LG,CIITA,CXCR4,EPG5,IL2RA,LRRC8A,RBM8A,TNFSF12,VPS45,XIAP
Undetected: Decreased with HAART	50kb	Human Phenotype	HP:0001879	Abnormality of eosinophils	89	0.0002451033	1	0.000459665862573629	5.019472	1.593793	8	690	0.004	0.0115942	3	18	18	CASP10,CD247,RBM8A
Undetected: Decreased with HAART	50kb	Human Phenotype	HP:0003758	Reduced subcutaneous adipose tissue	90	0.0002582825	1	0.000482632626410835	5.772393	1.212669	7	525	0.0035	0.01333333	2	11	11	LMNA,SKI
Undetected: Decreased with HAART	50kb	Human Phenotype	HP:0005108	Abnormality of the intervertebral disk	91	0.0003256684	1	0.00060237874155496	4.286431	2.099649	9	909	0.0045	0.00990099	4	16	16	ANKH,ARID1A,LFNG,SMAD3
Undetected: Decreased with HAART	50kb	Human Phenotype	HP:0003458	EMG: myopathic abnormalities	92	0.0003257124	1	0.00060237874155496	3.900266	2.563928	10	1110	0.005	0.009009009	4	24	24	BAG3,DYSF,LMNA,TK2
Undetected: Decreased with HAART	50kb	Human Phenotype	HP:0002716	Lymphadenopathy	93	0.0003289952	1	0.000607635489870594	2.321904	9.474984	22	4102	0.011	0.005363237	12	91	91	ASCC1,CASP10,CASP8,DLEC1,IL2RA,IL7R,IRF8,STIM1,TGFBR2,TNFRSF1A,TNFSF12,XIAP
Undetected: Decreased with HAART	50kb	Human Phenotype	HP:0001724	Aortic dilatation	95	0.0004015118	1	0.000734360291736633	3.106006	4.185439	13	1812	0.0065	0.007174393	6	33	33	FLNB,LMNA,SKI,SMAD3,TGFBR1,TGFBR2
Undetected: Decreased with HAART	50kb	Human Phenotype	HP:0002014	Diarrhea	96	0.0004140616	1	0.000755644163315697	2.113834	12.29992	26	5325	0.013	0.004882629	13	126	126	ACSF3,CASP8,CD247,CD40LG,CIITA,CPT1A,EDN3,IL2RA,IL7R,ITGA6,NR3C2,SCNN1A,SPINT2
Undetected: Decreased with HAART	50kb	Human Phenotype	HP:0001878	Hemolytic anemia	97	0.0004900248	1	0.000888787312532866	2.574257	6.603847	17	2859	0.0085	0.005946135	7	69	69	CASP10,CD247,CD40LG,GP1BA,PNP,STIM1,TNFSF12
Undetected: Decreased with HAART	50kb	Human Phenotype	HP:0003236	Elevated serum creatine phosphokinase	98	0.0005090378	1	0.000920851160052448	2.157904	11.1219	24	4815	0.012	0.004984424	13	106	106	BAG3,CPT1A,DPM2,DYSF,ISCU,LDHA,LMNA,PGM1,PLEKHG5,SCN4A,STIM1,SYNE1,TK2
Undetected: Decreased with HAART	50kb	Human Phenotype	HP:0003551	Difficulty climbing stairs	99	0.0005482434	1	0.000987458412793734	4.440303	1.801679	8	780	0.004	0.01025641	3	13	13	DYSF,LMNA,PLEKHG5
Undetected: Decreased with HAART	50kb	Human Phenotype	HP:0005403	T lymphocytopenia	111	0.000639771	1	0.00114236935677308	4.951808	1.413625	7	612	0.0035	0.01143791	4	17	17	CD247,EPG5,IL2RA,IL7R
Undetected: Decreased with HAART	50kb	Human Phenotype	HP:0011122	Abnormality of skin physiology	112	0.0006620139	1	0.00117954177016789	1.795381	20.60844	37	8922	0.0185	0.004147052	16	204	204	CASP8,CIITA,CXCR4,EDARADD,EPG5,EPHX1,GATA3,GLUL,H6PD,IL17RA,IL31RA,IL7R,RBM8A,SH2B3,TNFRSF1A,ZNF750
Undetected: Decreased with HAART	50kb	Human Phenotype	HP:0008866	Failure to thrive secondary to recurrent infections	113	0.0006726641	1	0.00119697193030954	10.30785	0.3880539	4	168	0.002	0.02380952	1	6	6	IL7R
Undetected: Decreased with HAART	50kb	Human Phenotype	HP:0005379	Severe T lymphocytopenia	113	0.0006726641	1	0.00119697193030954	10.30785	0.3880539	4	168	0.002	0.02380952	1	6	6	IL7R
Undetected: Decreased with HAART	50kb	Human Phenotype	HP:0004377	Hematological neoplasm	117	0.0007903275	1	0.00139435870524297	1.91167	15.69309	30	6794	0.015	0.004415661	15	160	160	AAGAB,BCL2,BCR,CASP10,FES,LPP,LYL1,PNP,RARA,RB1,RPL5,RPS26,SH2B3,TNFSF12,XIAP
Undetected: Decreased with HAART	50kb	Human Phenotype	HP:0005116	Arterial tortuosity	118	0.0008695819	1	0.0015302718894983	6.937973	0.7206716	5	312	0.0025	0.01602564	3	8	8	SMAD3,TGFBR1,TGFBR2
Undetected: Decreased with HAART	50kb	Human Phenotype	HP:0012378	Fatigue	119	0.0009073281	1	0.00159601827705057	6.871897	0.7276011	5	315	0.0025	0.01587302	2	9	9	PGM1,SH2B3
Undetected: Decreased with HAART	50kb	Human Phenotype	HP:0001842	Acroosteolysis (feet)	120	0.0009815224	1	0.00172067819296908	9.310312	0.4296312	4	186	0.002	0.02150538	2	5	5	LMNA,NOTCH2
Undetected: Increased with HAART	50kb	Human Phenotype	HP:0001056	Milia	15	0.000000229816	0.001412449	0.0000128341292380952	7.068237	1.697736	12	735	0.006	0.01632653	3	12	12	CYLD,LAMB3,PTCH1
Undetected: Increased with HAART	50kb	Human Phenotype	HP:0010044	Short 4th metacarpal	17	0.0000003392579	0.002085079	0.0000169304128606383	12.59431	0.6352073	8	275	0.004	0.02909091	3	4	5	GLI3,LBR,PTCH1
Undetected: Increased with HAART	50kb	Human Phenotype	HP:0002937	Hemivertebrae	20	0.000000996096	0.006122006	0.0000420962732972973	6.140844	1.954129	12	846	0.006	0.0141844	7	18	18	CHD7,FGFR1,GLI3,PTCH1,RAD21,ROR2,WNT7A
Undetected: Increased with HAART	50kb	Human Phenotype	HP:0010662	Abnormality of the diencephalon	21	0.00000112107	0.006890096	0.0000457299075652174	8.916168	1.009402	9	437	0.0045	0.02059497	4	9	9	GLI3,NDP,PTCH1,TRH
Undetected: Increased with HAART	50kb	Human Phenotype	HP:0009748	Large earlobe	29	0.000004873179	0.02995056	0.000136886722688623	7.435812	1.210359	9	524	0.0045	0.01717557	2	12	12	PTCH1,ZEB2
Undetected: Increased with HAART	50kb	Human Phenotype	HP:0000871	Panhypopituitarism	30	0.000009840321	0.06047861	0.000239175885031088	9.744394	0.7183618	7	311	0.0035	0.02250804	2	5	5	GLI3,PTCH1
Undetected: Increased with HAART	50kb	Human Phenotype	HP:0008422	Vertebral wedging	31	0.00001211891	0.07448282	0.000276624171067961	12.1952	0.491997	6	213	0.003	0.02816901	1	5	5	PTCH1
Undetected: Increased with HAART	50kb	Human Phenotype	HP:0010012	Abnormality of the 4th metacarpal	32	0.00001273156	0.07824817	0.000283050938199052	7.696524	1.03943	8	450	0.004	0.01777778	3	6	7	GLI3,LBR,PTCH1
Undetected: Increased with HAART	50kb	Human Phenotype	HP:0100544	Neoplasm of the heart	33	0.00001530771	0.09408119	0.00032492519280543	11.7008	0.5127856	6	222	0.003	0.02702703	1	5	5	PTCH1
Undetected: Increased with HAART	50kb	Human Phenotype	HP:0100612	Odontogenic neoplasm	35	0.00002107647	0.129536	0.00041252536725	11.05352	0.5428136	6	235	0.003	0.02553191	1	5	5	PTCH1
Undetected: Increased with HAART	50kb	Human Phenotype	HP:0200021	Down-sloping shoulders	36	0.00002366535	0.1454472	0.000447637729233871	7.053841	1.134134	8	491	0.004	0.01629328	3	8	8	CHD7,PTCH1,TRPV4
Undetected: Increased with HAART	50kb	Human Phenotype	HP:0002257	Chronic rhinitis	38	0.00003625856	0.2228451	0.000600374661830986	10.02925	0.5982498	6	259	0.003	0.02316602	1	7	7	DNAI2
Undetected: Increased with HAART	50kb	Human Phenotype	HP:0010758	Abnormality of the premaxilla	41	0.00004796022	0.2947635	0.000740070368486842	7.595254	0.9216281	7	399	0.0035	0.01754386	2	5	5	NFIX,PTCH1
Undetected: Increased with HAART	50kb	Human Phenotype	HP:0004395	Malnutrition	42	0.00005026126	0.3089057	0.000755690931602564	7.538573	0.9285577	7	402	0.0035	0.01741294	3	8	8	ALDOB,SLC7A7,TYMP
Undetected: Increased with HAART	50kb	Human Phenotype	HP:0004370	Abnormality of temperature regulation	46	0.00007043179	0.4328738	0.000949412433591954	2.215606	13.54031	30	5862	0.015	0.005117707	23	133	133	ADAMTS13,AK2,AVPR2,CHRNA1,COL1A1,DDC,HBB,LBR,LIPA,MEFV,NFKBIA,NGF,NLRP3,NOD2,NOTCH3,PSTPIP1,RAB27A,SCN4A,STAT1,STX11,TCIRG1,TNFRSF1A,WT1
Undetected: Increased with HAART	50kb	Human Phenotype	HP:0010660	Abnormal hand bone ossification	48	0.0000890653	0.5473953	0.0011101758969657	5.113341	1.760102	9	762	0.0045	0.01181102	4	16	16	DDR2,PTCH1,PTH1R,TRPV4
Undetected: Increased with HAART	50kb	Human Phenotype	HP:0000590	Progressive external ophthalmoplegia	49	0.0001054128	0.6478671	0.00126145776734694	6.68986	1.04636	7	453	0.0035	0.01545254	3	9	9	C10orf2,MGME1,TYMP
Undetected: Increased with HAART	50kb	Human Phenotype	HP:0009099	Median cleft palate	52	0.0001173726	0.721372	0.00136624036377171	6.573767	1.064839	7	461	0.0035	0.01518438	2	5	5	LBR,PTCH1
Undetected: Increased with HAART	50kb	Human Phenotype	HP:0003548	Subsarcolemmal accumulations of abnormally shaped mitochondria	53	0.0001177608	0.7237579	0.00136736612079208	8.09214	0.7414602	6	321	0.003	0.01869159	2	5	5	C10orf2,TYMP
Undetected: Increased with HAART	50kb	Human Phenotype	HP:0003689	Multiple mitochondrial DNA deletions	54	0.0001531736	0.9414049	0.00167568315407925	7.707944	0.7784177	6	337	0.003	0.01780415	2	6	6	C10orf2,TYMP
Undetected: Increased with HAART	50kb	Human Phenotype	HP:0011420	Death	55	0.0001869585	1	0.0019345250030837	2.229827	11.6601	26	5048	0.013	0.005150555	14	112	112	AARS2,CACNA1C,CALM2,GLI3,LAMB3,LBR,LIPA,MYLK2,NFIX,PEX16,PTH1R,RAB27A,SCO2,TYMP
Undetected: Increased with HAART	50kb	Human Phenotype	HP:0100649	Neoplasm of the oral cavity	56	0.0002093634	1	0.00206971256218487	5.97733	1.171091	7	507	0.0035	0.01380671	2	11	11	PTCH1,SOX10
Undetected: Increased with HAART	50kb	Human Phenotype	HP:0002885	Medulloblastoma	57	0.0003337376	1	0.00292628613383178	5.530121	1.265795	7	548	0.0035	0.01277372	2	12	12	DICER1,PTCH1
Undetected: Increased with HAART	50kb	Human Phenotype	HP:0011125	Abnormality of dermal melanosomes	58	0.0003633858	1	0.00311066202153285	8.422753	0.5936301	5	257	0.0025	0.01945525	1	7	7	RAB27A
Undetected: Increased with HAART	50kb	Human Phenotype	HP:0009141	Depletion of mitochondrial DNA in muscle tissue	61	0.0004126686	1	0.00339766331859649	6.397973	0.937797	6	406	0.003	0.01477833	2	7	7	C10orf2,TYMP
Undetected: Increased with HAART	50kb	Human Phenotype	HP:0002681	Deformed sella turcica	62	0.0004180308	1	0.00341040431791304	6.382253	0.9401069	6	407	0.003	0.01474201	1	10	10	PTCH1
Undetected: Increased with HAART	50kb	Human Phenotype	HP:0009935	Aplasia/Hypoplasia of the nasal septum	63	0.0004400252	1	0.00354058012555746	6.320139	0.9493463	6	411	0.003	0.01459854	1	5	5	PTCH1
Undetected: Increased with HAART	50kb	Human Phenotype	HP:0200097	Oral mucusa blisters	64	0.0004622938	1	0.00362523455926544	7.987629	0.625968	5	271	0.0025	0.01845018	1	5	5	LAMB3
Undetected: Increased with HAART	50kb	Human Phenotype	HP:0100640	Laryngeal cyst	64	0.0004622938	1	0.00362523455926544	7.987629	0.625968	5	271	0.0025	0.01845018	1	5	5	LAMB3
Undetected: Increased with HAART	50kb	Human Phenotype	HP:0006089	Palmar hyperhidrosis	64	0.0004622938	1	0.00362523455926544	7.987629	0.625968	5	271	0.0025	0.01845018	1	5	5	LAMB3
Undetected: Increased with HAART	50kb	Human Phenotype	HP:0009908	Anterior creases of earlobe	67	0.000462911	1	0.00362523455926544	6.259222	0.9585856	6	415	0.003	0.01445783	1	7	7	PTCH1
Undetected: Increased with HAART	50kb	Human Phenotype	HP:0002948	Vertebral fusion	68	0.0005852574	1	0.00433719188530806	3.613769	2.767194	10	1198	0.005	0.008347245	5	27	27	CHRNA1,IL1RN,MEOX1,PTCH1,ROR2
Undetected: Increased with HAART	50kb	Human Phenotype	HP:0003341	Junctional split	69	0.0005987393	1	0.00439866921314554	7.542326	0.6629255	5	287	0.0025	0.0174216	1	5	5	LAMB3
Undetected: Increased with HAART	50kb	Human Phenotype	HP:0001539	Omphalocele	70	0.0006116415	1	0.00446222438024883	2.966834	4.381776	13	1897	0.0065	0.006852926	8	35	35	AXIN1,BHLHA9,CHD7,COL11A2,FGFR1,LBR,NFIX,PTCH1
Undetected: Increased with HAART	50kb	Human Phenotype	HP:0000283	Broad face	71	0.000650201	1	0.00466014109801527	5.863605	1.023261	6	443	0.003	0.01354402	1	7	7	PTCH1
Undetected: Increased with HAART	50kb	Human Phenotype	HP:0001944	Dehydration	72	0.0006592804	1	0.0047001282012158	2.806025	4.989265	14	2160	0.007	0.006481481	8	47	47	AK2,AVPR2,LAMB3,NLRP3,NR3C2,SCNN1A,SCNN1B,SLC26A3
Undetected: Increased with HAART	50kb	Human Phenotype	HP:0005469	Flat occiput	73	0.0006964818	1	0.0048983450131934	4.880043	1.434414	7	621	0.0035	0.01127214	2	16	16	PTCH1,VDR
Undetected: Increased with HAART	50kb	Human Phenotype	HP:0003251	Male infertility	74	0.0007721156	1	0.00531864064552129	5.671566	1.057909	6	458	0.003	0.01310044	1	11	11	DNAI2
Undetected: Increased with HAART	50kb	Human Phenotype	HP:0004326	Cachexia	75	0.0008210865	1	0.00556606469869942	7.028076	0.7114322	5	308	0.0025	0.01623377	1	5	5	TYMP
Undetected: Increased with HAART	50kb	Human Phenotype	HP:0005616	Accelerated skeletal maturation	76	0.0008337136	1	0.00562726690302158	3.21121	3.4255	11	1483	0.0055	0.007417397	6	31	31	AGPAT2,ALMS1,GLI3,NFIX,PTCH1,PTH1R
Undetected: Increased with HAART	50kb	Human Phenotype	HP:0002110	Bronchiectasis	77	0.0009178898	1	0.00603056169719888	3.172701	3.467077	11	1501	0.0055	0.007328448	5	32	32	DNAI2,SCNN1A,SCNN1B,TAP1,TAP2
Undetected: Decreased with HAART	50kb	InterPro	IPR021184	Tumour necrosis factor, conserved site	1	0.000000000000000000000000000000000001205178	0.00000000000000000000000000000001135519	0.00000000000000000000000000000000007794112096875	33.46837	0.9262478	31	401	0.0155	0.07730673	7	13	13	CD40LG,LTB,TNF,TNFSF12,TNFSF12-TNFSF13,TNFSF13,TNFSF8
Undetected: Decreased with HAART	50kb	InterPro	IPR006052	Tumour necrosis factor domain	3	0.0000000000000000000000000000002395545	0.000000000000000000000000002257082	0.0000000000000000000000000000118037628035714	22.55599	1.374358	31	595	0.0155	0.05210084	7	19	19	CD40LG,LTB,TNF,TNFSF12,TNFSF12-TNFSF13,TNFSF13,TNFSF8
Undetected: Decreased with HAART	50kb	InterPro	IPR006053	Tumour necrosis factor	4	0.000000000000000000000000000002203661	0.00000000000000000000000002076289	0.0000000000000000000000000001016136917	44.0592	0.5220249	23	226	0.0115	0.1017699	2	6	6	LTB,TNF
Undetected: Decreased with HAART	50kb	InterPro	IPR008983	Tumour necrosis factor-like domain	7	0.0000000000000000230859	0.0000000000002175153	0.000000000000000256861666935484	6.871897	4.802168	33	2079	0.0165	0.01587302	9	53	53	C1QTNF1,CD40LG,EMILIN1,LTB,TNF,TNFSF12,TNFSF12-TNFSF13,TNFSF13,TNFSF8
Undetected: Decreased with HAART	50kb	InterPro	IPR006581	VPS10	9	0.000000000000004746537	0.00000000004472187	0.0000000000000387352062913386	27.18881	0.4781379	13	207	0.0065	0.06280193	1	5	5	SORL1
Undetected: Decreased with HAART	50kb	InterPro	IPR000980	SH2 domain	10	0.0000000003894733	0.000003669617	0.00000000152799051061611	3.255737	11.97886	39	5186	0.0195	0.007520247	19	107	107	CISH,FES,FGR,GRAP2,INPP5D,JAK1,LCP2,MATK,NCK2,RIN1,SH2B3,SH3BP2,SLA,SOCS2,SRMS,STAP1,STAT5A,TXK,VAV3
Undetected: Decreased with HAART	50kb	InterPro	IPR003350	Homeodomain protein CUT	11	0.0000000004560071	0.000004296499	0.00000000176724099897004	10.88604	1.19419	13	517	0.0065	0.02514507	1	7	7	SATB1
Undetected: Decreased with HAART	50kb	InterPro	IPR013568	SEFIR	12	0.0000000007603216	0.00000716375	0.00000000286609390018215	16.78021	0.59594	10	258	0.005	0.03875969	3	6	6	IL17RA,IL17RE,TRAF3IP2
Undetected: Decreased with HAART	50kb	InterPro	IPR011022	Arrestin C-terminal-like domain	13	0.000000001656199	0.00001560471	0.00000000600263367863398	12.94083	0.8500229	11	368	0.0055	0.0298913	4	9	9	ARRB1,ARRDC2,SAG,TXNIP
Undetected: Decreased with HAART	50kb	InterPro	IPR011021	Arrestin-like, N-terminal	13	0.000000001656199	0.00001560471	0.00000000600263367863398	12.94083	0.8500229	11	368	0.0055	0.0298913	4	9	9	ARRB1,ARRDC2,SAG,TXNIP
Undetected: Decreased with HAART	50kb	InterPro	IPR000033	LDLR class B repeat	17	0.00000001330392	0.0001253495	0.0000000422277031288344	8.192261	1.586863	13	687	0.0065	0.01892285	1	15	15	SORL1
Undetected: Decreased with HAART	50kb	InterPro	IPR023415	Low-density lipoprotein (LDL) receptor class A, conserved site	19	0.00000008464112	0.0007974886	0.000000240610986043956	5.103885	3.330796	17	1442	0.0085	0.01178918	2	39	39	SORL1,ST14
Undetected: Decreased with HAART	50kb	InterPro	IPR011600	Peptidase C14, caspase domain	24	0.0000003028897	0.002853827	0.000000790454267528373	7.730884	1.422864	11	616	0.0055	0.01785714	4	15	15	CASP10,CASP6,CASP8,MALT1
Undetected: Decreased with HAART	50kb	InterPro	IPR001309	Peptidase C14, ICE, catalytic subunit p20	24	0.0000003028897	0.002853827	0.000000790454267528373	7.730884	1.422864	11	616	0.0055	0.01785714	4	15	15	CASP10,CASP6,CASP8,MALT1
Undetected: Decreased with HAART	50kb	InterPro	IPR003096	Smooth muscle protein/calponin	30	0.0000005877596	0.005537871	0.00000148247226349787	9.644469	0.9331773	9	404	0.0045	0.02227723	4	11	11	ARHGEF6,LMO7,TAGLN2,VAV3
Undetected: Decreased with HAART	50kb	InterPro	IPR018184	Integrin alpha chain, C-terminal cytoplasmic region, conserved site	31	0.0000007705379	0.007260008	0.0000019120242014988	7.02393	1.566075	11	678	0.0055	0.01622419	6	16	16	ITGA2,ITGA4,ITGA5,ITGA6,ITGAE,ITGAM
Undetected: Decreased with HAART	50kb	InterPro	IPR013517	FG-GAP repeat	34	0.000001332935	0.01255891	0.00000321832470145773	7.516137	1.330471	10	576	0.005	0.01736111	5	15	15	ITGA2,ITGA4,ITGA5,ITGA6,ITGAM
Undetected: Decreased with HAART	50kb	InterPro	IPR013649	Integrin alpha-2	37	0.000001952492	0.01839638	0.00000461001961665716	6.375133	1.725454	11	747	0.0055	0.01472557	6	18	18	ITGA2,ITGA4,ITGA5,ITGA6,ITGAE,ITGAM
Undetected: Decreased with HAART	50kb	InterPro	IPR000413	Integrin alpha chain	37	0.000001952492	0.01839638	0.00000461001961665716	6.375133	1.725454	11	747	0.0055	0.01472557	6	18	18	ITGA2,ITGA4,ITGA5,ITGA6,ITGAE,ITGAM
Undetected: Decreased with HAART	50kb	InterPro	IPR017441	Protein kinase, ATP binding site	39	0.00000217048	0.02045026	0.00000510722951677089	1.807639	39.83097	72	17244	0.036	0.004175365	43	379	379	ACVR1,CAMK4,CDC42BPG,CDK13,CHUK,CSNK1D,CSNK1G2,DYRK2,EIF2AK1,ENSG00000134602,ENSG00000177453,FES,FGR,GSG2,HIPK2,JAK1,LIMK2,LRRK2,MAP2K1,MAP3K1,MAP3K5,MAPKAPK3,MATK,MKNK1,MKNK2,NUAK2,PIM1,PKN2,PRKCI,PRKCQ,PRKD3,PRKX,PTK2B,RPS6KB2,SNRK,SRMS,STK17B,STK24,STK38,TGFBR1,TGFBR2,TXK,WEE1
Undetected: Decreased with HAART	50kb	InterPro	IPR013787	S100/CaBP-9k-type, calcium binding, subdomain	40	0.000002246479	0.02116633	0.00000526824348725212	7.085589	1.411315	10	611	0.005	0.01636661	6	26	26	S100A10,S100A11,S100A4,S100A5,S100A6,S100B
Undetected: Decreased with HAART	50kb	InterPro	IPR013519	Integrin alpha beta-propellor	42	0.000002768278	0.02608272	0.00000641436139899273	6.144806	1.79013	11	775	0.0055	0.01419355	6	19	19	ITGA2,ITGA4,ITGA5,ITGA6,ITGAE,ITGAM
Undetected: Decreased with HAART	50kb	InterPro	IPR002172	Low-density lipoprotein (LDL) receptor class A repeat	43	0.000002831087	0.0266745	0.00000654629558268156	3.939937	4.31479	17	1868	0.0085	0.009100642	2	47	47	SORL1,ST14
Undetected: Decreased with HAART	50kb	InterPro	IPR002293	Amino acid/polyamine transporter I	44	0.000002899689	0.02732087	0.00000669744016238839	6.882822	1.452892	10	629	0.005	0.01589825	1	14	14	SLC7A6
Undetected: Decreased with HAART	50kb	InterPro	IPR000719	Protein kinase domain	47	0.000003106876	0.02927299	0.00000715999986859688	1.697293	50.07975	85	21681	0.0425	0.003920483	53	484	484	AAK1,ACVR1,CAMK4,CDC42BPG,CDK13,CHUK,CSNK1D,CSNK1G2,DDR1,DYRK2,EIF2AK1,ENSG00000134602,ENSG00000177453,ENSG00000182319,ERN1,FES,FGR,GSG2,HIPK2,IRAK2,JAK1,LIMK2,LRRK2,MAP2K1,MAP3K1,MAP3K5,MAPKAPK3,MATK,MKNK1,MKNK2,NEK9,NRBP2,NUAK2,PIM1,PKN2,PRKCI,PRKCQ,PRKD3,PRKX,PTK2B,RPS6KB2,SCYL1,SNRK,SRMS,STK17B,STK24,STK38,TGFBR1,TGFBR2,TRIB1,TRIB2,TXK,WEE1
Undetected: Decreased with HAART	50kb	InterPro	IPR001751	S100/Calbindin-D9k, conserved site	48	0.000003662096	0.03450427	0.00000838352618584071	6.701695	1.49216	10	646	0.005	0.01547988	6	25	25	S100A10,S100A11,S100A4,S100A5,S100A6,S100B
Undetected: Decreased with HAART	50kb	InterPro	IPR005301	Mob1/phocein	49	0.000004365031	0.04112732	0.00000985107050654308	8.926381	0.8962198	8	388	0.004	0.02061856	2	8	8	MOB3A,MOB3C
Undetected: Decreased with HAART	50kb	InterPro	IPR001849	Pleckstrin homology domain	50	0.000004601016	0.04335077	0.0000103610474559304	1.881484	31.88972	60	13806	0.03	0.004345937	35	281	281	ARHGAP15,ARHGAP27,ARHGEF2,ARHGEF6,BCR,CDC42BPG,CERK,CMIP,CYTH1,CYTH4,DEF6,DGKD,DNM2,DOCK11,DOCK9,DOK2,DOK4,ELMO2,MPRIP,NET1,OSBPL1A,PLEKHA2,PLEKHG5,PLEKHM1,PLEKHO1,PRKD3,RASA2,RASA3,RASGRF2,SH2B3,SH3BP2,SNTB1,STAP1,SYNGAP1,VAV3
Undetected: Decreased with HAART	50kb	InterPro	IPR013784	Carbohydrate-binding-like fold	51	0.000004797206	0.04519927	0.0000107852447767518	14.35125	0.4180819	6	181	0.003	0.03314917	2	7	7	FAM47E-STBD1,NOMO2
Undetected: Decreased with HAART	50kb	InterPro	IPR016129	Peptidase C14, ICE, catalytic subunit p20, active site	52	0.000006749057	0.06358962	0.0000148666029393294	8.406398	0.9516561	8	412	0.004	0.01941748	3	12	12	CASP10,CASP6,CASP8
Undetected: Decreased with HAART	50kb	InterPro	IPR011042	Six-bladed beta-propeller, TolB-like	53	0.000007123031	0.0671132	0.0000156404378297082	3.856833	4.148481	16	1796	0.008	0.008908686	2	43	43	MED16,SORL1
Undetected: Decreased with HAART	50kb	InterPro	IPR008365	Prostanoid receptor	54	0.000007467484	0.07035863	0.0000163533948550265	10.16948	0.6883338	7	298	0.0035	0.02348993	3	8	8	PTGDR,PTGER2,PTGIR
Undetected: Decreased with HAART	50kb	InterPro	IPR000355	Chemokine receptor family	55	0.000008255441	0.07778277	0.0000179743662803787	5.467537	2.011875	11	871	0.0055	0.01262916	9	24	24	ACKR3,CCR2,CCR4,CCR7,CCR9,CX3CR1,CXCR3,CXCR4,CXCR6
Undetected: Decreased with HAART	50kb	InterPro	IPR015917	Peptidase C14A, caspase precursor p45, core	64	0.00001816343	0.1711358	0.0000381810242610462	7.322275	1.092557	8	473	0.004	0.01691332	3	13	13	CASP10,CASP6,CASP8
Undetected: Decreased with HAART	50kb	InterPro	IPR011009	Protein kinase-like domain	65	0.00001938828	0.1826764	0.0000406731327521541	1.603033	54.27212	87	23496	0.0435	0.003702758	55	530	530	AAK1,ACVR1,CAMK4,CDC42BPG,CDK13,CHUK,CSNK1D,CSNK1G2,DDR1,DYRK2,EEF2K,EIF2AK1,ENSG00000134602,ENSG00000177453,ENSG00000182319,ERN1,FES,FGR,GSG2,HIPK2,IRAK2,JAK1,LIMK2,LRRK2,MAP2K1,MAP3K1,MAP3K5,MAPKAPK3,MATK,MKNK1,MKNK2,NEK9,NRBP2,NUAK2,PI4KA,PIM1,PKN2,PRKCI,PRKCQ,PRKD3,PRKX,PTK2B,RPS6KB2,SCYL1,SNRK,SRMS,STK17B,STK24,STK38,TGFBR1,TGFBR2,TRIB1,TRIB2,TXK,WEE1
Undetected: Decreased with HAART	50kb	InterPro	IPR010982	Lambda repressor-like, DNA-binding domain	66	0.00002734503	0.2576449	0.0000565057809136296	3.838514	3.647245	14	1579	0.007	0.008866371	2	27	27	HMBOX1,SATB1
Undetected: Decreased with HAART	50kb	InterPro	IPR000300	Inositol polyphosphate-related phosphatase	67	0.00002816226	0.2653448	0.0000581364559301746	5.94865	1.512948	9	655	0.0045	0.01374046	3	10	10	INPP5A,INPP5D,SYNJ2
Undetected: Decreased with HAART	50kb	InterPro	IPR001875	Death effector domain	70	0.00003302595	0.3111705	0.0000677711487605355	8.059858	0.8685017	7	376	0.0035	0.01861702	2	7	7	CASP10,CASP8
Undetected: Decreased with HAART	50kb	InterPro	IPR002138	Peptidase C14, caspase non-catalytic subunit p10	71	0.00003311545	0.3120138	0.0000679211335728444	6.725118	1.18957	8	515	0.004	0.01553398	3	13	13	CASP10,CASP6,CASP8
Undetected: Decreased with HAART	50kb	InterPro	IPR006759	Glycosyl transferase, family 54	72	0.00003325285	0.3133084	0.0000681017051707076	14.05615	0.3557161	5	154	0.0025	0.03246753	1	5	5	MGAT4A
Undetected: Decreased with HAART	50kb	InterPro	IPR028413	Suppressor of cytokine signaling	73	0.00004796022	0.4518812	0.0000970696090855746	7.595254	0.9216281	7	399	0.0035	0.01754386	2	8	8	CISH,SOCS2
Undetected: Decreased with HAART	50kb	InterPro	IPR008271	Serine/threonine-protein kinase, active site	75	0.00006184406	0.5826947	0.000123004596030754	1.763526	31.18753	55	13502	0.0275	0.004073471	35	310	310	AAK1,ACVR1,CAMK4,CDC42BPG,CDK13,CHUK,CSNK1D,CSNK1G2,DYRK2,EIF2AK1,ENSG00000177453,ERN1,HIPK2,LRRK2,MAP2K1,MAP3K1,MAP3K5,MAPKAPK3,MKNK1,MKNK2,NEK9,NUAK2,PIM1,PKN2,PRKCI,PRKCQ,PRKD3,PRKX,RPS6KB2,SNRK,STK17B,STK38,TGFBR1,TGFBR2,WEE1
Undetected: Decreased with HAART	50kb	InterPro	IPR002219	Protein kinase C-like, phorbol ester/diacylglycerol binding	76	0.00006756173	0.6365666	0.000133798086349282	2.676338	7.846543	21	3397	0.0105	0.006181925	13	67	67	ARHGEF2,CDC42BPG,DGKA,DGKD,DGKZ,HMHA1,NSMCE1,PLEKHM1,PRKCI,PRKCQ,PRKD3,RASGRP1,VAV3
Undetected: Decreased with HAART	50kb	InterPro	IPR023152	Ras GTPase-activating protein, conserved site	87	0.0001469046	1	0.000281499138611111	4.780817	1.882524	9	815	0.0045	0.01104294	5	14	14	IQGAP1,IQGAP2,RASA2,RASA3,SYNGAP1
Undetected: Decreased with HAART	50kb	InterPro	IPR014836	Integrin beta subunit, cytoplasmic domain	90	0.0001507398	1	0.00028844754147018	7.730884	0.7761079	6	336	0.003	0.01785714	3	7	7	ITGB1,ITGB2,ITGB7
Undetected: Decreased with HAART	50kb	InterPro	IPR014746	Glutamine synthetase/guanido kinase, catalytic domain	97	0.0001779972	1	0.000339194480110497	9.839307	0.5081659	5	220	0.0025	0.02272727	2	7	7	CKB,GLUL
Undetected: Decreased with HAART	50kb	InterPro	IPR011992	EF-hand domain pair	100	0.000193267	1	0.000367109735199633	1.806268	24.35962	44	10546	0.022	0.004172198	29	265	266	ACTN1,ACTN4,CALM3,CAPSL,DGKA,EFHC2,EHD1,GPD2,HPCAL1,KCNIP2,MYL12A,MYL12B,OCM,PLCB1,PPP3R2,RAB11FIP4,RASGRP1,RCN3,REPS1,S100A10,S100A11,S100A4,S100A5,S100A6,S100B,SPOCK2,STAT5A,USP32,UTRN
Undetected: Decreased with HAART	50kb	InterPro	IPR011029	Death-like domain	101	0.0002030187	1	0.000384658012356979	2.4665	8.514088	21	3686	0.0105	0.005697233	10	95	95	BIRC3,CASP10,CASP8,DTHD1,EDARADD,IRAK2,MALT1,TNFRSF10A,TNFRSF1A,TNFRSF25
Undetected: Decreased with HAART	50kb	InterPro	IPR018247	EF-Hand 1, calcium-binding site	103	0.0002323419	1	0.000437119601863636	1.986191	16.61471	33	7193	0.0165	0.004587794	22	177	178	ACTN1,ACTN4,CALM3,CAPSL,DGKA,EHD1,GPD2,HPCAL1,KCNIP2,MYL12A,MYL12B,OCM,PPP3R2,RASGRP1,RCN3,REPS1,S100A11,S100A4,S100A5,S100A6,S100B,USP32
Undetected: Decreased with HAART	50kb	InterPro	IPR014752	Arrestin, C-terminal	104	0.0002460531	1	0.000461238125407609	9.172235	0.5451234	5	236	0.0025	0.02118644	3	5	5	ARRB1,ARRDC2,SAG
Undetected: Decreased with HAART	50kb	InterPro	IPR001715	Calponin homology domain	109	0.0003000004	1	0.000556816885919283	2.455641	8.144513	20	3526	0.01	0.00567215	12	72	72	ACTN1,ACTN4,ARHGEF6,DIXDC1,FLNB,IQGAP1,IQGAP2,LMO7,SYNE1,TAGLN2,UTRN,VAV3
Undetected: Decreased with HAART	50kb	InterPro	IPR023827	Peptidase S8, subtilisin, Asp-active site	110	0.0003145815	1	0.000582834748657117	8.693363	0.5751514	5	249	0.0025	0.02008032	1	6	6	FURIN
Undetected: Decreased with HAART	50kb	InterPro	IPR002013	Synaptojanin, N-terminal	111	0.0003262868	1	0.000603171534256364	8.624094	0.5797711	5	251	0.0025	0.01992032	2	5	5	INPP5F,SYNJ2
Undetected: Decreased with HAART	50kb	InterPro	IPR001060	FCH domain	112	0.0003361166	1	0.000620234778154258	4.267651	2.108888	9	913	0.0045	0.009857612	4	19	19	FES,FNBP1,HMHA1,PACSIN2
Undetected: Decreased with HAART	50kb	InterPro	IPR005349	Uncharacterised protein family UPF0136, Transmembrane	113	0.0003481863	1	0.000641077889546263	12.28169	0.3256881	4	141	0.002	0.02836879	1	5	5	TMEM14C
Undetected: Decreased with HAART	50kb	InterPro	IPR003378	Fringe-like	115	0.000369866	1	0.000678880431929047	8.390107	0.59594	5	258	0.0025	0.01937984	2	5	5	C1GALT1,LFNG
Undetected: Decreased with HAART	50kb	InterPro	IPR019542	Enhancer of polycomb-like, N-terminal	120	0.0004456621	1	0.000811167736103782	6.304799	0.9516561	6	412	0.003	0.01456311	5	8	8	BRD1,BRPF1,BRPF3,EPC1,PHF15
Undetected: Decreased with HAART	50kb	InterPro	IPR002913	START domain	126	0.0005373411	1	0.000969509508674804	5.101863	1.372048	7	594	0.0035	0.01178451	2	15	15	STARD4,STARD5
Undetected: Decreased with HAART	50kb	InterPro	IPR012896	Integrin beta subunit, tail	127	0.0005571006	1	0.00100210316531943	6.040877	0.9932333	6	430	0.003	0.01395349	3	8	8	ITGB1,ITGB2,ITGB7
Undetected: Decreased with HAART	50kb	InterPro	IPR005016	TMS membrane protein/tumour differentially expressed protein	128	0.0005737485	1	0.00102981137966175	10.75601	0.371885	4	161	0.002	0.02484472	1	5	5	SERINC5
Undetected: Decreased with HAART	50kb	InterPro	IPR023394	Sec7 domain, alpha orthogonal bundle	134	0.0006050921	1	0.00108325095237889	4.373025	1.829397	8	792	0.004	0.01010101	2	15	15	CYTH1,CYTH4
Undetected: Decreased with HAART	50kb	InterPro	IPR002884	Proprotein convertase, P	135	0.0006273543	1	0.00112116556463731	7.464302	0.669855	5	290	0.0025	0.01724138	1	7	7	FURIN
Undetected: Decreased with HAART	50kb	InterPro	IPR003118	Pointed domain	136	0.0006899911	1	0.00122727682118608	4.887914	1.432104	7	620	0.0035	0.01129032	2	11	11	ETS1,FLI1
Undetected: Decreased with HAART	50kb	InterPro	IPR002290	Serine/threonine- / dual specificity protein kinase, catalytic domain	137	0.0007187206	1	0.00127563660523156	1.681788	26.75724	45	11584	0.0225	0.003884669	27	265	265	CAMK4,CDC42BPG,CDK13,CHUK,DYRK2,ENSG00000134602,ENSG00000177453,HIPK2,MAP2K1,MAP3K1,MAP3K5,MAPKAPK3,MKNK1,MKNK2,NEK9,NUAK2,PIM1,PKN2,PRKCI,PRKCQ,PRKD3,PRKX,RPS6KB2,SNRK,STK17B,STK24,STK38
Undetected: Decreased with HAART	50kb	InterPro	IPR001936	Ras GTPase-activating protein	138	0.0007267866	1	0.0012888473596401	3.827471	2.351422	9	1018	0.0045	0.008840864	5	17	17	IQGAP1,IQGAP2,RASA2,RASA3,SYNGAP1
Undetected: Decreased with HAART	50kb	InterPro	IPR000904	Sec7 domain	139	0.0007863151	1	0.00138846339543515	4.198104	1.905622	8	825	0.004	0.00969697	2	17	17	CYTH1,CYTH4
Undetected: Decreased with HAART	50kb	InterPro	IPR006539	Cation-transporting P-type ATPase, subfamily IV	140	0.0008596031	1	0.00151335484087622	4.705755	1.48754	7	644	0.0035	0.01086957	2	14	14	ATP10A,ATP8B2
Undetected: Decreased with HAART	50kb	InterPro	IPR002369	Integrin beta subunit, N-terminal	141	0.0009308315	1	0.0016359709462845	5.468583	1.097176	6	475	0.003	0.01263158	3	9	9	ITGB1,ITGB2,ITGB7
Undetected: Decreased with HAART	50kb	InterPro	IPR016201	Plexin-like fold	142	0.000933483	1	0.00163993469312394	2.704602	5.176362	14	2241	0.007	0.006247211	7	45	45	ITGB1,ITGB2,ITGB7,PLXDC1,PTTG1IP,SEMA4A,SEMA4B
Undetected: Increased with HAART	50kb	InterPro	IPR013608	VWA N-terminal	2	0.0000001062093	0.001000704	0.00000732687979852941	14.67558	0.5451234	8	236	0.004	0.03389831	1	5	5	CACNA2D2
Undetected: Increased with HAART	50kb	InterPro	IPR004010	Cache domain	2	0.0000001062093	0.001000704	0.00000732687979852941	14.67558	0.5451234	8	236	0.004	0.03389831	1	5	5	CACNA2D2
Undetected: Increased with HAART	50kb	InterPro	IPR028413	Suppressor of cytokine signaling	16	0.00004796022	0.4518812	0.000740070368486842	7.595254	0.9216281	7	399	0.0035	0.01754386	4	8	8	SOCS1,SOCS2,SOCS3,SOCS4
Undetected: Increased with HAART	50kb	InterPro	IPR003392	Patched	23	0.0002713021	1	0.00247843235330739	6.926872	0.8661918	6	375	0.003	0.016	1	9	9	PTCH1
Undetected: Increased with HAART	50kb	InterPro	IPR004129	Glycerophosphoryl diester phosphodiesterase	27	0.000350683	1	0.00302956529097606	8.488814	0.5890105	5	255	0.0025	0.01960784	1	7	7	GDPD5
Undetected: Increased with HAART	50kb	InterPro	IPR004020	DAPIN domain	28	0.0004171642	1	0.00340926352299652	5.326022	1.314302	7	569	0.0035	0.01230228	4	22	22	AIM2,MEFV,MNDA,NLRP3
Undetected: Increased with HAART	50kb	InterPro	IPR004181	Zinc finger, MIZ-type	35	0.0008210865	1	0.00556606469869942	7.028076	0.7114322	5	308	0.0025	0.01623377	2	7	7	PIAS1,ZMIZ1
Undetected: Decreased with HAART	50kb	MSigDB Immunologic Signatures	GSE1460_INTRATHYMIC_T_PROGENITOR_VS_CD4_THYMOCYTE_DN	Genes down-regulated in comparison of intrathymic T progenitor cells (ITTP) versus CD4 [GeneID=920] thymocytes.	1	0.0000000000000000000000000000000000000000000000000000000009074417	0.000000000000000000000000000000000000000000000000000001733214	0.000000000000000000000000000000000000000000000000000000187795059815	6.052661	21.31294	129	9227	0.0645	0.01398071	51	193	193	ACTN1,ADARB1,ARHGEF6,ATF7IP2,BACH2,BAG3,BIRC3,CCR7,CD200,DHRS3,DOK2,FAIM3,FAM134B,FOXO1,GPR183,GPR65,ID3,IER2,IL27RA,IL6ST,ITGB2,ITPKB,JAK1,LCP2,LTB,MAN1C1,MAP2K1,PDCD4,PIK3IP1,PPP2R5A,PRMT2,PTCH1,QPCT,RAC2,RASSF2,S1PR1,SATB1,SERPINB9,SGPL1,SH2B3,SMAD7,SPOCK2,ST3GAL5,SYNE1,TMEM204,TNF,TNFAIP3,TNFRSF1B,TNFRSF25,VCL,ZFP36L1
Undetected: Decreased with HAART	50kb	MSigDB Immunologic Signatures	GSE36476_CTRL_VS_TSST_ACT_40H_MEMORY_CD4_TCELL_YOUNG_UP	Genes up-regulated in comparison of untreated CD4 [GeneID=920] memory T cells from young donors versus those treated with TSST at 40 h.	2	0.000000000000000000000000000000000000000000000000000001629314	0.00000000000000000000000000000000000000000000000000311199	0.000000000000000000000000000000000000000000000000000280988776916667	6.091926	19.86236	121	8599	0.0605	0.0140714	46	183	183	ARL4C,ATP2B1,CASP8,CHD1,CXCR4,CYTH1,CYTH4,DAZAP2,DPEP2,DYRK2,EZH1,FAM53B,FAM65B,GPR183,HECA,INPP5A,INPP5D,ITGB2,KAT6B,KIF21B,KLF11,KLF2,KLF7,LAPTM5,LEF1,MED6,MGAT4A,MTMR10,NR3C2,PER1,PIK3IP1,PLAC8,PTPN4,PXN,RNF44,SERINC5,SMAGP,SORL1,TMEM123,TNFAIP3,TOB1,TPT1,TRIB2,TXK,TXNIP,USP3
Undetected: Decreased with HAART	50kb	MSigDB Immunologic Signatures	GSE10325_LUPUS_CD4_TCELL_VS_LUPUS_BCELL_UP	Genes up-regulated in comparison of systemic lupus erythematosus CD4 [GeneID=920] T cells versus systemic lupus erythematosus B cells.	3	0.0000000000000000000000000000000000000000000000002377437	0.0000000000000000000000000000000000000000000004540905	0.0000000000000000000000000000000000000000000000298188234636364	5.860912	19.28028	113	8347	0.0565	0.0135378	56	191	191	ACTN1,ACVR1,ARL4C,ATP10A,BAG3,C9orf156,CAMK4,CCDC109B,CD247,CD28,CD4,CERK,CISH,CTLA4,DGKA,DHRS3,DOCK9,EMR1,FAM134B,GATA3,GNAQ,GSTK1,HECA,IL6ST,IL7R,ITGA6,ITM2B,ITPKB,KIF21B,LCP2,LEF1,LRIG1,MAF,MAN1C1,MAPKAPK3,MGAT4A,NOSIP,OBFC1,PIK3IP1,PIM1,PRKCQ,PTGER2,PTPN4,PXN,RBMS1,SELPLG,SERINC5,SPOCK2,TESPA1,TNFRSF25,TNFSF8,TXK,UGP2,USP20,UXS1,WWP1
Undetected: Decreased with HAART	50kb	MSigDB Immunologic Signatures	GSE10325_CD4_TCELL_VS_MYELOID_UP	Genes up-regulated in comparison of healthy CD4 [GeneID=920] T cells versus healthy myeloid cells.	4	0.00000000000000000000000000000000000000000000000769425	0.00000000000000000000000000000000000000000001469602	0.000000000000000000000000000000000000000000000838065809210526	5.708512	19.61982	112	8494	0.056	0.01318578	54	188	188	ARHGAP15,ARL4C,BAG3,BCL2,BCR,CD226,CD247,CD28,CD96,CEP68,CISH,DGKA,DHRS3,DOCK9,DYRK2,GATA3,HSPA8,ITGA6,ITPKB,KAT6B,KLHL3,LEF1,LRIG1,LTBP3,MAF,MAN1C1,MGAT4A,NCAPD3,NCK2,NOSIP,PCID2,PIK3IP1,PIM1,PLXDC1,PNMA1,PPAP2A,PRKCQ,PTPN4,S1PR1,SATB1,SMYD2,SOCS2,SPOCK2,SYNE1,TESPA1,TMEM204,TMEM63A,TNFRSF25,TXK,USP20,UXS1,WDR82,ZEB1,ZNF512B
Undetected: Decreased with HAART	50kb	MSigDB Immunologic Signatures	GSE36476_CTRL_VS_TSST_ACT_72H_MEMORY_CD4_TCELL_YOUNG_UP	Genes up-regulated in comparison of untreated CD4 [GeneID=920] memory T cells from young donors versus those treated with TSST at 72 h.	5	0.000000000000000000000000000000000000000001208538	0.000000000000000000000000000000000000002308308	0.000000000000000000000000000000000000000106428484723404	5.269418	20.30585	107	8791	0.0535	0.01217154	38	188	188	ARL4C,ATP2B1,BTG2,CHD1,CREBBP,CXCR4,DAZAP2,DUSP2,DYRK2,FAM65B,GPR183,HECA,IL7R,ITGB2,KAT6B,KLF11,KLF2,KLF3,KLF7,MED6,MGAT4A,MGP,NCK2,NR3C2,PER1,PHF15,PIK3IP1,PXN,RNF44,SERINC5,SH2B3,SORL1,TMEM123,TMEM63A,TNFAIP3,TOB1,TXNIP,USP3
Undetected: Decreased with HAART	50kb	MSigDB Immunologic Signatures	GSE36476_CTRL_VS_TSST_ACT_16H_MEMORY_CD4_TCELL_YOUNG_UP	Genes up-regulated in comparison of untreated CD4 [GeneID=920] memory T cells from young donors versus those treated with TSST at 16 h.	6	0.000000000000000000000000000000000000000487791	0.0000000000000000000000000000000000009316808	0.0000000000000000000000000000000000000360529812321429	5.344809	18.52265	99	8019	0.0495	0.01234568	40	188	188	ARHGAP15,ARHGEF6,ARL4C,C9orf156,CCDC109B,CD52,CHD1,CYTH4,DYRK2,FAM53B,FAM65B,HECA,ITGB2,ITM2B,KAT6B,KLF2,KLF3,KLHL3,LEF1,MAP3K5,MED6,MGAT4A,MGP,MYL12A,NR3C2,PER1,PIK3IP1,PLAC8,PRKCQ,PTPN4,RNF44,S100A4,SERINC5,SNRK,SORL1,SYNJ2,TNFAIP3,TOB1,TXNIP,USP3
Undetected: Decreased with HAART	50kb	MSigDB Immunologic Signatures	GSE10325_CD4_TCELL_VS_BCELL_UP	Genes up-regulated in comparison of healthy CD4 [GeneID=920] T cells versus healthy CD19 [GeneID=920] B cells.	7	0.00000000000000000000000000000000000002042585	0.00000000000000000000000000000000003901337	0.00000000000000000000000000000000000140904321916667	4.999529	20.2019	101	8746	0.0505	0.01154814	52	192	192	AAK1,ACVR1,ARL4C,ARRB1,ATP10A,CALM3,CCR2,CD247,CD28,CERK,CISH,DOCK9,DSCR3,DYRK2,GATA3,GNAQ,GSTK1,INPP4A,ITGA6,ITPKB,LEF1,LRIG1,MAF,MGAT4A,NOSIP,P2RX4,PHACTR2,PIK3IP1,PIM1,PIP4K2A,PRKCQ,PRMT2,PTGER2,PTPN4,PXN,RASGRP1,RCAN3,S100A4,SELPLG,SERINC5,SLC9A3R1,SOCS2,TMEM123,TNFAIP3,TNFRSF25,TNFSF8,TOB1,TRPV2,TXK,WDR1,WDR82,WWP1
Undetected: Decreased with HAART	50kb	MSigDB Immunologic Signatures	GSE36476_CTRL_VS_TSST_ACT_16H_MEMORY_CD4_TCELL_OLD_UP	Genes up-regulated in comparison of untreated CD4 [GeneID=920] memory T cells from old donors versus those treated with TSST at 16 h.	8	0.000000000000000000000000000000002000645	0.000000000000000000000000000003821232	0.000000000000000000000000000000111900941283784	4.800949	18.95459	91	8206	0.0455	0.01108945	35	187	187	ARHGEF6,ARL4C,ATF7IP2,C11orf21,CHD1,CKLF,DAZAP2,DGKD,DPEP2,DYRK2,FAM65B,GSTK1,HECA,ITGB1,ITGB2,ITM2B,KLF2,KLHL3,LAIR1,LEF1,MGAT4A,MGP,NR3C2,PIK3IP1,PRKCQ,S100A4,SERINC5,SORL1,TLE4,TNFAIP3,TOB1,TXNIP,USP3,ZFP36,ZNF395
Undetected: Decreased with HAART	50kb	MSigDB Immunologic Signatures	GSE22886_NAIVE_TCELL_VS_MONOCYTE_UP	Genes up-regulated in comparison of naive CD4 [GeneID=920] CD8 T cells versus monocytes cultured for 0 days.	9	0.000000000000000000000000000000002955423	0.000000000000000000000000000005644858	0.000000000000000000000000000000158863581779221	4.672986	19.90162	93	8616	0.0465	0.01079387	42	187	187	BACH2,BCL2,CD247,CD28,CD7,CD96,CEP68,DGKA,DOCK9,FAIM3,FAM134B,GPR18,GRAP2,ITGA6,KAT6B,KIF21B,LEF1,LRIG1,LTB,LTBP3,MGAT4A,MPRIP,NCK2,NOSIP,NR3C2,PDCD4,PHF15,PIK3IP1,PRKCQ,PRMT2,PTPRCAP,RASA2,S1PR1,SATB1,SESN1,SPOCK2,TMEM204,TMEM63A,TRIB2,TXK,UBIAD1,ZNF512B
Undetected: Decreased with HAART	50kb	MSigDB Immunologic Signatures	GSE12366_PLASMA_CELL_VS_NAIVE_BCELL_DN	Genes down-regulated in plasma cells versus naive B cells.	10	0.00000000000000000000000000000001464821	0.00000000000000000000000000002797808	0.000000000000000000000000000000748505446790123	4.526234	20.76782	94	8991	0.047	0.0104549	38	195	197	ANKRD13A,ARHGAP15,ARHGEF6,ARID1A,ARRDC2,CELF1,CEP68,CHMP7,DENND3,DPEP2,ERLIN1,FGR,FRYL,HMHA1,HOOK3,INPP5D,IRF8,KLF2,LFNG,MBNL1,MBP,MKNK2,NUB1,RAB11FIP1,RBMS1,RCAN3,RPS27A,SATB1,SERTAD2,SH2B3,SLA,SORL1,WASF2,XYLT1,ZC3HAV1,ZFP36L1,ZNF395,ZNF652
Undetected: Decreased with HAART	50kb	MSigDB Immunologic Signatures	GSE11057_PBMC_VS_MEM_CD4_TCELL_DN	Genes down-regulated in comparison of peripheral mononuclear blood cells (PBMC) versus memory T cells.	11	0.0000000000000000000000000000002610519	0.0000000000000000000000000004986091	0.0000000000000000000000000000127116919305882	4.691687	18.54343	87	8028	0.0435	0.01083707	43	180	180	ACSL6,ACVR1,ANKH,ATP8B2,BAG3,BCL9L,CASP6,CD28,CD40LG,CD82,CD96,CDC14A,CYTH1,DOCK9,DYRK2,EML4,FBLN7,GATA3,GPR183,GSTK1,HECA,ITGB1,LRIG1,LSR,MAF,NOSIP,PBX4,PHACTR2,PHF15,PNMA1,PRKCQ,RASGRF2,RASGRP1,RCAN3,RPS3,S1PR1,SMYD2,SPOCK2,TMEM63A,TNFSF8,USP20,WWP1,ZNF512B
Undetected: Decreased with HAART	50kb	MSigDB Immunologic Signatures	GSE17974_IL4_AND_ANTI_IL12_VS_UNTREATED_2H_ACT_CD4_TCELL_UP	Genes up-regulated in comparison of CD4 [GeneID=920] T cells treated with IL4 [GeneID=3565] and anti-IL12 at 2 h versus the untreated cells at 2 h.	12	0.0000000000000000000000000000004832684	0.0000000000000000000000000009230426	0.0000000000000000000000000000232586966	5.131497	15.39512	79	6665	0.0395	0.01185296	33	164	164	AXIN2,BCL2L11,BCL9,CD47,CISH,ENSG00000182319,EOMES,GATA3,GPR183,IFT57,MAP3K1,MAPKAPK3,MBLAC1,MOB3A,NSMCE1,PPAP2A,PTGER2,PTGIR,RAB11A,RAB11FIP1,RASGRP1,S100A11,S1PR1,SATB1,SPINT2,ST3GAL5,STK17B,SYNE1,TESPA1,TRABD2A,TREML2,XBP1,ZBED2
Undetected: Decreased with HAART	50kb	MSigDB Immunologic Signatures	GSE22886_NAIVE_CD8_TCELL_VS_MEMORY_TCELL_DN	Genes down-regulated in comparison of naive CD8 T cells versus naive CD4 [GeneID=920] CD8 T cells.	13	0.000000000000000000000000000002032664	0.000000000000000000000000003882388	0.0000000000000000000000000000956045033636364	4.409649	20.40979	90	8836	0.045	0.0101856	40	192	192	ACVR1,ATP8B2,BIRC3,CALM3,CAPZB,CAST,CCR4,CD4,CD40LG,CD52,CTSB,ELK3,EMR1,ETS1,FAM63A,FLI1,GATA3,GPR183,HECA,IFNAR2,ITM2B,KIAA0247,LDHA,LRIG1,MAP3K1,PACSIN2,PRNP,PTGER2,RASGRP1,REEP4,S100A4,SESN1,STK24,TAGLN2,TMEM123,TNFRSF25,TRIB2,TSPAN5,USP3,ZFP36L1
Undetected: Decreased with HAART	50kb	MSigDB Immunologic Signatures	GSE15930_STIM_VS_STIM_AND_TRICHOSTATINA_48H_CD8_T_CELL_UP	Genes up-regulated in comparison of unstimulated CD8 T cells at 48 h versus CD8 T cells at 48 h after treatment with trichostatin A (TSA) [PubChem=5562].	14	0.00000000000000000000000000005678807	0.0000000000000000000000001084652	0.00000000000000000000000000223853163552381	4.249556	20.94336	89	9067	0.0445	0.009815816	42	199	199	ADD1,ADORA2A,ADRB2,AHNAK,ARL4C,CASP6,CAST,CCR2,CDADC1,CYTIP,DIAPH3,DPM2,EHD1,EMB,FLOT1,FURIN,GADD45G,GNPDA1,IL6ST,KLF7,LDHA,LTB,MATK,MT2A,NUDT16L1,P2RX4,PRDM1,PRNP,RAC2,RNH1,S100A10,S100A11,S100A4,S100A6,SATB1,SELL,SELP,SMIM14,SPOP,STAT5A,TAGLN2,ZMAT3
Undetected: Decreased with HAART	50kb	MSigDB Immunologic Signatures	KAECH_DAY15_EFF_VS_MEMORY_CD8_TCELL_DN	Genes down-regulated in comparison of effector CD8 T cells at the peak expansion phase (day8) versus those at contraction (day 15) after LCMV-Armstrong infection in mice.	15	0.0000000000000000000000000001184425	0.0000000000000000000000002262252	0.00000000000000000000000000453919914351852	4.162339	21.62246	90	9361	0.045	0.009614357	37	195	195	ACTN1,ANXA5,BCL2,CCR7,CD247,CD7,CXCR3,EOMES,FAM101B,GATA3,GPR65,GSTK1,HDAC7,HPCAL1,IFNAR2,IL7R,ITGB7,ITPKB,LDHA,MAP3K5,PCBP1,PGM1,PSME1,PYCR2,RBM17,RPS3,SATB1,SELL,SESN1,SMAD7,SMYD2,STIM1,TNF,TOB1,TUBB,USP3,ZFP36
Undetected: Decreased with HAART	50kb	MSigDB Immunologic Signatures	GSE3982_MEMORY_CD4_TCELL_VS_BCELL_UP	Genes up-regulated in comparison of memory CD4 [GeneID=920] T cells versus B cells.	16	0.0000000000000000000000000002587699	0.0000000000000000000000004942505	0.00000000000000000000000000973680560090909	4.244407	20.49756	87	8874	0.0435	0.009803922	35	201	201	ANKH,BCL9,C9orf156,CALM3,CASP6,CD28,CD4,CD40LG,CD96,CD97,CERK,CISH,DLEC1,DOK2,EDN3,EFHC2,EPM2AIP1,FOXO3,GATA3,GRAP2,ITGA5,ITGA6,LCP2,LRRFIP1,MAN2A1,NINJ1,OBFC1,PHACTR2,PIM1,PLXDC1,PRKCQ,PTGER2,PXN,SELPLG,SORL1
Undetected: Decreased with HAART	50kb	MSigDB Immunologic Signatures	GSE22886_DAY0_VS_DAY7_MONOCYTE_IN_CULTURE_UP	Genes up-regulated in comparison of monocytes cultured for 0 days versus those cultured for 7 days.	17	0.0000000000000000000000000008735303	0.000000000000000000000001668443	0.0000000000000000000000000309020676213675	4.084674	21.78877	89	9433	0.0445	0.009434962	41	191	192	BTN3A3,C11orf21,CD93,CHD1,CIDEB,CRBN,CRLF3,CX3CR1,DAZAP2,DENND3,DUSP6,EMR1,EPM2AIP1,EZH1,FAM65B,HMHA1,ICAM2,IER2,INPP5A,ITGA4,KLF13,KLF2,MGEA5,MID1IP1,MKNK2,NADK,NDE1,NOTCH2,PDCD4,PKN2,PLAC8,RGS14,SATB1,SELL,SEMA4A,SLC9A3R1,SORL1,SPEN,TNFRSF1B,ZFP36,ZNF394
Undetected: Decreased with HAART	50kb	MSigDB Immunologic Signatures	GSE22886_NAIVE_BCELL_VS_BLOOD_PLASMA_CELL_UP	Genes up-regulated in comparison of naive B cells versus blood plasma cells.	18	0.00000000000000000000000000189065	0.000000000000000000000003611141	0.0000000000000000000000000657596668067227	4.121333	21.10967	87	9139	0.0435	0.009519641	35	195	195	C1QTNF1,CD200,CEP68,CXCR4,DDR1,DUSP6,FAIM3,FAM134B,FAM53B,IL24,IRF8,ITPKB,KLF7,KLHL3,LAPTM5,LTB,LY86,MTMR10,NR3C2,PER1,PRMT2,RBM8A,RNF44,SELL,SLA,SLC7A6,SMAD3,SORL1,STRN3,TGIF1,TNFSF12,UTRN,VAV3,XYLT1,ZFP36L1
Undetected: Decreased with HAART	50kb	MSigDB Immunologic Signatures	GSE12366_PLASMA_CELL_VS_MEMORY_BCELL_DN	Genes down-regulated in plasma cells versus memory B cells.	19	0.000000000000000000000000002668567	0.000000000000000000000005096963	0.0000000000000000000000000890741839758065	4.377392	18.50417	81	8011	0.0405	0.0101111	29	189	189	ANKRD44,BACH2,BIRC3,CD82,CELF1,CHMP7,DENND3,DPEP2,ENSG00000134602,ERLIN1,HOOK3,IL27RA,INPP5D,JAK1,KIAA0922,KLF2,LFNG,MBNL1,NUB1,PHACTR2,PLAC8,PLEKHA2,RASGRP1,RPS27A,SERTAD2,SKI,SPOCK2,TLE3,TNF
Undetected: Decreased with HAART	50kb	MSigDB Immunologic Signatures	GSE9650_EFFECTOR_VS_MEMORY_CD8_TCELL_DN	Genes down-regulated in comparison of effector CD8 T cells versus memory CD8 T cells.	20	0.000000000000000000000000002882055	0.000000000000000000000005504725	0.00000000000000000000000009543060516	3.975072	22.6411	90	9802	0.045	0.0091818	39	195	195	ABCG1,ADRB2,ARID1A,ARL4C,ARRB1,AXIN1,BCL2,C3AR1,CCR7,CD7,CXCR3,DUSP6,EIF2S2,FAM101B,FAM134B,GATA3,HDAC7,HPCAL1,IFNAR2,IL7R,ITPKB,MBP,ODC1,P2RX4,PARP8,PIM1,PRNP,RPL5,RPS3,RREB1,SATB1,SELL,SESN1,SKI,SMAD7,SORL1,TNFSF8,TOB1,ZFP36
Undetected: Decreased with HAART	50kb	MSigDB Immunologic Signatures	GSE30962_ACUTE_VS_CHRONIC_LCMV_PRIMARY_INF_CD8_TCELL_UP	Genes up-regulated in comparison of splenic primary CD8 effector T cells at day 8 post-acute infection versus splenic primary CD8 effector T cells at day 8 post-chronic infection.	21	0.00000000000000000000000002303032	0.00000000000000000000004398791	0.000000000000000000000000700900694705882	4.051862	20.97801	85	9082	0.0425	0.009359172	44	187	187	ABCG1,ACSS1,ADRB2,ANKRD11,ARHGEF2,ARL4C,BCL9L,C10orf54,CCR2,CD96,CD97,CECR5,CX3CR1,FAM160A2,HMHA1,IFNAR2,IQGAP2,ITGB2,JAK1,KIAA0922,KIF21B,KLF2,KLF3,LIMD1,LTB,MAML2,NCK2,PPP2R5A,PRKX,RAP2A,RARA,RASGRP1,SELPLG,SESN1,SLC9A3R1,SMAD3,STK38,TBX21,TOB1,TP53INP1,TSPAN5,TXNIP,ZBTB9,ZNF652
Undetected: Decreased with HAART	50kb	MSigDB Immunologic Signatures	GSE22886_NAIVE_CD4_TCELL_VS_MEMORY_TCELL_DN	Genes down-regulated in comparison of naive CD4 [GeneID=920] T cells versus unstimulated memory CD4 [GeneID=920] CD8 T cells.	22	0.0000000000000000000000001726611	0.0000000000000000000003297827	0.00000000000000000000000496280758958333	4.342437	17.50169	76	7577	0.038	0.01003036	30	197	197	ANKH,ARHGAP15,ARHGEF6,CALM3,CCR4,CD28,CD96,CKLF,EIF2S2,ELK3,ERLIN1,GLUD1,GRAP2,HECA,IFT57,LRIG1,LTB,MAEA,MID1IP1,NDUFV2,PDCD4,PIGV,PNMA1,PNP,PTPRCAP,SORL1,TCF12,TMEM123,TSNAX,ZFP36L1
Undetected: Decreased with HAART	50kb	MSigDB Immunologic Signatures	GSE1460_INTRATHYMIC_T_PROGENITOR_VS_NAIVE_CD4_TCELL_ADULT_BLOOD_DN	Genes down-regulated in comparison of intrathymic T progenitor cells (ITTP) versus naive CD4 [GeneID=920] T cells from adult blood.	23	0.000000000000000000000001159473	0.000000000000000000002214593	0.0000000000000000000000317818460066225	3.974081	20.38207	81	8824	0.0405	0.00917951	34	186	186	ACTN1,APH1B,APLP1,CCDC88C,CD247,CRLF3,CSF3,CYTIP,EEF1G,FAM134B,GPR183,IER2,IL27RA,ITPKB,JAK1,KLF3,KLF7,LCP2,OSTM1,PPARD,PPP2R5A,PRMT2,RASSF2,RCAN3,S100A6,SNRK,SPOCK2,SQSTM1,SYNE1,TMBIM1,TMEM204,TNF,TNIP2,ZFP36L1
Undetected: Decreased with HAART	50kb	MSigDB Immunologic Signatures	GSE22886_NAIVE_CD8_TCELL_VS_DC_UP	Genes up-regulated in comparison of naive CD8 T cells versus unstimulated dendritic cells (DC).	24	0.000000000000000000000002997076	0.000000000000000000005724415	0.000000000000000000000078018223672956	4.138177	18.36558	76	7951	0.038	0.009558546	40	184	184	ADARB1,ADRB2,BACH2,BCL2,CCDC88C,CD28,CD7,CX3CR1,CYFIP2,CYTH1,DGKD,DOCK9,EHD1,ETS1,FAM134B,FOXJ3,GPR18,GRAP2,ICAM2,IKZF1,INPP4A,KIAA0922,LSR,LTB,LTBP3,NCK2,NOSIP,NR3C2,OGG1,PHF15,PIP4K2A,PRKCQ,PTPN4,PTPRCAP,SERPINB9,SNRK,STK17B,STK38,TRANK1,TXK
Undetected: Decreased with HAART	50kb	MSigDB Immunologic Signatures	KAECH_NAIVE_VS_MEMORY_CD8_TCELL_DN	Genes down-regulated in comparison of naive versus effector CD8 T cells at contraction (day 15 after LCMV-Armstrong infection).	25	0.00000000000000000000001318813	0.00000000000000000002518933	0.000000000000000000000324914702797619	3.860272	20.72393	80	8972	0.04	0.00891663	39	199	199	ADAM19,AHNAK,BAG3,BCL2,BHLHE40,CCR2,CD7,CD97,CECR5,CISH,CTLA4,CXCR3,CYFIP2,EOMES,FGL2,FGR,GATA3,GLRX,GSG2,IL7R,IQGAP2,ITGA4,ITGB1,ITGB2,ITGB7,LGALS1,LRRC8C,ODC1,PIM1,S100A10,S100A11,S100A4,S100A6,SORL1,TNFAIP3,TNFRSF1B,TOB1,WEE1,ZMAT3
Undetected: Decreased with HAART	50kb	MSigDB Immunologic Signatures	GSE17974_CTRL_VS_ACT_IL4_AND_ANTI_IL12_24H_CD4_TCELL_UP	Genes up-regulated in comparison of untreated CD4 [GeneID=920] T cells at 0 h versus the cells treated with IL4 [GeneID=3565] and anti-IL12 at 24 h.	26	0.00000000000000000000001749018	0.00000000000000000003340624	0.000000000000000000000416045143793103	4.110969	18.00062	74	7793	0.037	0.009495701	35	175	175	ATF7IP2,BACH2,BAG3,CD4,CEP68,DPEP2,EFHC2,EMB,ERP27,IL7R,INPP5A,ITGA4,ITGA6,ITGAM,ITPKB,ITPRIP,KIAA0922,KLF2,MAML2,MGAT4A,PARP8,PCNX,RREB1,SORL1,ST3GAL5,TNFAIP3,TNFSF8,TP53INP1,TRIB2,TSPAN32,TXK,TXNIP,UBASH3B,VAV3,XYLT1
Undetected: Decreased with HAART	50kb	MSigDB Immunologic Signatures	GSE22886_NAIVE_CD8_TCELL_VS_MONOCYTE_UP	Genes up-regulated in comparison of naive CD8 T cells versus day 0 monocytes.	27	0.00000000000000000000003660492	0.0000000000000000000699154	0.000000000000000000000827911278032787	3.964651	19.1694	76	8299	0.038	0.00915773	37	192	192	ADARB1,BACH2,CD247,CD28,CD7,CD96,CEP68,CXCR3,DOCK9,ETS1,FAIM3,GATA3,GPR18,GRAP2,ITGA6,KIF21B,LEF1,LRIG1,LSR,LTB,LTBP3,MGAT4A,NCK2,NOSIP,NR3C2,PDCD4,PHF15,PRKCQ,PRMT2,PTCH1,PTPN4,PTPRCAP,S1PR1,SPOCK2,TMEM204,TRIB2,TSPAN5
Undetected: Decreased with HAART	50kb	MSigDB Immunologic Signatures	GSE9650_EXHAUSTED_VS_MEMORY_CD8_TCELL_DN	Genes down-regulated in comparison of exhausted CD8 T cells versus memory CD8 T cells.	28	0.00000000000000000000004728197	0.00000000000000000009030856	0.00000000000000000000104652445898396	3.860581	20.20421	78	8747	0.039	0.008917343	38	191	191	ACSS1,ADD1,ADRB2,ANXA5,ARL4C,AXIN1,BCL2,CCR2,CDC37,DGKA,ETS1,HPCAL1,ICAM2,IL17RA,IL7R,IQGAP2,ITGB2,ITGB7,LDHA,LEF1,MBP,NSMCE1,NUDT16L1,PLAC8,RREB1,SATB1,SELL,SEMA4A,SLC9A3R1,SMU1,STK38,SUCLG1,TAGLN2,TLE4,TOB1,TUBB,USP24,ZFP36
Undetected: Decreased with HAART	50kb	MSigDB Immunologic Signatures	GSE7764_IL15_NK_CELL_24H_VS_SPLENOCYTE_DN	Genes down-regulated in comparison of NK cells treated with IL15 [GeneID=3567] versus total splenocytes.	29	0.00000000000000000000006576091	0.0000000000000000001256033	0.00000000000000000000143140185518325	3.881194	19.83926	77	8589	0.0385	0.008964955	34	197	197	ACTN1,AGO4,AKIRIN2,APOBEC3B,BACH2,BCL9,CAMK4,CD4,CD97,CELF1,CYTH1,FAM134B,FAM53B,FAM65B,FGFR1OP2,ITGA4,JAK1,KLF2,LTB4R,MLXIP,MT2A,NUAK2,SATB1,SLC25A30,SPOP,STK17B,STK38,TP53INP1,TRIB2,TSPAN32,TXNIP,UNC93B1,UVSSA,ZFP36
Undetected: Decreased with HAART	50kb	MSigDB Immunologic Signatures	GSE22886_NAIVE_CD4_TCELL_VS_DC_UP	Genes up-regulated in comparison of naive CD4 [GeneID=920] T cells versus unstimulatd dendritic cells (DC).	30	0.00000000000000000000006605406	0.0000000000000000001261633	0.00000000000000000000143140185518325	3.924456	19.36574	76	8384	0.038	0.009064885	42	182	183	ADD1,ATG16L1,BCL2,BCR,CAMK4,CCR7,CD247,CD28,CD7,CD96,CYFIP2,CYTH1,DGKD,DOCK9,EEF1G,EHD1,ENSG00000134602,ETS1,FAM134B,GATA3,GPR18,GSDMB,IKZF1,ITM2C,LEF1,LTBP3,NCK2,NOSIP,PIK3IP1,RPS3,SLC9A3R1,SNRK,SPOCK2,STK17B,SYNE1,TESPA1,TMEM204,TNFRSF25,TXK,XPO6,ZEB1,ZNF394
Undetected: Decreased with HAART	50kb	MSigDB Immunologic Signatures	GOLDRATH_NAIVE_VS_MEMORY_CD8_TCELL_UP	Genes up-regulated in comparison of naive CD8 T cells versus effector CD8 T cells.	31	0.00000000000000000000009275578	0.0000000000000000001771635	0.00000000000000000000198920297108808	3.627046	22.88363	83	9907	0.0415	0.008377915	33	198	198	ACTN1,ADPGK,AMPD3,BZW2,CCR7,CCR9,CDIP1,CYTIP,DDIT4,DGKA,DNAJC1,DUSP2,EHD1,ELOVL6,EPHX1,FAM101B,HDAC7,IL6ST,ITGAE,LEF1,LTB,MATK,NSMCE1,PLAC8,PPP2R5A,RAMP1,RCAN3,SATB1,SESN1,SNRK,TMEM14C,TSPAN32,TUBB
Undetected: Decreased with HAART	50kb	MSigDB Immunologic Signatures	GSE29618_BCELL_VS_MDC_UP	Genes up-regulated in comparison of B cells versus myeloid dendritic cells (mDC).	32	0.0000000000000000000001209418	0.0000000000000000002309988	0.0000000000000000000025802995371134	4.069843	17.6911	72	7659	0.036	0.009400705	33	171	171	ADAM19,BACH2,BIRC3,CCR7,CD47,CHMP7,CYFIP2,ETS1,FAM65B,FOXO1,GPR18,HECA,IFT57,IL24,ISCU,KLF2,KLF7,LTB,MCTP2,MGEA5,NCK2,ODC1,PDCD4,PIK3IP1,PLEKHA2,PRDM2,PTPRCAP,RASGRP1,S1PR1,STAP1,TUBA4A,TXNIP,ZNF395
Undetected: Decreased with HAART	50kb	MSigDB Immunologic Signatures	KAECH_DAY8_EFF_VS_MEMORY_CD8_TCELL_DN	Genes down-regulated in comparison of naive versus memory CD8 T cells (day 40+ following LCMV-Armstrong infection).	33	0.0000000000000000000001904293	0.00000000000000000036372	0.00000000000000000000402136159540816	3.655508	22.15834	81	9593	0.0405	0.008443657	40	194	194	ABCG1,ADRB2,ARRB1,AXIN1,BAG3,BCL2,CCR7,CD28,CD7,CTDSP2,CYFIP2,DUSP6,EOMES,ERAL1,FAM101B,FAM134B,FOXP1,GATA3,GSTK1,IER2,IFNAR2,IL6ST,IL7R,LY6E,P2RX4,PARP8,PER1,PIM1,RPL5,RPS3,RREB1,SATB1,SELL,SESN1,SKI,SMAD7,TNFAIP3,TNFSF8,ZFP36,ZFP36L1
Undetected: Decreased with HAART	50kb	MSigDB Immunologic Signatures	GSE15930_STIM_VS_STIM_AND_IFNAB_48H_CD8_T_CELL_UP	Genes up-regulated in comparison of unstimulated CD8 T cells at 48 h versus CD8 T cells at 48 h after stimulation with antigen-B7-1.	34	0.0000000000000000000001946441	0.0000000000000000003717702	0.0000000000000000000040895021822335	3.691182	21.67327	80	9383	0.04	0.008526058	39	196	196	ADD1,ANXA5,ASF1B,CACUL1,CASP6,CDADC1,CSNK1G2,CTDSP2,DGKA,DIAPH3,DOK2,DSCR3,EPHX1,FAM65B,HPCAL1,ID3,IL17RA,IL1RAP,ITGB7,KLF2,LAPTM5,LTB,MPRIP,NSMCE1,NUDT16L1,PIP4K2A,POLD4,RAC2,RASA3,RNF145,RPA1,RPS3,S100A10,SLC9A3R1,SMIM14,TLE4,TRPV2,TSPAN32,USP3
Undetected: Decreased with HAART	50kb	MSigDB Immunologic Signatures	GSE8384_CTRL_VS_B_ABORTUS_4H_MAC_CELL_LINE_DN	Genes down-regulated in comparison of control RAW264.7 cells (macrophages) versus those infected with B. abortus.	35	0.0000000000000000000003400853	0.0000000000000000006495629	0.00000000000000000000680006307584541	3.694257	21.38454	79	9258	0.0395	0.008533161	31	196	197	AFF1,CSF3,DUSP2,EHD1,FAM63A,FURIN,GLRX,HPS4,IER3,ITGA5,LRRC8A,LTB,MAEA,MED24,MMP9,MT2A,PER1,PIM1,POLK,PXN,R3HCC1,RPLP0,SEMA4B,SLFN12L,SNRK,SQSTM1,STAT5A,TLE3,TNF,TNFRSF1B,ZFP36
Undetected: Decreased with HAART	50kb	MSigDB Immunologic Signatures	GSE10325_LUPUS_CD4_TCELL_VS_LUPUS_MYELOID_UP	Genes up-regulated in comparison of systemic lupus erythematosus CD4 [GeneID=920] T cells versus systemic lupus erythematosus myeloid cells.	36	0.0000000000000000000003607233	0.0000000000000000006889815	0.00000000000000000000717804682067308	3.810381	19.94551	76	8635	0.038	0.00880139	41	188	188	ATF7IP2,BACH2,BCL2,CD247,CD28,CD96,CEP68,CHMP7,DOCK9,DYRK2,FAIM3,FAM134B,FOXO1,GATA3,GRAP2,GTF3A,ITGA6,KIF21B,KLHL3,LEF1,LTB,LTBP3,MAN1C1,NCK2,NOSIP,PDCD4,PHF15,PIK3IP1,PRKCQ,PTPN4,PTPRCAP,RASGRP1,S1PR1,SPOCK2,TESPA1,TMEM204,TNFRSF25,TRIB2,TXK,USP20,ZNF512B
Undetected: Decreased with HAART	50kb	MSigDB Immunologic Signatures	GSE36476_CTRL_VS_TSST_ACT_40H_MEMORY_CD4_TCELL_OLD_UP	Genes up-regulated in comparison of untreated CD4 [GeneID=920] memory T cells from old donors versus those treated with TSST at 40 h.	37	0.0000000000000000000005325097	0.000000000000000001017094	0.0000000000000000000104955126109524	3.784523	20.08179	76	8694	0.038	0.008741661	30	184	184	AFF1,ARL4C,ATF7IP2,C11orf21,CHD1,DAZAP2,DGKD,DPEP2,DYRK2,FAM65B,GATA3,GNAQ,IL17RA,ITGB1,ITGB2,KAT6B,KLF2,MATN1,NR3C2,PIK3IP1,PTCH1,SORL1,TOB1,TRIB2,TXNIP,USP3,XYLT1,ZBP1,ZC3HAV1,ZNF395
Undetected: Decreased with HAART	50kb	MSigDB Immunologic Signatures	GSE9988_ANTI_TREM1_VS_LPS_MONOCYTE_DN	Genes down-regulated in comparison of monocytes treated with anti-TREM1 [GeneID=54210] versus monocytes treated with 5000 ng/ml LPS (TLR4 agonist).	38	0.0000000000000000000005590029	0.000000000000000001067696	0.0000000000000000000109654644696682	3.866842	19.13707	74	8285	0.037	0.008931804	31	184	184	BIRC3,CSF3,DUSP2,EHD1,ENSG00000134602,EPM2AIP1,FAM49A,FAM65B,FNBP1,GRAMD1A,HS3ST3B1,IER3,IL23A,IRAK2,KIAA0247,MMP7,NCOA4,NFE2L2,PLAC8,PTTG1IP,RBM17,RCSD1,STAT5A,TANK,TMEM123,TNF,TNFAIP3,TP53INP1,UGP2,XBP1,ZC3HAV1
Undetected: Decreased with HAART	50kb	MSigDB Immunologic Signatures	GSE1460_DP_THYMOCYTE_VS_NAIVE_CD4_TCELL_ADULT_BLOOD_DN	Genes down-regulated in comparison of CD4 [GeneID=920] CD8 thymocytes versus naive CD4 [GeneID=920] T cells from adult blood.	39	0.000000000000000000001426853	0.000000000000000002725289	0.0000000000000000000263649311026786	3.641987	21.41688	78	9272	0.039	0.008412425	34	193	194	ADARB1,ANKH,B4GALT4,BCL2,BTN3A3,CHIT1,CIDEB,CSF3,CYTH1,CYTIP,EHD1,FAM63A,GSTK1,HMHA1,HSPA8,IL6ST,ITGA6,ITGB2,KLF2,NCK2,NET1,NR3C2,PHF15,PIM1,PXN,RNF130,S1PR1,SOCS2,SORL1,SQSTM1,TMBIM1,TMEM204,TNFRSF25,WWP1
Undetected: Decreased with HAART	50kb	MSigDB Immunologic Signatures	GSE22886_NAIVE_TCELL_VS_DC_UP	Genes up-regulated in comparison of naive CD4 [GeneID=920] CD8 T cells versus unstimulated dendritic cells (DC).	40	0.000000000000000000001699082	0.000000000000000003245247	0.0000000000000000000308442999912281	3.708176	20.49525	76	8873	0.038	0.00856531	41	193	193	ARHGAP15,BCL2,CCR7,CD247,CD96,CYFIP2,DGKA,DGKD,DOCK9,EEF1G,ELK3,FAIM3,FAM134B,FAM65B,FOXJ3,GATA3,GPR18,ICAM2,INPP4A,ITGA4,ITGB7,KIAA0922,KLF2,LEF1,NCK2,PDCD4,PHF15,PIK3IP1,PRKCQ,PTPRCAP,RASA2,RASA3,RASGRP1,RPL5,RPS3,SATB1,SELL,SNRK,STK38,TES,ZEB1
Undetected: Decreased with HAART	50kb	MSigDB Immunologic Signatures	GSE17721_LPS_VS_POLYIC_8H_BMDM_DN	Genes down-regulated in comparison of dendritic cells (DC) stimulated with LPS (TLR4 agonist) at 8 h versus DC cells stimulated with poly(I:C) (TLR3 agonist) at 8 h.	41	0.00000000000000000000171482	0.000000000000000003275306	0.0000000000000000000309940610480349	3.748091	20.01019	75	8663	0.0375	0.008657509	28	193	193	AAK1,ATP13A2,BIRC3,C9orf89,CTAGE5,CYTH1,DOK2,EPC1,FGR,FOXO3,GLUL,HIC1,IQGAP1,KLHL22,LDHA,LTB,LYL1,MKNK1,PLA2G5,RNH1,SERPINB1,SMYD2,SORL1,STK24,SYNJ2,TMEM14C,TOB1,ZBP1
Undetected: Decreased with HAART	50kb	MSigDB Immunologic Signatures	GSE22886_DAY0_VS_DAY1_MONOCYTE_IN_CULTURE_UP	Genes up-regulated in comparison of monocytes cultured for 0 days versus those cultured for 1 day.	42	0.000000000000000000005886205	0.00000000000000001124265	0.000000000000000000102365556701681	3.666408	20.45599	75	8856	0.0375	0.008468835	32	197	197	BZW2,C11orf21,CAST,CCR2,CX3CR1,DOK2,DPEP2,FES,FGL2,GSTK1,ICAM2,IKZF1,INPP5D,ITGA4,KIAA0922,KLF11,KLF2,LY86,MBNL1,NEK9,PARP8,PGM1,RNF44,S100A4,SATB1,SELL,SORL1,STK38,UNC93B1,VCL,ZFP36,ZNF395
Undetected: Decreased with HAART	50kb	MSigDB Immunologic Signatures	GSE30962_ACUTE_VS_CHRONIC_LCMV_SECONDARY_INF_CD8_TCELL_UP	Genes up-regulated in comparison of splenic secondary CD8 effector T cells at day 8 post-acute infection versus splenic secondary CD8 effector T cells at day 8 post-chronic infection.	43	0.000000000000000000006462244	0.00000000000000001234289	0.000000000000000000111913087514644	3.784716	19.02388	72	8236	0.036	0.008742108	38	189	189	ACSS1,ARHGEF2,ARL4C,BTBD11,BTG2,C10orf54,CD96,CDADC1,CX3CR1,CYTIP,FAM160A2,FNBP1,HECA,IER3,IL7R,IQGAP2,JAK1,KIAA0922,LAIR1,LEF1,LRRC8A,MAML2,NCK2,NOTCH2,PARP8,PRUNE,RAP2A,RARA,RASGRP1,SLC4A7,STK38,TBX21,TNFRSF25,TP53INP1,TSPAN5,USP3,ZNF652,ZNRF3
Undetected: Decreased with HAART	50kb	MSigDB Immunologic Signatures	GSE360_L_DONOVANI_VS_B_MALAYI_LOW_DOSE_DC_DN	Genes down-regulated in comparison of dendritic cells (DC) exposed to L. donovani versus DCs exposed to 5 worm/well B. malayi.	44	0.00000000000000000003018901	0.00000000000000005766101	0.000000000000000000475103849391635	3.637226	20.07024	73	8689	0.0365	0.008401427	28	200	200	ADORA3,ARHGEF6,C3AR1,CTDSP2,DGKZ,DOK2,FGL2,HDDC2,ITGAM,LTB,MGEA5,OGG1,P2RY14,PIP4K2A,PRCP,PTPRCAP,S100A4,SNX27,SORL1,STARD5,STK38,SYNE1,TACC1,TXNIP,VASH1,VSIG4,WDR1,ZC3HAV1
Undetected: Decreased with HAART	50kb	MSigDB Immunologic Signatures	GSE17974_1.5H_VS_72H_IL4_AND_ANTI_IL12_ACT_CD4_TCELL_UP	Genes up-regulated in comparison of CD4 [GeneID=920] T cells treated with IL4 [GeneID=3565] and anti-IL12 at 1.5 h versus those at 72 h.	45	0.00000000000000000004433812	0.00000000000000008468581	0.000000000000000000692511240301887	3.780804	18.25008	69	7901	0.0345	0.008733072	31	181	181	BTG2,CCR7,CD40LG,CDC14A,CERK,CHMP7,CSNK1D,CSRNP1,DUSP2,ELMO2,ENSG00000182319,FLNB,FYCO1,HS3ST3B1,IL23A,IL7R,MOCS2,NOL9,NOP2,PHF15,PRDM1,R3HDM4,RASA3,RNF103,S1PR1,SEC62,TNF,TNFAIP3,TNFSF8,TP53INP1,UBASH3B
Undetected: Decreased with HAART	50kb	MSigDB Immunologic Signatures	GSE7852_TREG_VS_TCONV_DN	Genes down-regulated in comparison of regulatory T cells versus conventional T cells.	46	0.00000000000000000004543771	0.00000000000000008678603	0.000000000000000000707017600338346	3.609806	20.22269	73	8755	0.0365	0.008338093	39	187	187	AAK1,AMZ1,ARL4C,CD28,CD4,CTDSP2,DENND3,DUSP6,DYRK2,EMB,ENSG00000134602,FAM101B,FAM49A,GRAP2,HMHA1,HPCAL1,HS3ST3B1,HSD11B1,ICAM2,IKZF1,IL17RA,KLF13,LAIR1,LIMK2,MAP3K1,MCTP2,NFE2L2,PLEKHA2,PLEKHO1,PRKCQ,RCBTB2,S1PR1,SEMA4A,SLC30A4,TGFBR2,TLE4,TNFRSF1A,UGCG,ZNF652
Undetected: Decreased with HAART	50kb	MSigDB Immunologic Signatures	GSE15930_STIM_VS_STIM_AND_IL-12_48H_CD8_T_CELL_DN	Genes up-regulated in comparison of unstimulated CD8 T cells at 48 h versus CD8 T cells at 48 h after stimulation with IL12.	47	0.00000000000000000004802736	0.00000000000000009173226	0.000000000000000000741735981492537	3.606099	20.24348	73	8764	0.0365	0.00832953	38	195	195	ACYP2,ADAM8,ADORA2A,ADRB2,ATP13A2,CASP6,CCR2,CD93,CYTIP,EHD1,FABP5,FLOT1,FURIN,GADD45G,GNPDA1,GP1BA,GPR65,IKZF4,IL12RB2,IL7R,KLF7,LDHA,LPP,MT2A,P2RX4,PFDN1,PIM1,PLAC8,PRDM1,PRNP,S100A11,S100A6,SATB1,SELP,SERPINB9,SPOP,STAT5A,ZMAT3
Undetected: Decreased with HAART	50kb	MSigDB Immunologic Signatures	GSE3982_DC_VS_BCELL_DN	Genes down-regulated in comparison of dendritic cells (DC) versus B cells.	48	0.00000000000000000006290583	0.0000000000000001201501	0.000000000000000000964323075444445	3.588085	20.34511	73	8808	0.0365	0.00828792	33	184	184	BCL2,CCR9,CD34,CENPA,CHMP7,CIITA,CRLF3,CTCF,CYTH1,DGKD,FAIM3,GTF3A,HDDC2,HOXB9,INPP5A,IRF8,JAK1,KIF21B,KLF2,KLHDC4,LTB,MAP3K1,NCK2,NOL9,PTCH1,RGS14,S1PR1,SORL1,SYNE1,TFF3,TRIB2,WEE1,ZNF394
Undetected: Decreased with HAART	50kb	MSigDB Immunologic Signatures	GSE1432_1H_VS_24H_IFNG_MICROGLIA_UP	Genes up-regulated in comparison of microglia cells 1 h after stimulation with IFNG [GeneID=3458] versus microglia cells 24 h after the stimulation.	49	0.00000000000000000008389093	0.0000000000000001602317	0.00000000000000000125805999735507	3.531002	20.95722	74	9073	0.037	0.008156067	32	196	197	ANXA5,APH1B,ARL4C,CEP68,CERK,CERS2,CISH,CXCR4,FOXO1,GADD45G,GFOD1,GPR183,HECA,IL7R,INPP5A,ITM2C,ITPKB,LGALS1,LMNA,PFDN1,PGM1,RAMP1,SATB1,SEL1L,SERINC5,SGPL1,SKI,SLA,SLC4A7,SLC9A3R1,TRIB1,XYLT1
Undetected: Decreased with HAART	50kb	MSigDB Immunologic Signatures	GSE1460_INTRATHYMIC_T_PROGENITOR_VS_NAIVE_CD4_TCELL_CORD_BLOOD_DN	Genes down-regulated in comparison of intrathymic T progenitor cells (ITTP) versus naive CD4 [GeneID=920] T cells from cord blood.	50	0.0000000000000000001188958	0.000000000000000227091	0.00000000000000000175128012882562	3.545815	20.58765	73	8913	0.0365	0.008190284	30	191	191	ADAM15,ARHGEF6,ATP10A,CAMK4,CASP10,CTDSP2,FAM63A,IER2,IL24,MALT1,MAN1C1,MORC2,MYL12B,PDCD4,PLAC8,PPARD,PPP2R5B,PRMT2,S100A6,S1PR1,SMYD2,SORL1,STIM1,SYNE1,TGFBR2,TNFRSF1B,TNIP2,TRIB2,TXK,ZFP36L1
Undetected: Decreased with HAART	50kb	MSigDB Immunologic Signatures	GSE37416_CTRL_VS_24H_F_TULARENSIS_LVS_NEUTROPHIL_UP	Genes up-regulated in comparison of control polymorphonuclear leukocytes (PMN) at 24 h versus PMN treated with F. tularensis vaccine at 24 h.	51	0.0000000000000000001381293	0.000000000000000263827	0.00000000000000000201308863626761	3.836894	17.20142	66	7447	0.033	0.008862629	36	186	187	ADORA3,ARHGAP15,ARHGEF6,AVIL,BRF2,CALM3,CDK2AP1,CRLF3,DEF6,DPEP2,FAM101B,FGL2,GFOD1,HELZ2,HENMT1,IFIT2,INPP4A,IQGAP2,ITGA4,KLF13,LAMTOR4,LTB,MED24,NCOA4,NUB1,NUDT16L1,OGG1,PHF15,SELL,SSH3,TGFBR2,TRANK1,UTRN,VCL,XYLT1,ZC3HAV1
Undetected: Decreased with HAART	50kb	MSigDB Immunologic Signatures	GSE22886_TCELL_VS_BCELL_NAIVE_UP	Genes up-regulated in comparison of naive CD4 [GeneID=920] CD8 T cells versus naive B cells.	52	0.0000000000000000002401848	0.000000000000000458753	0.00000000000000000336991487186441	3.427606	21.88116	75	9473	0.0375	0.007917238	38	194	194	ARL4C,ATP13A2,BTN3A3,CASP6,CD247,CD7,CD97,CEP68,DEF6,DGKA,DGKZ,DOCK9,DYRK2,GATA3,IL17RA,IL27RA,IL7R,INPP4A,ITGA6,ITPKB,LEF1,LY6E,NDFIP1,NOSIP,PRKCQ,PRMT2,PXN,R3HCC1,RASA3,SELPLG,SORL1,SPOCK2,TNFRSF1A,TOB1,TRPV2,TXK,USP20,WWP1
Undetected: Decreased with HAART	50kb	MSigDB Immunologic Signatures	GSE29618_MONOCYTE_VS_MDC_DAY7_FLU_VACCINE_UP	Genes up-regulated in comparison of monocytes from influenza vaccinee at day 7 post-vaccination versus myeloid dendritic cells at day 7 post-vaccination.	53	0.0000000000000000004848046	0.0000000000000009259768	0.00000000000000000664439152119205	3.453596	21.13739	73	9151	0.0365	0.00797727	32	197	197	BTG2,C3AR1,CAST,CDC42EP3,CTSB,DPEP2,DUSP6,DYSF,EMR1,GLRX,GLUL,IER3,ITGAM,ITM2B,KLF2,KLF7,LAIR1,MID1IP1,MKNK1,NINJ1,PIK3IP1,PLCB1,PTGER2,QPCT,RBMS1,SIRPB1,SORL1,SQSTM1,TMBIM1,TNFRSF1B,UTRN,ZFP36L1
Undetected: Decreased with HAART	50kb	MSigDB Immunologic Signatures	GSE1460_CD4_THYMOCYTE_VS_NAIVE_CD4_TCELL_CORD_BLOOD_DN	Genes down-regulated in comparison of CD4 [GeneID=920] thymocytes versus naive CD4 [GeneID=920] T cells from cord blood.	54	0.0000000000000000007155725	0.000000000000001366743	0.00000000000000000955404702419355	3.541139	19.76765	70	8558	0.035	0.008179481	26	186	186	AAK1,B3GNTL1,CASP10,CASP8,ELMO2,ERAL1,FAM63A,LRIG1,MGAT4A,MKNK2,MORC2,MYL12B,NCK2,NOSIP,PACSIN2,PDIA2,PECR,PLAC8,PTGER2,PXN,SELPLG,SMAGP,SORL1,STIM1,TARBP1,TUBA4A
Undetected: Decreased with HAART	50kb	MSigDB Immunologic Signatures	GSE29618_PDC_VS_MDC_DAY7_FLU_VACCINE_DN	Genes down-regulated in comparison of plasmacytoid dendritic cells (DC) from influenza vaccinee at day 7 post-vaccination versus myeloid DCs at day 7 post-vaccination.	55	0.000000000000000001923268	0.000000000000003673442	0.0000000000000000244935576984615	3.364618	21.69637	73	9393	0.0365	0.007771745	35	195	195	ACTN1,ADAM8,ANXA5,ARRB1,ATP2B1,C11orf21,CIDEB,CIITA,CKLF,DHRS3,DOK2,FGL2,FGR,HMHA1,ITGA5,ITGB2,ITGB7,KLF11,LDHA,LGALS1,LGALS9,LMNA,LST1,LY86,PRCP,QPCT,RCBTB2,RNH1,S100A10,S100A4,SEMA4A,SH3BP2,TMEM123,TUBA4A,ZFP36L1
Undetected: Decreased with HAART	50kb	MSigDB Immunologic Signatures	GSE22886_NAIVE_VS_IGM_MEMORY_BCELL_UP	Genes up-regulated in comparison of naive B cells versus memory IgM B cells.	56	0.000000000000000001932784	0.000000000000003691617	0.0000000000000000245392422576687	3.593889	18.64276	67	8071	0.0335	0.008301326	26	183	184	ADARB1,CD200,CXCR4,DDR1,DGKD,FAM134B,FAM53B,FOXO1,GALNT6,KLF7,LAIR1,MCTP2,P2RY14,PRCP,SATB1,SESN1,SLC30A4,SLC4A8,SMAD3,SORL1,TREML2,TRIB2,TSPAN32,UTRN,UXS1,VAV3
Undetected: Decreased with HAART	50kb	MSigDB Immunologic Signatures	GSE24142_ADULT_VS_FETAL_EARLY_THYMIC_PROGENITOR_UP	Genes up-regulated in comparison of adult thymic progenitors versus fetal thymic progenitors.	57	0.000000000000000002000275	0.000000000000003820525	0.0000000000000000252342375258359	3.433262	20.68004	71	8953	0.0355	0.007930303	31	195	195	BIRC3,CCM2,CYTH1,EIF4E3,FAM160A2,FAM65B,GPR3,IL27RA,IRF8,KCNH3,LPP,LRRK2,LTBP3,OSBPL1A,P2RY14,PARP8,PIP4K2A,PTGER2,PTGIR,RASA2,SATB1,SCNN1A,SEC62,SELL,SLC30A4,SSTR3,STK17B,SYNE1,SYNJ2,TP53INP1,TRAF3IP2
Undetected: Decreased with HAART	50kb	MSigDB Immunologic Signatures	GSE30083_SP1_VS_SP4_THYMOCYTE_DN	Genes down-regulated in comparison of SP1 thymocytes versus SP4 thymocytes.	58	0.00000000000000000214962	0.000000000000004105774	0.0000000000000000267990276506024	3.465813	20.19728	70	8744	0.035	0.008005489	39	189	189	ADAM19,AHNAK,AMPD3,ANKH,B4GALT5,BTBD11,CCDC88C,CD97,CRLF3,FAM101B,FAM65B,GPR114,HS3ST3B1,IL17RA,INF2,ITFG3,ITGA6,ITGB7,KLF2,KLF3,MADD,MAF,MAN1C1,MAP3K5,MCTP2,MKNK1,PHYHD1,PLEKHA2,RASA3,S1PR1,SELPLG,SESN1,SLC30A7,ST8SIA6,TBX21,TGFBR2,TNFSF8,TRAF3IP2,UBASH3B
Undetected: Decreased with HAART	50kb	MSigDB Immunologic Signatures	GSE25087_FETAL_VS_ADULT_TREG_DN	Genes down-regulated in comparison of fetal regulatory T cell (Treg) versus adult regulatory T cell (Treg).	59	0.000000000000000003027892	0.000000000000005783274	0.0000000000000000372989434166667	3.741879	16.83646	63	7289	0.0315	0.008643161	27	165	165	ABCG1,ATG16L1,CEP85L,DUSP16,EML4,ERN1,FAM65B,FOXP1,HECA,HTRA4,KLHL6,LIMK2,LRRC8C,MED6,MGEA5,NFIA,OSTM1,OXNAD1,PPP1R2,PTCH1,S100A10,SELP,SORL1,TOB1,TRABD2A,TXNIP,UBASH3B
Undetected: Decreased with HAART	50kb	MSigDB Immunologic Signatures	GSE17974_0H_VS_24H_IN_VITRO_ACT_CD4_TCELL_UP	Genes up-regulated in comparison of untreated CD4 [GeneID=920] T cells at 0 h versus the untreated cells at 24 h.	60	0.000000000000000003311891	0.000000000000006325712	0.0000000000000000405559670088757	3.597299	18.3471	66	7943	0.033	0.008309203	36	168	168	ARRDC2,ATF7IP2,BAG3,BTG2,C11orf21,CDC14A,CEP68,DPEP2,EMB,ERP27,FES,GPR65,IL7R,ITGA6,ITGAM,ITPKB,ITPRIP,KLF2,KLF3,KLHL3,PARP8,PGAP3,PIK3IP1,PLXDC1,RASA3,TBC1D10A,TGIF1,TNFAIP3,TNFSF8,TOB1,TP53INP1,TXK,TXNIP,VAV3,WASF2,ZNF394
Undetected: Decreased with HAART	50kb	MSigDB Immunologic Signatures	GSE24634_NAIVE_CD4_TCELL_VS_DAY7_IL4_CONV_TREG_UP	Genes up-regulated in comparison of naive T cells at day 0 versus CD25+ regulatory T cell (Treg) treated with IL4 [GeneID=3565] at day 7.	61	0.000000000000000003435762	0.000000000000006562305	0.0000000000000000419487283716814	3.434002	20.38438	70	8825	0.035	0.007932011	31	185	185	ABCA7,ARL4C,ARRB1,ATF7IP2,CAST,CEP68,CXCR4,CYFIP2,DGKZ,FLNB,FOXO1,IER2,ITGA5,KLF11,KLF13,MAN1C1,MGAT4A,PER1,PHF15,PIK3IP1,SATB1,SLC7A6,SMAD7,SMAGP,SPEN,STRN3,TNFAIP3,TNFSF8,TOB1,XPO6,ZFP36
Undetected: Decreased with HAART	50kb	MSigDB Immunologic Signatures	GSE30083_SP2_VS_SP4_THYMOCYTE_DN	Genes down-regulated in comparison of SP2 thymocytes versus SP4 thymocytes.	62	0.000000000000000004252668	0.000000000000008122596	0.0000000000000000511680024767442	3.496343	19.44889	68	8420	0.034	0.00807601	37	186	186	AHNAK,ANKH,BTBD11,CCDC88C,CCR2,CD97,CRLF3,CXCR3,CYTH4,FAM101B,FAM65B,FGL2,GPR114,HS3ST3B1,IL17RA,IRF8,ITGA4,ITGA6,ITGAE,KLF3,LAIR1,LY86,MADD,MAF,MAN1C1,MAP3K5,MCTP2,PHYHD1,RASA3,S1PR1,SDCBP2,SELPLG,ST14,ST8SIA6,TBX21,TK2,UPB1
Undetected: Decreased with HAART	50kb	MSigDB Immunologic Signatures	GSE11057_NAIVE_VS_EFF_MEMORY_CD4_TCELL_DN	Genes down-regulated in comparison of naive T cells versus effector memory T cells.	63	0.000000000000000005043725	0.000000000000009633515	0.0000000000000000603351958815029	3.566319	18.50648	66	8012	0.033	0.008237644	30	185	186	ACTN4,ADAM19,AGO4,AKIRIN2,CAST,CCR2,CD226,CD28,CDC42EP3,CXCR3,DUSP16,GLIPR1,GSTK1,IQGAP1,IQGAP2,ITGB1,LDHA,LGALS1,MAP3K5,PHACTR2,PRR5L,RNF149,S100A11,S100A4,SH3BGRL3,SLC9A3R1,TBX21,TNF,TP53INP1,VCL
Undetected: Decreased with HAART	50kb	MSigDB Immunologic Signatures	GSE24081_CONTROLLER_VS_PROGRESSOR_HIV_SPECIFIC_CD8_TCELL_UP	Genes up-regulated in comparison of CD8 T cells with progressing HIV infection versus those with controlled HIV infection.	64	0.000000000000000005294094	0.00000000000001011172	0.0000000000000000627858311346705	3.562761	18.52496	66	8020	0.033	0.008229426	28	189	189	ASPSCR1,BIRC3,CCR7,CKB,CXCR3,ELK3,FILIP1L,GNAQ,IFT57,ITGA5,ITM2C,LMNA,MATN1,MGP,NBL1,PIK3IP1,PLXDC1,QPCT,S100B,SESN1,SKI,TGFB1,TNF,TNFAIP3,TOB1,VAV3,ZFP36,ZNF395
Undetected: Decreased with HAART	50kb	MSigDB Immunologic Signatures	GSE18791_CTRL_VS_NEWCASTLE_VIRUS_DC_14H_DN	Genes down-regulated in comparison of control conventional dendritic cells (cDC) at 0 h versus cDCs infected with Newcastle disease virus (NDV) at 14 h.	65	0.000000000000000006819944	0.00000000000001302609	0.0000000000000000799652923966006	3.677799	17.12981	63	7416	0.0315	0.008495146	26	169	169	ATP10A,BCL6B,CSRNP1,DUSP16,ECSCR,EDN3,FAM65B,GLCCI1,HS3ST3B1,IFIT2,IRAK2,IRF1,IRF8,MAML2,NEXN,NINJ1,PLXDC1,PPP2R5B,PTK2B,RARG,RIN1,SDCBP2,STARD5,TNF,TNFAIP3,ZBP1
Undetected: Decreased with HAART	50kb	MSigDB Immunologic Signatures	GSE11057_CD4_EFF_MEM_VS_PBMC_UP	Genes up-regulated in comparison of effector memory T cells versus peripheral blood mononuclear cells (PBMC).	66	0.00000000000000001480056	0.00000000000002826907	0.00000000000000016859932228022	3.617315	17.41623	63	7540	0.0315	0.008355438	36	183	183	ANKH,ATG9B,ATP8B2,BAG3,CASP6,CD96,CEP85L,CHMP7,CNST,CXCR3,DOCK9,DYRK2,EML4,FBLN7,GATA3,GSTK1,HECA,ICAM2,IL23A,ITPKB,LRIG1,LSR,MAF,MALT1,NOSIP,PBX4,PHACTR2,PIM1,PNMA1,PTGER2,RASGRF2,RASGRP1,RNF157,SMYD2,TMEM63A,WWP1
Undetected: Decreased with HAART	50kb	MSigDB Immunologic Signatures	GSE29618_BCELL_VS_PDC_DAY7_FLU_VACCINE_UP	Genes up-regulated in comparison of B cells from influenza vaccinee at day 7 post-vaccination versus plasmacytoid dendritic cells (pDC) at day 7 post-vaccination.	67	0.00000000000000001615594	0.00000000000003085785	0.000000000000000182676964196185	3.522836	18.45104	65	7988	0.0325	0.008137206	40	176	176	ADAM8,AMPD3,ATP2B1,BACH2,BIRC3,CA5B,CALM3,CD200,CD47,CD52,CDC42EP3,CHMP7,CIITA,DENND3,DGKD,DOCK9,FAIM3,FOXO1,GPR18,IFT57,IL24,KIAA0922,KLF2,LY86,MGEA5,NCK2,PIK3IP1,PLEKHA2,PTK2B,S1PR1,SMAGP,SPOCK2,STAP1,TRIB2,TUBA4A,TXNIP,WEE1,ZBP1,ZFP36L1,ZNF395
Undetected: Decreased with HAART	50kb	MSigDB Immunologic Signatures	GSE3982_MEMORY_CD4_TCELL_VS_TH1_UP	Genes up-regulated in comparison of memory CD4 [GeneID=920] T cells versus Th1 cells.	68	0.00000000000000001619774	0.00000000000003093768	0.000000000000000182676964196185	3.365874	20.49987	69	8875	0.0345	0.007774648	28	192	192	ADARB1,C9orf156,CA5B,CD52,CRBN,CTDSP2,DAZAP2,DGKD,EDN3,EPM2AIP1,FAIM3,FAM65B,FOXJ3,FOXO3,GATA3,GPR183,HMHA1,ICAM2,ITGA5,KAT6B,MAN2A1,NR3C2,PGAP3,PLAC8,RAB11FIP4,SMAGP,TGIF1,TXNIP
Undetected: Decreased with HAART	50kb	MSigDB Immunologic Signatures	GSE12366_GC_VS_NAIVE_BCELL_DN	Genes down-regulated in comparison of germinal center B cells versus naive B cells.	69	0.00000000000000001733246	0.000000000000033105	0.000000000000000194943075923913	3.398269	20.01019	68	8663	0.034	0.007849475	39	179	179	ADAM8,ANKRD11,ARHGAP15,ARHGAP27,BMI1,BTLA,BTN3A3,CAST,CD47,CHD1,CISH,CSNK1D,CTNND1,CYTH4,DGKA,DYRK2,GPR183,IFIT2,ITM2B,KLF2,LAIR1,LIMD1,LY6E,LYL1,MAML2,MAP3K1,NOTCH2,PLEKHO1,RBMS1,RNF44,SELL,SKI,SLC25A30,TGFB1,TGFBR2,TNFSF12,TXNIP,VAV3,ZBP1
Undetected: Decreased with HAART	50kb	MSigDB Immunologic Signatures	GSE7852_THYMUS_VS_FAT_TREG_DN	Genes down-regulated in comparison of thymus regulatory T cells versus fat tissue regulatory T cells.	70	0.00000000000000001764877	0.00000000000003370915	0.000000000000000197962761598916	3.324382	21.05655	70	9116	0.035	0.007678806	33	197	198	ADRB2,APLP1,APOBEC3B,ARRB1,BHLHE40,CASS4,CCR2,CCR4,CKB,CTNND1,CXCR6,DENND4A,DNAJB12,ELF1,ELMSAN1,FLNB,GNAQ,IER3,INPP5D,KLF16,MMP9,MT2A,PER1,PLXDC1,PTPN4,RUNX2,S100A4,SAG,SMAD3,SMIM3,SQSTM1,ST14,TNF
Undetected: Decreased with HAART	50kb	MSigDB Immunologic Signatures	GSE22886_NAIVE_CD4_TCELL_VS_MONOCYTE_UP	Genes up-regulated in comparison of naive CD4 [GeneID=920] T cells versus day 0 monocytes.	71	0.00000000000000002552662	0.00000000000004875584	0.000000000000000280996489840426	3.409294	19.65216	67	8508	0.0335	0.007874941	40	187	187	BACH2,BCL2,CAMK4,CD247,CD28,CD40LG,CD7,CD96,CHMP7,DGKA,DOCK9,ETS1,FAIM3,FAM134B,GPR18,GSDMB,ITGA6,ITM2C,KIF21B,KLHL3,LEF1,LRIG1,LTBP3,MGAT4A,MPRIP,NCK2,NOSIP,NR3C2,PRKCQ,PRMT2,PTPN4,PTPRCAP,S1PR1,SESN1,SPOCK2,TESPA1,TMEM204,TRIB2,TXK,ZNF394
Undetected: Decreased with HAART	50kb	MSigDB Immunologic Signatures	GSE339_CD4POS_VS_CD8POS_DC_UP	Genes up-regulated in comparison of CD4 [GeneID=920] dendritic cells (DC) versus CD8 DCs.	72	0.00000000000000002787336	0.00000000000005323812	0.000000000000000303599571157895	3.260288	21.77722	71	9428	0.0355	0.007530759	29	198	198	AMBRA1,ARL4C,BHLHE40,CCDC80,DHRS3,EMB,EZH1,FAM65B,FGR,GLUD1,HIC1,ICAM2,LASP1,LCP2,LTB,MAN1A1,MAP2K1,PPIL2,RAC2,RGS14,SATB1,SEC62,SESN1,SMAD7,SMIM14,SOX13,STK38,TNFRSF1B,VPS26B
Undetected: Decreased with HAART	50kb	MSigDB Immunologic Signatures	GSE9988_ANTI_TREM1_VS_LOW_LPS_MONOCYTE_DN	Genes down-regulated in comparison of monocytes treated with anti-TREM1 [GeneID=54210] versus monocytes treated with 1 ng/ml LPS (TLR4 agonist).	73	0.00000000000000004283905	0.00000000000008182259	0.000000000000000450027482106599	3.451118	18.83448	65	8154	0.0325	0.007971548	32	183	183	ARRB1,BIRC3,CSF3,DENND4A,DUSP2,EHD1,ENSG00000134602,EPM2AIP1,FAM49A,FNBP1,GRAMD1A,IER3,IL23A,IRAK2,KIAA0247,LIMK2,MMP7,NCOA4,NFE2L2,PHF15,PLAC8,PTTG1IP,RCSD1,SCN1B,STAT5A,TANK,TBC1D10A,TNF,TNFAIP3,TP53INP1,UGP2,ZC3HAV1
Undetected: Decreased with HAART	50kb	MSigDB Immunologic Signatures	GSE13306_RA_VS_UNTREATED_MEM_CD4_TCELL_UP	Genes up-regulated in comparison of memory CD4 [GeneID=920] T cells treated with retinoic acid (tretinoin) [PubChem=444795] versus untreated memory CD4 [GeneID=920] T cells.	74	0.00000000000000004802354	0.00000000000009172496	0.000000000000000498169002656642	3.364997	19.91086	67	8620	0.0335	0.007772622	34	197	197	AGO1,CAMK4,CCR9,CD96,CHST11,CTSB,CYTH4,DDHD1,DHRS3,DKK3,DNMT3A,FILIP1L,HIC1,ICAM2,IL10RB,ITGA4,ITGB2,JAZF1,LY6E,MAPKAPK3,PLAC8,PPP2R5A,REEP4,RNF130,SIRT5,SLA,SMAD3,SORL1,STK38,TACC1,TNFRSF25,TXK,USP3,VAV3
Undetected: Decreased with HAART	50kb	MSigDB Immunologic Signatures	GSE22886_NAIVE_VS_MEMORY_TCELL_DN	Genes down-regulated in comparison of naive CD4 [GeneID=920] CD8 T cells versus unstimulated memory CD4 [GeneID=920] CD8 T cells.	75	0.0000000000000000549035	0.0000000000001048657	0.000000000000000565287528606965	3.433014	18.9338	65	8197	0.0325	0.00792973	36	195	195	ACVR1,ARHGAP15,ATP8B2,BIRC3,CALM3,CCR4,CCR9,CD28,CD40LG,CD47,DOCK9,ELK3,ENSG00000256206,ERN1,FLI1,HECA,HNRNPF,ICAM2,IFT57,ITGB7,ITM2B,KIAA0247,LDHA,LRIG1,NCK2,PNMA1,PPP1R2,RASGRP1,RCBTB2,REEP4,SESN1,TAGLN2,TMEM123,TSPAN5,UXS1,ZFP36L1
Undetected: Decreased with HAART	50kb	MSigDB Immunologic Signatures	GSE22886_NAIVE_BCELL_VS_DC_UP	Genes up-regulated in comparison of naive B cells versus unstimulated dendritic cells (DC).	76	0.00000000000000006097334	0.0000000000001164591	0.00000000000000062622494853598	3.508433	17.95673	63	7774	0.0315	0.008103936	31	178	178	ACSL6,BACH2,CD200,CD28,CD40LG,CXCR4,CYFIP2,DDR1,FAIM3,FAM134B,FAM53B,FAM65B,GPR18,IL24,ITM2C,KLF2,LTB,MCTP2,MTMR10,NR3C2,OGG1,PMEL,PTPRCAP,R3HDM4,RPS27A,SELL,SERPINB9,SMAD3,STAP1,VAV3,ZEB1
Undetected: Decreased with HAART	50kb	MSigDB Immunologic Signatures	GSE22886_NAIVE_CD4_TCELL_VS_NKCELL_UP	Genes up-regulated in comparison of naive CD4 [GeneID=920] T cells versus unstimulated NK cells.	77	0.00000000000000008302896	0.0000000000001585853	0.000000000000000840236834816626	3.158788	22.79355	72	9868	0.036	0.007296311	32	192	192	ADARB1,BAG3,CALM3,CAMK4,CASP6,CCDC109B,CD28,CD4,CD40LG,CHMP7,DGKA,FAM134B,FOXO1,ID3,IL23A,INF2,IZUMO4,LEF1,LTB,LY86,MALT1,NCK2,NOSIP,R3HDM4,RGS14,SERINC5,SLC48A1,SMU1,STK17B,TNFRSF25,TNFSF8,WWP1
Undetected: Decreased with HAART	50kb	MSigDB Immunologic Signatures	GSE22886_NAIVE_BCELL_VS_BM_PLASMA_CELL_UP	Genes up-regulated in comparison of naive B cells versus plasma cells from bone marrow and blood.	78	0.00000000000000008919033	0.0000000000001703535	0.000000000000000900387258219512	3.39778	19.13014	65	8282	0.0325	0.007848346	36	193	195	CCDC109B,CD200,CD52,CRLF3,CXCR4,DDR1,DGKZ,EML4,FAIM3,FAM53B,FRYL,HMHA1,INPP5D,IRF8,ITPKB,KIF21B,LAPTM5,LTB,LY86,NEK9,NOTCH2,NR3C2,NSL1,R3HDM4,RBM8A,SART3,SELL,SGPL1,SLA,SMAD3,STRN3,TGFBR1,TRIB2,VAV3,XYLT1,ZFP36L1
Undetected: Decreased with HAART	50kb	MSigDB Immunologic Signatures	GSE3982_MAST_CELL_VS_CENT_MEMORY_CD4_TCELL_DN	Genes down-regulated in comparison of mast cells versus central memory CD4 [GeneID=920] T cells.	79	0.0000000000000001358606	0.0000000000002594937	0.0000000000000013388738652381	3.406798	18.78597	64	8133	0.032	0.007869175	28	180	180	ADAM8,ANKRD11,ARL4C,CD28,CD4,DEF6,DUSP2,EZH1,IL23A,JAK1,KLF2,KLHL22,MBP,PCID2,PTPN4,RPL5,SATB1,SGPL1,SLC7A6,SORBS3,STK17B,TMEM204,TMSB10,TSPAN32,TXK,UBIAD1,USP20,ZC3HAV1
Undetected: Decreased with HAART	50kb	MSigDB Immunologic Signatures	GSE29618_BCELL_VS_MDC_DN	Genes down-regulated in comparison of B cells versus myeloid dendritic cells (mDC).	80	0.0000000000000001466415	0.0000000000002800853	0.00000000000000142811569058824	3.185648	21.97355	70	9513	0.035	0.007358352	41	201	201	ADAM8,ANXA5,ARL4C,ARRB1,BATF3,BHLHE40,CALM3,CAP1,CD93,CDK2AP1,CKLF,CPT1A,CTSB,CUEDC2,DDIT4,GLIPR1,GLRX,GNAQ,ITGB2,LGALS1,LMNA,MAP2K1,MBOAT7,MYL12A,NDFIP1,PLEKHO1,PRCP,PTTG1IP,RAB11FIP1,RAB7A,RNF130,S100A10,S100A4,S100A6,SELPLG,SEMA4A,SPINT2,TMSB10,TOB1,TRIB1,WDR1
Undetected: Decreased with HAART	50kb	MSigDB Immunologic Signatures	GSE17974_2.5H_VS_72H_IL4_AND_ANTI_IL12_ACT_CD4_TCELL_UP	Genes up-regulated in comparison of CD4 [GeneID=920] T cells treated with IL4 [GeneID=3565] and anti-IL12 at 2 h versus those at 72 h.	81	0.0000000000000002243128	0.0000000000004284374	0.00000000000000214914509074074	3.33141	19.51126	65	8447	0.0325	0.00769504	35	185	185	BACH2,CAST,CDC42EP3,CHMP7,CSRNP1,FAIM3,FYCO1,GFOD1,GPR18,IER2,IL23A,IL7R,ITPKB,KIAA0922,NOP2,NOSIP,OSTM1,QPCT,R3HDM4,RASA3,RASSF2,RNF130,S1PR1,SEC62,SH2B3,SLC25A44,SLC30A7,SMAD7,TMBIM1,TNIP2,TRIM39,UBASH3B,VAV3,ZBTB9,ZFP36
Undetected: Decreased with HAART	50kb	MSigDB Immunologic Signatures	GSE22886_IGG_IGA_MEMORY_BCELL_VS_BM_PLASMA_CELL_UP	Genes up-regulated in comparison of memory IgG IgA B cells versus plasma cells from bone marrow and blood.	82	0.0000000000000002374644	0.000000000000453557	0.00000000000000226989642401848	3.365827	19.01464	64	8232	0.032	0.007774538	24	191	191	CCDC109B,DAZAP2,DENND3,DYRK2,ENSG00000134602,FAM65B,FGR,HMHA1,INPP5D,KIAA0922,LAPTM5,LTB,LY86,MKNK1,MYL12A,MYL12B,NOTCH2,RPS3,SGPL1,SORL1,STK24,STK38,TARBP1,VAV3
Undetected: Decreased with HAART	50kb	MSigDB Immunologic Signatures	GOLDRATH_NAIVE_VS_EFF_CD8_TCELL_UP	Genes up-regulated in comparison of naÃ¯ve CD8 T cells versus effector CD8 T cells.	83	0.0000000000000002637877	0.0000000000005038345	0.00000000000000250416809701835	3.116811	22.77969	71	9862	0.0355	0.007199351	32	197	197	ABCG1,AMPD3,ATG16L1,CCR7,CD96,DDIT4,DGKA,ELOVL6,EPHX1,FAM101B,HMBOX1,HMHA1,HPCAL1,ICAM2,ID3,IL6ST,ITGAE,KLF2,LEF1,LTB,NSMCE1,P2RX4,PDCD4,RAMP1,SATB1,SELL,SESN1,SMYD2,SNRK,TSEN34,TXK,XPO6
Undetected: Decreased with HAART	50kb	MSigDB Immunologic Signatures	GSE1432_1H_VS_6H_IFNG_MICROGLIA_UP	Genes up-regulated in comparison of microglia cells 1 h after stimulation with IFNG [GeneID=3458] versus microglia cells 6 h after the stimulation.	84	0.0000000000000003727511	0.0000000000007119546	0.00000000000000348265643995485	3.189859	21.31756	68	9229	0.034	0.007368079	33	191	193	BEAN1,CCR9,CECR5,CEP68,CERK,CISH,CNTNAP1,CYTIP,ELOVL6,FOXO1,GADD45G,GFOD1,HECA,ITPKB,LY86,NCAPD3,NET1,OGG1,PFDN1,PGM1,PPARD,SATB1,SESN1,SLA,SLC4A7,SLC9A3R1,SOCS2,STARD5,STK17B,TLE3,TRIB1,XYLT1,ZMAT3
Undetected: Decreased with HAART	50kb	MSigDB Immunologic Signatures	GSE13738_TCR_VS_BYSTANDER_ACTIVATED_CD4_TCELL_DN	Genes down-regulated in comparison of directly activated CD4 [GeneID=920] T cells versus bystander activated CD4 [GeneID=920] T cells.	85	0.0000000000000004897878	0.0000000000009354947	0.00000000000000449497051929047	3.351918	18.79521	63	8137	0.0315	0.007742411	33	182	183	BCL2,BIRC3,CDC14A,CDC42EP3,CISH,CXCR4,CYTH1,DLEC1,EML4,ICAM2,ITGA6,ITGB1,ITGB7,KLF2,MAEA,NR3C2,PTGER2,PTPN4,PXN,RCBTB2,SELP,SMAGP,SOCS2,SPEN,SQSTM1,ST3GAL5,TGFBR1,TMBIM1,TMEM63A,TNFRSF10A,UXS1,WWP1,ZBP1
Undetected: Decreased with HAART	50kb	MSigDB Immunologic Signatures	GSE22886_NAIVE_TCELL_VS_NKCELL_UP	Genes up-regulated in comparison of naive CD4 [GeneID=920] CD8 T cells versus unstimulated NK cells.	86	0.0000000000000006400313	0.00000000000122246	0.00000000000000584787980286976	3.293805	19.43042	64	8412	0.032	0.007608179	30	188	188	ACVR1,ADARB1,ARHGAP15,CASP6,CCDC109B,CCR7,CD28,CEP68,DGKA,FAM134B,ID3,IL7R,LEF1,LTB,MALT1,NCK2,NDFIP1,NOSIP,ODC1,PPAP2A,RGS14,RPS3,SORBS3,SPINT2,TMEM204,TMEM63A,TNFSF8,TOB1,UPK2,UXS1
Undetected: Decreased with HAART	50kb	MSigDB Immunologic Signatures	GSE6269_E_COLI_VS_STREP_AUREUS_INF_PBMC_UP	Genes up-regulated in comparison of peripheral blood mononuclear cells (PBMC) from patients with acute E. coli infection versus PBMC from patients with acute S. aureus infection.	87	0.0000000000000006884787	0.000000000001314994	0.00000000000000627668136409692	3.750713	14.39726	54	6233	0.027	0.008663565	25	152	152	ATF7IP2,ATP6V1G2,BZW2,CCDC109B,CD28,CD40LG,CD47,CDC14A,DHRS3,DIXDC1,ETS1,FAM134B,ID3,IL23A,IL6ST,IL7R,KLF2,KLHL3,MAN1C1,PLXDC1,RARG,RPLP0,SYNJ2,TOB1,TUBB
Undetected: Decreased with HAART	50kb	MSigDB Immunologic Signatures	GSE22886_NAIVE_CD8_TCELL_VS_NKCELL_UP	Genes up-regulated in comparison of naive CD8 T cells versus unstimulated NK cells.	88	0.0000000000000007830202	0.000000000001495569	0.00000000000000706082921089325	3.317266	18.99154	63	8222	0.0315	0.007662369	31	189	189	ADARB1,ARHGAP15,BAG3,CAMK4,CASP6,CCR7,CD28,CEP68,DGKA,EPHX1,FAM134B,FDX1,ID3,IL7R,LEF1,LSR,LTB,MALT1,MOSPD1,NCK2,NDFIP1,NOSIP,NR3C2,ODC1,PPAP2A,RGS14,RPS3,TMEM204,TMEM63A,TNFSF8,UXS1
Undetected: Decreased with HAART	50kb	MSigDB Immunologic Signatures	GSE17974_0H_VS_48H_IN_VITRO_ACT_CD4_TCELL_UP	Genes up-regulated in comparison of untreated CD4 [GeneID=920] T cells at 0 h versus the untreated cells at 48 h.	89	0.000000000000001419119	0.000000000002710517	0.000000000000012497305406383	3.393751	17.67955	60	7654	0.03	0.007839038	31	176	176	ATF7IP2,BTG2,CDC14A,CHD9,CNST,DPEP2,EFHC2,EMB,GNAQ,IL7R,ITGA6,ITGAM,ITPRIP,KLF2,MAP3K5,NOSIP,PARP8,PGAP3,PIM1,PLXDC1,PRKCQ,RASA3,SELL,SORL1,ST3GAL5,STXBP5,TNFSF8,TP53INP1,TRIB2,TSPAN32,TXK
Undetected: Decreased with HAART	50kb	MSigDB Immunologic Signatures	GSE14350_IL2RB_KO_VS_WT_TREG_DN	Genes down-regulated in comparison of regulatory T cell (Treg) from IL2RB [GeneID=3560] defficient mice versus regulatory T cell (Treg) from wild type animals.	90	0.000000000000001483502	0.000000000002833489	0.0000000000000130365494225053	3.233456	19.79306	64	8569	0.032	0.007468783	30	197	197	ADAM8,APOBEC3B,CCDC109B,CDCP1,CERK,CHST11,ELK3,EPHX1,FAIM3,GLCCI1,HECA,HIPK2,IKZF4,ITFG3,ITGAE,LTB4R,MAN1C1,MKNK2,PHYHD1,PRDM1,PRMT2,PRR5L,RASIP1,REPS1,S100A4,SELP,SESN1,SORL1,ST3GAL5,TMBIM1
Undetected: Decreased with HAART	50kb	MSigDB Immunologic Signatures	GSE29618_BCELL_VS_MDC_DAY7_FLU_VACCINE_UP	Genes up-regulated in comparison of B cells from influenza vaccinee at day 7 post-vaccination versus myeloid dendritic cells (mDC) at day 7 post-vaccination.	91	0.00000000000000158744	0.00000000000303201	0.0000000000000138616332489451	3.428109	17.21065	59	7451	0.0295	0.0079184	31	172	172	ADAM19,BACH2,BIRC3,CD200,CD47,CHMP7,CYFIP2,DGKD,EHD1,ETS1,FAIM3,GPR18,IFT57,IL24,LTB,MGEA5,NCK2,ODC1,PDCD4,PIK3IP1,PLEKHA2,PRDM2,PTPRCAP,RASGRP1,S1PR1,SEC62,SMAGP,SPOCK2,STAP1,TCF3,ZNF395
Undetected: Decreased with HAART	50kb	MSigDB Immunologic Signatures	GSE39820_CTRL_VS_TGFBETA1_IL6_CD4_TCELL_DN	Genes down-regulated in comparison of untreated CD4 [GeneID=920] T cells versus those treated with IL6 [GeneID=3569].	92	0.000000000000001737678	0.000000000003318965	0.0000000000000149838525875	3.222176	19.86236	64	8599	0.032	0.007442726	31	193	193	BIN3,CAST,CCDC88C,CORO7,CSRNP1,CYTH4,DAZAP2,DUSP16,FAM134B,FURIN,LIMK2,LTB4R,MADD,MCTP2,MKNK2,MT2A,NFE2L2,NINJ1,PLAC8,RAB11A,RCAN3,RNF130,RNF149,SERPINB1,SGPL1,SLC48A1,SMIM3,TMEM14C,TNFRSF1A,TSPAN5,UGP2
Undetected: Decreased with HAART	50kb	MSigDB Immunologic Signatures	GSE18791_CTRL_VS_NEWCASTLE_VIRUS_DC_16H_DN	Genes down-regulated in comparison of control conventional dendritic cells (cDC) at 0 h versus cDCs infected with Newcastle disease virus (NDV) at 16 h.	93	0.000000000000001880677	0.000000000003592093	0.0000000000000161161948302277	3.371725	17.79505	60	7704	0.03	0.007788162	23	173	173	BBC3,CASP10,CSRNP1,DUSP16,ERN1,FAM65B,FOXO3,GLCCI1,HELZ2,HS3ST3B1,IFIT2,IRAK2,IRF1,IRF8,MAML2,NEXN,NOS3,PTK2B,RARG,SDCBP2,THAP3,TNF,TRANK1
Undetected: Decreased with HAART	50kb	MSigDB Immunologic Signatures	GSE1460_CD4_THYMOCYTE_VS_NAIVE_CD4_TCELL_ADULT_BLOOD_DN	Genes down-regulated in comparison of CD4 [GeneID=920] thymocytes versus naive CD4 [GeneID=920] T cells from adult blood.	94	0.000000000000001964585	0.000000000003752357	0.0000000000000168004489979339	3.178272	20.45137	65	8854	0.0325	0.007341315	37	189	189	AAK1,ADAM8,AHNAK,BTN3A3,C11orf21,CCDC88C,CEP68,CSF3,CXCR4,DHRS7,DLG4,DOCK9,EPPK1,EZH1,GSTK1,HEMK1,KLF2,KLF3,LRIG1,MAP3K5,MORC2,NCK2,NOL9,NR3C2,PIK3IP1,PIM1,PSME1,PXN,RNF130,S100A4,SELPLG,SLC9A3R1,SMAGP,SORL1,SQSTM1,TMEM204,ZNF394
Undetected: Decreased with HAART	50kb	MSigDB Immunologic Signatures	GSE12366_GC_VS_MEMORY_BCELL_DN	Genes down-regulated in comparison of germinal center B cells versus memory B cells.	95	0.00000000000000254492	0.000000000004860797	0.0000000000000215407441308793	3.195052	20.03098	64	8672	0.032	0.007380074	34	187	187	ADPGK,BCL9L,BMI1,BTLA,CCR7,CHD1,CTNND1,DGKA,EML4,GPR183,GPR65,IL23A,IL27RA,ISCU,ITGB1,ITM2B,KLF2,LIMD1,LIX1L,LTBP3,MAP3K1,NDFIP1,NOTCH2,POLK,SERTAD2,SESN1,SKI,SMAGP,STARD5,TES,TMEM63A,TMEM65,TXNIP,USP3
Undetected: Decreased with HAART	50kb	MSigDB Immunologic Signatures	GSE11057_NAIVE_VS_MEMORY_CD4_TCELL_DN	Genes down-regulated in comparison of naive T cells versus memory T cells.	96	0.000000000000003020664	0.000000000005769468	0.0000000000000254116428780488	3.148402	20.64539	65	8938	0.0325	0.00727232	39	191	193	ACVR1,ADAM19,AHNAK,AKIRIN2,ATP2B1,CD82,CDC42EP3,CHST11,CXCR3,DHRS7,EMB,GATA3,GLIPR1,GPR183,GSTK1,IQGAP1,IQGAP2,ITGB1,KIAA0247,LDHA,LGALS1,LPP,LRIG1,MAF,MAP3K5,NCOA7,PHACTR2,RAB11FIP1,S100A11,S100A4,SH3BGRL3,SLC9A3R1,SMAD3,TAGLN2,TANK,TNFRSF1B,TP53INP1,WEE1,ZBP1
Undetected: Decreased with HAART	50kb	MSigDB Immunologic Signatures	GSE26495_NAIVE_VS_PD1LOW_CD8_TCELL_DN	Genes down-regulated in comparison of naive CD8 T cells versus PD-1 low CD8 T cells.	97	0.00000000000000351544	0.00000000000671449	0.0000000000000292764711468813	3.042183	22.35237	68	9677	0.034	0.007026971	41	190	191	ACTN4,ADAM8,ADRB2,AGO4,AHNAK,B4GALT5,BHLHE40,CAST,CD226,CHST11,DENND3,DNAJC1,DOK2,EOMES,GFOD1,GPR114,ITGB1,JAZF1,KATNAL1,KIAA1841,LGALS1,LPP,MAF,MAN1A1,MATK,MBP,MCTP2,PRNP,PRR5L,PTGDR,PTPN4,RASGEF1A,S100A4,SMAD3,SMAD7,SYTL3,TBX21,TMEM184B,TNFRSF1B,TNFSF12,TP53INP1
Undetected: Decreased with HAART	50kb	MSigDB Immunologic Signatures	GSE7460_TCONV_VS_TREG_THYMUS_DN	Genes down-regulated in comparison of TconvThy versus TregThy (see Fig. 1 in the paper for details).	98	0.000000000000003983953	0.00000000000760935	0.000000000000032979162934	3.23549	19.16247	62	8296	0.031	0.007473481	41	197	197	ADAM19,BHLHE40,CA5B,CAPSL,CCDC109B,CHST11,CISH,CTLA4,CXCR3,CXCR6,ELK3,EOMES,FGL2,GADD45G,HEMK1,IKZF4,IL10RB,IL2RA,ITGAE,ITGB1,LTB4R,LYPLAL1,MAF,NOTCH2,ODC1,PECR,PIM1,PNP,PPAP2A,PRDM1,PRNP,PTGER2,S100A10,S100A11,S100A4,S100A6,SOCS2,STARD4,TGIF1,TNFRSF1B,TNFSF8
Undetected: Decreased with HAART	50kb	MSigDB Immunologic Signatures	GSE13411_PLASMA_CELL_VS_MEMORY_BCELL_DN	Genes down-regulated in comparison of plasma cells versus memory B cells.	99	0.000000000000004435823	0.000000000008472422	0.0000000000000363561809841584	3.121857	20.82094	65	9014	0.0325	0.007211005	29	186	186	ARHGEF6,BHLHE40,BIN3,CD52,CHD9,CSNK1G2,CYFIP2,FNBP1,HMBOX1,INPP5A,INPP5D,LAPTM5,LTB,LY86,NOTCH2,PHF15,PIP4K2A,RASSF2,RBMS1,RNF44,SELL,STK17B,TARBP1,TGFBR2,TGIF1,TNFSF13,TRIM14,WASF2,ZFP36L1
Undetected: Decreased with HAART	50kb	MSigDB Immunologic Signatures	GSE7460_FOXP3_MUT_VS_WT_ACT_WITH_TGFB_TCONV_DN	Genes down-regulated in comparsion of sfActCD4TGF versus ActCD4TGF (see Fig. 1 in the paper for details).	100	0.000000000000004830843	0.00000000000922691	0.0000000000000392826309960707	3.11598	20.86021	65	9031	0.0325	0.007197431	40	186	186	ACSS1,ADPGK,ANKLE2,ARHGAP15,CARNS1,CAST,CCDC88C,CD97,CERK,CHD9,DGKD,ESR1,FAM101B,FAM65B,HPCAL1,IL17RA,IL27RA,IL6ST,ITGA4,KLF2,KLF7,LEF1,LRIG1,MBP,PCNX,PDIA2,RAMP1,RASSF3,S1PR1,SELL,SESN1,SH3PXD2A,SMAD3,SOCS2,STK38,TREML2,TRIB2,UBASH3B,UBXN11,WDR82
Undetected: Decreased with HAART	50kb	MSigDB Immunologic Signatures	GSE22886_CD4_TCELL_VS_BCELL_NAIVE_UP	Genes up-regulated in comparison of naive CD4 [GeneID=920] T cells versus naive B cells.	101	0.000000000000005943366	0.00000000001135183	0.0000000000000478591281595331	3.069432	21.50235	66	9309	0.033	0.007089913	36	193	193	ATP13A2,BAG3,BCR,CAMK4,CD247,CD28,CD4,CD7,CD97,DGKZ,DUSP2,GATA3,GNAQ,IL17RA,IL27RA,IL7R,IQGAP2,ITPKB,LEF1,LTBP3,NDFIP1,NOSIP,PRMT2,PTPN4,PXN,RPS6KB2,S100A10,S100A4,SERINC5,SMAD7,SPOCK2,SYNE1,TNFAIP3,TOB1,TXK,ZNF512B
Undetected: Decreased with HAART	50kb	MSigDB Immunologic Signatures	GSE17721_POLYIC_VS_CPG_6H_BMDM_UP	Genes up-regulated in comparison of dendritic cells (DC) stimulated with poly(I:C) (TLR3 agonist) at 6 h versus DC cells stimulated with CpG DNA (TLR9 agonist) at 6 h.	102	0.000000000000006385239	0.00000000001219581	0.0000000000000510207338687259	3.164836	19.90624	63	8618	0.0315	0.007310281	33	192	192	AAK1,ACVR1,ANKRD44,AVL9,BCL9,CASP8,CORO1C,CSNK1D,CTAGE5,CTDSP2,DNMT3A,FGR,FLI1,FRYL,HR,LEF1,LMNA,MATK,MKNK1,PARP8,PLEKHA2,PTCH1,RAB12,RGS14,RREB1,SPEN,SPINT2,SRRD,STK24,TOB1,VGLL4,WDFY1,ZFP36L1
Undetected: Decreased with HAART	50kb	MSigDB Immunologic Signatures	GSE22886_NAIVE_VS_IGG_IGA_MEMORY_BCELL_UP	Genes up-regulated in comparison of naive B cells versus memory IgG IgA B cells.	103	0.00000000000000727229	0.00000000001389007	0.0000000000000575525971510516	3.307373	17.83893	59	7723	0.0295	0.007639518	27	185	185	ADARB1,AGO4,ANXA9,BACH2,CXCR4,DDR1,DGKD,FAM53B,FOXO1,LAIR1,NCK2,NR3C2,P2RY14,PER1,PRCP,SATB1,SERPINB9,SESN1,SH3BP2,SLA,SLC30A4,SMAD3,SORL1,TREML2,UXS1,VAV3,XYLT1
Undetected: Decreased with HAART	50kb	MSigDB Immunologic Signatures	GSE9988_ANTI_TREM1_VS_ANTI_TREM1_AND_LPS_MONOCYTE_DN	Genes down-regulated in comparison of monocytes treated with anti-TREM1 [GeneID=54210] versus monocytes treated with anti-TREM1 [GeneID=54210] and 5000 ng/ml LPS (TLR4 agonist).	104	0.000000000000008668505	0.00000000001655684	0.0000000000000674416206672932	3.378557	16.87111	57	7304	0.0285	0.007803943	26	173	173	ADORA2A,ARHGEF2,ATF7IP2,BIRC3,CCR7,CSF3,CSRNP1,DENND4A,DUSP2,EHD1,ENSG00000134602,ERN1,IER3,IL23A,IL2RA,IRAK2,KIAA0247,NINJ1,RBM17,RCSD1,STAT5A,TANK,TNF,TNFAIP3,ZC3HAV1,ZFP36
Undetected: Decreased with HAART	50kb	MSigDB Immunologic Signatures	GSE11057_NAIVE_VS_EFF_MEMORY_CD4_TCELL_UP	Genes up-regulated in comparison of naive T cells versus effector memory T cells.	105	0.000000000000008785259	0.00000000001677984	0.0000000000000682217392138837	3.252663	18.44642	60	7986	0.03	0.007513148	32	180	180	ACTN1,BACH2,CAMK4,CD7,CHMP7,CRLF3,DDR1,DNMT3A,EEF1G,FAIM3,FLNB,FOXP1,HIPK2,IL6ST,ITGA6,KLF7,KLHL3,LEF1,LTBP3,MAML2,ME3,MGA,NDFIP1,PDE9A,PIK3IP1,PLAC8,PLXDC1,SATB1,SERTAD2,TARBP1,TGFBR2,TRABD2A
Undetected: Decreased with HAART	50kb	MSigDB Immunologic Signatures	GSE29618_BCELL_VS_PDC_UP	Genes up-regulated in comparison of B cells versus plasmacytoid dendritic cells (pDC) .	106	0.00000000000001043832	0.00000000001993719	0.0000000000000804547606703911	3.164913	19.58979	62	8481	0.031	0.007310459	32	177	177	ADAM8,ATP2B1,BACH2,BCL2,BIRC3,CDC42EP3,CHMP7,DGKD,DPEP2,ELF1,FAIM3,FOXO1,IER2,IFT57,IL24,KIAA0922,KLF2,KLF7,LAPTM5,LY86,MKNK2,NCK2,PIK3IP1,PLEKHA2,PRDM2,RASA3,STAP1,TANK,TRIB2,TUBA4A,TXNIP,ZFP36L1
Undetected: Decreased with HAART	50kb	MSigDB Immunologic Signatures	GSE9650_NAIVE_VS_MEMORY_CD8_TCELL_DN	Genes down-regulated in comparison of naive CD8 T cells versus memory CD8 T cells.	107	0.00000000000001055812	0.00000000002016601	0.0000000000000812268748698885	3.062403	21.22516	65	9189	0.0325	0.007073675	33	198	198	ADAM19,AHNAK,BCL2,BHLHE40,CCR2,CD7,CTLA4,CXCR3,CYFIP2,EOMES,FGL2,FGR,GATA3,GLRX,GSG2,IQGAP2,ITGA4,ITGB1,ITGB7,LGALS1,LRRC8C,ODC1,PIM1,S100A10,S100A11,S100A4,S100A6,SORL1,TNFAIP3,TNFRSF1B,TOB1,WEE1,ZMAT3
Undetected: Decreased with HAART	50kb	MSigDB Immunologic Signatures	GSE17974_0H_VS_6H_IN_VITRO_ACT_CD4_TCELL_UP	Genes up-regulated in comparison of untreated CD4 [GeneID=920] T cells at 0 h versus the untreated cells at 6 h.	108	0.00000000000001183615	0.00000000002260705	0.0000000000000897249539377289	3.269274	18.04682	59	7813	0.0295	0.007551517	32	175	175	ATF7IP2,BAG3,CCDC109B,CD4,CHD9,DDIT4,DHRS7,DOK2,DPEP2,EFHC2,ERP27,FAM134B,IRF2BPL,ITGA4,ITGAM,ITPRIP,KAT6B,KLF11,KLF7,LPP,MT2A,NET1,PARP8,PDE9A,PTK2B,ST3GAL5,SYTL1,TOB1,TSPAN32,UBASH3B,UCP2,UTRN
Undetected: Decreased with HAART	50kb	MSigDB Immunologic Signatures	GSE13738_RESTING_VS_TCR_ACTIVATED_CD4_TCELL_UP	Genes up-regulated in comparison of resting CD4 [GeneID=920] T cells versus directly activated CD4 [GeneID=920] T cells.	109	0.00000000000001254374	0.00000000002395854	0.0000000000000947418610583942	3.487721	15.48289	54	6703	0.027	0.008056094	23	164	164	ACSS1,AXIN2,BTN3A3,CELF1,EZH1,FAM63A,HTRA4,ITGA6,KLF2,MGAT4A,MLXIP,NDFIP1,NR3C2,PARP8,PIK3IP1,PRKD3,RCBTB2,SORL1,STK38,TLE4,TMEM63A,XPO6,ZBP1
Undetected: Decreased with HAART	50kb	MSigDB Immunologic Signatures	GSE13411_IGM_MEMORY_BCELL_VS_PLASMA_CELL_UP	Genes up-regulated in comparison of IgM-memory B cells versus plasma cells.	110	0.00000000000001317344	0.00000000002516127	0.0000000000000991361239272727	3.113179	20.23655	63	8761	0.0315	0.00719096	31	192	193	AGO1,ARHGEF6,ARL4C,B4GALT5,BACH2,CHD1,CHD9,DGKA,GNPDA1,IL24,INPP5A,INPP5D,ITPKB,MGRN1,P2RY14,PARP8,PHF15,PRKX,RAB11FIP1,RASSF2,SATB1,SMIM14,ST3GAL5,TARBP1,TGFBR2,TNFSF13,TPT1,TRAF3IP2,USP24,VCL,WASF2
Undetected: Decreased with HAART	50kb	MSigDB Immunologic Signatures	KAECH_NAIVE_VS_DAY15_EFF_CD8_TCELL_UP	Genes up-regulated in comparison of naive versus memory CD8 T cells (day 40+ after LCMV-Armstrong infection).	111	0.00000000000001370491	0.00000000002617638	0.000000000000102761997264493	3.0769	20.80015	64	9005	0.032	0.007107163	37	191	191	ACTN1,ADD1,AIMP2,AMPD3,ARRB1,BZW2,CCR7,CCR9,CD247,CD7,CRLF3,DGKA,EMB,EPHX1,FAM101B,FAM134B,GSTK1,HPCAL1,ID3,IL6ST,ITGAE,ITPKB,LEF1,PIP4K2A,PSME1,PYCR2,RAMP1,RPS3,SATB1,SELL,SESN1,SLC30A4,SMAD7,TUBB,USP3,VAPA,WDR1
Undetected: Decreased with HAART	50kb	MSigDB Immunologic Signatures	GOLDRATH_NAIVE_VS_MEMORY_CD8_TCELL_DN	Genes down-regulated in comparison of naive CD8 T cells versus effector CD8 T cells.	112	0.00000000000001752722	0.00000000003347699	0.000000000000130009253727599	3.127302	19.8254	62	8583	0.031	0.007223581	29	199	199	AHNAK,ANKH,BAG3,BHLHE40,CCR2,CISH,CXCR3,EOMES,FGL2,GATA3,GLRX,IER3,IL10RB,IRF8,ITGB1,ITM2C,LGALS1,LIMD1,ODC1,PRDM1,S100A10,S100A4,S100A6,SEMA4A,SERPINB9,SOCS2,SSX2IP,TNFRSF1B,TRAF3IP2
Undetected: Decreased with HAART	50kb	MSigDB Immunologic Signatures	GSE12845_PRE_GC_VS_DARKZONE_GC_TONSIL_BCELL_UP	Genes up-regulated in comparison of pre-germinal center B cells versus dark zone germinal center B cells.	113	0.00000000000001803022	0.00000000003443772	0.000000000000133025099073084	3.057884	20.9295	64	9061	0.032	0.007063238	38	187	188	ADAM8,AHNAK,APOBEC3C,BTN3A3,CCR7,CD200,CTSB,DDIT4,FAIM3,FOXO3,GLG1,GPR183,IER2,IER3,IL17RA,IL6ST,KIF21B,KLF2,LGALS9,LST1,LTBP3,MBP,MT2A,PDE8A,PGAP3,PLAC8,PRKX,RNASE6,SDF2L1,SH3BP2,SMAD3,ST3GAL5,TGIF1,TMSB10,TNFSF13,UGCG,ZBP1,ZFP36
Undetected: Decreased with HAART	50kb	MSigDB Immunologic Signatures	GSE1460_CD4_THYMOCYTE_VS_THYMIC_STROMAL_CELL_UP	Genes up-regulated in comparison of CD4 [GeneID=920] thymocytes versus thymic stromal cells.	114	0.00000000000002735119	0.00000000005224077	0.000000000000196198570901213	3.095206	20.03098	62	8672	0.031	0.007149446	26	185	185	CERK,DCP2,DGKA,DUSP2,FLI1,GATA3,IKZF1,IL17RA,INPP5D,KIAA0922,KLF2,LRRFIP1,NDE1,OBFC1,PLAC8,PRKAB1,SERPINB1,SLC9A3R1,TFF3,TNF,TRANK1,TRIM14,VAV3,VGLL4,ZNF512B,ZNF652
Undetected: Decreased with HAART	50kb	MSigDB Immunologic Signatures	GSE9988_LOW_LPS_VS_ANTI_TREM1_AND_LPS_MONOCYTE_UP	Genes up-regulated in comparison of monocytes treated with 1 ng/ml LPS (TLR4 agonist) versus monocytes treated with anti-TREM1 [GeneID=54210] and 5000 ng/ml LPS (TLR4 agonist).	115	0.0000000000000275157	0.00000000005255499	0.000000000000197037166608997	3.129734	19.49047	61	8438	0.0305	0.007229201	37	183	183	ACKR3,ARHGAP31,ARID1A,ARRB1,BCL9L,BID,BIRC3,CMTM6,CSF3,CTNND1,DCP2,EHD1,EPM2AIP1,FAM49A,FNBP1,GRAMD1A,IL23A,IRF1,KLF7,LAIR1,NCOA4,NFE2L2,PLAC8,SERPINB1,SGPL1,SLA,SLC30A7,STAT5A,STK17B,STK38,TBC1D10A,TGFBR2,TMEM123,TNFAIP3,TP53INP1,UGP2,ZC3HAV1
Undetected: Decreased with HAART	50kb	MSigDB Immunologic Signatures	GSE22886_UNSTIM_VS_STIM_MEMORY_TCELL_UP	Genes up-regulated in comparison of unstimulated memory CD4 [GeneID=920] CD8 T cells versus stimulated CD4 [GeneID=920] CD8 T cells.	116	0.00000000000003360208	0.00000000006417997	0.000000000000237741895931624	3.014961	21.22747	64	9190	0.032	0.006964091	36	190	190	AGO4,ANKH,CD97,CERK,CTDSP2,DAZAP2,DPEP2,EHD1,EPPK1,FAIM3,FAM134B,FLI1,GLRX,IER2,IFNAR2,INPP5D,ITGA4,ITGA6,ITGB2,LCP2,MPRIP,NR3C2,PIP4K2A,PRMT2,PTPN4,RGS14,S100A4,SESN1,SLC9A3R1,STK38,TLE4,TMEM123,TNFSF12,TOP2B,TSPAN32,VENTX
Undetected: Decreased with HAART	50kb	MSigDB Immunologic Signatures	GSE31082_DN_VS_CD8_SP_THYMOCYTE_DN	Genes down-regulated in comparison of CD4- [GeneID=920] CD8- thymocytes versus CD4- [GeneID=920] CD8+ thymocytes.	117	0.00000000000003979251	0.00000000007600369	0.000000000000278370402635135	3.035228	20.75627	63	8986	0.0315	0.007010906	32	191	191	ADD1,CCDC88C,CHIT1,CKB,CREBBP,CYTH1,CYTIP,DGKZ,DOK4,ESYT2,FYCO1,GRAP2,HELZ2,LASP1,LFNG,LIMK2,LNPEP,LRIG1,MADD,MALT1,MCTP2,MTMR10,PTK2B,RAC2,RASA2,S100A10,TMEM123,TNFRSF1B,TSPAN32,TXNIP,UBXN11,UTRN
Undetected: Decreased with HAART	50kb	MSigDB Immunologic Signatures	GSE5463_CTRL_VS_DEXAMETHASONE_TREATED_THYMOCYTE_UP	Genes up-regulated in comparison of control thymocytes versus thymocytes treated with dexamethasone [PubChem=5743].	118	0.00000000000003981524	0.00000000007604711	0.000000000000278370402635135	2.914325	22.98989	67	9953	0.0335	0.006731639	30	194	196	AHNAK,BHLHE40,CD52,CMTM6,CYTH1,DPAGT1,FNBP1,HDAC7,IFNAR2,IL27RA,IL2RA,KLF3,LASP1,LCP2,LGALS1,LTB,MAP3K1,MPRIP,PLEKHO1,PPTC7,S100A11,SELPLG,SLC35B1,SLC35C2,TAF8,TAGLN2,TGFB1,TNFRSF1B,TOP2B,UGCG
Undetected: Decreased with HAART	50kb	MSigDB Immunologic Signatures	GSE17721_0.5H_VS_12H_CPG_BMDM_UP	Genes up-regulated in comparison of dendritic cells (DC) stimulated with CpG DNA (TLR9 agonist) at 0.5 h versus those stimulated with CpG DNA (TLR9 agonist) at 12 h.	119	0.00000000000004205883	0.00000000008033237	0.000000000000292083049278524	2.939342	22.454	66	9721	0.033	0.006789425	27	199	199	ADSSL1,AIMP2,ARRB1,BATF3,C10orf54,CCR2,CENPA,CISH,EEF1G,EPHX1,FAM134B,GNPDA1,GPR65,IRF2,ITGA6,LAMTOR4,LDHA,LGALS1,MYL12B,PER1,PRKD3,RAB7A,RPA1,SATB1,SMYD2,SORL1,UQCR11
Undetected: Decreased with HAART	50kb	MSigDB Immunologic Signatures	GSE12366_NAIVE_VS_MEMORY_BCELL_UP	Genes up-regulated in comparison of naive B cells versus memory B cells.	120	0.00000000000004253367	0.00000000008123931	0.000000000000294885862864322	3.334891	16.49229	55	7140	0.0275	0.007703081	24	163	163	AFF1,BACH2,BIRC3,CD200,CEP85L,CYFIP2,DDHD1,DGKD,DUSP6,FAM53B,FOXP1,GALNT6,LAIR1,LYL1,PLEKHA2,PPARD,RNASE6,S1PR1,SATB1,SH3BP2,SLA,STRBP,TREML2,XYLT1
Undetected: Decreased with HAART	50kb	MSigDB Immunologic Signatures	GSE3982_EOSINOPHIL_VS_DC_UP	Genes up-regulated in comparison of eosinophils versus dendritic cells (DC).	121	0.00000000000004340837	0.00000000008290999	0.000000000000300446895367893	3.131875	19.15785	60	8294	0.03	0.007234145	32	196	197	AMPD3,ARHGEF6,C3AR1,CD34,CENPA,CTCF,CTDSP2,CXCR4,CYTH1,DENND3,FAM49A,GNAQ,HNRNPF,INPP5A,IRF1,ITPKB,JAK1,KIAA0922,KIF21B,KLF3,LRRFIP1,MCTP2,NADK,RGS14,S1PR1,SLC4A8,SLC9A3R1,SMIM14,STAP1,STK17B,SYNE1,TACC1
Undetected: Decreased with HAART	50kb	MSigDB Immunologic Signatures	GSE17580_UNINFECTED_VS_S_MANSONI_INF_TREG_UP	Genes up-regulated in comparison of regulatory T cell (Treg) from uninfected mice versus regulatory T cell (Treg) from mice infected with S. mansoni.	122	0.00000000000004403711	0.00000000008411088	0.000000000000304289813505843	3.095253	19.7076	61	8532	0.0305	0.007149555	31	196	196	ASPSCR1,BACH2,BCL2,CASP8,CCR7,CTCF,DUSP2,EEF1G,IER2,IFIT2,ITGA5,KLF7,LTB,MADD,MAP2K1,NARG2,PHYHD1,RAC2,RASGRP1,RASIP1,RPL5,S1PR1,SELL,SESN1,SH2B3,SMAD3,SMAGP,STK38,TNFSF8,TP53INP1,UGCG
Undetected: Decreased with HAART	50kb	MSigDB Immunologic Signatures	GSE37416_CTRL_VS_12H_F_TULARENSIS_LVS_NEUTROPHIL_UP	Genes up-regulated in comparison of control polymorphonuclear leukocytes (PMN) at 12 h versus PMN treated with F. tularensis vaccine at 12 h.	123	0.00000000000005971824	0.0000000001140618	0.000000000000408551727867769	3.144508	18.76287	59	8123	0.0295	0.007263326	36	184	184	ADAM19,ADD1,AGO4,ARHGEF6,BRAT1,CASP8,CCM2,CERS2,CRLF3,DPEP2,ERP27,FAM101B,HENMT1,HSPA8,IQGAP2,IRF2BPL,MAP3K5,MLXIP,NCOA4,NUB1,NUDT16L1,PKN2,PXN,RAB11FIP1,SELPLG,STK17B,STXBP5,TACC1,TGFBR2,TP53INP1,UCP2,VCL,WASF2,WDR1,XRN2,ZMAT3
Undetected: Decreased with HAART	50kb	MSigDB Immunologic Signatures	GSE20366_TREG_VS_NAIVE_CD4_TCELL_DN	Genes down-regulated in comparison of TregLP versus TconvLP (see Table 1S in the paper for details).	124	0.00000000000006155826	0.0000000001175763	0.000000000000420444947425743	3.18008	18.23854	58	7896	0.029	0.007345491	25	184	184	AAK1,ATP10A,AXIN2,CCDC167,CD4,CD40LG,DUSP6,DYSF,ENSG00000182319,FAM101B,FXR2,HPCAL1,HS3ST3B1,IL17RE,IL4,MAN1C1,MBP,MCTP2,PRR5L,PTGDR,SLC16A5,SMIM3,SORL1,TBX21,TGFBR2
Undetected: Decreased with HAART	50kb	MSigDB Immunologic Signatures	GSE26495_NAIVE_VS_PD1HIGH_CD8_TCELL_DN	Genes down-regulated in comparison of naive CD8 T cells versus PD-1 high CD8 T cells.	125	0.00000000000006826649	0.000000000130389	0.000000000000463204921491803	3.063299	19.91317	61	8621	0.0305	0.007075745	37	187	188	ACTN4,ADAM8,ADRB2,AGO4,AHNAK,B4GALT5,BHLHE40,CAST,CHST11,DNAJC1,DOK2,EOMES,ERN1,FYCO1,GLCCI1,GPR114,JAZF1,KATNAL1,KIAA1841,LPP,MAF,MAN1A1,MAP3K5,MCTP2,PRR5L,PTGDR,RASGEF1A,S100A4,SH2B3,SH3BP2,SMAD3,SMAD7,SYTL3,TBX21,TNFRSF1B,TP53INP1,UTRN
Undetected: Decreased with HAART	50kb	MSigDB Immunologic Signatures	GSE10239_NAIVE_VS_KLRG1HIGH_EFF_CD8_TCELL_UP	Genes up-regulated in comparison of naive CD8 T cells versus effector CD8 T cells KLRG1 high [GeneID=10219].	126	0.00000000000006893814	0.0000000001316718	0.000000000000466996663600655	2.996875	21.0219	63	9101	0.0315	0.006922316	33	191	191	ARL4C,BACH2,BTBD11,CCM2,CD247,CDIP1,FAM101B,FOXO1,GALNT6,GLG1,GPR114,ID3,IL27RA,IL6ST,KLF13,LIMD1,MATK,NINJ1,PIGV,PIK3IP1,PSME1,RAB12,RASGRP1,RCN3,RNF130,SATB1,SELPLG,SLFN12L,STIM1,TNFRSF1A,TPT1,TREML2,TXNIP
Undetected: Decreased with HAART	50kb	MSigDB Immunologic Signatures	GSE9988_ANTI_TREM1_VS_VEHICLE_TREATED_MONOCYTES_DN	Genes down-regulated in comparison of monocytes treated with anti-TREM1 [GeneID=54210] versus monocytes treated wth vehicle.	127	0.00000000000007105801	0.0000000001357208	0.000000000000479786465562806	2.904976	22.71963	66	9836	0.033	0.006710045	31	193	193	ANKRD13A,ARHGAP27,ARRB1,ARRDC2,BCL9L,C1orf162,CCM2,CCR2,CTAGE5,CTDSP2,CTNND1,CYTIP,ELMSAN1,HECA,HMHA1,IL27RA,KLF13,LGALS1,MGAT4A,MLXIP,NCOA4,PTTG1IP,RASSF2,SMAD3,SORL1,STK24,STK38,TACC1,TGFBR2,TRIM8,ZNF652
Undetected: Decreased with HAART	50kb	MSigDB Immunologic Signatures	KAECH_NAIVE_VS_DAY8_EFF_CD8_TCELL_UP	Genes up-regulated in comparison of naive versus effector CD8 T cells at the peak expansion phase (day8 after LCMV-Armstrong infection).	128	0.00000000000007314139	0.0000000001397001	0.000000000000492247501154472	2.961784	21.6086	64	9355	0.032	0.006841261	32	194	194	ABCG1,AMPD3,ARRB1,BZW2,CCR7,CCR9,CD7,CRLF3,DDIT4,DGKA,DUSP6,EPHX1,FAM101B,FAM134B,FOXP1,IL6ST,IL7R,ITGAE,LEF1,P2RX4,PARP8,PIP4K2A,PPTC7,RAMP1,RPL5,RPS3,SATB1,SELL,SESN1,SKI,SMAD7,ZFP36
Undetected: Decreased with HAART	50kb	MSigDB Immunologic Signatures	GSE360_CTRL_VS_T_GONDII_DC_UP	Genes up-regulated in untreated dendritic cells (DC) versus DCs exposed to parasite Toxoplasma gondii.	129	0.00000000000007944921	0.000000000151748	0.000000000000532966418460292	3.086841	19.43734	60	8415	0.03	0.007130125	27	197	197	ADARB1,ADORA3,APOBEC2,BRPF1,C3AR1,CD52,DOK2,INPP5D,ITPKB,LYL1,MAF,OSBPL1A,P2RY14,PRCP,RCBTB2,RNASE6,S100A4,SERINC5,SLC9A6,SORL1,TES,TGFBR2,TNFSF12,TRIB2,TXNIP,VASH1,VCL
Undetected: Decreased with HAART	50kb	MSigDB Immunologic Signatures	GSE29618_MONOCYTE_VS_MDC_UP	Genes up-regulated in comparison of monocytes versus myeloid dendritic cells (mDC).	130	0.00000000000008960714	0.0000000001711496	0.000000000000596276450900322	3.010501	20.59458	62	8916	0.031	0.006953791	28	198	198	BTG2,CD93,CDC42EP3,CTSB,DUSP6,EMR1,FGR,GLUL,IER3,ITGAM,ITM2B,KLF7,MKNK1,NINJ1,NOTCH2,PIK3IP1,PTGER2,QPCT,RBMS1,RCBTB2,S100A4,SIRPB1,SLC22A4,SORL1,TNFRSF1B,TNFSF13,TUBA4A,USP3
Undetected: Decreased with HAART	50kb	MSigDB Immunologic Signatures	GSE7852_LN_VS_THYMUS_TREG_UP	Genes up-regulated in comparison of lymph node regulatory T cells versus thymus regulatory T cells.	131	0.00000000000009060467	0.0000000001730549	0.000000000000601946595714286	2.977897	21.15587	63	9159	0.0315	0.00687848	30	200	202	AGO3,ANKH,ANKLE2,ARHGAP31,ARRB1,BRF2,BTBD11,CDCP1,CKB,CRBN,ELMSAN1,FAIM3,FLNB,FOXN3,GNAQ,ITGA6,LRIG1,MAN1C1,NFIA,NR3C2,NUAK2,PHF15,PPAP2A,PTGER2,SLC35A5,TMBIM1,TMEM63A,TNF,TNFRSF1A,UBASH3B
Undetected: Decreased with HAART	50kb	MSigDB Immunologic Signatures	GSE17721_POLYIC_VS_CPG_4H_BMDM_UP	Genes up-regulated in comparison of dendritic cells (DC) stimulated with poly(I:C) (TLR3 agonist) at 4 h versus DC cells stimulated with CpG DNA (TLR9 agonist) at 4 h.	132	0.00000000000009818966	0.0000000001875423	0.000000000000650251204384	3.071148	19.53667	60	8458	0.03	0.007093876	29	192	192	ABCG1,ATG5,BID,CCR7,CEP68,CSNK1D,CTAGE5,DUSP6,EEF1G,FNBP1,FRYL,GATA3,GSG2,IRF1,KLF2,LEFTY1,ORAI1,PLAC8,POLR2E,RB1,RPA1,S100A11,SH3BGRL3,SMARCD2,SMIM3,SORL1,TMEM14C,TSNAX,VPS26B
Undetected: Decreased with HAART	50kb	MSigDB Immunologic Signatures	GSE3982_MAST_CELL_VS_EFF_MEMORY_CD4_TCELL_DN	Genes down-regulated in comparison of mast cells versus effector memory CD4 [GeneID=920] T cells.	133	0.0000000000001021375	0.0000000001950826	0.000000000000673164191878981	3.140702	18.46721	58	7995	0.029	0.007254534	27	185	186	ADAM15,ARL4C,CD47,CREB1,CX3CR1,CYTH1,DOK2,DUSP2,EEF1G,EZH1,FLOT2,FOXO3,FURIN,IRF1,JAK1,MAEA,PMEL,PTK2B,PTPN4,PTPRCAP,RCAN3,RNF44,S100A10,SATB1,SLC34A1,SPOCK2,USP20
Undetected: Decreased with HAART	50kb	MSigDB Immunologic Signatures	GSE17580_TREG_VS_TEFF_S_MANSONI_INF_DN	Genes down-regulated in comparison of regulatory T cell (Treg) from mice infected with S. mansoni versus T effector cells from the infected mice.	134	0.0000000000001047581	0.000000000200088	0.000000000000689338276470588	3.138739	18.47876	58	8000	0.029	0.00725	33	193	193	ACTN1,ARL4C,BCL2,BZW2,C9orf89,CD28,EMB,ENSG00000134602,EOMES,FAM101B,FAM65B,FLI1,GRAMD1A,GRAP2,IFIT2,KLF7,LEF1,LPP,MOCS2,NFE2L2,PLEKHO1,PPP2R5A,PRKD3,PRKX,QPCT,RASGRP1,RNF145,S1PR1,SEMA4A,STK17B,TBX21,UGCG,UPB1
Undetected: Decreased with HAART	50kb	MSigDB Immunologic Signatures	GSE14769_UNSTIM_VS_40MIN_LPS_BMDM_DN	Genes down-regulated in comparison of unstimulated macrophage cells versus macrophage cells stimulated with LPS (TLR4 agonist) for 40 min.	135	0.0000000000001057274	0.0000000002019393	0.000000000000694612235873016	2.967206	21.23209	63	9192	0.0315	0.006853786	26	194	194	BCL9,BIRC3,BTG2,CSRNP1,DUSP2,EHD1,FILIP1L,ID3,IER2,IER3,IRF1,MALT1,ODC1,PIM1,POC5,RNF103,SLFN12L,SMAD2,SQSTM1,TGIF1,TLE4,TNF,TNFAIP3,TOB1,ZFP36,ZFP36L1
Undetected: Decreased with HAART	50kb	MSigDB Immunologic Signatures	GSE13738_RESTING_VS_BYSTANDER_ACTIVATED_CD4_TCELL_DN	Genes down-regulated in comparison of resting CD4 [GeneID=920] T cells versus bystander activated CD4 [GeneID=920] T cells.	136	0.0000000000001415372	0.0000000002703361	0.000000000000913919611232449	3.044154	19.70991	60	8533	0.03	0.007031525	28	189	189	ADAM8,BHLHE40,BIRC3,CD97,CHST11,DUSP2,IKZF4,IL12RB2,IRAK2,LGALS1,LPP,MAF,MYL12A,PPAP2A,PRDM1,RAB11FIP1,RAC2,RCBTB2,SMAD7,SOCS2,STK24,TAGLN2,TGFBR1,TMEM173,TNF,TNFRSF1B,TNFSF12,TRIB1
Undetected: Decreased with HAART	50kb	MSigDB Immunologic Signatures	GSE11057_NAIVE_VS_CENT_MEMORY_CD4_TCELL_DN	Genes down-regulated in comparison of naive T cells versus central memory T cells.	137	0.0000000000001669593	0.0000000003188923	0.00000000000107639336869159	2.966581	20.89948	62	9048	0.031	0.006852343	37	194	194	ACTN4,ADAM19,ADAM8,AHNAK,AKIRIN2,CAST,CCR2,CD82,CDC42EP3,CXCR3,EIF2AK1,FAM53B,GPR183,GPR65,IQGAP1,IQGAP2,ITGB1,KIAA0247,LGALS1,LPP,MAF,MAP3K1,MAP3K5,MPRIP,NCOA7,PHACTR2,PRDM1,PRR5L,RAB11FIP1,S100A4,SH3BGRL3,TAGLN2,TP53INP1,TRIB1,TSPAN5,VCL,WEE1
Undetected: Decreased with HAART	50kb	MSigDB Immunologic Signatures	GSE339_CD8POS_VS_CD4CD8DN_DC_DN	Genes down-regulated in comparison of CD8 dendritic cells (DC) versus CD4- [GeneID=920] CD8- DCs.	138	0.0000000000001749235	0.0000000003341039	0.00000000000112138132027864	2.963306	20.92258	62	9058	0.031	0.006844778	27	199	200	ARL4C,BHLHE40,CRLF3,DDHD1,DECR1,DNMT3A,EMB,FAM65B,FGR,GLUD1,GPX4,HIC1,HPCAL1,IFNAR2,LCP2,LTB,MAN1A1,MAP2K1,PRNP,RGS14,S100A10,S100A6,SATB1,SESN1,SMAD7,TNFRSF1A,VPS26B
Undetected: Decreased with HAART	50kb	MSigDB Immunologic Signatures	GSE9988_LPS_VS_LPS_AND_ANTI_TREM1_MONOCYTE_UP	Genes up-regulated in comparison of monocytes treated with 5000 ng/ml LPS (TLR4 agonist) versus monocytes treated with anti-TREM1 [GeneID=54210].	139	0.0000000000001750211	0.0000000003342903	0.00000000000112138132027864	3.028538	19.81154	60	8577	0.03	0.006995453	39	186	186	ARHGAP31,ARID1A,ARRB1,ASCC1,BCL9L,BID,BIRC3,C1QTNF1,CCM2,CTNND1,DCP2,EHD1,EPM2AIP1,FAM49A,IKZF1,IL23A,IRF1,KLF7,LAIR1,MYL12A,NCOA4,NDUFV2,NFE2L2,ORAI1,PIGV,PKN2,PLAC8,RAB11A,RPS27A,SGPL1,SLA,SLC30A7,STK17B,STK38,TGFBR2,TNFAIP3,TP53INP1,TRIM8,UGP2
Undetected: Decreased with HAART	50kb	MSigDB Immunologic Signatures	GSE17974_0H_VS_12H_IN_VITRO_ACT_CD4_TCELL_UP	Genes up-regulated in comparison of untreated CD4 [GeneID=920] T cells at 0 h versus the untreated cells at 12 h.	140	0.0000000000001791283	0.0000000003421351	0.00000000000114239142326656	3.134779	18.1831	57	7872	0.0285	0.007240854	28	177	177	AHNAK,ATF7IP2,CNST,DPEP2,FAIM3,GPR183,GPR65,IER2,ITGA4,ITGA6,ITPRIP,KLF11,KLHL3,NET1,PARP8,PBX4,PIM1,S100A10,SERINC5,SMAGP,SORL1,ST3GAL5,SYTL1,TOB1,TP53INP1,TXK,UBASH3B,UTRN
Undetected: Decreased with HAART	50kb	MSigDB Immunologic Signatures	GSE3982_MEMORY_CD4_TCELL_VS_TH2_UP	Genes up-regulated in comparison of memory CD4 [GeneID=920] T cells versus Th2 cells.	141	0.0000000000002206988	0.0000000004215347	0.00000000000139461424916031	2.978649	20.47908	61	8866	0.0305	0.006880217	34	188	188	ABCA7,ACKR3,ADARB1,ANKH,BID,C9orf156,CALM3,CD96,CTDSP2,DAZAP2,DGKD,ENSG00000272333,EPM2AIP1,EZH1,FAM65B,FOXJ3,FOXO3,HMHA1,ITGA5,JAK1,KAT6B,MAP3K5,MBNL1,NR3C2,PARP8,PGAP3,PHF15,PIP4K2A,PRR5L,RASGRP1,RIN1,SESN1,TGFBR2,USP3
Undetected: Decreased with HAART	50kb	MSigDB Immunologic Signatures	GSE15767_MED_VS_SCS_MAC_LN_DN	Genes down-regulated in comparison of medullary macrophages versus subcapsular sinus (SCS) macrophages.	142	0.0000000000002267066	0.0000000004330096	0.00000000000143039423384146	3.043713	19.38422	59	8392	0.0295	0.007030505	27	194	194	AKIRIN2,CARNS1,CD247,CD82,CNST,CTCF,CYTH1,DKK3,ETS1,FAM134B,FAM160A2,FOXO1,GRAMD1A,GRAP2,HDAC7,IL27RA,MOB3A,NDFIP1,PTCH1,RAMP1,RARG,SEPT11,SLC7A6,SMYD2,TRIB2,TRPV2,ZNF652
Undetected: Decreased with HAART	50kb	MSigDB Immunologic Signatures	GSE9988_LPS_VS_CTRL_TREATED_MONOCYTE_UP	Genes up-regulated in comparison of monocytes treated with 5000 ng/ml LPS (TLR4 agonist) versus monocytes treated with control IgG.	143	0.0000000000002388844	0.0000000004562692	0.00000000000150242119984826	3.150624	17.77426	56	7695	0.028	0.007277453	22	177	177	BIRC3,BTG2,C1QTNF1,CCR7,CSF3,CSRNP1,DDIT4,DENND4A,DUSP2,ENSG00000134602,FOXO3,HS3ST3B1,IER3,IL23A,KIAA0247,MMP7,RBM17,STARD4,STAT5A,TNF,TNFAIP3,XBP1
Undetected: Decreased with HAART	50kb	MSigDB Immunologic Signatures	GSE9988_ANTI_TREM1_VS_LPS_MONOCYTE_UP	Genes up-regulated in comparison of monocytes treated with anti-TREM1 [GeneID=54210] versus monocytes treated with 5000 ng/ml LPS (TLR4 agonist).	144	0.0000000000002423732	0.0000000004629328	0.00000000000151997374969697	2.971945	20.52528	61	8886	0.0305	0.006864731	34	188	189	ABCG1,ACVR1,AFF1,AKIRIN2,BAG3,CNST,CORO1C,CSNK1D,CYTH4,DOK2,FNIP2,GFOD1,GNPDA1,HIC1,ID3,IL17RA,KLF2,KLHL6,LASP1,MAPKAPK3,ORAI3,PLEKHM1,PLEKHO1,RARA,RREB1,SH3BGRL3,TBC1D7,TGFBR1,TGIF1,TLE3,TMBIM1,TRIB1,TXNIP,UBASH3B
Undetected: Decreased with HAART	50kb	MSigDB Immunologic Signatures	GSE360_DC_VS_MAC_B_MALAYI_HIGH_DOSE_UP	Genes up-regulated in comparison of dendritic cells (DC) exposed to 50 worm/well B. malayi versus macrophages exposed to 50 worms/well B. malayi.	145	0.0000000000002801544	0.0000000005350949	0.00000000000175159979093656	2.930309	21.15818	62	9160	0.031	0.006768559	25	197	198	ABCG1,ADORA3,AIMP2,ATP2B1,CDK2AP1,CSNK1G2,DOK2,DPM2,FES,FLI1,FURIN,ID3,IL27RA,MAPKAPK3,MBNL1,PRCP,QPCT,RNF44,SATB1,SLC4A7,SMAD7,ST14,TCF12,TXNIP,XYLT1
Undetected: Decreased with HAART	50kb	MSigDB Immunologic Signatures	GSE20715_0H_VS_48H_OZONE_LUNG_UP	Genes up-regulated in comparison of lung tissue from wild type mice subjected to ozone for 0 h versus that from wild type mice subjected to ozone for 48 h.	146	0.0000000000002941614	0.0000000005618483	0.00000000000183363559427711	2.990533	20.06331	60	8686	0.03	0.006907668	23	197	198	CCR2,CD52,CD97,CDC37,CXCR4,DECR1,DGKZ,GLCCI1,HMBOX1,IFNAR1,IFNAR2,IRF8,KIAA0922,LY86,LYL1,PRDM1,PTCH1,SATB1,SERPINB1,SESN1,SORL1,TCF3,ZNF395
Undetected: Decreased with HAART	50kb	MSigDB Immunologic Signatures	GSE31082_CD4_VS_CD8_SP_THYMOCYTE_UP	Genes up-regulated in comparison of CD4+ [GeneID=920] CD8- thymocytes versus CD4- [GeneID=920] CD8+ thymocytes.	147	0.0000000000002961421	0.0000000005656314	0.00000000000184320624345865	2.957632	20.62461	61	8929	0.0305	0.006831672	33	197	197	AAK1,ARHGEF6,AVL9,BCL9,BIRC3,CAST,CCR4,CD247,CKB,DOK2,ENSG00000134602,ETS1,FOXN3,GALNT6,GNAQ,HECA,HMG20A,IL4,INPP5F,PCNX,PIP4K2A,PRDM1,PTGIR,RASGRP1,RGS14,RREB1,SERINC5,SH3BP2,TOB1,TRIB2,XPO6,ZBTB7B,ZMAT3
Undetected: Decreased with HAART	50kb	MSigDB Immunologic Signatures	GSE17721_4H_VS_24H_POLYIC_BMDM_DN	Genes down-regulated in comparison of dendritic cells (DC) stimulated with poly(I:C) (TLR3 agonist) at 4 h versus those stimulated at 24 h.	148	0.0000000000003114625	0.0000000005948934	0.00000000000192432241283582	2.892932	21.77722	63	9428	0.0315	0.006682223	30	196	196	AMPD3,ATXN2,CD47,CERK,CSNK1G2,CTAGE5,ELK3,ENSG00000256206,FAM63A,FBXO25,GPR65,GRAMD1A,HMHA1,IFNAR2,IL17RA,KIF3A,LFNG,MBP,NEK9,NFKBIL1,PCNX,RNF130,SORL1,SPOP,TCF12,TMBIM1,TNFRSF1B,TRIM8,ZBP1,ZNF394
Undetected: Decreased with HAART	50kb	MSigDB Immunologic Signatures	GSE360_T_GONDII_VS_B_MALAYI_LOW_DOSE_DC_DN	Genes down-regulated in comparison of dendritic cells (DC) exposed to T. gondii versus DCs exposed to 5 worms/well B. malayi.	149	0.0000000000003202015	0.0000000006115849	0.00000000000197219346502976	2.984349	20.10489	60	8704	0.03	0.006893382	32	196	196	ABCG1,ADD1,ADORA3,BRPF1,C3AR1,CAP1,CD52,DOK2,FGL2,HR,HSPA8,LY86,LYL1,MAF,NDUFV2,OSBPL1A,P2RY14,PRCP,RCBTB2,RNASE6,RNH1,S100A4,SORL1,ST3GAL5,STK38,SYNE1,TGFBR2,TNFSF12,TXNIP,VASH1,VCL,WDR1
Undetected: Decreased with HAART	50kb	MSigDB Immunologic Signatures	GSE11057_CD4_CENT_MEM_VS_PBMC_UP	Genes up-regulated in comparison of central memory T cells versus peripheral blood mononuclear cells (PBMC).	150	0.0000000000003236822	0.000000000618233	0.0000000000019877160620178	3.017108	19.55515	59	8466	0.0295	0.006969053	33	184	184	ANKH,ANKLE2,BAG3,CNST,DGKA,DOCK9,DYRK2,EHD1,FNBP1,GATA3,GLG1,GPR183,GPR55,HECA,ITPKB,KLHL22,LNPEP,LRIG1,LRRC8A,MAF,MPRIP,NOSIP,PBX4,PHACTR2,PIK3IP1,PRKCQ,RASGRF2,SMYD2,TMEM173,TMEM63A,TRIB2,USP20,WWP1
Undetected: Decreased with HAART	50kb	MSigDB Immunologic Signatures	GSE7852_LN_VS_FAT_TCONV_DN	Genes down-regulated in comparison of lymph node conventional T cells versus fat tissue conventional T cells.	151	0.0000000000003477173	0.00000000066414	0.00000000000212271667359882	3.011772	19.58979	59	8481	0.0295	0.006956727	29	195	195	ACYP2,AXIN2,BAG3,BHLHE40,CASS4,CCR2,CDC42EP3,CXCR3,CXCR4,DENND4A,IER3,IQGAP1,ITGB1,LGALS1,MMP9,MPRIP,ODC1,PNP,PRDM1,S100A11,S100A4,SOCS2,SORL1,STIM2,TAGLN2,TBX21,TMBIM1,TOB1,VCL
Undetected: Decreased with HAART	50kb	MSigDB Immunologic Signatures	GSE20715_0H_VS_24H_OZONE_LUNG_UP	Genes up-regulated in comparison of lung tissue from wild type mice subjected to ozone for 0 h versus that from wild type mice subjected to ozone for 24 h.	152	0.0000000000003755776	0.0000000007173532	0.00000000000227934851378299	2.972736	20.18342	60	8738	0.03	0.00686656	29	193	193	ARHGEF2,BACH2,CASP8,CCR2,CD7,CDH5,CXCR4,DGKZ,ELK3,ETS1,FAM65B,FMNL3,FOXP1,HMG20A,ICAM2,PDCD4,PRDM1,PTGER2,RAC2,RAMP1,RASA3,RASGRF2,SATB1,SELL,SERPINB1,SERTAD2,SMIM14,TK2,TRPV2
Undetected: Decreased with HAART	50kb	MSigDB Immunologic Signatures	GSE13306_TREG_VS_TCONV_SPLEEN_DN	Genes down-regulated in comparison of regulatory T cell (Treg) versus conventional T cells.	153	0.0000000000004136748	0.0000000007901189	0.00000000000249956203970803	3.033331	19.1209	58	8278	0.029	0.007006523	27	187	188	AAK1,AGTRAP,AMZ1,ANKH,CD93,CTDSP2,CXCR6,DHRS7,EMB,ENSG00000182319,FGL2,FYCO1,HS3ST3B1,ITM2B,KIF3A,LNPEP,MAN1C1,MFSD10,RCBTB2,RPA1,SATB1,SLFN12L,SMIM3,SORL1,SYNE1,TGFBR2,TLE4
Undetected: Decreased with HAART	50kb	MSigDB Immunologic Signatures	GSE9037_WT_VS_IRAK4_KO_LPS_4H_STIM_BMDM_DN	Genes down-regulated in comparison of wild type macrophage treated with LPS (TLR4 agonist) at 4 h versus those from IRAK4 [GeneID=51135] deficient mice treated with LPS (TLR4 agonist) at 4 h.	154	0.0000000000004260203	0.0000000008136988	0.00000000000256293317107558	2.963579	20.24579	60	8765	0.03	0.006845408	27	196	196	AAGAB,ARL4C,C10orf54,C3AR1,CACUL1,CDCP1,CKB,CMIP,CORO1C,FLI1,FNIP2,GLG1,IL5,MAP3K1,MCAM,PPAP2A,PTPRCAP,RAMP1,RASSF2,RCBTB2,RPA1,SATB1,SH3BGRL3,SH3BP2,SMAGP,TRIM8,TXNIP
Undetected: Decreased with HAART	50kb	MSigDB Immunologic Signatures	GSE3337_CTRL_VS_4H_IFNG_IN_CD8POS_DC_DN	Genes down-regulated in comparison of untreated CD8+ dendritic cells (DC) at 4 h versus those treated with IFNG [GeneID=3458] at 4 h.	155	0.0000000000004294632	0.0000000008202747	0.00000000000257989576894049	2.900543	21.3753	62	9254	0.031	0.006699805	28	198	198	APLP1,ARHGEF2,BZW2,CAP1,CSNK1D,CX3CR1,FGL2,FLI1,FLNB,GADD45G,GPD2,IER3,IFIT2,IRF1,NCK2,PRDM1,RAB7A,SERPINB1,SLA,SLFN12L,SMAGP,SNRPD3,TNF,TNFAIP3,TRAF3IP2,TUBB,TXK,VPS54
Undetected: Decreased with HAART	50kb	MSigDB Immunologic Signatures	GSE26669_CTRL_VS_COSTIM_BLOCK_MLR_CD4_TCELL_DN	Genes down-regulated in comparison of untreated CD4 [GeneID=920] T cells versus CD4 [GeneID=920] T cells treated with leukocyte costimulatory blockade antibodies.	156	0.0000000000004338444	0.0000000008286428	0.00000000000260243764	3.182438	16.96812	54	7346	0.027	0.007350939	32	185	185	CROCC,CYTH4,EPC1,FILIP1L,FNBP1,GPR183,ICAM2,ITGA4,JAK1,LEF1,LNPEP,LYL1,MAN1C1,MAP3K5,MTIF3,NINJ1,PLEKHO1,PRKCI,PRMT2,PTK2B,RAB11FIP4,RAMP1,RASSF2,RB1,RNF103,S1PR1,SATB1,SGPL1,ST8SIA6,TES,TLE4,UBIAD1
Undetected: Decreased with HAART	50kb	MSigDB Immunologic Signatures	GSE12845_IGD_POS_VS_NEG_BLOOD_BCELL_UP	Genes up-regulated in comparison of IgD+ B cells versus IgD- B cells.	157	0.0000000000004852049	0.0000000009267414	0.00000000000289792652395382	2.954142	20.31047	60	8793	0.03	0.00682361	25	197	199	ADARB1,AGO4,C1QTNF1,CD28,DGKD,FLOT2,ITGA5,LGALS9,MBNL1,MPRIP,NCK2,ORAI3,P2RY14,RAMP1,RASA2,SATB1,SESN1,SH3BP2,SLA,SORL1,TNFSF13,TPT1,TREML2,TRIB2,UXS1
Undetected: Decreased with HAART	50kb	MSigDB Immunologic Signatures	GSE3982_DC_VS_EFF_MEMORY_CD4_TCELL_DN	Genes down-regulated in comparison of dendritic cells (DC) versus effector memory CD4 [GeneID=920] T cells.	158	0.0000000000005566508	0.000000001063203	0.0000000000033103127316092	3.046165	18.71205	57	8101	0.0285	0.007036168	33	187	188	ACKR3,ARHGAP15,ARHGEF6,ARID1A,ARL4C,BCL2,BTN3A3,CCDC109B,CCR2,CD34,CTCF,CXCR6,CYTH1,EZH1,GSDMB,HMHA1,HOXB9,IL24,IRF1,JAK1,KIF21B,PCID2,PMEL,PRMT2,RNF44,RPS3,SPOCK2,STK38,SYNE1,TPT1,WEE1,ZEB1,ZNF394
Undetected: Decreased with HAART	50kb	MSigDB Immunologic Signatures	GSE24142_EARLY_THYMIC_PROGENITOR_VS_DN3_THYMOCYTE_FETAL_DN	Genes down-regulated in comparison of thymic progenitors versus fetal DN3 thymocytes.	159	0.0000000000005672334	0.000000001083416	0.00000000000336358029025788	2.88124	21.51852	62	9316	0.031	0.006655217	27	194	194	ACTN1,ADRB2,CERK,CTAGE5,CYTH1,EDARADD,FBXO25,HDAC7,HIVEP3,HSD11B1,KDM8,LEF1,LMO7,MAN1A1,MBP,NCK2,PLXDC1,RCAN3,SATB1,SNRK,SYNE1,SYTL3,TAB1,TGFBR1,TLE3,TXK,XBP1
Undetected: Decreased with HAART	50kb	MSigDB Immunologic Signatures	GSE24634_NAIVE_CD4_TCELL_VS_DAY3_IL4_CONV_TREG_UP	Genes up-regulated in comparison of naive T cells at day 0 versus CD25+ regulatory T cell (Treg) treated with IL4 [GeneID=3565] at day 3.	160	0.0000000000005684629	0.000000001085764	0.00000000000336604855951359	2.975287	19.83002	59	8585	0.0295	0.006872452	38	181	181	ACYP2,ARRB1,ATP6V1G2,BRF2,BTG2,BTN3A3,CAST,CCDC109B,CD247,CX3CR1,CXCR4,CYTH1,DAZAP2,DGKZ,DPEP2,FAIM3,FOXO1,IER2,IL6ST,ITGA6,ITGB7,ITM2B,KLF13,KLHL3,LEF1,MGAT4A,NBL1,PIK3IP1,RASA3,S1PR1,SERINC5,SLC35C2,SMAD7,SMAGP,STK38,TGFBR2,TNFAIP3,TOB1
Undetected: Decreased with HAART	50kb	MSigDB Immunologic Signatures	GSE27786_CD4_VS_CD8_TCELL_UP	Genes up-regulated in comparison of CD4 [GeneID=920] T cells versus CD8 T cells.	161	0.0000000000006124161	0.000000001169715	0.00000000000361596324950071	3.003578	19.3103	58	8360	0.029	0.006937799	33	191	191	ARHGAP31,ATP2B1,BCR,BIRC3,CAPSL,CD97,CREBBP,CTDSP2,EPHX4,ESYT2,FRYL,GPX4,INPP4A,ISCU,ITGA4,KDM2B,MKNK2,NCK2,PPAP2A,PPAPDC1B,PRNP,PTGER2,SLC4A7,SLC9A6,SNX20,SPOP,STARD5,TAF8,TMEM173,TNFRSF1B,TNFRSF25,VPS54,ZBTB7B
Undetected: Decreased with HAART	50kb	MSigDB Immunologic Signatures	GSE26928_NAIVE_VS_EFF_MEMORY_CD4_TCELL_UP	Genes up-regulated in comparison of naive CD4 [GeneID=920] T cells versus CD4 [GeneID=920] effector memory T cells.	162	0.0000000000006160381	0.000000001176633	0.00000000000363216765797721	3.194829	16.58931	53	7182	0.0265	0.00737956	23	182	184	ATF7IP2,BCL2,C12orf65,CASP10,DPEP2,ENSG00000182319,ESR1,FILIP1L,ICAM2,KLF7,KLHL22,KLHL3,NEK9,NEXN,PLXDC1,RCAN3,RNF157,S1PR1,SATB1,SGSM3,TARBP1,TGFBR1,TMEM204
Undetected: Decreased with HAART	50kb	MSigDB Immunologic Signatures	GSE9988_LOW_LPS_VS_VEHICLE_TREATED_MONOCYTE_DN	Genes down-regulated in comparison of monocytes treated with 1 ng/ml LPS (TLR4 agonist) versus monocytes treated with control IgG.	163	0.0000000000006675052	0.000000001274935	0.00000000000391332014560907	2.8411	22.17451	63	9600	0.0315	0.0065625	34	191	191	ARHGAP27,ARRDC2,CASP8,CCR2,CTDSP2,CTSB,CX3CR1,CXCR4,CYTIP,DAZAP2,DOK2,DYRK2,FAM65A,HECA,HINFP,IL27RA,KLF13,LAPTM5,LASP1,LFNG,LYL1,ORAI3,PCBP1,PXN,RAB11FIP4,RARA,RNF8,S100A11,S100A6,STK24,TACC1,TMBIM1,TNFRSF1A,WDR82
Undetected: Decreased with HAART	50kb	MSigDB Immunologic Signatures	GSE18791_CTRL_VS_NEWCASTLE_VIRUS_DC_10H_DN	Genes down-regulated in comparison of control conventional dendritic cells (cDC) at 0 h versus cDCs infected with Newcastle disease virus (NDV) at 10 h.	164	0.0000000000006792824	0.000000001297429	0.00000000000397673246619519	3.105259	17.71189	55	7668	0.0275	0.007172666	21	181	182	ARHGAP27,ATP10A,BCL2,C1GALT1,CCDC109B,CDC42EP3,CSRNP1,FAM65B,GPBP1,IFIT2,IRF1,IRF2,IRF8,MAML2,NCOA7,NEXN,SLFN13,STARD5,TNF,TNFAIP3,ZBP1
Undetected: Decreased with HAART	50kb	MSigDB Immunologic Signatures	GSE7764_IL15_TREATED_VS_CTRL_NK_CELL_24H_DN	Genes down-regulated in comparison of NK cells treated with IL15 [GeneID=3567] versus untreated NK cells.	165	0.0000000000007409012	0.000000001415121	0.00000000000429494407114846	3.060345	18.29859	56	7922	0.028	0.007068922	32	186	186	ABCG1,ACSS1,AGO4,APOBEC2,BACH2,BTBD11,C10orf54,CARNS1,CREBBP,CX3CR1,CXCR4,DHRS3,ESYT2,FAM160A2,FAM65B,FOXO3,GLUL,IL7R,ITGA4,KLF2,KLF3,LEF1,NCK2,P2RX4,RAB12,S1PR1,SELP,SYNE1,TOB1,TSPAN32,UPB1,UTRN
Undetected: Decreased with HAART	50kb	MSigDB Immunologic Signatures	GSE17974_CTRL_VS_ACT_IL4_AND_ANTI_IL12_48H_CD4_TCELL_UP	Genes up-regulated in comparison of untreated CD4 [GeneID=920] T cells at 0 h versus the cells treated with IL4 [GeneID=3565] and anti-IL12 at 48 h.	166	0.0000000000008269901	0.000000001579551	0.0000000000047672869413649	3.169673	16.72097	53	7239	0.0265	0.007321453	30	170	170	AHDC1,AHNAK,ATF7IP2,BAG3,CNST,DPEP2,EFHC2,EMB,IER2,IL7R,INPP5A,ITGA4,ITGA6,ITGAM,ITPRIP,KLF11,KLF2,PARP8,PGAP3,PIM1,PLXDC1,RASGRF2,SLC7A6,TNFSF8,TOB1,TP53INP1,TRIB2,TSPAN32,TXK,VAV3
Undetected: Decreased with HAART	50kb	MSigDB Immunologic Signatures	GSE9650_NAIVE_VS_EXHAUSTED_CD8_TCELL_UP	Genes up-regulated in comparison of naive CD8 T cells versus exhausted CD8 T cells.	167	0.0000000000008520359	0.000000001627389	0.00000000000489802304180556	2.882731	21.16049	61	9161	0.0305	0.006658662	28	193	193	ADD1,ADRB2,CACUL1,CCR7,CDC37,DGKA,EMB,FAM101B,HPCAL1,HSD11B1,IL7R,ITGB7,KLF2,MBP,NSMCE1,NUDT16L1,PIP4K2A,PLAC8,RAMP1,SATB1,SELL,SEMA4A,SESN1,SMU1,SNTB1,TUBB,USP24,XIAP
Undetected: Decreased with HAART	50kb	MSigDB Immunologic Signatures	GSE6566_STRONG_VS_WEAK_DC_STIMULATED_CD4_TCELL_DN	Genes down-regulated in CD4 [GeneID=920] cells stimulated with strong dendritic cells (DC) versus CD4 [GeneID=920] T cells stimulated with weak DCs.	168	0.0000000000008572489	0.000000001637345	0.00000000000492115561317614	3.166611	16.73714	53	7246	0.0265	0.00731438	22	158	158	CD96,CTNND1,EXOC3,GNAQ,GPR183,ITGB7,LAIR1,LAPTM5,LTB,MED24,MYL12A,NCK2,NUDT16L1,P2RX4,PIK3IP1,SMAD2,SYNE1,TBC1D10C,TMBIM1,TPT1,ZFP36L1,ZNF394
Undetected: Decreased with HAART	50kb	MSigDB Immunologic Signatures	GSE14769_UNSTIM_VS_60MIN_LPS_BMDM_DN	Genes down-regulated in comparison of unstimulated macrophage cells versus macrophage cells stimulated with LPS (TLR4 agonist) for 60 min.	169	0.000000000000883027	0.000000001686582	0.00000000000506211738642659	2.880216	21.17897	61	9169	0.0305	0.006652852	31	192	192	ARHGEF2,ASUN,B4GALT5,BCL2L11,BIRC3,BTG2,CSRNP1,DUSP16,DUSP2,EHD1,FOXO1,FURIN,ID3,IER2,IER3,IRF1,KLF7,MALT1,MAN1C1,NUAK2,ODC1,PIM1,PTCH1,RNASE10,RNF103,SLFN12L,SQSTM1,TGIF1,TLE4,TOB1,ZFP36L1
Undetected: Decreased with HAART	50kb	MSigDB Immunologic Signatures	GSE17721_POLYIC_VS_CPG_8H_BMDM_UP	Genes up-regulated in comparison of dendritic cells (DC) stimulated with poly(I:C) (TLR3 agonist) at 8 h versus DC cells stimulated with CpG DNA (TLR9 agonist) at 8 h.	170	0.0000000000009640271	0.000000001841292	0.00000000000551882180760719	2.904592	20.65694	60	8943	0.03	0.006709158	32	199	199	ABCG1,ARHGAP31,ATP10A,ATP13A2,AVL9,B3GNT8,CACUL1,CHD4,CRBN,DGKA,EPHX1,FAM65A,GP1BA,INPP5D,IQGAP1,ITGB7,KIAA0247,KLF3,LTB4R,LY86,NFIA,PLXDC1,PPARD,PRCP,RASA2,RBMS1,RIN1,RNH1,SMIM14,SORL1,UTRN,VGLL4
Undetected: Decreased with HAART	50kb	MSigDB Immunologic Signatures	GSE3982_MAST_CELL_VS_BCELL_DN	Genes down-regulated in comparison of mast cells versus B cells.	171	0.000000000001086552	0.000000002075314	0.00000000000618602300962861	2.960376	19.5921	58	8482	0.029	0.00683801	30	185	185	ABCA7,APOLD1,ARL4C,ATF7IP2,ATP8B2,CCR7,CD40LG,CTCF,DENND3,ETV4,FAIM3,FURIN,GNA12,GTF3A,IL27RA,INPP4A,IRF8,JAK1,KLF2,KLHDC4,PPP1R2,PSME1,SGPL1,SLC7A6,SMYD2,STK17B,SYNE1,UCP2,WDR82,ZNF395
Undetected: Decreased with HAART	50kb	MSigDB Immunologic Signatures	GSE39820_CTRL_VS_TGFBETA3_IL6_CD4_TCELL_DN	Genes down-regulated in comparison of untreated CD4 [GeneID=920] T cells versus those treated with TGFB3 [GeneID=7043] IL6 [GeneID=3569].	172	0.00000000000109169	0.000000002085128	0.00000000000620673751373626	2.927211	20.15571	59	8726	0.0295	0.006761403	35	191	191	ARRB1,CA5B,CAST,CORO7,CSRNP1,CTSB,CYFIP2,DAZAP2,DDR1,FLOT1,FURIN,GALNT6,GPR18,GRAMD1A,HEMK1,IER3,IFNAR2,KLHL6,MCTP2,MGRN1,MT2A,NAGK,NFE2L2,PRNP,PTTG1IP,RNH1,SAG,SERPINB1,SLC30A4,SMAD3,SMIM14,TREML2,WDR1,ZBTB7B,ZEB1
Undetected: Decreased with HAART	50kb	MSigDB Immunologic Signatures	GOLDRATH_EFF_VS_MEMORY_CD8_TCELL_DN	Genes down-regulated in comparison of effector CD8 T cells versus memory CD8 T cells.	173	0.000000000001098691	0.0000000020985	0.00000000000622942746438356	2.895204	20.72393	60	8972	0.03	0.006687472	30	197	197	ARL4C,BCL2,BCL2L11,CCR7,CD7,CD96,CRLF3,DGKA,EMB,EOMES,EZH1,FAM101B,GSTK1,IL6ST,IL7R,ITM2C,KIAA0247,KLF2,LTB,MBP,RPLP0,SELL,SEMA4B,SESN1,SNRK,TK2,TRAF3IP2,TSEN34,TXK,ZEB1
Undetected: Decreased with HAART	50kb	MSigDB Immunologic Signatures	GSE25087_TREG_VS_TCONV_ADULT_DN	Genes down-regulated in comparison of adult regulatory T cell (Treg) versus adult conventional T cells.	174	0.000000000001129194	0.000000002156761	0.00000000000638488246721311	3.027101	18.49955	56	8009	0.028	0.006992134	30	176	176	ACSL6,BACH2,BAG3,C12orf65,CASP10,CDC14A,CDC42BPG,CTDSP2,DNMT3A,EMR1,ENSG00000134602,ENSG00000182319,EPPK1,FLOT1,HIPK2,IL17RE,INPP4A,KIAA0922,MAN1C1,NSMCE1,OXNAD1,PLAC8,S100B,SERTAD2,SGSM3,TESPA1,TMCC2,UBIAD1,VGLL4,ZNF609
Undetected: Decreased with HAART	50kb	MSigDB Immunologic Signatures	GSE360_CTRL_VS_L_DONOVANI_DC_UP	Genes up-regulated in untreated dendritic cells (DC) versus DCs exposed to parasite L. donovani.	175	0.000000000001246077	0.000000002380007	0.00000000000700749008559783	2.917515	20.22269	59	8755	0.0295	0.006739006	23	194	194	ADORA3,ATP2B1,C3AR1,GNPDA1,HINFP,INPP5D,LTB,P2RY14,PDCD4,PIP4K2A,PRCP,S100A4,SLC38A10,SORL1,ST3GAL5,TES,TOB1,TRIB2,TXNIP,VASH1,VGLL4,WDR1,XYLT1
Undetected: Decreased with HAART	50kb	MSigDB Immunologic Signatures	GSE17974_IL4_AND_ANTI_IL12_VS_UNTREATED_12H_ACT_CD4_TCELL_UP	Genes up-regulated in comparison of CD4 [GeneID=920] T cells treated with IL4 [GeneID=3565] and anti-IL12 at 12 h versus the untreated cells at 12 h.	176	0.000000000001664297	0.000000003178807	0.00000000000919696299465955	3.110379	17.03973	53	7377	0.0265	0.007184492	23	177	177	ADAM8,C12orf76,CD40LG,CDCP1,CPT1A,DUSP6,GATA3,GPR183,HPCAL1,MBOAT7,NET1,OSBPL1A,PLXDC1,POC5,RAB27B,SATB1,SMAD2,SNTB1,SPINT2,STARD4,TRIB1,VCL,XBP1
Undetected: Decreased with HAART	50kb	MSigDB Immunologic Signatures	GSE9988_ANTI_TREM1_VS_LOW_LPS_MONOCYTE_UP	Genes up-regulated in comparison of monocytes treated with anti-TREM1 [GeneID=54210] versus monocytes treated with 1 ng/ml LPS (TLR4 agonist).	177	0.000000000001676182	0.000000003201508	0.00000000000923797243408788	2.927928	19.80923	58	8576	0.029	0.00676306	33	187	188	ACVR1,CNST,CORO1C,CYTH4,EFR3A,FABP5,FBXO45,FNIP2,GFOD1,GNPDA1,HIC1,IL17RA,KLF2,KLHL6,LASP1,MT2A,ORAI3,PLEKHM1,PLEKHO1,PNP,PPP2R5A,RARA,RREB1,STARD5,TBC1D7,TGFBR1,TGIF1,TLE3,TMBIM1,TRIB1,TXNIP,UBASH3B,USP4
Undetected: Decreased with HAART	50kb	MSigDB Immunologic Signatures	GSE32423_IL7_VS_IL7_IL4_MEMORY_CD8_TCELL_UP	Genes up-regulated in comparison of memory CD8 T cells treated with IL7 [GeneID=3574] versus those treated with IL4 [GeneID=3565] and IL7 [GeneID=3574].	178	0.000000000001750467	0.000000003343392	0.00000000000960899590583554	2.992723	18.71205	56	8101	0.028	0.006912727	30	186	186	ANKH,ARHGAP31,ATP8B2,C10orf54,CEP78,EEF1G,EMB,ENSG00000134602,GLCCI1,HNRNPF,KLHL6,MADD,MALT1,MAN2A1,ME3,NCAPD3,P2RX4,PHF15,PTCH1,RAMP1,RNF103,RNF145,RUNX2,SESN1,SORL1,SPOP,TMBIM1,UBASH3B,UBE2Q2,UTRN
Undetected: Decreased with HAART	50kb	MSigDB Immunologic Signatures	GSE24142_EARLY_THYMIC_PROGENITOR_VS_DN3_THYMOCYTE_UP	Genes up-regulated in comparison of thymic progenitors versus DN3 thymocytes.	179	0.000000000001845833	0.000000003525541	0.0000000000100525036671053	2.800086	22.14217	62	9586	0.031	0.006467765	27	196	197	ATP13A2,CD34,CD52,CEACAM21,DUSP6,FAM101B,FAM65A,FES,GLUL,GPR65,IER3,IL10RB,LTB4R,P2RX4,PRCP,PTK2B,RNF149,RNH1,S100A4,S100A6,SERPINB1,SORL1,TAGLN2,TMBIM1,TNIP2,TSPAN32,VCL
Undetected: Decreased with HAART	50kb	MSigDB Immunologic Signatures	GSE9988_LPS_VS_VEHICLE_TREATED_MONOCYTE_UP	Genes up-regulated in comparison of monocytes treated with 1 ng/ml LPS (TLR4 agonist) versus monocytes treated with vehicle.	180	0.000000000001890122	0.000000003610133	0.0000000000102666862965879	3.060373	17.64491	54	7639	0.027	0.007068988	22	178	178	ADRB2,ATP2B1,BIRC3,BTG2,CCR7,CSRNP1,DDIT4,DENND4A,DUSP2,ENSG00000134602,FNIP2,IER3,IL23A,IL2RA,LRRC8C,MMP7,RBM17,STARD4,STAT5A,TNF,TNFAIP3,XBP1
Undetected: Decreased with HAART	50kb	MSigDB Immunologic Signatures	GSE18791_CTRL_VS_NEWCASTLE_VIRUS_DC_18H_DN	Genes down-regulated in comparison of control conventional dendritic cells (cDC) at 0 h versus cDCs infected with Newcastle disease virus (NDV) at 18 h.	181	0.000000000001999883	0.000000003819777	0.000000000010810624921671	3.135859	16.58238	52	7179	0.026	0.007243349	18	165	165	ATP10A,B4GALT5,BCL2,CSRNP1,ERN1,FAM65B,GLCCI1,GPBP1,HELZ2,HS3ST3B1,IRF1,IRF8,NEXN,NINJ1,TGIF1,TNF,TNIP2,ZC3HAV1
Undetected: Decreased with HAART	50kb	MSigDB Immunologic Signatures	GSE16522_ANTI_CD3CD28_STIM_VS_UNSTIM_NAIVE_CD8_TCELL_DN	Genes down-regulated in comparison of stimulated naive CD8 T cells from pmel-1 mice versus unstimulated naive CD8 T cells from pmel-1 mice.	182	0.00000000000200071	0.000000003821356	0.000000000010810624921671	2.882939	20.46523	59	8860	0.0295	0.006659142	28	193	193	ADD1,ARL4C,ATP8B2,BCL2L11,CLASP1,CSNK1G2,CYTH1,DOK2,ETS1,FGFR1OP2,HEMK1,HMG20A,IRF1,LY6E,MBNL1,MOB3A,POLR3GL,PRMT2,RASGRP1,RASIP1,SEMA4A,SLC9A3R1,SOCS2,ST14,TBC1D10C,TCF3,VAV3,VGLL4
Undetected: Decreased with HAART	50kb	MSigDB Immunologic Signatures	GSE18791_UNSTIM_VS_NEWCATSLE_VIRUS_DC_10H_DN	Genes down-regulated in comparison of control conventional dendritic cells (cDC) at 10 h versus cDCs infected with Newcastle disease virus (NDV) at 10 h.	183	0.000000000002166256	0.000000004137549	0.0000000000116292264383917	3.088192	17.16215	53	7430	0.0265	0.007133244	17	180	180	ARHGAP27,ATP10A,CASP10,CCDC109B,EMR1,FAM65B,HELZ2,IER2,IFIT2,MAML2,NEXN,PHF15,STARD5,TNF,XPO6,ZBP1,ZC3HAV1
Undetected: Decreased with HAART	50kb	MSigDB Immunologic Signatures	GSE17721_0.5H_VS_24H_CPG_BMDM_UP	Genes up-regulated in comparison of dendritic cells (DC) stimulated with CpG DNA (TLR9 agonist) at 0.5 h versus those stimulated with CpG DNA (TLR9 agonist) at 24 h.	184	0.000000000003018632	0.000000005765587	0.0000000000158958242340967	2.823146	21.25288	60	9201	0.03	0.00652103	37	199	199	AIMP2,BATF3,CCDC109B,CCDC80,CCR2,CD93,CD97,CEACAM21,CENPA,CHMP4B,CIITA,CISH,DOK2,EEF1G,GLUL,HEMK1,IQGAP2,ITGA6,ITGB7,LGALS1,MYL12B,NANS,ODC1,QPCT,RAB7A,RAMP1,RGS14,S100A11,S100A6,SDF2L1,SLC35C2,SMYD2,SNX20,TNFRSF1A,TXNIP,UQCR11,ZFP36L1
Undetected: Decreased with HAART	50kb	MSigDB Immunologic Signatures	GSE17721_PAM3CSK4_VS_GADIQUIMOD_16H_BMDM_UP	Genes up-regulated in comparison of dendritic cells (DC) stimulated with Pam3Csk4 (TLR1/2 agonist) at 16 h versus DC cells stimulated with Gardiquimod (TLR7 agonist) at 16 h.	185	0.000000000003168093	0.000000006051058	0.0000000000166405290951777	2.94653	19.0054	56	8228	0.028	0.006806028	22	199	200	ACTN1,ARHGAP31,BHLHE40,BIRC3,CD247,CD40LG,CDC42EP3,CIITA,KLF13,KLF7,LAMTOR4,LGALS1,LRRK2,MMP20,NDFIP1,PIP4K2A,S100A6,SYNE1,TMEM173,TNF,TPT1,VCL
Undetected: Decreased with HAART	50kb	MSigDB Immunologic Signatures	GSE9988_ANTI_TREM1_AND_LPS_VS_VEHICLE_TREATED_MONOCYTES_DN	Genes down-regulated in comparison of monocytes treated with anti-TREM1 [GeneID=54210] and 5000 ng/ml LPS (TLR4 agonist) versus monocytes treated with vehicle (control).	186	0.000000000003390864	0.00000000647655	0.0000000000177430924096081	2.7321	23.05918	63	9983	0.0315	0.006310728	33	195	195	ARHGAP27,ARRB1,ARRDC2,BCL9L,CALM3,CAP1,CASP10,CASP8,CCM2,CCR2,CTNND1,CX3CR1,CXCR4,CYTIP,DOK2,HECA,IL27RA,KLF13,LAPTM5,LFNG,LGALS1,MLXIP,MOB3A,NCOA4,PCBP1,PTTG1IP,RAB11FIP4,RASSF2,STK24,TACC1,TNFRSF1A,TRIM8,WDR82
Undetected: Decreased with HAART	50kb	MSigDB Immunologic Signatures	GSE1460_DP_VS_CD4_THYMOCYTE_DN	Genes down-regulated in comparison of CD4 [GeneID=920] CD8 thymocytes versus T cells from cord blood.	187	0.000000000003550962	0.000000006782337	0.000000000018533961813367	2.783086	21.91812	61	9489	0.0305	0.006428496	36	194	194	ACTN1,ADARB1,ARRB1,B3GNTL1,B4GALT4,CCR7,CTSB,CYTH4,CYTIP,EHD1,ELK3,GNA14,GPR65,HMHA1,IL6ST,KLF2,LY86,MAN1C1,PIK3IP1,PLAC8,S1PR1,SELL,SGPL1,SLC16A5,SMAD3,SMAD7,TMEM204,TMSB10,TNFRSF25,TPT1,TUBA4A,VCL,WDR1,ZFP36L1,ZNF365,ZNF512B
Undetected: Decreased with HAART	50kb	MSigDB Immunologic Signatures	GSE29618_PDC_VS_MDC_DN	Genes down-regulated in comparison of plasmacytoid dendritic cells (DC) versus myeloid DCs.	188	0.000000000003878777	0.000000007408464	0.0000000000201940352238994	2.834943	20.8117	59	9010	0.0295	0.00654828	34	195	195	ADAM8,ANXA5,ARRB1,ATP2B1,BCL2,C11orf21,CD226,CD93,CIITA,CKLF,FGL2,FGR,IQGAP1,ITGAM,ITGB2,KLF11,LGALS1,LGALS9,LMNA,LST1,LY86,PLEKHO1,RAB7A,RCBTB2,RNH1,S100A10,S100A4,SERINC5,SERPINB1,SH3BP2,TMBIM1,TMSB10,TRIB1,ZFP36L1
Undetected: Decreased with HAART	50kb	MSigDB Immunologic Signatures	GSE19825_CD24LOW_VS_IL2RA_HIGH_DAY3_EFF_CD8_TCELL_UP	Genes up-regulated in comparison of effector CD8 IL2RA [GeneID=3559] low T cells versus effector CD8 IL2RA [GeneID=3559] high cells.	189	0.000000000004101368	0.000000007833613	0.0000000000212993251593476	2.861528	20.26889	58	8775	0.029	0.006609687	25	191	192	ACSS1,AP5Z1,BCL9L,BTBD11,CARNS1,CCM2,CD247,CERK,CORO7,EMB,FAM101B,FAM49A,FILIP1L,FOXO1,KLF13,LY6E,LY86,P2RX4,PARP8,SATB1,SORL1,STIM2,TRIM14,TRIM39,ZNF394
Undetected: Decreased with HAART	50kb	MSigDB Immunologic Signatures	GSE8868_SPLEEN_VS_INTESTINE_CD11B_POS_CD11C_NEG_DC_UP	Genes up-regulated in dendritic cells (DC) from spleen versus those from intestine.	190	0.000000000004174499	0.000000007973293	0.0000000000216248452578223	2.860225	20.27813	58	8779	0.029	0.006606675	24	191	191	CAP1,CD47,CHST11,CTCF,FBXO45,HECA,ICAM2,ITGB7,JAZF1,LFNG,LTB,MCTP2,MED4,MOB3A,PRKAB1,SMAD2,SNRK,SNX27,STAT5A,TSEN34,UGP2,USP3,ZBTB9,ZC3HAV1
Undetected: Decreased with HAART	50kb	MSigDB Immunologic Signatures	GSE22886_NAIVE_CD4_TCELL_VS_12H_ACT_TH2_UP	Genes up-regulated in comparison of naive CD4 [GeneID=920] T cells versus stimulated CD4 [GeneID=920] Th2 cells at 12 h.	191	0.000000000005381572	0.0000000102788	0.0000000000276013959206939	2.782323	21.56471	60	9336	0.03	0.006426735	30	188	188	ANKH,C11orf21,CEP68,CREBBP,DGKD,FLI1,GP1BA,ITPKB,KAT6B,KLF3,KLF7,LAIR1,LSR,LTBP3,MAP3K1,MGEA5,NCK2,PHF15,PXN,S1PR1,SNRK,SORBS3,ST3GAL5,STIM1,TMEM123,TRIB2,TSPAN32,USP4,WWP1,ZFP36L1
Undetected: Decreased with HAART	50kb	MSigDB Immunologic Signatures	GSE3982_NEUTROPHIL_VS_TH2_UP	Genes up-regulated in comparison of neutrophils versus Th2 cells.	192	0.000000000005891707	0.00000001125316	0.0000000000301431091137206	2.898619	19.31954	56	8364	0.028	0.006695361	31	199	200	ACTN1,APH1B,AXIN1,CYTH4,DNAJB12,DPEP2,FAM53B,FAM63A,FAM65A,FLOT1,FOXN3,GNAQ,HMHA1,IFIT2,IFNAR2,LAPTM5,LRRFIP1,NCOA4,PACSIN2,PARP8,PKN2,RAC2,RNF44,S100A11,SLC22A4,TSPAN32,USP4,VAV3,VCL,ZFP36L1,ZNF394
Undetected: Decreased with HAART	50kb	MSigDB Immunologic Signatures	GSE9988_LOW_LPS_VS_CTRL_TREATED_MONOCYTE_UP	Genes up-regulated in comparison of monocytes treated with 1 ng/ml LPS (TLR4 agonist) versus monocytes treated with control IgG.	193	0.000000000006287719	0.00000001200954	0.0000000000319323545288344	2.999381	17.67031	53	7650	0.0265	0.006928105	22	181	181	ARHGEF2,BIRC3,BTG2,CCR7,CSF3,CSRNP1,DDIT4,DENND4A,DUSP2,ENSG00000134602,GRAMD1A,IER3,IL23A,IL2RA,KIAA0247,MMP7,NFE2L2,SCN1B,STARD4,STAT5A,TNF,TNFAIP3
Undetected: Decreased with HAART	50kb	MSigDB Immunologic Signatures	GSE2706_LPS_VS_R848_AND_LPS_8H_STIM_DC_UP	Genes up-regulated in comparison of dendritic cells (DC) stimulated with LPS (TLR4 agonist) at 8 h versus DCs stimulated with LPS (TLR4 agonist) and R848 for 8 h.	194	0.000000000007135418	0.00000001362865	0.0000000000360164574414634	3.06701	16.62857	51	7199	0.0255	0.007084317	27	182	182	ADD1,ARHGEF6,CASP10,CCM2,CTLA4,DECR1,DOCK11,DSCR3,EIF4E3,GLUL,GNAQ,HSPA8,IFIT2,KIAA1841,LMNA,NAGK,NT5C2,POLR2E,PTTG1IP,RBMS1,RCAN3,SH3PXD2A,SMAD7,TOR4A,TRIB2,TRIM14,VPS26B
Undetected: Decreased with HAART	50kb	MSigDB Immunologic Signatures	GSE7852_TREG_VS_TCONV_THYMUS_UP	Genes up-regulated in comparison of thymus regulatory T cells versus thymus conventional T cells.	195	0.000000000007439482	0.00000001420941	0.0000000000375055006065773	2.88071	19.43965	56	8416	0.028	0.006653992	36	195	195	ATG9B,BHLHE40,BID,CAPSL,CCDC109B,CCR2,CHST11,CISH,CTLA4,CXCR3,CXCR6,DENND4A,EOMES,FGL2,GADD45G,HEMK1,IKZF4,IL2RA,ITGAE,ITGB1,MAF,NOTCH2,ODC1,PIM1,PNP,PPAP2A,PRDM1,PRNP,PTGER2,S100A10,S100A4,S100A6,SOCS2,TGIF1,TNFRSF1B,TNFSF8
Undetected: Decreased with HAART	50kb	MSigDB Immunologic Signatures	GSE7460_CD8_TCELL_VS_TREG_ACT_UP	Genes up-regulated in comparsion of ActCD8 versus ActTreg (see Fig. 1 in the paper for details).	196	0.00000000001055991	0.00000002016943	0.000000000052469948967587	2.85392	19.62213	56	8495	0.028	0.006592113	27	189	189	ACSS1,B4GALT5,BCL2L11,C3AR1,CAMK4,CCR2,CD97,CXCR6,FRYL,GPR160,GPR18,H6PD,IKZF1,KIF21B,MALT1,MCTP2,PDCD4,PPIL2,PXN,RSPH4A,SATB1,SMIM3,SNRK,SYTL3,TLE4,TMEM63A,USP32
Undetected: Decreased with HAART	50kb	MSigDB Immunologic Signatures	GSE11057_NAIVE_VS_CENT_MEMORY_CD4_TCELL_UP	Genes up-regulated in comparison of naive T cells versus central memory T cells.	197	0.00000000001065145	0.00000002034427	0.000000000052861332793765	2.993263	17.37234	52	7521	0.026	0.006913974	29	171	171	BBC3,CAMK4,CCR7,CDIP1,CHMP7,CRLF3,DDR1,ENSG00000134602,ENSG00000182319,FAM101B,FAM134B,FAM65B,GPR160,IL6ST,ITGA6,MAML2,MAN1C1,ME3,MLXIP,NET1,PIK3IP1,PRKD3,RIN1,SATB1,SCAI,SEC62,SERTAD2,TARBP1,TGFBR2
Undetected: Decreased with HAART	50kb	MSigDB Immunologic Signatures	GSE24142_EARLY_THYMIC_PROGENITOR_VS_DN2_THYMOCYTE_UP	Genes up-regulated in comparison of thymic progenitors versus DN2 thymocytes.	198	0.0000000000142039	0.00000002712945	0.0000000000693277619103774	2.770596	20.93412	58	9063	0.029	0.006399647	29	195	195	AHNAK,ARRB1,C10orf54,CCR2,CD34,CD52,CD7,CXCR3,DNMT3A,DUSP6,FAM101B,FES,FGL2,GALNT4,GLIPR1,IER3,IL10RB,IQGAP2,ITGB2,LY86,PRCP,RAP2A,RNF149,S100A4,SMAD7,SORL1,TGFBR2,TSPAN32,VAV3
Undetected: Decreased with HAART	50kb	MSigDB Immunologic Signatures	GSE360_CTRL_VS_B_MALAYI_LOW_DOSE_DC_DN	Genes down-regulated in comparison of dendritic cells (DC) versus DCs exposed to B. malayi (5 worms/well).	199	0.00000000001517756	0.00000002898914	0.0000000000738189434077556	2.826306	19.81385	56	8578	0.028	0.006528328	21	198	198	ADAM15,APOBEC3C,CD34,CD7,CD93,CDK13,DLEC1,DOK2,IL23A,IL7R,INPP4A,IRF8,KIF3A,KLF7,LCP2,NT5C2,PTPRCAP,QPCT,RREB1,TNF,TXNIP
Undetected: Decreased with HAART	50kb	MSigDB Immunologic Signatures	GSE17721_LPS_VS_POLYIC_24H_BMDM_DN	Genes down-regulated in comparison of dendritic cells (DC) stimulated with LPS (TLR4 agonist) at 24 h versus DC cells stimulated with poly(I:C) (TLR3 agonist) at 24 h.	200	0.00000000001539698	0.00000002940823	0.0000000000747982396948357	2.736244	21.5624	59	9335	0.0295	0.0063203	32	196	197	ARL4C,ARRB1,AVL9,BATF3,BID,BIN3,C3AR1,CD93,CPT1A,CTDSP2,CXCR4,CYTH1,DPEP3,EPC1,ERLIN1,HDAC7,HELZ2,IKZF1,IQGAP1,IRF2,KLHDC4,MED24,MTMR10,PSME1,RASA3,RBMS1,SNRK,SPINT2,TLE4,TMEM184B,TNFRSF1A,ZNF395
Undetected: Decreased with HAART	50kb	MSigDB Immunologic Signatures	GSE7460_TCONV_VS_TREG_LN_UP	Genes up-regulated in comparison of TconvLN versus TregLN (see Fig. 1 in the paper for details).	201	0.00000000001564528	0.00000002988248	0.0000000000759153738804220	2.824001	19.83002	56	8585	0.028	0.006523005	27	189	189	BTLA,CTAGE5,DYRK2,EMB,FAM101B,GPD2,GRAMD1A,GRAP2,HS3ST3B1,IKZF1,IL17RA,LAIR1,MBP,MCTP2,NFE2L2,PIK3IP1,RAB27B,RASA3,RCN3,S1PR1,SATB1,SEMA4A,SLC16A5,SLC30A4,SSH3,SYNE1,TAGLN2
Undetected: Decreased with HAART	50kb	MSigDB Immunologic Signatures	GSE22886_NAIVE_CD4_TCELL_VS_48H_ACT_TH2_UP	Genes up-regulated in comparison of naive CD4 [GeneID=920] T cells versus stimulated CD4 [GeneID=920] Th2 cells at 48 h.	202	0.00000000001611171	0.00000003077337	0.0000000000780870816042155	2.733024	21.58781	59	9346	0.0295	0.006312861	31	190	190	ACTN1,AHDC1,BAG3,BCL2,C11orf21,CXCR4,DHRS3,FAM134B,FAM65B,ITPKB,KIAA0922,LSR,LTBP3,NCK2,NOSIP,PDE8A,PGAP3,PLAC8,PLXDC1,PRMT2,PXN,RREB1,SLC48A1,SMAGP,TNFRSF25,TRIB2,TSPAN32,UXS1,XPO6,ZNF394,ZNF609
Undetected: Decreased with HAART	50kb	MSigDB Immunologic Signatures	KAECH_DAY8_EFF_VS_DAY15_EFF_CD8_TCELL_DN	Genes down-regulated in comparison of effector CD8 T cells at the peak expansion phase (day8) versus those at contraction (day 15) after LCMV-Armstrong infection.	203	0.00000000001698374	0.00000003243894	0.0000000000821211446962617	2.7871	20.45137	57	8854	0.0285	0.006437768	28	193	193	ABCG1,ARRB1,AXIN1,CD4,CREBBP,DUSP6,ERAL1,FAM101B,FEM1B,FOXP1,FURIN,GLUL,GPR3,IL7R,INPP5A,LAPTM5,LY86,P2RX4,PARP8,PER1,PIM1,PRNP,RPL5,SELL,SH2B3,SMAD7,WASF2,ZPBP
Undetected: Decreased with HAART	50kb	MSigDB Immunologic Signatures	GSE18791_CTRL_VS_NEWCASTLE_VIRUS_DC_8H_DN	Genes down-regulated in comparison of control conventional dendritic cells (cDC) at 0 h versus cDCs infected with Newcastle disease virus (NDV) at 8 h.	204	0.00000000001773541	0.00000003387463	0.0000000000855557832051282	2.950502	17.62412	52	7630	0.026	0.006815203	16	182	183	BCL6B,CASP10,CSRNP1,DDIT4,HELZ2,IFIT2,IRF1,MAML2,MT2A,NCOA7,NEXN,NINJ1,PTK2B,STARD5,TNF,ZBP1
Undetected: Decreased with HAART	50kb	MSigDB Immunologic Signatures	GSE17721_POLYIC_VS_PAM3CSK4_12H_BMDM_UP	Genes up-regulated in comparison of dendritic cells (DC) stimulated with poly(I:C) (TLR3 agonist) at 12 h versus DC cells stimulated with Pam3Csk4 (TLR1/2 agonist) at 12 h.	205	0.00000000001895819	0.00000003621014	0.000000000091135828583043	2.749662	21.0935	58	9132	0.029	0.006351292	26	193	193	ABCG1,ARL4C,AVL9,BCL9,CEACAM21,CSNK1D,ICAM2,IL2RA,IRF8,ITGB7,ITM2C,KIF3A,LRRC8C,MAN2A1,NFIA,PLEKHA2,PRKX,RASA3,RNH1,SELPLG,SORL1,SPINT2,ST14,STK24,TP53INP1,VGLL4
Undetected: Decreased with HAART	50kb	MSigDB Immunologic Signatures	GSE26928_NAIVE_VS_EFF_MEMORY_CD4_TCELL_DN	Genes down-regulated in comparison of naive CD4 [GeneID=920] T cells versus CD4 [GeneID=920] effector memory T cells.	206	0.00000000001906814	0.00000003642015	0.000000000091558041136891	2.840745	19.36112	55	8382	0.0275	0.00656168	21	178	178	ADRB2,AMPD3,APOBEC3C,ATP2B1,BIN3,CD34,CDADC1,EOMES,HIVEP3,LGALS1,LMNA,MCAM,MT2A,ODC1,PARP8,PDZD4,PRDM1,PRKAB1,S100A10,TNF,TNFRSF1B
Undetected: Decreased with HAART	50kb	MSigDB Immunologic Signatures	GSE36392_EOSINOPHIL_VS_NEUTROPHIL_IL25_TREATED_LUNG_UP	Genes up-regulated in comparison of eosinophils treated with IL25 [GeneID=64806] versus neutrophils treated with IL25 [GeneID=64806].	207	0.00000000002039778	0.00000003895976	0.0000000000976027877687861	2.86849	18.82524	54	8150	0.027	0.006625767	24	196	197	AMPD3,BID,C10orf54,CHST11,CXCR3,FAM134B,FGL2,FMNL3,HSD11B1,IL23A,IRF2,KLHL6,MAP3K5,NARS2,NINJ1,NUB1,PIGV,PIM1,RUNX2,SAG,SERINC5,TNF,TNFRSF1B,TREML2
Undetected: Decreased with HAART	50kb	MSigDB Immunologic Signatures	GSE24142_EARLY_THYMIC_PROGENITOR_VS_DN3_THYMOCYTE_ADULT_UP	Genes up-regulated in comparison of adult thymic progenitors versus adult DN3 thymocytes.	208	0.00000000002170132	0.00000004144952	0.000000000103600649919262	2.768961	20.58534	57	8912	0.0285	0.006395871	28	191	191	CD52,CEACAM21,CEP68,DIP2B,FAM101B,FES,GALNT4,GNA14,GRAMD1A,INPP4A,IRF8,KLF7,LTBP3,LY86,OSBPL1A,P2RY14,PIP4K2A,PRMT2,RASA2,RCN3,S100A4,S100A6,SH2B3,SPOP,ST14,ST3GAL5,STK17B,TMBIM1
Undetected: Decreased with HAART	50kb	MSigDB Immunologic Signatures	GSE36476_CTRL_VS_TSST_ACT_72H_MEMORY_CD4_TCELL_OLD_UP	Genes up-regulated in comparison of untreated CD4 [GeneID=920] memory T cells from old donors versus those treated with TSST at 72 h.	209	0.00000000002279695	0.00000004354217	0.000000000108331315786452	2.826917	19.45582	55	8423	0.0275	0.00652974	21	187	187	CXCR4,DAZAP2,DGKD,DYRK2,FAM65B,GSTK1,INPP5A,KAT6B,KLF7,LEF1,MADD,MATN1,NR3C2,PTCH1,RASGRP1,SMAGP,SORL1,TOB1,TXNIP,USP3,ZNF395
Undetected: Decreased with HAART	50kb	MSigDB Immunologic Signatures	GSE7460_TCONV_VS_TREG_THYMUS_UP	Genes up-regulated in comparison of TconvThy versus TregThy (see Fig. 1 in the paper for details).	210	0.00000000002319088	0.00000004429458	0.000000000109950804490263	2.858319	18.89222	54	8179	0.027	0.006602274	27	188	188	AAK1,ANKRD11,ARL4C,BTBD11,CD47,CTDSP2,DUSP6,DYRK2,EZH1,FAM101B,GPR18,LRRC8A,NFE2L2,P2RX4,PIK3IP1,PIP4K2A,RCBTB2,RNASE6,RREB1,SATB1,SLC16A5,SLC9A6,TMEM63A,TNFRSF1A,ZFP36,ZNF512B,ZNRF3
Undetected: Decreased with HAART	50kb	MSigDB Immunologic Signatures	GSE11057_EFF_MEM_VS_CENT_MEM_CD4_TCELL_DN	Genes down-regulated in comparison of effector memory T cells versus central memory T cells from peripheral blood mononuclear cells (PBMC).	211	0.000000000030996	0.00000005920236	0.000000000144310960629921	3.019292	16.22897	49	7026	0.0245	0.006974096	26	171	171	ACTN1,AGO2,CALM3,CAMK4,CD7,CEP68,CNST,FOXP1,GLCCI1,IL6ST,KIAA0922,KLF3,KLF7,KLHL3,LEF1,MAML2,MAP3K1,PIK3IP1,PLAC8,RASA2,SELL,SELP,SERTAD2,TRIB2,TXK,WWP1
Undetected: Decreased with HAART	50kb	MSigDB Immunologic Signatures	GSE13738_RESTING_VS_BYSTANDER_ACTIVATED_CD4_TCELL_UP	Genes up-regulated in comparison of resting CD4 [GeneID=920] T cells versus bystander activated CD4 [GeneID=920] T cells.	212	0.00000000003221702	0.00000006153451	0.000000000149659086172839	3.148578	14.60977	46	6325	0.023	0.007272727	23	161	161	ACSS1,AGO4,BCL9,CAMK4,CELF1,FOXJ3,GPR18,IL6ST,LAMTOR4,MAML2,MGAT4A,PARP8,PIK3IP1,PRUNE,RAB27B,RBM26,RCAN3,SELL,SERINC5,SSX2IP,TARBP1,TGFBR2,ZC3HAV1
Undetected: Decreased with HAART	50kb	MSigDB Immunologic Signatures	GSE26669_CD4_VS_CD8_TCELL_IN_MLR_COSTIM_BLOCK_UP	Genes up-regulated in comparison of untreated CD4 [GeneID=920] T cells versus CD8 T cells treated with leukocyte costimulatory blockade antibodies.	213	0.00000000003292583	0.00000006288834	0.000000000152438490346756	2.830632	19.07701	54	8259	0.027	0.006538322	30	190	190	ATP8B2,AXIN2,BZW2,CASS4,CCM2,CD247,CRLF3,CYTIP,E2F2,FAM49A,FAM65B,GATA3,HS3ST3B1,IFIT2,IFT57,KIF3A,MAP3K5,MTMR10,PIM1,PTGIR,RASSF3,RPA1,SLC48A1,SLC9A6,TES,TGFBR2,TGIF1,TNFRSF1A,TNFRSF25,TUBA4A
Undetected: Decreased with HAART	50kb	MSigDB Immunologic Signatures	GSE9988_LOW_LPS_VS_VEHICLE_TREATED_MONOCYTE_UP	Genes up-regulated in comparison of monocytes treated with 1 ng/ml LPS (TLR4 agonist) versus monocytes treated with control IgG.	214	0.00000000003300962	0.00000006304837	0.000000000152654357790179	2.898833	17.93826	52	7766	0.026	0.006695854	21	179	179	ADRB2,ATP2B1,BIRC3,CCR7,CSRNP1,DDIT4,DENND4A,DUSP2,ENSG00000134602,FNIP2,GRAMD1A,IER3,IL23A,IL2RA,MMP7,NFE2L2,P2RX4,STARD4,STAT5A,TNF,TNFAIP3
Undetected: Decreased with HAART	50kb	MSigDB Immunologic Signatures	GSE7852_TREG_VS_TCONV_UP	Genes up-regulated in comparison of regulatory T cells versus conventional T cells.	215	0.00000000003565299	0.00000006809721	0.000000000164146524593993	2.792438	19.69605	55	8527	0.0275	0.0064501	34	194	194	BID,BIRC3,CCDC109B,CERK,CISH,CTLA4,CYTH4,EEF2K,ELK3,GNAQ,HEMK1,IKZF4,IL2RA,INF2,INPP5F,IRF8,ITGAE,ITM2C,MAPKAPK3,MATK,NDFIP1,POLK,PRNP,REPS1,SOCS2,TANK,TGFBR1,TMEM123,TNFRSF1B,TNFRSF25,TRIM14,UBASH3B,VPS54,ZFP36L1
Undetected: Decreased with HAART	50kb	MSigDB Immunologic Signatures	GSE7460_WT_VS_FOXP3_HET_ACT_WITH_TGFB_TCONV_UP	Genes up-regulated in comparison of ActCD4TGF versus WTActCD4TGF (see Fig. 1 in the paper for details).	216	0.0000000000430044	0.0000000821384	0.000000000196246098787211	2.663765	22.1491	59	9589	0.0295	0.006152884	35	191	191	AMPD3,ANXA5,ARL4C,ATP13A2,BTLA,CCDC88C,CD97,CLN6,ENSG00000177453,ESR1,FOXN3,GATA3,HS3ST3B1,IL17RA,ITPRIP,KLF7,LEF1,LIMD1,NFIA,PCNX,PTGIR,RASA3,RASSF2,RASSF3,S1PR1,SEMA4A,SH3PXD2A,SLC30A7,SMAD7,TREML2,TRIB2,UBXN11,VAV3,ZBTB7B,ZFP36
Undetected: Decreased with HAART	50kb	MSigDB Immunologic Signatures	GSE29618_PDC_VS_MDC_UP	Genes up-regulated in comparison of plasmacytoid dendritic cells (DC) versus myeloid DCs.	217	0.00000000004459437	0.00000008517525	0.000000000203054012574257	2.745024	20.40055	56	8832	0.028	0.00634058	22	182	184	ADAM19,CTSB,CYFIP2,ERN1,ETS1,FAM65A,FLNB,IRF8,ITM2C,LAIR1,LTB,NADK,ODC1,PLAC8,PTPRCAP,RUNX2,SEPT11,SLC7A6,TARBP1,UGCG,USP24,XBP1
Undetected: Decreased with HAART	50kb	MSigDB Immunologic Signatures	GSE29618_BCELL_VS_MDC_DAY7_FLU_VACCINE_DN	Genes down-regulated in comparison of B cells from influenza vaccinee at day 7 post-vaccination versus myeloid dendritic cells (mDC) at day 7 post-vaccination.	218	0.0000000000496096	0.00000009475434	0.000000000224654414004376	2.708185	21.04731	57	9112	0.0285	0.006255487	30	198	199	ACTN1,ADAM8,AHNAK,ARRB1,BHLHE40,CD4,CIDEB,CKLF,GNAQ,LDHA,LGALS1,LGALS9,LMNA,LST1,MAPKAPK3,NDFIP1,PGM1,PRKCI,PTTG1IP,RAB7A,RNF130,RNH1,RUNX2,S100A10,S100A4,SEMA4A,SH2B3,TNFSF13,TOB1,VCL
Undetected: Decreased with HAART	50kb	MSigDB Immunologic Signatures	GSE7852_LN_VS_FAT_TCONV_UP	Genes up-regulated in comparison of lymph node conventional T cells versus fat tissue conventional T cells.	219	0.00000000005053497	0.00000009652179	0.000000000228594798721311	2.829605	18.73053	53	8109	0.0265	0.006535948	20	191	191	ARRB1,BCL9,DCP2,DNMT3A,EPHX1,GPR18,HDAC7,HOOK3,MGAT4A,PTCH1,RBM26,RNF149,RNF170,RREB1,SATB1,SESN1,SH3PXD2A,SLC30A7,STARD5,TREML2
Undetected: Decreased with HAART	50kb	MSigDB Immunologic Signatures	GSE3982_EFF_MEMORY_CD4_TCELL_VS_NKCELL_UP	Genes up-regulated in comparison of effective memory CD4 [GeneID=920] T cells versus NK cells.	220	0.0000000000528135	0.0000001008738	0.000000000238380672300981	2.762311	19.91086	55	8620	0.0275	0.00638051	20	201	202	AMN,BAG3,CALM3,CASP6,CCR9,CD40LG,CERK,CISH,CTDSP2,EML4,ENSG00000272333,GPR183,LTB,MALT1,OBFC1,PHACTR2,RCAN3,SMAD3,TPT1,UGP2
Undetected: Decreased with HAART	50kb	MSigDB Immunologic Signatures	GSE9988_LPS_VS_VEHICLE_TREATED_MONOCYTE_DN	Genes down-regulated in comparison of monocytes treated with 1 ng/ml LPS (TLR4 agonist) versus monocytes treated with vehicle.	221	0.00000000006469763	0.0000001235725	0.000000000288559795872845	2.635184	22.38933	59	9693	0.0295	0.006086867	31	192	192	ARHGAP27,ARRDC2,CASP8,CCR2,CTDSP2,CX3CR1,CXCR4,CYTIP,DGKZ,DOK2,GLUL,HECA,HMHA1,IL27RA,KLF13,LAPTM5,LGALS1,LYL1,MLXIP,NUDT16L1,ORAI3,PCBP1,PLEKHO1,RAB11FIP4,RARA,S100A11,SNX27,STK24,TACC1,TMBIM1,TNFRSF1A
Undetected: Decreased with HAART	50kb	MSigDB Immunologic Signatures	GSE3982_CTRL_VS_LPS_48H_DC_UP	Genes up-regulated in comparison of untreated dendritic cells (DC) versus DCs treated with LPS (TLR4 agonist) at 48 h.	222	0.00000000006634956	0.0000001267277	0.000000000294974037422127	2.80779	18.87605	53	8172	0.0265	0.00648556	22	202	203	APH1B,ARHGEF6,ARL4C,CAPZB,CD52,CKB,CORO1C,FAIM3,FHL2,HPCAL1,IFNAR2,ITPKB,MATK,ME3,OSBPL1A,RNF44,RNH1,SLC16A5,SORL1,SYNJ2,TNFSF13,VCL
Undetected: Decreased with HAART	50kb	MSigDB Immunologic Signatures	GSE339_EX_VIVO_VS_IN_CULTURE_CD8POS_DC_DN	Genes down-regulated in comparison of ex vivo CD8 dendritic cells versus cultured CD8 DCs.	223	0.00000000006752658	0.0000001289758	0.000000000299883135396146	2.632197	22.41473	59	9704	0.0295	0.006079967	21	197	197	ADORA2A,ANXA5,ARL4C,BCL2L11,BHLHE40,CMIP,CYTH1,CYTIP,DPM2,EHD1,FOXP1,GPD2,LMNA,PTGIR,RAB12,SATB1,SERPINB9,TGIF1,TNFRSF1A,TNFRSF1B,XBP1
Undetected: Decreased with HAART	50kb	MSigDB Immunologic Signatures	GSE7852_TREG_VS_TCONV_FAT_DN	Genes down-regulated in comparison of fat tissue regulatory T cells versus fat tissue conventional T cells.	224	0.00000000006761587	0.0000001291463	0.000000000299883135396146	2.774201	19.46506	54	8427	0.027	0.006407974	28	189	189	AAK1,ASF1B,BACH2,BTBD11,BTLA,CD96,CNST,CXCR3,DGKD,EOMES,FAM65B,GPR18,HPCAL1,HS3ST3B1,IRF2BPL,ITGB1,KIAA0922,KLF3,LEF1,MBP,MCTP2,RCBTB2,S1PR1,SEMA4A,STIM2,TBX21,VAV3,ZNF652
Undetected: Decreased with HAART	50kb	MSigDB Immunologic Signatures	GSE29618_MONOCYTE_VS_PDC_DAY7_FLU_VACCINE_UP	Genes up-regulated in comparison of monocytes from influenza vaccinee at day 7 post-vaccination versus myeloid dendritic cells (mDC) at day 7 post-vaccination.	225	0.00000000007152273	0.0000001366084	0.000000000315263662907348	2.654325	21.85113	58	9460	0.029	0.006131078	30	199	199	ADAM8,ARRB1,CD93,CDC42EP3,DENND3,DPEP2,FGL2,FGR,IER3,ITGAM,ITGB2,ITM2B,KIAA0922,KLF11,LST1,PTGER2,PXN,QPCT,RCBTB2,REEP4,SH3BP2,TGIF1,TMBIM1,TNFRSF1A,TNFRSF1B,TNFSF13,TRIB1,TUBA4A,USP3,ZFP36L1
Undetected: Decreased with HAART	50kb	MSigDB Immunologic Signatures	GSE26669_CTRL_VS_COSTIM_BLOCK_MLR_CD8_TCELL_DN	Genes down-regulated in comparison of untreated CD8 T cells versus CD8 T cells treated with leukocyte costimulatory blockade antibodies.	226	0.00000000007703348	0.0000001471339	0.000000000337755904364407	2.764033	19.53667	54	8458	0.027	0.006384488	30	190	190	ABCA7,AXIN1,BTBD11,C10orf54,C1QTNF1,CREBBP,CRLF3,DUSP16,DYRK2,ENSG00000272333,EPHX1,FAM65B,HS3ST3B1,IKZF1,IRAK2,KLF7,LRRK2,LY86,LYL1,MBP,P2RX4,PIK3IP1,PIP4K2A,PRKX,SH3BP2,SORBS3,TGIF1,TLE3,TMEM63A,VPS26B
Undetected: Decreased with HAART	50kb	MSigDB Immunologic Signatures	GSE26928_CENTR_MEMORY_VS_CXCR5_POS_CD4_TCELL_UP	Genes up-regulated in comparison of CD4 [GeneID=920] central memory T cells versus CD4 [GeneID=920] CXCR5+ [GeneID=643] T cells.	227	0.00000000008167063	0.0000001559909	0.000000000355451879674027	2.858916	17.83893	51	7723	0.0255	0.006603651	20	168	168	ADARB1,DRAXIN,EFHC2,FURIN,GATA3,GPR55,GPR65,GRAP2,MADD,MINOS1,MT2A,MYL12B,RASGEF1A,RBM8A,S100A10,SGSM3,SYNJ2,TBC1D10A,TNF,WEE1
Undetected: Decreased with HAART	50kb	MSigDB Immunologic Signatures	GSE360_CTRL_VS_L_MAJOR_DC_DN	Genes down-regulated in untreated dendritic cells (DC) versus DCs exposed to parasite L. major.	228	0.00000000008335698	0.0000001592118	0.000000000362410231323529	2.643427	21.94122	58	9499	0.029	0.006105906	25	198	198	ADAM19,AVIL,CCR7,CXCR4,DDIT4,DENND3,FRYL,HSD11B1,IER3,IL23A,IRF1,MMP9,MT2A,PIM1,PSME1,PTGER2,S100A10,SERPINB9,SGPL1,SIRPB1,SOCS2,TNF,TNFAIP3,TRIB1,UCP2
Undetected: Decreased with HAART	50kb	MSigDB Immunologic Signatures	GSE17974_0H_VS_2H_IN_VITRO_ACT_CD4_TCELL_UP	Genes up-regulated in comparison of untreated CD4 [GeneID=920] T cells at 0 h versus the untreated cells at 2 h.	229	0.00000000008460514	0.0000001615958	0.000000000367065696498952	2.855957	17.85741	51	7731	0.0255	0.006596818	32	180	180	CD4,CDC14A,DHRS7,EFHC2,EIF4E3,ERP27,FAM65B,FLOT2,GPR160,GSDMB,GSTK1,HEMK1,ITGA4,ITGA6,ITGB7,OXNAD1,PGAP3,POLR3GL,RCSD1,S100A6,SCAI,SLC16A5,ST3GAL5,TARBP1,TOB1,TRABD2A,TRIB2,TXK,UBASH3B,UCP2,VPS26B,ZC3HAV1
Undetected: Decreased with HAART	50kb	MSigDB Immunologic Signatures	GSE13411_NAIVE_VS_IGM_MEMORY_BCELL_UP	Genes up-regulated in comparison of naive B cells versus IgM-memory B cells.	230	0.0000000001149557	0.0000002195654	0.000000000488502712833676	2.83033	18.0191	51	7801	0.0255	0.006537623	19	181	185	ADRB2,BACH2,BHLHE40,CD200,CD52,DGKD,ITGB2,KLF7,LMO7,S100A10,SATB1,SH3BP2,SORL1,TES,TNFAIP3,TPT1,TRIB2,ZNF395,ZPBP
Undetected: Decreased with HAART	50kb	MSigDB Immunologic Signatures	GSE3982_BCELL_VS_BASOPHIL_DN	Genes down-regulated in comparison of B cells versus basophils.	231	0.0000000001169604	0.0000002233944	0.000000000494988850306748	2.701818	20.35666	55	8813	0.0275	0.006240781	27	202	202	ACVR1,BHLHE40,CD97,CHST11,CKLF,CX3CR1,DAZAP2,DENND3,DPEP2,ELF1,EMR1,FOXO3,GLUL,KLF3,MBP,PPP2R5A,PRR5L,RASSF2,SELPLG,SLC25A44,SMAD7,SORL1,SOX13,TOB1,TPT1,VCL,WDR1
Undetected: Decreased with HAART	50kb	MSigDB Immunologic Signatures	GSE26669_CD4_VS_CD8_TCELL_IN_MLR_UP	Genes up-regulated in comparison of untreated CD4 [GeneID=920] T cells versus the untreated CD8 T cells.	232	0.0000000001216435	0.0000002323391	0.000000000513233890417941	2.728547	19.79075	54	8568	0.027	0.006302521	35	199	199	ANKH,B4GALT4,BAG3,BCL2,CISH,CKB,CNST,CORO7,CTDSP2,CTLA4,DOK2,EIF4E3,EXOC3,GATA3,IFIT2,IL2RA,IRAK2,LEFTY1,LIX1L,MTMR10,ORAI1,PARP8,PRDM1,PRNP,RASGRP1,RB1,RCAN3,RCSD1,RGS14,RNH1,RPS26,SAG,TES,WDR82,ZBTB7B
Undetected: Decreased with HAART	50kb	MSigDB Immunologic Signatures	GSE24634_TREG_VS_TCONV_POST_DAY3_IL4_CONVERSION_DN	Genes down-regulated in comparison of CD25+ regulatory T cell (Treg) treated with IL4 [GeneID=3565] at day 3 versus CD25- T cells incubated with IL4 [GeneID=3565] at day 3.	233	0.0000000001525323	0.0000002913367	0.000000000635781661329305	2.77348	18.74901	52	8117	0.026	0.006406308	27	192	193	ARRB1,ATP6V1C1,BID,CTSB,DPEP2,DYSF,FAM49A,IL10RB,IL7R,ITGB2,ITM2B,KLF11,LAIR1,LGALS1,MAP3K5,MKNK1,NAGK,NINJ1,OSBPL1A,P2RX4,PARP8,RNF130,SEMA4A,SERINC5,SNX27,ST3GAL5,TNFSF13
Undetected: Decreased with HAART	50kb	MSigDB Immunologic Signatures	GSE360_DC_VS_MAC_M_TUBERCULOSIS_DN	Genes down-regulated in comparison of dendritic cells (DC) exposed to M. tuberculosis versus macrophages exposed to L. major.	234	0.0000000001561117	0.0000002981733	0.000000000648741291465863	2.709259	19.93165	54	8629	0.027	0.006257967	31	199	199	ABCG1,ACVR1,ARL4C,CALM3,CHIT1,CTDSP2,DCP2,DLEC1,EEF1G,FAM53B,FOXO3,GTF3A,IL10RB,LMNA,LY86,MMP7,NADK,NBAS,PGM1,PTPRCAP,REPS1,RNF44,RPS27A,SART3,SERTAD2,SORL1,THAP3,TSNAX,VGLL4,VSIG4,ZFP36L1
Undetected: Decreased with HAART	50kb	MSigDB Immunologic Signatures	GSE3982_MAST_CELL_VS_BASOPHIL_DN	Genes down-regulated in comparison of mast cells versus basophils.	235	0.0000000001577623	0.000000301326	0.000000000653631791491491	2.770749	18.76749	52	8125	0.026	0.0064	26	187	188	ARHGAP15,ARL4C,BACH2,C3AR1,CDC14A,CTCF,CTDSP2,CX3CR1,DAZAP2,DENND3,EMR1,JAK1,PARP8,PCNX,PPP2R5A,RAMP1,RASSF2,SATB1,SELPLG,SYNE1,TMSB10,TRANK1,UTRN,VCL,WASF2,ZNF395
Undetected: Decreased with HAART	50kb	MSigDB Immunologic Signatures	GSE37416_0H_VS_12H_F_TULARENSIS_LVS_NEUTROPHIL_UP	Genes up-regulated in comparison of control polymorphonuclear leukocytes (PMN) at 0 h versus PMN treated with F. tularensis vaccine at 12 h.	236	0.0000000001942226	0.0000003709652	0.000000000795544048367952	2.786748	18.3009	51	7923	0.0255	0.006436956	37	203	203	ACTN4,ADAM19,ADD1,AGO4,CASP8,CERS2,CX3CR1,DUSP6,DYSF,FAM101B,FLOT2,GLUD1,HENMT1,HSPA8,IQGAP1,IQGAP2,IRF2BPL,KIF21B,LAMTOR4,MGRN1,MPRIP,NOTCH2,RAB11FIP1,ROPN1L,S100A6,SELP,SELPLG,SLC25A44,STK17B,STXBP5,TLE4,TOB1,TREML2,USP32,VCL,XRN2,ZFP36
[truncated: 1,008 more rows]
