# Supplementary material for: Effects of highly active antiretroviral therapy initiation on epigenomic DNA methylation in persons living with HIV
Source: Front Bioinform. 2024 May 24;4:1357889. doi: 10.3389/fbinf.2024.1357889 (PMC11157437; doi:10.3389/fbinf.2024.1357889)
Supplement: Supplementary file 3 [file Table2.CSV]

CGid	t-value	p-value
cg05370755	8.45762082202963	0.000000000000233702982713201
cg26581504	8.19685708506718	0.00000000000125487911528229
cg16874861	7.91101505070958	0.0000000000027741685817915
cg24497320	8.08285245318695	0.0000000000037502781147698
cg13014846	7.73577388150806	0.00000000000405950315304728
cg13264314	8.02155739151765	0.00000000000461559662378927
cg16633774	7.59793414785247	0.00000000000947916443218402
cg11854115	7.82519374820193	0.00000000000972948137648777
cg06241812	7.7002818307635	0.0000000000122464891603555
cg10823785	7.75415575294232	0.0000000000156070608619129
cg26690895	7.78232729098486	0.0000000000163025741449898
cg22930894	7.5144894511249	0.0000000000184650229705931
cg25514104	7.72868365595126	0.0000000000193244760706639
cg12841068	7.65001383281984	0.0000000000202591390755034
cg10601821	7.41707016403956	0.0000000000264716300786968
cg04976038	7.60946386600335	0.0000000000268090712856175
cg15270241	7.39351759052794	0.0000000000446310904794367
cg19908028	7.45336847245287	0.0000000000482705112597267
cg23540064	7.47897008020355	0.0000000000520960274961721
cg01110751	7.59434892590996	0.0000000000539524961809052
cg25655106	7.19955381397352	0.0000000000549004922972885
cg07557639	7.25021157435083	0.0000000000562689741390464
cg13889536	7.45871607006586	0.0000000000576429711382141
cg04171322	7.42006007292329	0.000000000060890427086923
cg12045715	7.47888841548566	0.0000000000644454960668306
cg21399124	7.31670802317271	0.0000000000650994626761375
cg17777694	7.43043822643631	0.0000000000670848434510125
cg25864227	7.4593043072762	0.0000000000687474798998195
cg00793901	7.41029530970108	0.0000000000701765540829462
cg05905137	7.25281005807352	0.0000000000721199042114392
cg12301584	7.34552834505006	0.0000000000757035572316526
cg27118072	7.28556182086923	0.0000000000781922972472828
cg16131944	7.26803228080597	0.000000000079737466523956
cg04177373	7.44743811007708	0.0000000000812052034810018
cg07202479	7.19665844034432	0.0000000000832687542620315
cg17070937	7.339651045992	0.0000000000849479560806059
cg11872504	7.22066879347755	0.0000000000850595135397341
cg05241796	7.31420517564805	0.0000000000858614212752943
cg06007761	7.31315710487023	0.0000000000872507031396996
cg02775882	7.05532761895265	0.0000000000904107501230545
cg15735388	7.07732971706095	0.0000000000929533996498266
cg25386729	7.2079138675149	0.0000000000968085223506974
cg15103670	7.24598165157989	0.000000000106465221225852
cg06911002	7.03302401132503	0.000000000108096313764488
cg05448383	7.29884470266775	0.00000000010873599603638
cg23250322	7.24156838936775	0.000000000109489127925237
cg05340042	7.1978291481264	0.000000000113897607490252
cg24118702	7.3510158493525	0.000000000115642186269992
cg25611643	7.27645469196538	0.000000000126402412881726
cg15759333	7.25060276030814	0.000000000127701668507312
cg17654094	7.20981565716315	0.000000000138816384781307
cg07561493	7.38211845661281	0.000000000139137528431158
cg05900652	7.27304340620232	0.000000000142522388650958
cg17844248	7.1102899234472	0.000000000155904791507522
cg06289547	7.28810499147915	0.000000000160590987983793
cg04021174	7.20358465227305	0.000000000163518857786111
cg01641012	7.22338102557111	0.00000000016816262043664
cg07752163	7.16045464264498	0.000000000168963679203632
cg18525126	7.06634515149348	0.000000000171725921204537
cg11995137	7.16734282600015	0.000000000192790850301107
cg11560603	6.95951344074249	0.000000000192872211064687
cg00281680	7.15241850592462	0.000000000194975206791622
cg01444209	7.12382094605165	0.000000000199441122040566
cg02369021	7.13950239032311	0.000000000211748312243550
cg11503210	7.07697863085527	0.000000000230515012976986
cg19892381	7.2991685312702	0.00000000024034099562591
cg15656782	7.04528801178573	0.000000000248343647132085
cg15199594	7.16971940560756	0.000000000248750800069524
cg14530666	7.07582172183858	0.00000000024979335261203
cg03621129	7.11599700480886	0.000000000258093582859776
cg14097388	7.10612822790526	0.000000000266409094699393
cg12572751	7.17736706007818	0.000000000267471468716249
cg24913623	7.10553993152844	0.000000000267477375879103
cg25862117	6.97565089425713	0.000000000270188302204846
cg04084099	7.15269457312639	0.000000000270369326709772
cg07596668	7.03449236009854	0.000000000271784754128145
cg12080717	7.02377672690352	0.000000000272840530675407
cg12964770	7.09034653309941	0.000000000279628781061024
cg00958412	6.99833037642445	0.000000000280868332462148
cg19275890	7.01561006879232	0.000000000283249211262884
cg26595202	7.1210783144547	0.000000000283299549427538
cg11168534	7.06633940334979	0.00000000028448135231222
cg04565493	7.0890225323259	0.000000000291082262053839
cg15557578	7.15545591622101	0.000000000292816404796689
cg26848157	7.15344103985677	0.000000000297019804815055
cg20039983	7.04489114454373	0.000000000306936495246097
cg14675871	6.90236545070663	0.000000000312990999763419
cg00967331	7.07602583109529	0.000000000316143762912324
cg14895567	7.10661650273686	0.000000000323888878638571
cg09260136	7.1467120910383	0.000000000330158074164091
cg19868863	7.11309228532731	0.000000000330261979666213
cg12541264	7.05405474555698	0.000000000341921091550668
cg02510933	6.9247172996511	0.000000000342250641636343
cg12916055	6.97153217517456	0.000000000353295305861298
cg17346345	6.98497603816813	0.000000000358966200730053
cg15236972	7.05191348584351	0.000000000360140395831538
cg03107161	7.04793774847868	0.000000000362904215193476
cg01803835	6.88714127196357	0.000000000376008641362805
cg09123677	7.12839282668193	0.000000000378551478352654
cg22774726	6.94796937898042	0.000000000380821010973177
cg00705600	7.05172342384639	0.000000000404105646346287
cg21385079	6.99923251365845	0.000000000416704508668286
cg12444450	6.89045627228178	0.0000000004184364144579
cg10562538	7.10310493342921	0.00000000041949009319687
cg19571598	7.07948596408069	0.000000000422953550207995
cg14247262	6.87424911015399	0.000000000442731321585076
cg05241575	6.92796213141923	0.000000000447028341916963
cg17935763	6.99303963389758	0.000000000455025484176284
cg07922233	6.99910310734273	0.000000000461780764715208
cg23829267	6.99799728894672	0.000000000472574979082814
cg13364311	6.9783722828115	0.000000000514578852091469
cg11554668	6.90864754160042	0.000000000523993055120307
cg11508571	7.00054609922933	0.000000000559771730350165
cg04925076	6.89911319105842	0.00000000056353726382576
cg17650748	6.94415885850439	0.000000000578635529179436
cg10512323	6.86331641246051	0.000000000590744691452456
cg14536332	6.90552847778536	0.000000000626254986764549
cg22706402	6.82016213183785	0.000000000632239514127213
cg20494995	6.73606084215309	0.000000000635220107645086
cg04796012	7.02442995884131	0.000000000642501407829444
cg19763069	6.68674783906591	0.000000000642997091723769
cg14683916	6.8119813199197	0.000000000670865988944589
cg26659572	6.9569856318615	0.000000000674040088522022
cg23270022	6.99842736887487	0.00000000070187924974766
cg21141473	6.84827898834474	0.000000000709319675582809
cg01864933	6.87066548335833	0.000000000721006987134255
cg15628180	6.71461919225533	0.000000000724126289339967
cg00288559	6.68212241892668	0.000000000724492871486945
cg26189965	6.84330216377823	0.000000000736805815785497
cg09290893	6.8279704149435	0.000000000739661801639841
cg08373754	7.02312163052255	0.000000000753426432652705
cg15815263	6.8403847675488	0.000000000758600336829136
cg23858714	6.93911362893868	0.000000000765739575641745
cg03015696	6.89769964417533	0.000000000776192345672108
cg02691393	6.88780058924593	0.000000000783633904095954
cg00118233	6.83965329419053	0.000000000783688831589671
cg15863841	6.89060146914919	0.000000000789903332662583
cg25768716	6.85066822778585	0.000000000790329985206218
cg17776338	6.84982482567413	0.000000000791877500404903
cg22973026	6.68651517416527	0.000000000794691884836523
cg23649386	6.76668823213016	0.000000000795104409540035
cg19498531	6.87477659362045	0.000000000807062364646366
cg15806026	6.91189153685836	0.00000000081884710381428
cg26357595	6.92073412160625	0.000000000823588414174139
cg03649589	6.92394408015533	0.000000000850075371070655
cg19696669	6.89949519884054	0.000000000854700982029922
cg00775939	6.98784696041939	0.000000000855579859627271
cg24003116	6.79088459982454	0.000000000868352584713305
cg21576315	6.8302160306385	0.000000000875252841231514
cg04159361	6.93820431523429	0.000000000883569166418573
cg08406014	6.82646784514285	0.000000000887730526043981
cg11359740	6.81632902335099	0.000000000899915822915236
cg15656686	6.65603039238268	0.000000000907069399726637
cg03147287	6.82538730758421	0.000000000921962673577505
cg21623050	6.83516932794817	0.000000000930703643855112
cg10135681	6.87238018019051	0.000000000996457227745209
cg14535614	6.83877714238131	0.0000000009971680269136
cg07131553	6.8179981421959	0.00000000100135366684878
cg24428565	6.66055204856661	0.00000000101287351153154
cg16655210	6.84777556016944	0.00000000104261219706013
cg11101127	6.63344463335824	0.00000000104472660983202
cg18930358	6.80221353585281	0.00000000105632272166454
cg13161113	6.85437337903695	0.00000000107249734948818
cg20250109	6.7917160477352	0.00000000109405109712787
cg22246275	6.80082062344752	0.00000000110135591032916
cg12141967	6.74491240154906	0.00000000111517395921051
cg01951441	6.8539561323217	0.00000000111576583763676
cg22829909	6.74004884602314	0.00000000111792055032937
cg17120167	6.64323698015475	0.00000000112112151325844
cg19610614	6.84511341455555	0.00000000112434323879267
cg09458595	6.76592409601504	0.00000000113258521910192
cg19860752	6.80398793150316	0.00000000113854292742047
cg12078211	6.72697682838627	0.00000000113948927216214
cg22637381	6.85283372596907	0.00000000115829707918337
cg27012308	6.63607707838323	0.00000000118174637718422
cg00565274	6.70626380203236	0.00000000122178578251641
cg19839281	6.74896014437362	0.00000000123050290470072
cg19511222	6.73094659195082	0.00000000124195442080066
cg00780666	6.86758084926659	0.00000000124696640718304
cg00196660	6.76434818841398	0.00000000124795173883358
cg06834035	6.75760517927101	0.00000000126368657424931
cg05998610	6.59628999008611	0.00000000126414081243684
cg14559610	6.78969024231806	0.00000000126927064255563
cg21195543	6.78244367541459	0.00000000127589106388748
cg05593715	6.664619658242	0.00000000129823203263136
cg21667042	6.63153203083781	0.00000000131878108219539
cg17565478	6.83193089959451	0.00000000133690649993969
cg18955208	6.73308560742819	0.00000000134950066688828
cg07467199	6.85817003924674	0.00000000136833996138109
cg17310120	6.61162299046374	0.00000000137620066468575
cg09534686	6.72609799042864	0.00000000139029392417654
cg11046985	6.70006640062795	0.00000000139934901040638
cg05207068	6.76039384229405	0.00000000142087801508529
cg20510687	6.7150074100004	0.00000000142506537292387
cg27078123	6.73109700937016	0.00000000147707865881906
cg13169575	6.75967208980332	0.00000000149129770786236
cg01434611	6.78340128207477	0.00000000149511482491522
cg25070307	6.79193160550406	0.00000000150375170517906
cg17756325	6.71422013809173	0.0000000015067956080307
cg24584409	6.70816031264744	0.00000000152485077280237
cg07195338	6.69566356460744	0.0000000015291077072328
cg11342678	6.69751608776011	0.00000000154098990155667
cg05810848	6.72116419648042	0.00000000154582233576597
cg14264182	6.74095320265497	0.00000000154609868785317
cg26247373	6.75219763036688	0.00000000155515205333837
cg12311651	6.70817053819611	0.00000000158142473169545
cg06241300	6.7707313626899	0.00000000158280298116133
cg18741439	6.71768834005382	0.00000000158891379779353
cg02863169	6.63947955130283	0.00000000162428939464409
cg17045348	6.71116528648733	0.00000000164428248756371
cg22122013	6.78379943595937	0.00000000164675422193737
cg24029551	6.76887203606664	0.00000000164786708516233
cg07543230	6.59675107851005	0.00000000165474773227066
cg16905907	6.71812727983401	0.00000000168386565313
cg01213645	6.52765294416775	0.0000000017135397269746
cg11333702	6.49270287198438	0.00000000175926956315887
cg12686303	6.7117809830826	0.00000000176875214955727
cg05850030	6.57792570142901	0.00000000177969623302421
cg14571344	6.71771096170385	0.00000000181226407348259
cg26196496	6.75255996271474	0.00000000182737306980071
cg00354771	6.7263645570028	0.00000000183167905790775
cg05968106	6.77652470361257	0.00000000183210654429307
cg25810503	6.62082554298876	0.00000000183457256864751
cg20224415	6.67650943196581	0.00000000189016142013733
cg04667347	6.62922872010878	0.0000000018981542846279
cg03129536	6.65886580949926	0.00000000189956750859667
cg07773344	6.67976391903863	0.00000000190164688794392
cg18738966	6.72174355520999	0.00000000190313215366253
cg03800363	6.62598187590182	0.00000000190863051399758
cg00552846	6.67707352624208	0.00000000190963497794021
cg18836689	6.7018912977215	0.00000000191406138293023
cg24340017	6.65781325868707	0.00000000192202855508474
cg06672272	6.55948308486243	0.00000000194761793366228
cg06072474	6.59986365571809	0.0000000019512797363028
cg05902191	6.70520545769257	0.00000000196500721756771
cg02895586	6.73010700847853	0.00000000198405515863399
cg10065736	6.55603973820624	0.00000000198812192997344
cg26310273	6.6666614770138	0.00000000198819384317844
cg11437980	6.68175156491373	0.00000000199981974064841
cg10129948	6.66858156284514	0.00000000200806559727978
cg13645631	6.62928108031762	0.00000000200955936444671
cg26411314	6.6392875511616	0.00000000202690231894622
cg13038671	6.70886014848729	0.00000000203561855733788
cg00101753	6.69635918947072	0.00000000204098187793153
cg03922703	6.58531177100868	0.00000000204106498465566
cg09674867	6.62273644099388	0.00000000204501845303687
cg19277959	6.69123421330744	0.00000000206650688374656
cg23945200	6.66188439240409	0.00000000209145902829408
cg08002107	6.59706691588244	0.00000000212093124696333
cg17758446	6.74098081706794	0.00000000214782901111024
cg07032119	6.67014430520384	0.00000000215317173577295
cg26217356	6.70622239570271	0.00000000216042647633141
cg13282691	6.60093802254362	0.00000000216397388814357
cg00704448	6.68339613489835	0.00000000218595167092681
cg01569428	6.714179661658	0.00000000220145849599795
cg03295988	6.73294618947188	0.00000000220539377015709
cg07240487	6.66013721976271	0.00000000229277323280582
cg17091301	6.64482092875341	0.00000000231809241819952
cg10643972	6.6762856993312	0.00000000232890414487745
cg07472835	6.64612046530754	0.0000000023531240887884
cg11832709	6.68273704281361	0.00000000235623034493528
cg09425164	6.70879372997849	0.00000000237019373993263
cg18445710	6.59639963823621	0.00000000237028035473995
cg11331215	6.65801562833164	0.00000000239984662580142
cg07753755	6.65186405062011	0.00000000242632874632669
cg16819299	6.51008556683877	0.00000000243230990162675
cg23518740	6.56092706565865	0.00000000245986784840476
cg00174514	6.66322482568925	0.00000000246339321318963
cg13259290	6.67011153837875	0.00000000248317349297819
cg19701858	6.65367974579162	0.00000000249888974965781
cg01658506	6.60644056388523	0.00000000251458309163348
cg04329969	6.6372559150535	0.00000000252055079607915
cg11263225	6.57719155154376	0.00000000254550073149637
cg13062960	6.66204024346861	0.00000000255752900074034
cg02204370	6.59106990007168	0.00000000255928570664992
cg14715098	6.54743113858863	0.00000000256082040818474
cg18315861	6.49199790760389	0.00000000256362778581879
cg13437392	6.63876403998412	0.00000000266101473374724
cg19067710	6.5285485122448	0.00000000268869187199288
cg08116144	6.65875311124495	0.00000000268954866597208
cg03386675	6.58678699205002	0.00000000271278897280906
cg21032929	6.60900340001484	0.00000000271406359512224
cg20962960	6.62641864019022	0.00000000274061796206809
cg20867820	6.55402591919244	0.00000000274596213921175
cg09963135	6.53486198344261	0.000000002746673852102
cg08065217	6.67581581540676	0.00000000275060553353218
cg08407549	6.68298571249016	0.00000000275468443556805
cg24705125	-6.68457470950331	0.00000000280769217252299
cg23098754	6.66839009005865	0.00000000282063201709212
cg20652414	6.62270896851248	0.00000000283018716415828
cg14596064	6.51711401234193	0.00000000286082349985037
cg05663037	6.60463133922261	0.00000000286878935015057
cg03796177	6.65816306167848	0.00000000287193641559828
cg00858521	6.60999200043457	0.000000002879137126575
cg11373594	6.60312194733618	0.0000000028844772353616
cg00684915	6.67589312373788	0.00000000288476082135397
cg06293823	6.62700971052548	0.00000000288988771402244
cg00732878	6.48881158584603	0.00000000289004416060206
cg04120969	6.63989439755281	0.00000000290368914159726
cg09891302	6.61073392608519	0.0000000029267279548887
cg10436655	6.57531469884791	0.0000000029363683930677
cg08718910	6.60514507967974	0.00000000293973882088617
cg19407004	6.73636544945355	0.00000000295140305602877
cg01908548	6.60752351451227	0.00000000295904434844438
cg09489825	6.58746594600337	0.00000000300035464162802
cg07326478	6.59757989971417	0.00000000302926304274517
cg06182321	6.57935968917561	0.00000000303340098481986
cg15106656	6.57323331630137	0.00000000303994684768041
cg15064214	6.58835456834356	0.00000000306039370100371
cg00931957	6.49874244219304	0.00000000306266133346054
cg25673693	6.57854994945854	0.00000000307068094807455
cg06824897	6.4125505035599	0.00000000308357851010217
cg20242937	6.60481450975985	0.00000000315409427223579
cg06709447	6.65678141321258	0.00000000321553327132906
cg06720214	6.54442951135895	0.00000000322497174647447
cg12771597	6.70870031261866	0.00000000324765113993411
cg12571651	6.50935875438647	0.00000000329626082614558
cg25103160	6.6126821167259	0.00000000331337395211998
cg06393703	6.60339112659559	0.00000000332069903162198
cg10650660	6.57536367948796	0.00000000333129260214891
cg01772842	6.58234480403021	0.00000000335565972627305
cg00493139	6.55390857327475	0.00000000338547516256063
cg17654747	6.54029335314399	0.00000000339697902408780
cg16145618	6.45294473667912	0.00000000341040283261739
cg12123186	6.58302328881651	0.00000000343620471320938
cg10585962	6.52605928864533	0.00000000345456848841204
cg13223702	6.58899437454166	0.00000000348433935263554
cg25583092	6.48205630355413	0.00000000350316133127567
cg13577778	6.53709223565591	0.0000000035225095730892
cg06797478	6.34095283609205	0.00000000354215181610412
cg24286230	6.52152187095428	0.00000000355320121038072
cg08090440	6.61160838990726	0.00000000355591545469971
cg08540943	6.52775494385701	0.0000000035660926119126
cg26825912	6.45806466805291	0.0000000035669330193379
cg10363320	6.49216433720025	0.00000000360996160793128
cg13495204	6.52250588909158	0.00000000361352820541258
cg08441327	6.64732637091721	0.00000000361584414117549
cg05049029	6.51433067802769	0.00000000362906246944716
cg13696807	6.49844572147279	0.00000000363296781435757
cg09432409	6.44101228301409	0.00000000364543423619009
cg18865088	6.5403660480458	0.00000000365219970847831
cg03131859	6.48432518605448	0.00000000367155631516434
cg13838326	6.53958253638473	0.0000000036868196938021
cg03522081	6.58967366108674	0.00000000368756268382757
cg02007927	6.58473806644121	0.00000000369900055616475
cg27085261	6.61722891266386	0.00000000371816627235481
cg24753988	6.62343954284157	0.00000000372581873048286
cg00774867	6.47780259361591	0.0000000037312137981683
cg02848405	6.53624834636901	0.00000000379474922230232
cg03232059	6.56416750683901	0.00000000380338805947085
cg12989650	6.54251770160947	0.00000000381363307054001
cg06961539	6.51233984659591	0.00000000385892178706495
cg11117305	6.57504679218925	0.0000000038667685274083
cg18696822	6.56658574729753	0.00000000387120706203727
cg25213559	6.36129680824684	0.00000000388686481798962
cg20203331	6.41476186220734	0.00000000390144466048188
cg04258392	6.48441566293353	0.00000000392795559430423
cg21233847	6.4487596047116	0.00000000392886566926426
cg02153591	6.49869514484921	0.00000000397229595807077
cg21088206	6.48147690866538	0.00000000402573921433572
cg17076431	6.4433390980864	0.0000000040320583461603
cg11186850	6.3504155727205	0.00000000405187212573542
cg09328068	6.56207183399188	0.00000000409717130196041
cg19682537	6.52618711946713	0.00000000410434038006879
cg20746078	6.46538242367502	0.00000000413156927938637
cg23237554	6.43618567804127	0.0000000041403573996113
cg18623931	6.38891291232119	0.00000000415719280852463
cg19780250	6.46197064911501	0.0000000041692192611642
cg25320541	6.54497670106403	0.00000000420365143707182
cg06634886	6.53074159322928	0.00000000421068197851898
cg01785566	6.49296373570396	0.00000000422302640903571
cg14883070	6.57226806035919	0.00000000432860011136300
cg22194995	6.48865247931908	0.00000000434161656318897
cg19656847	6.30534221285262	0.00000000438393479743785
cg21803661	6.33120198342403	0.00000000441457705132046
cg23941354	6.4407185604278	0.00000000448707528117044
cg26844804	6.50329713443925	0.00000000450093289627344
cg19307606	6.41613187455464	0.00000000451221541302134
cg06233471	6.51597552524432	0.00000000451583716776721
cg15467307	6.36851068397839	0.00000000455022421734769
cg17447418	6.49029000055262	0.00000000457258003504642
cg18081216	6.54877277616012	0.00000000457574615688419
cg18454845	6.50152831033115	0.00000000458474579432281
cg05509584	6.41245729982663	0.00000000465298484593035
cg18573345	6.35955163246091	0.00000000466066350041122
cg05354572	6.47953359249508	0.0000000046935234771001
cg23932104	6.56317875340467	0.0000000047253133915253
cg22445008	6.46022039576274	0.00000000475297916004795
cg22722777	6.46509144630598	0.00000000476606284699229
cg25923465	6.49574766861888	0.00000000480772345070425
cg27514777	6.46550296994611	0.00000000482008768353132
cg18138152	6.49836411211844	0.00000000483656747873205
cg21171158	6.40992264092655	0.00000000486749396005905
cg16172001	6.49602437599303	0.00000000486776308084126
cg12404168	6.49965896804521	0.00000000487194765820857
cg20699102	6.47873741020203	0.00000000487745178653053
cg20562002	6.48226900277585	0.00000000495967799681284
cg19244297	6.44691492900009	0.00000000502719582042859
cg06039967	6.4167785265564	0.00000000506702739269016
cg26830401	6.59363479581121	0.00000000507892661601266
cg24698980	6.45391710808705	0.00000000509205331929554
cg09664492	6.46322150367562	0.00000000510975708503223
cg02426645	6.58324580406296	0.00000000512599303010297
cg13824409	6.54945050294952	0.00000000513121364523044
cg19279042	-6.51778448919498	0.00000000514315944419118
cg16581009	6.41084301232941	0.00000000516620828265773
cg27128631	6.50508508936159	0.00000000516715334502863
cg15216960	6.25674007554399	0.00000000519222003791189
cg00889540	6.43193528527519	0.00000000522288587506463
cg04595482	6.53059238493386	0.00000000524467654935931
cg03720974	6.4994002602086	0.0000000052648776655588
cg17786776	6.449578721607	0.00000000527787611920327
cg11720714	6.49424126750518	0.00000000527793153501231
cg19874515	6.52109854256763	0.00000000531169297763064
cg24525540	6.44690687549384	0.00000000531564024665808
cg13653063	6.51708911265412	0.000000005323445181242
cg23000399	6.47953599438743	0.00000000540560141860348
cg15448282	6.39908701402262	0.00000000542531033005875
cg07938363	6.48968904773095	0.00000000544120490535802
cg05212327	6.41387589568766	0.00000000544699235549411
cg10949491	6.43193302786153	0.00000000548737323383336
cg02302745	6.4616463361255	0.00000000552006252318097
cg08604986	6.38707665684985	0.00000000552261245540718
cg22277972	-6.50421718165626	0.00000000553741202502252
cg17642708	6.41277386036698	0.00000000554572137740247
cg09341020	6.40567822705441	0.0000000055630953977133
cg01398709	6.43314556243705	0.00000000556457902389228
cg01179292	6.42594521390331	0.00000000558755114047362
cg26135555	6.26143352977646	0.00000000570525342407907
cg13994550	6.40818581022141	0.00000000582787845876577
cg17020992	6.45306611296815	0.00000000583318741818484
cg01733007	6.28540946874989	0.00000000583786402696158
cg16579400	6.34345102338423	0.00000000583791399561175
cg01617924	6.41318352306259	0.0000000058692665518764
cg04789392	6.42903321220372	0.00000000590807839664580
cg19459470	6.36109802130478	0.00000000591756645496914
cg19050943	6.27308249696587	0.00000000594929582982592
cg18562714	6.39532552303325	0.00000000596566528070638
cg01509884	6.34187234536026	0.00000000602731008101587
cg23637349	6.48116168481384	0.000000006058632421909
cg15652687	6.44056679610942	0.00000000607587886384164
cg07943693	6.45975934354615	0.00000000609852609945499
cg02464338	6.33955322291588	0.00000000610868528150599
cg01227558	6.42434407725858	0.00000000613911981954157
cg14596987	6.49761814874121	0.00000000616573724714942
cg24550933	6.38308249544159	0.00000000618741615304034
cg01387036	6.48212659616182	0.0000000062338633920429
cg25940974	6.29855916594346	0.00000000625434606081468
cg27539352	6.37925885156631	0.00000000627348309574567
cg16512060	6.43534775514809	0.00000000632995999016384
cg10544417	6.39529942236316	0.00000000639548999024253
cg11454262	6.42654341619555	0.00000000642727150035638
cg14316368	6.34345456273076	0.00000000643296013794021
cg09837971	6.42298912075211	0.00000000643879834400458
cg11110533	6.42383102221357	0.00000000644694840135713
cg02848389	6.44218321720458	0.00000000648686684154326
cg00613552	6.24316924462684	0.00000000649021275358265
cg00372589	6.43882169846797	0.00000000653834123995137
cg14147213	6.36907086576932	0.00000000654318604952431
cg14678167	6.4103224490111	0.00000000657051548609361
cg17361443	6.41906274065021	0.00000000657731466583122
cg13912400	6.40093199613456	0.00000000659406568069121
cg02689448	6.40788266124485	0.00000000660152910192740
cg09738346	6.44415220466992	0.00000000663697739682521
cg12138102	6.35619835007715	0.00000000669004731890436
cg14078615	6.44445810088667	0.00000000671465196177627
cg07066331	6.37202161744489	0.00000000677140528875493
cg21873448	6.45606706463094	0.0000000068089011629411
cg14598670	6.4027391800349	0.0000000068524295525962
cg03720897	6.39189693287229	0.00000000687131156471926
cg11823640	6.44680591332447	0.00000000690048331611272
cg03117701	6.32027044689123	0.00000000693812477673657
cg25032963	6.40913332823876	0.00000000694568866242635
cg05228810	6.31057799495389	0.00000000694941031949631
cg01197005	6.37263362779341	0.00000000696308441979138
cg12562891	6.45944968804656	0.00000000698036679787116
cg05168215	6.46297518825823	0.00000000699366168557959
cg00790835	6.43387909283905	0.00000000699803039720881
cg06606204	6.4468982071759	0.00000000702112476211906
cg14955162	6.39879796557531	0.00000000703403165293295
cg02474032	6.27671853059867	0.00000000710656712041145
cg24252818	6.36909055638031	0.00000000711097526718024
cg25945180	6.21471152568997	0.00000000716255486484391
cg26730571	6.40611065474495	0.00000000717864316174163
cg03662899	6.40696080588631	0.00000000718874831822008
cg27388966	6.38517782943055	0.00000000720487165456081
cg04296735	6.41064219331537	0.0000000072070562562947
cg14398243	6.42248657973961	0.00000000720998787348199
cg02138661	6.37528243056659	0.00000000733070224984929
cg04640737	6.36107378651814	0.00000000735356329802982
cg03349481	6.48006512940302	0.00000000742088280582444
cg18803303	6.42599152476122	0.00000000742557961300753
cg05206599	6.37514305179576	0.00000000743790772305106
cg01044693	6.35663068590138	0.00000000746520113670279
cg23007689	6.33785364796242	0.00000000756261488554836
cg17326597	6.42321193997353	0.00000000756604800729278
cg08790576	6.27946016132198	0.00000000756728830466641
cg16281706	6.35920006597872	0.00000000756902848891498
cg06036459	6.30222894401337	0.00000000757793062218232
cg15507271	-6.18135659849498	0.00000000761915215529911
cg11680220	6.37832609950349	0.00000000765546116135253
cg27623314	6.41281814088908	0.00000000775837119739329
cg08371532	6.16968228230182	0.00000000794859319196975
cg15512657	6.32975065280337	0.00000000803499481931487
cg15756055	6.32973363893988	0.00000000809347785058644
cg16053651	6.18288553773152	0.00000000811070829691542
cg11174816	6.27210264107415	0.000000008136746757675
cg20129152	6.3732775900169	0.0000000081643812460314
cg27489043	6.41631393497803	0.00000000818030042707809
cg11619985	6.38558019503565	0.00000000818778246948991
cg27656614	-6.16289545341547	0.00000000820171708055317
cg03709678	6.40999562524711	0.00000000820828976412587
cg24523650	6.41851168404545	0.00000000822478648359756
cg14530184	6.41002756568032	0.00000000826107564206319
cg13165198	6.35713139997723	0.00000000827219776512138
cg07451924	6.41665250382619	0.00000000829830986316059
cg08608465	6.40263641523924	0.00000000830882998557918
cg26723584	6.387986045094	0.00000000831995328584789
cg08399243	6.44631816030226	0.00000000832997178489480
cg19836595	6.41652616038134	0.00000000835241763684709
cg02201382	6.33905548813994	0.0000000083671254917723
cg00034300	6.42789271949157	0.00000000839113696378226
cg11654024	6.26865816941924	0.00000000841491037185093
cg04305031	6.31206889823403	0.00000000842070367430078
cg02432274	6.15711046866588	0.00000000844099716229213
cg12987625	6.34448376943788	0.00000000845271163858863
cg16626623	6.4421462157758	0.0000000084629793851053
cg18777699	6.38704335163787	0.00000000848217743350451
cg03237868	6.38531767301172	0.00000000849778901232913
cg20742890	6.33350273397781	0.00000000858156886283152
cg10268249	6.26760017074933	0.0000000086037489793023
cg12758847	6.36605435061744	0.00000000860599626504757
cg06798591	6.33122532605151	0.00000000861487590505391
cg16644329	6.34091900255987	0.00000000867250845556536
cg10705922	6.33904374371019	0.00000000867456903786789
cg07452397	6.4093848413619	0.00000000872498593346806
cg07362849	6.28612487744359	0.00000000873515778060516
cg10797711	6.28629811367957	0.00000000880503992921161
cg18027903	6.33391609325786	0.00000000883444864439937
cg14124132	6.27443104856462	0.00000000883928023322175
cg14558358	6.31200755436948	0.00000000885379099397949
cg13331591	6.27505312259197	0.00000000891613991749057
cg22714000	6.36994663180501	0.00000000893463558808769
cg14521196	6.34972370688733	0.00000000893995244532474
cg01355932	6.33810390234622	0.00000000899615239414806
cg02180296	6.37178390054367	0.00000000901772951583527
cg04140708	6.37770329805604	0.00000000904344362971674
cg23786360	6.36175407800695	0.00000000906226513435118
cg23523014	6.31161522200976	0.00000000911210109493603
cg20380662	6.32935011028598	0.00000000915580897646163
cg09752018	6.35659511155783	0.00000000917849843422099
cg15319027	6.31653685973746	0.00000000917858181597635
cg08126668	6.32028894041671	0.00000000925197071191427
cg07256376	6.24334743692028	0.00000000926170257652977
cg14848644	6.33044153043475	0.00000000926663357655734
cg21937995	6.37967758187497	0.00000000933062767296006
cg14976734	6.32559318782928	0.00000000933304919738345
cg17655253	6.37074384154433	0.00000000939083040862446
cg11983420	6.37971852990325	0.00000000939961911130762
cg20137918	6.14192722065209	0.00000000940081488546858
cg15412135	6.2286195634137	0.00000000944950558668932
cg00543465	6.32604760983611	0.000000009480566062181
cg13713253	6.30996204073284	0.00000000949036133794163
cg00332070	6.27170035860201	0.00000000951272289304236
cg07036818	6.34408697420539	0.0000000095159770691691
cg00126246	6.2751728237573	0.00000000955969699943749
cg07864429	6.33059478819208	0.00000000968907334870661
cg03740666	6.29787792150333	0.00000000986344983672474
cg15199972	6.31540897204037	0.00000000989859415182616
cg08403171	6.29647411699694	0.00000000990669034949768
cg26495786	6.34055786040472	0.00000000992379125743605
cg24398805	6.33737139959154	0.00000000995774190672682
cg21995847	6.20976875065638	0.0000000100610561000348
cg20445283	6.32453926434424	0.000000010117008791376
cg06898080	6.23663080091434	0.0000000101576985040766
cg09901575	6.33285877595093	0.0000000101622445517784
cg25366970	6.39844905667545	0.0000000101950174186088
cg07647154	6.30790520068591	0.0000000101951519183196
cg20443345	6.4190799712166	0.0000000101998684546722
cg12049629	6.20152941099512	0.0000000102107562822807
cg16785533	6.28828970122638	0.0000000102179562931145
cg04815066	6.32829712206114	0.0000000102292288439081
cg17437567	6.24283840298667	0.0000000102449243445208
cg25527554	6.3366069805096	0.0000000103405725042676
cg02998837	6.2745049179969	0.000000010401594883386
cg22961181	6.28170155253547	0.0000000104127197444007
cg02747614	-6.31927385869168	0.0000000104321616135948
cg26731460	6.31844390000749	0.0000000104456762923281
cg20680284	6.1807770049577	0.0000000105111761558646
cg27277362	6.37545700437436	0.0000000105408455168601
cg24486784	6.22025533542682	0.0000000105596930545665
cg16926890	6.28154054735429	0.0000000105661371760592
cg25985600	6.23688140885718	0.0000000105722098994119
cg27264102	6.16744795786963	0.0000000106753063417117
cg11159701	6.38160937889097	0.0000000106838923064898
cg25179264	6.31830612804799	0.0000000106859335646052
cg19565241	6.12752737849468	0.0000000107453102528117
cg15939211	6.32385474521071	0.0000000107628123377072
cg12969962	6.34029719844062	0.0000000107880418358558
cg13226637	6.32142245540501	0.0000000107950439048944
cg08122652	6.21777175873128	0.0000000107982287945305
cg16508019	6.37375569849051	0.0000000108152268887236
cg12804647	6.30483930652198	0.0000000109102210145886
cg01375651	6.24570261267291	0.0000000109491643679896
cg02988288	-6.36466913993108	0.0000000109535227147706
cg08470208	6.17430883592306	0.0000000109881890262108
cg03574167	6.32939076394228	0.000000010996946485623
cg16251783	6.21868983646029	0.0000000110095569917347
cg25155158	6.33859506302833	0.0000000110496165510984
cg12292492	6.36057418173299	0.0000000110508068752549
cg14375747	6.16383163022363	0.0000000111047621646744
cg24252823	6.2535260326594	0.0000000111066859548265
cg06025906	6.33386310190299	0.0000000111486970246877
cg19786686	6.27383474233292	0.0000000111730962554499
cg03425782	6.22721915324758	0.0000000112299174121959
cg01067603	6.2933846004022	0.0000000112305931472677
cg01964947	6.26825992810383	0.0000000113012453841345
cg18318036	6.2666563089275	0.0000000113248738666174
cg27033335	6.3822950198737	0.0000000113568637190812
cg10620953	6.26071318816332	0.0000000113613207990867
cg13270707	6.27783239992746	0.0000000114413286854339
cg18308783	6.30333813934249	0.0000000114601778771197
cg16022515	6.3276993493762	0.0000000114604809495105
cg13632680	6.29492470124065	0.0000000114755777944298
cg07872115	6.24546263065507	0.0000000115063127200329
cg07377867	6.13180835550376	0.0000000116434161411025
cg01647734	6.30037646024186	0.0000000117860502864063
cg00530603	6.3316733467645	0.0000000118069138928029
cg20856030	6.21920392130234	0.0000000118093768212168
cg10699073	6.36469127954412	0.0000000118189806451269
cg21471367	6.1861615955658	0.0000000118622997805577
cg12351856	6.26442478750459	0.0000000119147099199881
cg20596419	6.26488941752269	0.0000000119175318838033
cg06741849	6.25827699202461	0.0000000120576187460216
cg17375598	6.22216377629374	0.0000000120586839583486
cg26422266	6.26739348251454	0.0000000120600711177797
cg07019303	6.24604608396075	0.0000000121851268578307
cg15576669	6.25948488992586	0.0000000122347772110897
cg10647196	6.29102723727203	0.0000000122709016628206
cg13224852	6.13521327289517	0.0000000122740389477718
cg26254850	6.32793551612086	0.0000000122946019374705
cg17815886	6.28692823941593	0.0000000123627028452938
cg22433726	6.26038649949645	0.0000000123716006836167
cg18979888	6.22756516833279	0.0000000123834634599111
cg05142057	6.29161038163547	0.0000000123945761637656
cg04214993	6.22863720013592	0.0000000124368664126925
cg09350692	6.14881353980279	0.0000000125131765651869
cg05108386	6.12066299674678	0.0000000125422957575137
cg17616780	6.28278296767658	0.0000000125781055282975
cg07442514	6.20004053686612	0.000000012608257876178
cg14159373	6.0793280865426	0.000000012639060844123
cg00272343	6.29176703746684	0.0000000126884284573502
cg17373848	6.26271000624541	0.0000000127380946750138
cg19954255	6.26304602043424	0.0000000127461190301343
cg07431106	6.3668423324877	0.0000000127663844091706
cg02031817	6.2333983137644	0.0000000128513465039876
cg14127172	-6.34253391575113	0.0000000128520455104745
cg08663653	6.30944534181542	0.0000000128551853182209
cg19213979	6.26375302458526	0.0000000130183038695324
cg22791904	6.08244401012973	0.0000000130875636464913
cg06908202	6.10290536418094	0.0000000131211959924808
cg00370022	6.25561864720101	0.0000000131236548750657
cg07084380	6.24390498223244	0.0000000132139846540538
cg23800967	6.29780048083305	0.0000000132710585882939
cg14339397	6.06343399843317	0.0000000134055283708129
cg12378058	6.26352666327292	0.0000000134159955902925
cg13593579	6.23634823940173	0.0000000134508795639402
cg27502078	6.30823662138957	0.0000000134754130992405
cg09448103	6.25182049597239	0.0000000135014323196399
cg13215467	6.26227764191415	0.0000000136384937296292
cg15053410	6.21714552062506	0.0000000137045673944453
cg14758135	6.26613791166779	0.0000000137297411629789
cg16874185	6.28863888202693	0.0000000137298159300494
cg00952029	6.23529511670044	0.000000013765926305075
cg11596075	6.20410887338139	0.0000000138865064911592
cg22917314	6.2225587546004	0.0000000139453052108698
cg09378446	6.24543655406779	0.000000013993028602124
cg08717168	6.22843015370007	0.0000000140317216685951
cg00638945	6.13926402640488	0.0000000140499068122142
cg13366470	6.25058715968284	0.0000000140804208529891
cg15683910	6.29428994957875	0.0000000140883490041378
cg19509436	6.26417537909954	0.000000014094182165396
cg27563138	6.32686824255965	0.0000000141477669240763
cg03518671	6.23949724868976	0.0000000141515313678384
cg03606182	6.20266594625696	0.000000014152914434843
cg09131893	6.29487932950011	0.0000000141610339312862
cg23642446	6.2777744356155	0.0000000142007189494552
cg11580090	6.27252712870665	0.0000000142309704882778
cg25939141	6.32958396262987	0.0000000142617735468469
cg24484844	6.13314648092497	0.000000014297004999328
cg24299541	6.31690062688473	0.0000000143305600736691
cg23317787	6.2930142489792	0.0000000143524448825227
cg01791798	6.13378149785072	0.000000014382027409458
cg07111595	6.21214547538655	0.0000000144049760150782
cg02114954	6.22973479538247	0.0000000144112775963903
cg02373061	6.0835872419167	0.0000000144184222456607
cg09242846	6.18913104233886	0.000000014432923533345
cg15712417	6.21538805760153	0.0000000145384646587521
cg10130537	6.15856775453237	0.0000000145713267777443
cg26463399	6.21704889863673	0.0000000145986794250395
cg25727952	6.24400925087677	0.0000000146075894262944
cg12446793	6.31807081958593	0.0000000146153252545857
cg03198778	6.22192327408109	0.0000000146506483088649
cg04184987	6.18689001916311	0.0000000146518799282882
cg12147995	6.17598138673831	0.0000000146692289982874
cg13683065	6.27339644474612	0.0000000147003198076484
cg08836729	6.27466542610176	0.0000000147247047343686
cg27202003	6.31906788394265	0.0000000147248195552935
cg02897383	6.27644972094042	0.0000000147698360731858
cg04511418	6.24012081737315	0.0000000148265845729175
cg23515536	6.22900762731058	0.0000000148443530200961
cg23048032	6.20145876622616	0.0000000148924385048053
cg15674015	6.32859219510316	0.0000000149840725983909
cg20787304	6.21344981643109	0.0000000150086687437251
cg23028993	6.17543953442228	0.0000000150745278106904
cg06579738	6.21808026960018	0.0000000151353594674405
cg17755460	6.24648974281513	0.0000000151435459152124
cg21451768	6.2500464534347	0.0000000152236912002271
cg21143225	6.2304019278056	0.0000000152854236985103
cg19006211	6.19496585264183	0.000000015368268726682
cg16319140	6.27288985732933	0.0000000154359560498633
cg08986751	6.14102176886434	0.0000000154450682144942
cg10729743	6.20174577913728	0.0000000154613145608953
cg00168242	6.21060905042948	0.0000000154785315174517
cg21894666	6.19891465001038	0.0000000155851568827334
cg00516966	6.24490649568792	0.0000000156738074518288
cg21627466	6.2357896913548	0.0000000157199251345025
cg10436941	6.24735356939866	0.000000015721200284978
cg07649216	6.30126042986862	0.0000000157522892713501
cg15862119	6.21006952683033	0.0000000159180164242483
cg19501726	6.26238526435176	0.0000000159859059059411
cg01830818	6.24463548373124	0.0000000159859823736885
cg14383185	6.19699523191506	0.0000000160696818874232
cg07335248	6.26602879973812	0.0000000161270177750456
cg07701109	6.26561382756051	0.0000000161310042045635
cg19189116	6.18349347614782	0.0000000161546108881918
cg16803548	6.16146387210828	0.000000016171707598689
cg00697486	6.02383651925037	0.0000000161929686788764
cg01601913	6.25613434757258	0.0000000162590904370393
cg11269735	6.21289350689583	0.0000000162781023644893
cg14388466	6.25911090624885	0.0000000162982542860897
cg26330321	6.27739076885316	0.000000016353965160266
cg21232822	6.25423129097792	0.0000000163566055053075
cg26619931	-6.07123410971115	0.0000000163578365241383
cg01087690	6.1574517183895	0.0000000163786824523901
cg04969921	-6.24329481908475	0.0000000164107768416609
cg09300312	6.25480694848749	0.0000000164135601933731
cg20509726	6.13917508653719	0.0000000164372619352912
cg19777221	6.20292759591894	0.0000000165011357711676
cg20474611	6.25109885277539	0.0000000165016468903632
cg16377162	6.2366735108847	0.000000016534164289643
cg20562823	6.18173843798697	0.0000000165368780395857
cg11586666	6.26291069860994	0.000000016541262972449
cg00614413	6.07226330659021	0.000000016584906855764
cg12558855	6.12884367812392	0.0000000166266828539913
cg03993463	6.23202579280711	0.0000000167146434760762
cg10541591	6.22941730569274	0.0000000167236084575638
cg09367993	6.26931895684451	0.0000000167261247921875
cg12878228	6.14618873276454	0.0000000167746424242328
cg08836594	6.21783507043585	0.000000016815501602757
cg03925970	6.18380880563266	0.0000000168267201279519
cg21520763	6.12852534928798	0.0000000168708415496786
cg24457555	6.29155053182814	0.0000000168763254941259
cg02566177	6.27105273731052	0.0000000169016165761884
cg05479435	6.25884439151972	0.000000016930357337705
cg26651810	6.10618109055812	0.0000000169462013163532
cg07142287	6.18400972039057	0.0000000170149414978212
cg06143886	6.03161496817438	0.0000000171086707392643
cg19557784	6.21135500732901	0.0000000171158528971658
cg11119760	6.26074567690081	0.0000000171318603012865
cg21994952	6.15204095280077	0.0000000171772103322168
cg24090266	6.19438980502666	0.0000000172255407058405
cg24312105	6.21043191362906	0.0000000172606292097111
cg00148072	6.2035232220401	0.0000000172849592333379
cg23653667	6.21070935314375	0.0000000173107949034721
cg12800915	6.25622661876018	0.0000000173179304763811
cg20938778	6.19766865721602	0.0000000173628459024643
cg07629198	6.18509135572953	0.0000000173918992032184
cg09555447	6.17322310470183	0.0000000174037486626335
cg00177313	6.24381685319311	0.0000000174216553623003
cg27481083	6.12116625305504	0.0000000174394501595365
cg27473972	6.22906667437156	0.0000000175144974215446
cg19179603	-6.06607642055599	0.0000000175293896313353
cg24492431	6.24758831505303	0.0000000175317257371909
cg00233343	6.18873543317906	0.0000000175892462906155
cg14460758	6.11677986509402	0.0000000176095446518862
cg00018044	6.20968148625569	0.0000000176386412466888
cg05947481	6.07727892071332	0.0000000176395781870288
cg27344289	6.26104836978171	0.0000000176626807532648
cg21086503	6.14824450221508	0.0000000176948253612618
cg18582253	6.23484452770174	0.0000000177422263289638
cg11028052	6.01366745017627	0.0000000177526188996786
cg18794121	6.2348003014411	0.0000000177716009967396
cg06839496	6.24901283225975	0.000000017773886927501
cg08270832	6.27923467462709	0.0000000177948162995492
cg07027881	6.27540992080114	0.0000000178091431590848
cg09553651	6.24279485986826	0.0000000178150159874347
cg06271652	6.18035499587997	0.0000000179355142971264
cg10726660	6.2118738700306	0.000000017951288109924
cg01219087	6.14450887392323	0.000000017973700247307
cg09560763	6.27195124213991	0.0000000180065953299691
cg17514168	6.02182158082228	0.0000000180334540400872
cg03431096	6.20548688537352	0.0000000180672475620994
cg00982931	6.24326440354293	0.0000000180767061521033
cg14134616	6.18634127369178	0.0000000180960286513519
cg16197346	6.27127251578425	0.0000000181211484324394
cg24853190	6.28093893727466	0.0000000181490144072569
cg22106280	6.17604894453293	0.0000000181556242877202
cg11752894	6.19370532399225	0.0000000181650510954588
cg18437209	-6.19718586041552	0.0000000182400840773776
cg12400519	6.18113723995984	0.0000000182608687310486
cg12964176	6.15640773487247	0.0000000182739611763783
cg24405038	6.12282097801105	0.0000000183356155091791
cg17280408	5.99706908165248	0.0000000184114559204599
cg13764116	6.18201752073372	0.0000000184503550420099
cg20468163	6.17795222709707	0.0000000184639543616612
cg15285463	6.19447122299579	0.0000000184702021363932
cg22441615	6.20604573655408	0.0000000185567446004318
cg26170258	6.10676545559551	0.0000000185988753235228
cg02019955	5.99691687028108	0.0000000186496095111194
cg15372814	6.02390218918557	0.0000000186761134474041
cg05444541	6.18653416683971	0.0000000187726143238195
cg02964396	-6.01188846365681	0.000000018819225285438
cg13356792	6.19230417319564	0.0000000189513067488379
cg06670030	6.14107418613025	0.0000000189567825523682
cg08043020	6.07531924446656	0.0000000191079077556791
cg24342565	6.16655318798722	0.000000019114019876143
cg10332022	6.19773432720368	0.0000000191196122476104
cg27609223	6.22160955844981	0.0000000191355233600689
cg08437662	6.2188022438146	0.0000000191536557166541
cg00094204	6.18311468119334	0.0000000191721622508053
cg06054699	6.15141665114427	0.0000000191950409938658
cg16548306	6.13467807644302	0.0000000193339485822399
cg11067964	6.16398303513305	0.0000000193500079604895
cg13310971	6.2156567990808	0.0000000193885286529373
cg15175242	6.21483265785221	0.0000000194343357606626
cg00163702	6.10054455242533	0.000000019455564777638
cg04249605	5.98533323301776	0.0000000195564246315793
cg27387222	6.20109071193406	0.0000000195705891936291
cg01049503	6.21807056059332	0.0000000196513636335748
cg26494243	6.0474201271549	0.0000000196529222440248
cg02239890	6.18958123419803	0.0000000196947998342002
cg06585230	6.20411338125396	0.000000019730448171199
cg11380327	6.13631426207965	0.0000000198817977470444
cg20269185	6.15856764683399	0.0000000199730607936632
cg10450848	6.13725430529662	0.000000019985737298819
cg15328883	6.14227624491542	0.0000000200119138351052
cg22626578	6.12419168777855	0.0000000200806384807175
cg24724917	6.12314992032596	0.0000000200883506322664
cg19988326	6.18358988788737	0.0000000201029431186126
cg07287698	6.12735810200796	0.0000000201377395995339
cg11767087	6.24103141893284	0.0000000201612009362247
cg22683019	6.24280010518826	0.0000000201691845951343
cg02703545	6.1646560785967	0.0000000201743596374879
cg23198235	6.13572464821244	0.0000000202182291006699
cg15776494	6.11243264470523	0.000000020277492806013
cg04720926	6.11176963474312	0.0000000202862227478528
cg07295669	6.16358140729439	0.0000000203187586961575
cg10371605	6.17098868745408	0.00000002035706674579
cg04073358	6.18258628838795	0.000000020378628551965
cg05982817	6.13448193278478	0.0000000204190362247406
cg09472821	6.08835686500872	0.0000000204252663473377
cg12724901	6.14035936802273	0.0000000204488721831584
cg03230017	6.19378902901892	0.000000020485255613232
cg22346356	6.20207557477987	0.00000002054887047744
cg26410168	6.11645494287833	0.0000000205974740724153
cg05318516	6.11353060796961	0.0000000206039913448812
cg08273672	6.11089667300202	0.0000000208408523139576
cg23024458	6.24706389987573	0.0000000208608584863569
cg05078729	6.14879281146376	0.0000000210623085670044
cg02858808	6.18817712991589	0.0000000210640302780075
cg18552464	6.14787782822421	0.0000000210785954206324
cg27470842	6.22171618435803	0.0000000211554612318234
cg01424189	6.12605678232738	0.000000021240245281695
cg12216772	5.96817817114657	0.0000000212419881534535
cg21409491	6.09243590428537	0.0000000213587738093377
cg09311708	6.10181820961251	0.0000000213758619708518
cg27559586	6.15407650548541	0.0000000213972083431656
cg06449059	6.15909080905214	0.0000000214953512419192
cg23507131	6.1559974168199	0.000000021542700998244
cg06817609	6.19923358980305	0.0000000215456949830492
cg05524191	6.16601492736257	0.0000000215503186999311
cg19518211	6.08252526842573	0.0000000215581445428547
cg09354844	6.13753111999964	0.0000000215672361530403
cg06243263	6.13187713752225	0.0000000215727844353385
cg26643219	6.22965715916369	0.0000000216365726994441
cg01277162	6.18604916303701	0.0000000216487241074553
cg21375506	6.1719441987791	0.0000000216824786194148
cg24306373	6.20558245508078	0.0000000216930810957625
cg11454486	6.17246212390834	0.0000000217120913983593
cg17570533	6.15633003546537	0.0000000217740555981274
cg26017660	6.07234397317914	0.000000021829338739725
cg02963214	6.19207053366731	0.000000021851020457322
cg25127011	6.15718894284237	0.0000000219654156514519
cg06360318	6.11870228923989	0.0000000219660317005285
cg00286188	6.13523377603673	0.0000000220446912737771
cg05159925	6.16065270280435	0.0000000220476057659651
cg14637083	6.13809040985566	0.0000000220953274299027
cg22408435	6.12014879447821	0.0000000221472203967308
cg03655457	6.14614745070214	0.0000000223100651765155
cg11871687	6.13206929092273	0.0000000223215370861138
cg26822476	6.06300845816841	0.0000000224224766188907
cg23105827	6.04869988642696	0.0000000224350381311842
cg04968217	6.18460026435467	0.0000000224625958893102
cg16231066	6.10879636618496	0.000000022469445517595
cg20331812	6.13190732638397	0.0000000225023369465242
cg26515926	6.15189408363984	0.0000000225439344172133
cg14343210	6.17186269164241	0.0000000225545600535058
cg14919210	6.12207707669287	0.0000000226215565535594
cg14338114	6.18525318876337	0.0000000226420414927161
cg08642979	6.19295333420462	0.0000000227260437426257
cg27451246	6.11082728394147	0.0000000227415806568549
cg10447690	6.18261469583259	0.0000000227890824733004
cg17325318	6.14574571922921	0.0000000227972113429883
cg26377963	6.09641034310137	0.0000000228239186382722
cg02078604	6.13002830629405	0.0000000228747027613714
cg26572921	6.06515753706548	0.0000000229445437714561
cg22952785	6.14636033625441	0.0000000229665222064403
cg15150064	6.18842565520047	0.0000000230346643256336
cg14432797	6.1247981840497	0.0000000231296514996261
cg10530190	6.16607505243318	0.000000023144265364879
cg00122166	6.05841895371854	0.0000000234038098720014
cg01003713	6.1857717035948	0.000000023426747268748
cg15831285	6.19221436745102	0.0000000236489314569556
cg14266530	6.18195430639312	0.0000000236733605911219
cg16882301	6.13570399226245	0.0000000237388362898618
cg05011349	6.10669739213043	0.0000000237884300148636
cg22006088	6.18201172017526	0.0000000238467159463971
cg10319664	6.1009833219606	0.0000000238517633403113
cg27087192	6.13562278144026	0.0000000238776248508528
cg20520681	6.12846732900573	0.0000000239600565905905
cg05589715	6.15047441403669	0.0000000239607617084614
cg21031035	6.10723176852004	0.0000000239778925818865
cg05006432	6.16705904620262	0.000000023985517052628
cg00686476	6.097129640553	0.0000000240105295702555
cg15782451	6.13405674271967	0.0000000240111799778612
cg11002709	6.08521909646975	0.0000000240345664684698
cg06930386	6.14586149822595	0.000000024040636736944
cg01442068	6.11671650594446	0.0000000240884062741467
cg13752885	6.21009670718709	0.0000000241145171330793
cg11202023	6.08722224703034	0.0000000241946085907926
cg01934231	6.11601448020706	0.0000000242790755318998
cg01300866	6.12130041530282	0.0000000242886997594776
cg18348494	6.07773402574431	0.0000000242914350179354
cg08624249	6.11437052273727	0.0000000243442560296054
cg07184375	6.1714442677212	0.0000000244403196201023
cg10965401	6.09989290926757	0.0000000244776906044615
cg10098633	6.09301549969951	0.0000000244900397701126
cg21897880	6.19961249958774	0.0000000245220233241128
cg18885557	6.1514185984425	0.0000000245309298763367
cg13782388	6.12741803396425	0.000000024605379406282
cg03704667	6.16630638252148	0.0000000246343390043803
cg26923488	6.09863846468093	0.000000024658906374463
cg13422535	6.01923586575153	0.0000000247028928950481
cg00162929	6.06853778688526	0.0000000247223609762898
cg16176318	6.10896971158364	0.0000000247638474390324
cg01578139	6.08004076708746	0.0000000248311622443185
cg27431882	6.17405508280498	0.0000000248596216945421
cg11724942	6.0718441143824	0.0000000250064455960359
cg00695112	6.12101122263653	0.0000000250065736638153
cg04753478	6.13285708259706	0.0000000250350920743915
cg12565053	6.11066716942377	0.000000025052072352073
cg16088676	6.08959590229271	0.0000000250654666606978
cg04621521	6.06610536240147	0.0000000250671883716795
cg05377017	6.13961856472751	0.0000000251064655976417
cg06835319	6.13837343351588	0.0000000251181401882409
cg09494431	6.16729953013485	0.0000000252769534167081
cg15863582	6.11837015555956	0.0000000252862293076454
cg11507656	6.12469262575804	0.0000000253141968405853
cg24146773	6.07026425046969	0.0000000253680709847151
cg17506061	6.15527741687714	0.0000000254444809867416
cg05983758	6.19747572767225	0.0000000254981170633143
cg02347249	6.18482761454346	0.0000000255140481430954
cg04837758	6.13102353435175	0.0000000256200045958736
cg21493660	6.10117993676807	0.0000000256435161583971
cg26971042	-6.14499744355329	0.0000000256464286458025
cg11634531	6.11945725462963	0.0000000257153118671393
cg19764066	6.09468386343541	0.0000000257186703589335
cg10282224	6.13115268888097	0.0000000257428059863145
cg05804856	5.92711035880912	0.00000002574475272674
cg01352052	6.14374470523459	0.0000000257458864791039
cg24445647	6.15587213258248	0.0000000257558828147689
cg04263268	6.05845298863088	0.0000000257972312706956
cg14267901	6.0984526359945	0.0000000258127438495219
cg08413424	6.13336555790573	0.0000000258579190281934
cg17075323	6.12705799905976	0.0000000258694845438418
cg18912120	6.09585265333136	0.0000000259135773753183
cg16310419	6.15806629912756	0.0000000259167084531486
cg18043018	6.07416504625118	0.000000025921478802044
cg01692613	6.06948492669284	0.0000000259427749300349
cg20744528	6.08389235473089	0.0000000259566449655038
cg01625621	6.08362219639013	0.0000000259976259955131
cg20620336	6.07153219038388	0.0000000260325104676695
cg16429692	6.12177984722528	0.0000000262341162423446
cg08253526	6.09894383329535	0.0000000262940179756661
cg08863654	6.09273825337018	0.0000000264210130729463
cg26401796	6.12369979597684	0.0000000264492094026243
cg11656874	6.12553927889474	0.0000000264559082109849
cg09332843	6.08998663971053	0.0000000264562241192707
cg15944824	5.9241679451887	0.0000000264830362134269
cg20704162	6.0305823985172	0.0000000264946548631735
cg12145564	6.11444345789569	0.0000000266345911574933
cg17971251	6.10568532784946	0.0000000266544230411551
cg05440642	-6.16257607386999	0.0000000266835617541792
cg24121341	6.09587743561105	0.0000000267898406149633
cg01182973	-5.92765565381131	0.00000002688043241851
cg06395652	6.02693248125165	0.0000000269722832098823
cg25515052	6.04023802474743	0.000000027029528142531
cg01123814	6.07771975701164	0.0000000270521333109685
cg17130486	6.07869231044348	0.000000027111985777214
cg26809372	6.09610541936561	0.00000002712313293311
cg09007331	6.15132559181878	0.0000000271845268070549
cg23696864	6.14402460657094	0.000000027204415171739
cg05610463	6.06482992822037	0.0000000272429042694013
cg23774991	6.12395594527574	0.0000000273156779175409
cg20487890	5.91808070406458	0.0000000273574952434579
cg12093996	6.10559608056828	0.0000000274264064716718
cg24671666	6.10899725140227	0.0000000274355119696674
cg17304799	6.07657910872259	0.0000000275387701037326
cg16923709	6.0575412533127	0.0000000275627201489807
cg12078958	6.10226514621967	0.0000000275807359412622
cg13001127	6.0820371665918	0.0000000276623113959577
cg20775109	6.03328034577675	0.0000000278004792216566
cg00085713	6.10674931465534	0.0000000278617411903832
cg10001058	6.11580131155466	0.0000000278780853173806
cg07633666	6.0876623929692	0.0000000279913255069944
cg07398303	6.08616682115858	0.0000000280417550493182
cg10206882	6.15469626159131	0.0000000280958135236844
cg12196315	6.06146058972817	0.0000000281547136306555
cg19057008	6.09831669506959	0.0000000282962043545072
cg01706263	6.10124058998222	0.0000000283108425728823
cg05087928	6.08240948595673	0.0000000283543986812315
cg02415029	-6.10050796064705	0.00000002839671860836
cg03854122	6.01506257868129	0.0000000284314065904193
cg22831205	6.10716993189589	0.0000000284514572812191
cg27238311	6.09350739467868	0.0000000284577228576724
cg07044401	6.12969961057983	0.0000000284764715189818
cg14005172	6.00354050147496	0.0000000285210312034045
cg06530900	6.12223136371635	0.0000000285634105403777
cg22169874	6.05947479939308	0.0000000285771648039871
cg13531733	6.0872363242196	0.0000000286194503792157
cg05566966	6.12577539783044	0.0000000286423207736897
cg00603110	6.04594172334238	0.0000000286953254633471
cg01837218	5.95696315020485	0.0000000286994027116758
cg14840966	6.10004135611018	0.000000028729333642118
cg02034457	6.06342358262388	0.0000000287527385591528
cg12135777	6.01952557749112	0.0000000287829628887359
cg24811886	6.14406890190079	0.0000000288008046836748
cg14227485	6.04479350609593	0.0000000288711598721215
cg00562285	6.17869461422557	0.0000000289158156671805
cg13966575	6.08285597346433	0.0000000289186529542705
cg06021832	6.11143490956677	0.000000028949775981156
cg20778985	6.08945078680925	0.000000028976474869405
cg21139227	6.03365983403412	0.0000000290678924665242
cg01360545	6.00545823312657	0.0000000290773669215494
cg13578899	6.13300752536359	0.0000000290950482335349
cg04550644	6.10678249619923	0.0000000291515153406112
cg01286720	6.16153344496634	0.0000000291567134082798
cg15707491	6.10997577423447	0.0000000291587414353981
cg01323840	6.14616316984311	0.0000000291673599322157
cg11738098	6.04172171338035	0.0000000292188544192978
cg05696677	6.12961854758866	0.0000000292603568959634
cg26094484	6.00205050410825	0.0000000292999067828687
cg06987836	6.05819741093554	0.0000000294222692471326
cg18593236	6.05001268409298	0.0000000294244835478888
cg15922298	6.07083897196811	0.0000000294350567215293
cg06334095	6.11151870155556	0.0000000294428817120653
cg09505430	6.13179171353036	0.0000000294709771513542
cg05445752	6.07584775510663	0.0000000298308318742159
cg13201297	6.12027643251063	0.0000000298538018894438
cg21892560	6.08492664624691	0.0000000298611399292358
cg06604925	6.05234064937411	0.0000000299053953439966
cg10919860	6.06145169068824	0.0000000299328868827221
cg22863428	6.04238385524351	0.0000000299907754265368
cg16092682	6.00947133729896	0.0000000300526242379355
cg13159054	6.12771564543011	0.0000000301128869070698
cg20397034	-6.06358822624128	0.0000000301822127128334
cg04192155	6.05493813682255	0.0000000302005265962562
cg23583709	6.08439895601134	0.0000000302953102308254
cg12072524	6.08598746829343	0.0000000304181922341659
cg03183820	6.0464687297717	0.0000000305694966042185
cg09895119	6.04299105799859	0.0000000305948356443885
cg02864754	6.07357144410994	0.0000000307145510018176
cg24671285	6.11915593094148	0.000000030728638938017
cg05048918	6.05029211063742	0.0000000308385326904229
cg18970800	6.05686186674592	0.0000000308756724711756
cg08289272	5.97360110282323	0.000000030976807807834
cg07822775	6.01561666485412	0.0000000310204049371353
cg05281768	6.13600707532156	0.0000000310653978847658
cg18053749	-6.06092729942927	0.0000000311288429743627
cg07770463	6.06339029101234	0.0000000311416388452142
cg22591862	6.10730675747193	0.0000000312085245856697
cg03567684	6.10755088669547	0.0000000312598289032141
cg06111577	5.99766796726987	0.0000000313856434349842
cg08002355	6.0917005722395	0.0000000315342166635895
cg09219013	6.07897538660718	0.0000000315882085980641
cg17547898	5.99149854109627	0.0000000316291980914099
cg11931501	6.13632750944125	0.0000000317698297086093
cg27529569	-5.9035616111763	0.0000000318750264357544
cg08201597	6.04970619782502	0.0000000319339252969488
cg01652927	6.05745522810018	0.0000000319377471226095
cg04750543	6.05337033337445	0.0000000319379857930125
cg18239282	-6.13819334127736	0.0000000319485965841655
cg18384381	6.15687308034864	0.0000000320523102308597
cg01517750	6.06249868985917	0.000000032059520157338
cg08722591	5.95846414689208	0.000000032145492615482
cg15318425	6.02811266948587	0.0000000322060113763092
cg20098999	6.04690793601099	0.0000000323177898088198
cg09932602	6.00360985276242	0.0000000323287961898008
cg03572287	6.01951506510873	0.0000000323881315500002
cg22180958	6.02591120039238	0.0000000325537542709551
cg09709271	6.10371357133632	0.0000000326376954093128
cg01128878	6.01609775406	0.0000000327054062497236
cg04003952	6.03348539122923	0.0000000327303626094371
cg25998594	6.03999935459498	0.00000003274031871454
cg26162657	6.03813605302176	0.0000000328145535189089
cg05099109	6.08792764953901	0.0000000329776728538348
cg14529891	6.0526948246384	0.0000000329981923186715
cg04200703	5.99509956793908	0.0000000330336924527098
cg13329013	6.04106851232892	0.0000000330401058898127
cg18221168	5.97788429856053	0.0000000330458558261573
cg15590502	6.08948159840205	0.0000000330612701206797
cg21023534	6.06724588596415	0.0000000331226597011158
cg09369911	6.05067573154611	0.0000000331428290744738
cg11142038	6.01573539096622	0.0000000332475275522177
cg17000343	5.99362350495562	0.0000000332802663278868
cg07132045	5.90229047650676	0.0000000332822398290294
cg12799739	6.08001926572316	0.0000000333174933565777
cg18617760	6.01868569347021	0.0000000333605219549255
cg09277150	6.14898564869842	0.0000000335046730360945
cg04339947	5.90137135907907	0.0000000336134093369694
cg11088536	6.08075800193732	0.000000033708721650505
cg19946103	5.98972951758743	0.0000000337536692282349
cg00170720	6.02772959840951	0.0000000337902393882588
cg10742961	5.87129599159044	0.0000000338247567136819
cg06771291	6.0661504557874	0.000000033899848013161
cg12455441	6.04695779113346	0.0000000339198110093334
cg22958686	6.06553479835861	0.0000000339488710104103
cg19360850	6.06979165381709	0.0000000340112015293451
cg22039467	6.09511973232149	0.0000000340559312983988
cg18587783	6.075517919264	0.0000000340873742141408
cg12491368	6.07637558719735	0.0000000341782905268297
cg02156130	6.0323916014525	0.0000000342322158752921
cg09001689	5.97651107507316	0.0000000343121103803456
cg14280680	5.99824177306563	0.0000000343240042911186
cg07480871	6.02016468209156	0.000000034573926485725
cg24909927	6.03625015691919	0.0000000346463813571954
cg10472469	5.93775352739912	0.0000000346808491152218
cg24657419	6.05838933709958	0.0000000346952020112131
cg04679713	5.98435420141735	0.0000000347224654372872
cg04949388	6.0811952109906	0.0000000347281272882298
cg26203849	6.08512617203967	0.0000000347468000384794
cg13574053	5.98031291237505	0.000000034746817260971
cg05292938	5.93268109986923	0.0000000348349096980593
cg02081720	6.07948678879016	0.0000000348792267682629
cg08357666	5.98967525724556	0.0000000349684656281476
cg24456235	5.91287607796662	0.0000000350768588536903
cg06097540	6.00710225163095	0.0000000351271040506859
cg06361973	6.03858467030617	0.0000000352118191026938
cg16068514	5.95961091467491	0.0000000352403325860265
cg19717768	6.07854280825675	0.0000000352514115428519
cg14328432	5.99634536635911	0.0000000353843155811321
cg27573576	6.02062394645025	0.0000000355245976826012
cg23303246	6.02677302835686	0.0000000355586281481669
cg16362027	6.03193890880353	0.0000000355793500237479
cg02298472	6.01536443543055	0.0000000356395797047806
cg04916466	6.13171620721873	0.0000000357456894639412
cg19397953	-6.0222348957309	0.0000000357500693278315
cg16818286	6.10930370196098	0.0000000357538945120781
cg13096434	6.00270980801275	0.0000000357566294805298
cg06338928	6.04622800213328	0.0000000357620805857362
cg03771136	6.02983690088106	0.0000000357755342364555
cg06449084	6.04433759969773	0.000000035779414593666
cg11057061	6.04033363002214	0.000000035800532878391
cg03930781	6.06561348458461	0.0000000359059773899113
cg09467944	6.00437192700823	0.000000035936776489944
cg12343953	6.04864852250701	0.0000000359772071889339
cg04285182	6.0696167948481	0.0000000360069471957199
cg11844053	6.03346575785591	0.0000000361261478032721
cg27307527	6.04703622253583	0.0000000361775672835531
cg08366931	6.03773674378997	0.0000000362014923547767
cg04390652	6.04610280757799	0.0000000364727641610584
cg17814753	6.05375988555061	0.0000000366069278254602
cg03223765	6.00982068073373	0.0000000366225768456064
cg01451203	5.94367050322393	0.0000000366414521438079
cg08316671	5.93027238919128	0.0000000366524490576082
cg11979321	6.06618442416671	0.0000000366619113092295
cg01973014	6.02359255882432	0.0000000366677591478852
cg07696190	5.97145691809894	0.0000000366955307073347
cg26400267	6.03400254835108	0.0000000367993754402031
cg10782071	-6.08515893467673	0.0000000369317908097684
cg00903955	6.00068247448787	0.0000000370196664136184
cg22589697	5.99578471552605	0.0000000370509965988306
cg21381341	6.06241210497397	0.0000000370525494530699
cg24278076	6.01588395928526	0.0000000370795070404351
cg09682727	6.06181268987831	0.0000000371282423674141
cg09110274	6.02139034821653	0.000000037161729870963
cg18181715	6.10037094718215	0.000000037190498709564
cg11223980	6.01306833351304	0.0000000373683016327018
cg23037471	6.02245223977107	0.0000000374288951022118
cg04953035	6.04991591903881	0.0000000374999703834809
cg11654142	6.07935144834844	0.0000000375152088649572
cg27171201	6.03409715943746	0.0000000376195606155548
cg15591244	6.08914299408963	0.0000000376273639413657
cg20204998	5.95529159738398	0.0000000376347779530309
cg06777035	6.11447222650791	0.0000000376348523622793
cg15949714	5.95027963834898	0.0000000376631530025674
cg03371662	5.98282122826498	0.0000000377306874841801
cg16206507	6.0312938411345	0.0000000377428019743004
cg12428416	5.98510317081745	0.0000000377534930204867
cg19096169	6.00391832176969	0.0000000377606468991024
cg18651072	6.02071846892308	0.0000000378182596169943
cg04653789	6.04084808216236	0.0000000378314576821257
cg25088840	6.00893677114563	0.0000000379906589175479
cg22377480	5.89311319409038	0.0000000380044695579511
cg03790891	5.93599311282745	0.0000000381301552813578
cg24292312	6.08954724261689	0.000000038136607887844
cg24435966	6.02092586753886	0.0000000381649609717266
cg03148458	5.98547754031303	0.0000000382448213866666
cg02852657	6.08728308941494	0.0000000382472649385063
cg16865721	6.06893845766145	0.0000000384438998226615
cg07356803	5.97379725032645	0.000000038579417340678
cg20404547	6.07974961513485	0.0000000386036579530112
cg26311932	-6.0487593257838	0.0000000387836601962646
cg14087416	5.99550543680255	0.0000000387866520043585
cg12140901	6.03125836349227	0.0000000388137120424681
cg13328887	6.0596278810796	0.000000038819610378155
cg27016923	5.98178449900876	0.0000000389138131568168
cg11986126	5.97044351534637	0.0000000389629100724796
cg26112996	5.93361968685598	0.0000000389914339933136
cg04676057	6.04927386673838	0.0000000391066425965319
cg11957889	6.00355317958421	0.0000000391292046539284
cg26308887	6.02918150684578	0.0000000392540897900713
cg03695678	6.08228545757282	0.000000039268534654653
cg20328358	6.02793086212444	0.0000000393016379269655
cg06327671	6.05947818334586	0.0000000393230309880504
cg12115081	6.01979886975914	0.0000000393713526301496
cg10110929	6.025053542029	0.0000000394749957243369
cg16896772	6.01666397898719	0.0000000394938417580841
cg11165425	5.99535420271665	0.0000000395219474561474
cg20680797	6.03893665521725	0.0000000397652908711693
cg22807110	5.93162336769097	0.0000000397875204312842
cg04422798	6.01543804247541	0.0000000398480056790124
cg02123767	5.98392277006241	0.0000000398693403884067
cg17851221	6.06066561471717	0.0000000399915422340675
cg20218161	5.97384080199614	0.0000000400879307674385
cg27273646	5.98800893974738	0.0000000401905737632078
cg09875974	6.05450177510127	0.0000000401944143185403
cg05038498	6.0063576841206	0.0000000402669139737614
cg05855983	6.03413829064528	0.0000000404321972584888
cg09321972	6.04507934884891	0.0000000404859886388595
cg13269443	5.93996690870431	0.0000000405494214877948
cg25266521	5.98192680455544	0.0000000405510410194306
cg21783228	5.96803517714751	0.0000000406040086379336
cg19863980	5.8324973567411	0.0000000406243400364657
cg03195230	-5.83626150003518	0.0000000406480763173223
cg26867630	6.02578675362649	0.0000000406584636971153
cg19782202	5.99341392847438	0.0000000407542645649908
cg20518151	5.98607904908485	0.0000000407698565061419
cg00257590	6.01184816381315	0.0000000408916847523356
cg06643056	5.98313986464929	0.0000000409444221884009
cg09940746	6.00297886328274	0.0000000410619937151353
cg22420623	6.03498028790476	0.0000000410928032952717
cg00945862	5.99667479193273	0.0000000412374684708887
cg14017319	6.04819690360941	0.0000000412728450884778
cg06787422	6.02250241054165	0.0000000412997988362669
cg05239157	6.0110457385754	0.0000000413532042409881
cg02094318	6.0406254327619	0.000000041466200622549
cg26250831	5.95319943432067	0.0000000416495134165321
cg01327629	5.98481979714631	0.0000000417276413590287
cg04699462	6.0765776810921	0.0000000417434649009194
cg14242213	5.83101089379455	0.0000000419001031933521
cg14894583	6.0342825634283	0.0000000419863563248002
cg19480703	6.0390044665507	0.000000041990826621626
cg00085256	6.02315875229932	0.0000000420108767979187
cg00045025	6.07495880260122	0.0000000420698859280301
cg14205513	6.01477301710402	0.0000000421713922850309
cg15710018	6.01139821141748	0.0000000422755697068676
cg25830595	5.97029870133499	0.0000000423760178167534
cg09112160	6.05319271935768	0.0000000424092297187508
cg10508185	5.9632963207617	0.0000000424531334721267
cg02122200	6.04598457338125	0.0000000424926924771628
cg14775259	5.95211444937045	0.0000000426408301217492
cg05903724	5.99353820587985	0.0000000426860802151812
cg02732176	5.98869408372382	0.0000000427589332687373
cg03817919	6.05377198611022	0.0000000428182129085448
cg21794266	6.01932683686187	0.0000000428730917140763
cg03599618	5.99266574924432	0.0000000429656615102718
cg14577589	5.97885912139566	0.0000000429991367738575
cg21045121	6.06256435359156	0.000000043005002612534
cg06977069	5.97624821655668	0.0000000431676109788135
cg20121565	5.9312598295675	0.0000000433272838488011
cg21422572	6.05190800955694	0.0000000434984906250654
cg10865262	6.01480583038181	0.0000000435090197193471
cg25172968	5.81704138325953	0.0000000435677240541874
cg12025598	6.03973810543972	0.0000000435881517477152
cg00949578	6.01649171810329	0.0000000436694205211843
cg17638321	6.01787357242424	0.0000000437139024762922
cg12557595	5.97306504591134	0.0000000437458191113768
cg21732520	5.98676441071403	0.0000000438084869973091
cg05027972	5.92982803337578	0.0000000438914370526092
cg27139062	5.99198204127791	0.0000000440446548786669
cg26746669	6.03198222897512	0.0000000441004516059616
cg10033663	5.97721406167229	0.0000000441355753860723
cg04962918	6.07626981437909	0.0000000441837682451438
cg04867146	6.02185404156189	0.0000000444333777075834
cg11968193	6.0496268432677	0.0000000444351728297212
cg18405544	5.96391228914732	0.0000000444733349792384
cg13745005	6.03904166618557	0.0000000446970904467782
cg26172342	5.92333334629072	0.0000000448698929130133
cg16124670	6.01787841436188	0.0000000448759853048075
cg13701530	5.99594641568023	0.0000000449541543077152
cg13709529	6.03485889474754	0.0000000449958684959579
cg11246683	5.98052778678277	0.0000000450191394758471
cg01154334	5.96833879211553	0.0000000450779990956268
cg23431566	5.9848012133012	0.0000000452268859571392
cg23456739	5.97273673079129	0.000000045263680964156
cg03152468	6.03308208586459	0.0000000453101462337752
cg19757463	6.08351659430713	0.0000000453296580944705
cg16461335	5.92465068580804	0.0000000453397256997185
cg16615040	5.8271444751047	0.0000000453464531435779
cg18758585	-6.06292984301749	0.0000000453796887541981
cg03345277	6.01346316986861	0.0000000454121639820759
cg09103598	6.00397152035777	0.0000000454171760831267
cg16149025	5.98494083759886	0.0000000454223256796669
cg10703786	5.88118919905498	0.0000000454422901412425
cg25373430	5.97199821329952	0.0000000454987715920316
cg00333199	6.01791774933209	0.0000000455527996133371
cg10281800	6.04450379432509	0.0000000455535448653273
cg04391666	6.01082425303659	0.0000000456354415058346
cg12878752	6.00128421274823	0.0000000456920713695509
cg25242306	-6.02985289540821	0.0000000457028912410102
cg18142987	6.00461730022653	0.0000000457389113675538
cg10065980	5.95188328306512	0.0000000458085483176856
cg19223812	5.98989399273374	0.0000000458734898031994
cg07489848	5.99290457806049	0.0000000459014721611794
cg09152990	5.96105559549211	0.0000000459335438525695
cg09645222	5.97762224457968	0.0000000459571689055968
cg06171088	6.00209999610328	0.0000000459695728138552
cg02977559	5.97664152705901	0.0000000460087323205567
cg08872721	5.89221357486738	0.0000000460159875240098
cg02484337	6.01203588236403	0.0000000461107868352453
cg27133959	5.97524593341447	0.0000000461136397064398
cg25306127	5.98625295696865	0.000000046159283536846
cg24785788	5.93764738471339	0.0000000461814626313706
cg15143010	5.99048330700799	0.0000000463654277842928
cg00781795	5.97496847731533	0.0000000464174343137144
cg11126866	5.98515106741078	0.0000000464435090637092
cg01384487	6.03194078565805	0.0000000464739055582684
cg18141396	5.98961512331952	0.0000000466494809391485
cg04453624	6.01033422135483	0.0000000466943783542038
cg09858978	5.93615340942505	0.0000000467288210955515
cg18233242	5.97906133892469	0.0000000467571481796095
cg17580782	5.94408502542636	0.0000000467717599510927
cg04211236	5.97510517207524	0.0000000467937836081227
cg25950586	5.96097721861326	0.0000000468397892292115
cg00166834	5.87951040997659	0.0000000470704259859888
cg06659855	5.80227250895885	0.00000004712999442578
cg17866025	5.9019067584672	0.0000000471600943583573
cg08702377	5.94630605552784	0.0000000471740913239221
cg16636878	6.00187355417403	0.0000000472952004452383
cg27094470	6.01103988119853	0.0000000474269663529929
cg25123232	5.96134669705063	0.0000000474836283722842
cg12992620	6.00699592182733	0.0000000475154637870449
cg07222919	5.98394489272501	0.0000000476122681740064
cg24767701	5.96458963107638	0.0000000477139161220669
cg19144498	5.96008726804391	0.0000000477736215258111
cg14583319	5.93060309131541	0.0000000478079696870747
cg13378503	5.98058686940708	0.0000000479506068113884
cg14318583	6.0229099527232	0.0000000480123641935582
cg19639919	5.91757238936747	0.0000000480555227102406
cg10345375	5.9969212544745	0.0000000480608538569958
cg06105614	6.00034639803113	0.0000000481835813123894
cg26115089	5.97929216364616	0.0000000483567782790983
cg15858052	5.87880959341942	0.0000000483873707676804
cg15486854	5.81599208601169	0.0000000484272721318182
cg02056325	5.93348134568725	0.0000000484494959029341
cg06678252	5.93608144528776	0.0000000484902259367267
cg18048071	5.92197406258934	0.0000000490159470809172
cg19954839	6.02573799166748	0.0000000490521836568797
cg25429158	5.94470065546261	0.0000000490980518464541
cg02913511	5.92986554661829	0.0000000491200056775221
cg03983183	5.92656721248752	0.0000000491565995647753
cg02751595	5.96726302109433	0.0000000491924670860651
cg03581383	5.99574471174893	0.0000000493335643465796
cg27178338	5.96734329732576	0.0000000493733178142647
cg15960776	5.99408620533105	0.0000000493780930345141
cg20416013	-6.03984007130209	0.0000000494220613550362
cg14857792	5.94955088815116	0.0000000494410217546434
cg17408637	5.9711207159543	0.0000000495542094505593
cg10140784	5.9173512539907	0.0000000496269610408119
cg02977443	5.97658208492513	0.00000004964697499976
cg12850288	5.91849273605187	0.0000000496743928052741
cg20845615	5.99527742895879	0.0000000499798089909772
cg06125354	5.96519482134704	0.0000000500778958262482
cg12540712	6.03502041893622	0.0000000500858788263549
cg26671784	5.95184524032274	0.0000000500969155846289
cg08155759	5.86043027062186	0.000000050142817651559
cg23298034	5.94728339872325	0.0000000501946580528933
cg01031319	6.03129418295218	0.0000000502249491039937
cg07219327	6.00018593252726	0.000000050270672088751
cg00564996	5.96876865017747	0.0000000504295339262214
cg05795367	5.99862311303995	0.0000000504648795055085
cg02260567	5.94303623908349	0.0000000505594006468853
cg16219125	5.78652690519788	0.0000000506403187542527
cg04544475	5.98052971073705	0.0000000507537595676827
cg11111928	5.91686633449518	0.0000000508734608172695
cg17997633	5.93264834245573	0.0000000509042566594853
cg04873208	5.94513077606793	0.0000000509944634705734
cg11993578	5.96122478246298	0.0000000510682430510367
cg08264376	5.94337692690556	0.0000000510772457367042
cg14380384	6.00909062493807	0.0000000511361412813935
cg16706749	5.9440351039411	0.0000000512103423488725
cg17112975	-5.91980576175592	0.0000000513832902925817
cg13396019	5.93244386947965	0.000000051680045930273
cg03536100	5.9620446767684	0.0000000517056653077063
cg12196901	5.97801495260651	0.0000000517548938269835
cg24873202	5.99630035853187	0.0000000519393512424152
cg08847382	5.98676964638949	0.0000000520032343940326
cg05325249	5.9278085656831	0.0000000520424267186976
cg00037026	5.8959860771425	0.0000000522613433717409
cg02250187	5.96713660129179	0.0000000523060568751905
cg08743619	-5.92415681206423	0.000000052312338647547
cg00667403	5.89897862358117	0.0000000524863903291469
cg26153911	5.93369339974729	0.0000000525449386288213
cg12115928	5.95274665131921	0.0000000525969922686578
cg07697770	5.92140159808819	0.0000000526088151024043
cg09099925	5.96145356508371	0.0000000528031810013798
cg14338210	6.02696360813773	0.0000000528762739550044
cg24368372	5.9431783185644	0.0000000529059733611342
cg18259253	5.96978300519423	0.0000000529079651899246
cg08932940	5.92389853303333	0.0000000529807072448602
cg02102945	5.94254005179073	0.0000000530523102379444
cg12069652	5.95045360289093	0.0000000531070519941527
cg06538039	5.9473592235086	0.0000000531852167520425
cg16380708	5.93455346421991	0.000000053236656553522
cg23925696	5.83145114934314	0.0000000532466318068855
cg18413212	5.96557104320367	0.0000000533666189209424
cg16841265	6.00917617802624	0.0000000534208131687721
cg02586306	5.92229997056538	0.0000000534288601662043
cg01109881	5.97382597646759	0.0000000534804203387281
cg25729132	5.95193809277742	0.0000000534973601422397
cg05376738	-5.97066988079981	0.00000005375220617582
cg19760651	5.88624890698516	0.0000000537648412064999
cg12022440	5.94000029359807	0.000000053784292189312
cg16995990	5.94808125102571	0.0000000538841870903966
cg08571745	5.94120559174423	0.0000000538991566603335
cg17473962	5.95137237808676	0.0000000539019554504992
cg15380099	5.97955760230349	0.0000000540818541075554
cg03111792	5.92328236742916	0.0000000542401650773733
cg08069665	5.89941163527913	0.0000000542811477451559
cg02860599	5.92490051991142	0.0000000542830863316464
cg19698432	5.93072657071634	0.0000000543775375451134
cg05482119	5.94298124739189	0.0000000543996083037775
cg09986710	5.9009743336513	0.0000000544350969069803
cg24490545	5.93788449681647	0.0000000544463127774288
cg24241288	5.94840891840045	0.0000000547504945114126
cg08569842	-5.77557672408721	0.0000000548633558614436
cg01313744	5.87911709628062	0.0000000549469443200676
cg01641152	5.87811399509816	0.0000000552402830117698
cg00951522	5.94346618896826	0.0000000552697748300933
cg07268926	5.94941770760268	0.0000000552708561767368
cg17835455	5.91121916818183	0.0000000552972178551647
cg22459975	5.85937146678062	0.0000000553217324675088
cg25393713	5.88884549109384	0.0000000553810605308779
cg10807419	5.92079814005165	0.0000000554277428988423
cg05042034	5.93593826783133	0.0000000554518008749569
cg27512252	5.96366912835883	0.000000055486652907236
cg05606173	5.94774023579786	0.0000000555248954929325
cg01773293	5.91953430466575	0.0000000555376727421961
cg17827724	5.90605519247507	0.0000000555381738943699
cg19914536	6.00140580067529	0.0000000556317922816691
cg13261831	5.92843218341488	0.0000000557466528909832
cg25366586	5.87947388983465	0.0000000558362755770979
cg06946814	5.82705695410089	0.0000000558439947809773
cg08641570	5.92036606990697	0.0000000558447219249997
cg11590213	5.93406314684559	0.0000000559038681001925
cg01626542	5.9485251030202	0.0000000559547329533802
cg04458053	5.92331651918342	0.0000000561011912773208
cg10569661	5.95107493159462	0.0000000561643723795024
cg23786209	-5.97991875534253	0.0000000563178952081108
cg17969789	5.82818821129668	0.0000000563327845186499
cg22521800	5.8697394566455	0.0000000564987790842701
cg13836953	5.96671051249269	0.0000000565045109677305
cg14328090	5.94662361388086	0.0000000565500700113738
cg19861858	5.82361160452755	0.0000000565830740230017
cg07562451	5.95853711451375	0.0000000565985202530844
cg05597431	5.94142465338182	0.0000000566857884025128
cg07162608	5.96316092741922	0.000000056738537986519
cg20726275	5.9607362270054	0.0000000567779036258514
cg00501886	5.86549341461374	0.0000000568097855964314
cg04626519	5.84294351710234	0.000000056844644400467
cg18420183	5.97939925875851	0.0000000569911656536483
cg10419237	5.97307997407811	0.0000000570523065437624
cg26835531	5.97412218270371	0.0000000570942293002391
cg03947261	5.81041128535762	0.000000057103003615778
cg02616906	5.86872332356929	0.0000000571160438702039
cg07767032	5.91579259707681	0.0000000571395506946157
cg09921266	5.93628289895067	0.000000057174644133174
cg26648933	5.97197164784362	0.0000000572695240484834
cg00940323	5.97618740185362	0.0000000573553686858503
cg07592283	5.93756926746753	0.000000057661974233773
cg11027268	5.9287254377349	0.0000000578257452513963
cg23204908	5.93809794836869	0.0000000579753189083518
cg06825317	5.94940151706813	0.0000000580268655349037
cg12395705	5.91431114837286	0.0000000580287422396815
cg05797465	5.9027808372132	0.0000000581433190095627
cg18469253	5.94862685555319	0.0000000581607351176644
cg22364200	5.7551794061708	0.0000000584054920301246
cg20390119	5.91438982998302	0.0000000584055515642918
cg20794810	5.9843950809617	0.0000000584856827298694
cg08399382	5.8973722531181	0.000000058716461319315
cg21751739	5.93032757802054	0.0000000587873298615695
cg03565140	5.93781217792624	0.0000000588315243289882
cg27123880	5.90736573967689	0.0000000588417332558265
cg25530111	5.93314764001759	0.0000000588594443252807
cg04848555	5.92141171021695	0.0000000588881830954433
cg01542190	5.86627191346929	0.0000000589251557689293
cg27396482	5.87207097031697	0.0000000589986010847378
cg04985016	5.83308727282961	0.0000000590477186555009
cg25786084	5.95624633856431	0.0000000591300645399421
cg07367168	5.98316147793611	0.0000000591729996970251
cg17761453	5.9237165567709	0.0000000592121446846973
cg08488476	5.92165004267626	0.0000000592441036180152
cg09837481	5.77164663429969	0.0000000592519354886175
cg11508947	5.97521259063134	0.0000000593606469705748
cg06770554	-5.75724723714425	0.0000000594221144464477
cg18943655	5.91479839730941	0.000000059522316287713
cg06277076	6.00735715470291	0.0000000596560009115635
cg12153072	5.95327563074874	0.0000000597018094630776
cg25801428	5.96810812239375	0.0000000597026264664779
cg16274551	5.94058675573241	0.0000000597232960974145
cg18543596	5.92943053432861	0.0000000597304087570994
cg26133301	-5.989487588645	0.0000000599457028658715
cg14542012	5.93503364561474	0.0000000599605029857966
cg23912043	5.84088781008241	0.0000000600358799542624
cg16489616	5.95596869895827	0.0000000600610931199033
cg21952123	5.93885372244842	0.00000006021959839257
cg22723842	5.94189801312593	0.0000000603965695406134
cg15526183	5.93486417926941	0.0000000604758844660238
cg24591563	-5.74729955554994	0.0000000606206838312236
cg22061732	5.89642232357958	0.000000060701428471643
cg09230193	5.90651928578494	0.000000060936038032552
cg17527902	5.90288547903309	0.0000000609406840849926
cg08444679	5.91513413879035	0.0000000609440365826097
cg13684113	5.7877344402763	0.0000000610182113944416
cg07048817	5.93597671651033	0.0000000610231768106346
cg13054702	5.95800843627718	0.0000000610624092401394
cg17475900	5.92262607831586	0.0000000610762391286504
cg05260995	5.91650220522023	0.0000000611394822032477
cg13583925	5.92675990867837	0.000000061270630239864
cg00232483	5.89667765161265	0.0000000613727215306062
cg23251809	5.94743497454494	0.0000000615155220470587
cg22820354	5.91589818546332	0.0000000615699601489776
cg03013631	5.92377700627615	0.0000000616002694862197
cg12636668	5.9798034795777	0.0000000616235707543845
cg13136443	5.74537042717949	0.0000000616424330004898
cg06393679	5.89471115385716	0.0000000616574689585146
cg25299406	5.89021994596436	0.0000000617429220473074
cg04000927	5.91621828327212	0.0000000617478406941369
cg10016647	5.93867043971901	0.000000061769259465814
cg17822735	5.94683390678476	0.0000000618025687220567
cg10290962	5.99683929658476	0.0000000618579667047625
cg02922094	5.92216690839604	0.0000000619156362720635
cg18172050	5.83344944957989	0.0000000619254340670991
cg18068583	5.92416937753861	0.0000000619534878649317
cg17614598	5.95324453942515	0.0000000619552431486125
cg10079555	5.9132943324193	0.0000000619714228578552
cg06760004	5.84544052017437	0.000000062126265152264
cg06496913	5.92900162988921	0.000000062159884308986
cg12498395	5.86120182367297	0.0000000622701345169727
cg22898156	5.85749612098842	0.0000000623078861435365
cg25211267	5.9066212387299	0.0000000624235605425136
cg02144148	5.86769460074355	0.0000000624651703774716
cg02213754	5.90841371594533	0.0000000626288586775936
cg13470969	5.85863984250981	0.0000000627315027638226
cg13649943	5.92089383191627	0.000000062801255065848
cg17808695	5.93730015870874	0.0000000628044903380413
cg20293567	5.93190850966823	0.0000000630001068499982
cg21958642	5.9248385383279	0.0000000630232819860515
cg08850751	5.9786635212628	0.0000000631079086135637
cg06312751	5.94503363564137	0.000000063159415665306
cg14733725	5.91004956934488	0.0000000632304165117269
cg02954607	5.94558925579895	0.000000063283996604084
cg09493701	5.92385578858411	0.0000000633674889059432
cg16138557	5.91123322662851	0.0000000634362592177644
cg20540557	5.94165623152587	0.0000000634858605429968
cg03517653	5.91624673153177	0.0000000636454407970503
cg22675745	5.81184692338438	0.0000000637494051379047
cg06454619	5.89117595499988	0.0000000640276343125353
cg07342258	5.89957829563377	0.0000000641662942291192
cg20886104	5.91051419980179	0.0000000642572037815237
cg17535831	5.91425893059917	0.0000000644843589697046
cg18742521	5.92597787977669	0.0000000646167286273688
cg05136607	5.93599621380352	0.0000000646707637515678
cg00375999	5.91920218940592	0.0000000646838572682336
cg19516245	5.93416377423591	0.0000000648331990524596
cg02209915	5.8867229441667	0.0000000648786920662514
cg00877661	5.92437714383945	0.000000065037546261969
cg14704841	5.7963633388786	0.000000065109164575687
cg17498965	5.91761763211017	0.0000000651187914053363
cg09844399	5.93981675228994	0.0000000651416238599568
cg08442064	5.8506883217505	0.0000000652406740314625
cg08875048	5.90176011846096	0.0000000654122440551132
cg16680167	5.9594399654978	0.0000000655715939727379
cg02279883	5.88394298158684	0.0000000656009156629208
cg27245539	5.85080198044564	0.0000000656171739040876
cg21483636	5.93000843174849	0.0000000656573811746175
cg05862393	5.87920663523429	0.0000000657653224559325
cg27588971	5.83056399415243	0.0000000658366996359923
cg10453777	5.85034649772619	0.0000000658987908797346
cg11046570	5.92737346300963	0.0000000659803872386673
cg21654970	5.87130603857784	0.0000000659978294773054
cg18616385	5.89863170649309	0.0000000660217432948432
cg24299229	5.95997202959813	0.0000000660385512123758
cg26488256	5.89141241072603	0.0000000660872930152713
cg10163682	5.90206779099097	0.0000000661572868793006
cg09306107	5.88897154196121	0.0000000662158207645427
cg01106419	5.93230829678949	0.0000000663825689470615
cg03960860	5.83101992922205	0.0000000663860348231144
cg05344955	5.89134202485101	0.0000000664249456432949
cg24684798	5.92731986109012	0.0000000664747844224341
cg08456597	5.89672261167391	0.0000000666143484790326
cg26267272	5.8783007664958	0.0000000666756657046028
cg18555733	5.91076580432848	0.0000000667479337313427
cg11500045	5.93653807917534	0.0000000668110675199772
cg01738128	5.85717189650937	0.0000000668268435043377
cg11525640	5.88238677891519	0.0000000668318094541986
cg01065821	5.94753238896781	0.0000000669579482078296
cg17570188	5.88798819414096	0.0000000669653548398409
cg12735333	5.94784678536538	0.0000000670563209011448
cg09198200	5.84948251860352	0.0000000670775023529053
cg18860998	5.87656892666992	0.0000000670987582878218
cg24537269	5.86041044562359	0.0000000671198881173412
cg24839784	5.95084292780673	0.0000000671497105518544
cg02294808	5.90536965321569	0.000000067225105063314
cg21079662	5.91199267335395	0.0000000673016969004658
cg11678739	5.90701880698755	0.0000000673510720548323
cg25767629	5.88584875005994	0.0000000673512934211604
cg08930752	5.90779884856849	0.0000000673770139046822
cg08439515	5.9098990216005	0.0000000673887825146728
cg13553000	5.88556842498551	0.0000000674129596771619
cg16222694	5.88995980543637	0.0000000674628901848451
cg09044868	5.88451888936475	0.0000000674823159288937
cg10019978	5.90207307959525	0.0000000674916851385972
cg15790225	5.90224292660934	0.0000000675512958180961
cg05547038	5.8876334967258	0.0000000675871777244475
cg01186702	5.89617493194329	0.0000000676262114151498
cg26534223	5.86920365810411	0.0000000676304704750366
cg22625791	5.88876513714134	0.0000000676439662807621
cg09900904	5.81976745942628	0.0000000678761948993848
cg07569194	5.79126192413171	0.0000000679423330190305
cg04855107	5.91431310216649	0.0000000679791840276286
cg14194715	5.88341337315024	0.0000000681159618485478
cg14668510	5.85371850738889	0.0000000681162836690069
cg24306405	5.89928119708731	0.0000000681167990986888
cg10561103	5.90427197387956	0.000000068138946047895
cg15049778	5.89110101241275	0.0000000681590537813142
cg04414143	5.88701314609147	0.0000000682370922811898
cg18099411	5.8666857147884	0.0000000682590083419258
cg00209105	5.94396344204696	0.0000000683002634067777
cg26195652	5.97216077374672	0.0000000683195862182511
cg15342642	5.87160573033045	0.0000000683201404982378
cg10117496	5.90118216696881	0.0000000683625048353865
cg17000173	5.92856206565895	0.0000000685591654732225
cg06447154	5.74845903594584	0.0000000687832480265224
cg03124683	5.77796873585781	0.0000000688972164346154
cg21417843	-5.7488384522798	0.0000000689111036228075
cg22558484	5.88554145819767	0.0000000689262343276111
cg25899740	5.87140391035122	0.000000068965044071585
cg25729466	5.94003287950617	0.0000000690485700158382
cg05980111	5.87228511548003	0.0000000691861472642092
cg23034101	5.85685691762874	0.0000000691884829106121
cg24377058	5.84935296811292	0.0000000692133651010085
cg03030006	5.93303013746305	0.0000000692818178107426
cg02806132	5.87582025571489	0.0000000693033127927164
cg01539006	5.92067173261395	0.0000000693256749510252
cg14244164	5.94959021158491	0.000000069428608179662
cg25609333	5.86794727970451	0.0000000695756824363422
cg18693894	5.86376409368284	0.0000000696036300973475
cg11028209	5.88957308339158	0.0000000698337041219068
cg11964710	5.87762555469425	0.0000000700448981929894
cg26786163	5.84701739985114	0.0000000701001916864364
cg17327111	5.81078458355928	0.000000070261827874736
cg25141726	5.87802414841558	0.0000000704213556955565
cg16434732	5.90823069155947	0.0000000704336312055001
cg00298331	5.86242781879484	0.0000000704704744928842
cg09711946	5.96129215290253	0.000000070771217585985
cg07715497	5.88782690665839	0.0000000710003526538015
cg17485724	5.89386795090465	0.0000000710511843542214
cg07330246	5.81130962036512	0.0000000711890193389559
cg03527683	5.84461273182906	0.0000000712952035427617
cg19755016	5.89265543952977	0.0000000713035250876467
cg12808243	5.88999255523788	0.0000000713590178083633
cg23275137	5.87861030254399	0.0000000713749362900338
cg02841719	5.85790318533163	0.0000000714124672418339
cg01487195	5.9183491504725	0.0000000714625772234702
cg27391399	5.88345204761068	0.0000000714824550249764
cg05156245	5.95183576431465	0.000000071508918971841
cg15759825	5.8567852644826	0.0000000715662795937239
cg08017775	5.85450216351289	0.0000000716435376999284
cg11596779	5.86764271728707	0.0000000718452344767251
cg16059755	5.88439110451485	0.0000000719653047527156
cg20644554	5.86868855817878	0.0000000720201850434264
cg08058213	5.89341855552582	0.0000000720865254237406
cg01105172	5.80188903431133	0.0000000720890135760384
cg10020569	5.87276189675547	0.0000000721521476104861
cg00832199	5.90214409152217	0.0000000721956739991946
cg19923622	5.91086813490879	0.0000000722825655173874
cg20098452	5.91081218276841	0.0000000725381971027462
cg03549334	5.83258556681571	0.0000000725525664316698
cg27111012	5.84859358768698	0.0000000725594596849668
cg22397910	-5.7364802736967	0.0000000725626855532651
cg25376938	5.8657941692133	0.0000000726724344483915
cg09092029	5.90376168513346	0.0000000727302580624642
cg09268854	5.91197108322823	0.0000000727793302358142
cg00341693	5.91307046860121	0.0000000728204911594075
cg20607169	5.86459700512819	0.0000000730098645888972
cg03328961	5.83762976862837	0.0000000731946404550545
cg10423149	5.89637173423723	0.0000000733437609816876
cg23626039	5.84791959641158	0.0000000733734874204443
cg20314610	5.90689132600835	0.0000000734372744254578
cg22654601	5.79345270214991	0.000000073554271719077
cg05001671	5.82813465717313	0.0000000735753932040163
cg07096247	5.83564488974369	0.0000000736335004919651
cg03517913	5.93577850882275	0.0000000737128322081131
cg17330708	5.92028353453428	0.0000000738052402906579
cg14433153	5.88616354223623	0.0000000738177115520841
cg21489638	-5.83727287184932	0.0000000739039004742685
cg04543056	5.87027315994324	0.0000000739253825594364
cg23298443	5.78544489299987	0.0000000740465211113923
cg10195983	5.89016500248235	0.0000000741228250428048
cg05789637	5.84815541526061	0.0000000742243406421089
cg05116545	5.78524893818537	0.0000000743310849420426
cg15593370	5.94054337727505	0.0000000745817442187434
cg17305035	5.8675423591544	0.0000000746937269475955
cg11804357	5.84653204585366	0.0000000748874355599768
cg08259685	5.79163234363009	0.0000000749157631736178
cg06141669	5.86710811503471	0.0000000749486614868096
cg22646443	5.91888926243403	0.0000000749588760378755
cg23757738	-5.76374687079661	0.0000000749609714401093
cg16739092	5.71946160689577	0.0000000750288366308177
cg11189089	5.93368010003971	0.0000000751118218412592
cg05518050	5.84603148305147	0.0000000751605111298157
cg13126652	5.80084016448504	0.000000075219650541029
cg01154429	5.88115326652961	0.000000075355430108039
cg07092253	5.78861162815001	0.0000000753739717962221
cg04227087	5.90168254295473	0.0000000754613775248309
cg06237219	5.89650989502147	0.0000000755956130691122
cg20788478	5.879310712602	0.0000000756472019680405
cg06035798	5.87635501508328	0.0000000756487546686683
cg24489759	5.83026791367491	0.0000000757077301670142
cg11986861	5.87036316545764	0.0000000757728304391168
cg12413574	5.89457200683463	0.0000000757794510275535
cg24654800	5.81445013064452	0.0000000758034584741421
cg25021443	5.9009554147979	0.0000000758638233315712
cg12776605	5.87303029983141	0.0000000758851740081128
cg27384060	5.88594942437027	0.0000000760069594471256
cg09244394	5.89030815853671	0.0000000761078637870342
cg12803397	5.87535699541698	0.0000000761383898593922
cg03463153	5.82376133483364	0.0000000762641632101234
cg12827188	5.86731387967011	0.0000000764495165181031
cg25391948	5.82029884719754	0.0000000765141136881575
cg16408555	5.87874318546458	0.0000000765560531563662
cg18693293	5.79422444677679	0.0000000768128450834702
cg00528504	5.85935708686295	0.0000000768144953456969
cg10761479	5.85079200239468	0.0000000768417208819205
cg02387695	5.74738447187187	0.0000000768663279762551
cg25438553	5.88086323037639	0.0000000768932594125531
cg10450305	5.87885112573907	0.0000000768951034444129
cg10589146	-5.86078089522541	0.0000000771419432437859
cg10318902	5.87326563214684	0.0000000771978562476614
cg19772847	5.90770539575945	0.0000000772100737939651
cg18586479	5.89272865334056	0.0000000772224201155706
cg05046806	5.84223776312898	0.0000000772772372717084
cg22228988	5.80411705431767	0.0000000774694785465372
cg24471990	5.84215535768895	0.0000000775438090749463
cg20763508	5.82746406623379	0.0000000776061366344695
cg12012404	-5.73787644357103	0.0000000776075329299719
cg09892774	5.77748087643208	0.0000000776287496749107
cg24967578	5.84841014476332	0.0000000777637648458384
cg11714554	5.85449444416601	0.0000000777795617979676
cg20700729	5.85542561116739	0.0000000778227471218194
cg09884276	5.84583282436268	0.0000000779121030890088
cg23261375	5.69363662170926	0.0000000779177421086343
cg24789424	5.87893062055698	0.0000000780131405745568
cg16913600	5.91152643601443	0.0000000781323648471682
cg02238268	5.85121662377988	0.0000000781468101570119
cg00383020	5.86771845980032	0.0000000781650981168034
cg04461528	5.8613606829568	0.0000000781744575867697
cg00637875	5.80835160966465	0.0000000781829654001148
cg27372750	5.86109780627261	0.0000000783136782692009
cg24587473	5.90887710331786	0.0000000784640340400036
cg20908801	5.80921375346157	0.0000000784694381285787
cg13113233	5.88300581370901	0.000000078540179420684
cg03147184	5.75003174560793	0.0000000785722456764024
cg21592690	5.87847672347778	0.0000000786012600523956
cg23336241	5.86941310672967	0.0000000786506575912281
cg10691246	5.85090537826362	0.0000000786876130969122
cg06727629	5.88254601988761	0.0000000789507076956901
cg20134495	5.84809248334717	0.0000000794174823447741
cg03333253	5.83666140754605	0.0000000794795930978955
cg19511263	5.83647478952011	0.0000000795227764206718
cg08710524	5.86155116738373	0.0000000796434360908053
cg09537606	5.8463208260596	0.000000079816284120253
cg02001916	5.83870618222112	0.0000000798383416151852
cg09106510	5.87014766768194	0.0000000799687746936379
cg02612904	5.89642848870751	0.0000000801196886143491
cg17206748	5.87507229304251	0.000000080158497185875
cg10075774	5.91339308712368	0.0000000801674309661477
cg21048770	5.83019551086687	0.0000000802450213546226
cg12127137	5.85621306778595	0.0000000804177105618714
cg18096939	5.8099857006736	0.000000080468805426169
cg18193230	5.70650562081501	0.0000000805635822415227
cg12235847	5.78550513685163	0.0000000805726717424216
cg02542348	5.78330738036457	0.0000000805756489763145
cg12014646	5.83515860930284	0.0000000807323367773148
cg19511460	5.92096645872311	0.0000000807627235052394
cg03347334	5.87333797636178	0.0000000811065960366848
cg03063928	5.92812194112764	0.0000000811386100934168
cg04876407	5.8444710107517	0.0000000811423811584865
cg17913877	5.95225016198462	0.0000000812401782840849
cg16884979	5.87640386400029	0.0000000812523157901893
cg22073401	5.86722876879257	0.0000000813521623514441
cg12907935	5.77406456457582	0.000000081608712826121
cg17515970	5.77159531088131	0.0000000817739254188487
cg22233189	5.80663243420912	0.000000081775157301807
cg26348253	5.80448351623124	0.0000000818156737944936
cg02662030	5.86533483534711	0.00000008183089786208
cg23727336	5.84996530815336	0.0000000818364372163887
cg03003745	5.86002529303317	0.0000000821915578117418
cg13921997	5.6930139209775	0.0000000822897955799672
cg13275851	5.85483548758417	0.0000000823895835481752
cg18017383	5.84186932101022	0.0000000824371338884293
cg20141733	5.84949352994976	0.0000000824852829253664
cg22706806	5.86122092888158	0.0000000825048171661085
cg18357850	5.80982221137326	0.000000082511636177656
cg24319784	5.80051203986115	0.0000000825225587664852
cg22117498	5.78460362054216	0.0000000825683000945475
cg05309290	5.82739323243509	0.0000000825708829991647
cg09382226	5.80147859341838	0.0000000829877031929771
cg06339090	5.83099388748132	0.0000000830553141835797
cg02936526	5.79897646002705	0.0000000830692586813039
cg02901551	5.81110100026662	0.0000000830877729661134
cg25358294	5.87873751595794	0.000000083287333025572
cg19786648	5.81324599860088	0.0000000832881195711538
cg15794568	5.83529275760333	0.0000000833499943112363
cg11714376	5.84753359387451	0.000000083353322867247
cg10538283	5.8194466112315	0.0000000833628645404987
cg24694540	5.90487013103579	0.000000083416617286667
cg12006206	5.82463904574626	0.0000000834763185558511
cg01591313	5.88928683051472	0.000000083546949482309
cg04769412	5.87654889882017	0.0000000835872097718844
cg23943444	5.84233544939014	0.0000000836247789114578
cg15284020	5.85832778576999	0.0000000837391984936608
cg04473763	5.85056425783016	0.0000000838087455771526
cg26289295	5.80946751606616	0.0000000838418754813087
cg23093175	5.86931378031513	0.0000000839280269308276
cg11649388	5.81763224833048	0.0000000840094244760411
cg16702571	5.82738185851164	0.0000000840142396210983
cg20595323	5.88933686618751	0.0000000841586858732335
cg07851374	5.84782369774486	0.0000000841844973488333
cg20215900	5.84304147102118	0.0000000842661830898584
cg08299080	5.83925703697863	0.000000084282912989432
cg17272114	5.8266048211874	0.0000000844150321331832
cg17444582	5.77816003256525	0.0000000845607937947533
cg11067453	5.84659623967211	0.0000000847021792224451
cg20968139	5.87786643856469	0.0000000847195619950965
cg10029385	5.67600974811175	0.0000000848675327560219
cg18480946	5.88823523536234	0.0000000850169082127511
cg13949121	5.86155476833983	0.0000000851577904961986
cg15220697	5.68652322352115	0.000000085202319728071
cg26329756	5.81310629044821	0.0000000852742481385342
cg19312795	5.80958625614031	0.0000000853693174065785
cg04221226	5.81627621283447	0.0000000853784492747852
cg16182691	5.87954811212599	0.0000000854241703654234
cg04829760	5.82408690287494	0.0000000854605005360724
cg03395609	5.86037983565748	0.0000000857436236265453
cg06162185	5.82588276436951	0.0000000857483807603465
cg25526988	5.83734000706681	0.0000000857762187176934
cg14642327	5.80337191214669	0.0000000857823430517804
cg27553922	5.82908187072246	0.0000000859402205288247
cg02833396	5.85548054196653	0.0000000860124075082511
cg12396161	5.85197087904851	0.0000000861450887885246
cg11759860	5.71532570850265	0.0000000861518741663895
cg07080352	5.84801503357499	0.0000000863830848040321
cg12433782	5.7995909439257	0.0000000864318534420309
cg19921145	5.81559313300744	0.0000000864737998400169
cg13694321	5.8136177569402	0.0000000865701067961146
cg21541984	5.82686447467159	0.0000000866871819959351
cg01603434	5.88748280241617	0.0000000867326055263975
cg23039728	5.71232074258476	0.000000086788688095835
cg09148948	5.82249200778207	0.0000000868593166735597
cg03314013	5.84687401943762	0.0000000868801204035535
cg18160069	5.87195010069194	0.0000000869249687341671
cg11924457	5.81692088834412	0.0000000869660706014084
cg09386009	5.85285560721724	0.0000000869856986768675
cg24870895	5.82633888875029	0.000000086988107146536
cg07473113	5.82325204670985	0.0000000870161536613239
cg09183284	5.80005910419395	0.0000000870185641637754
cg01879161	5.79919821005579	0.0000000870491942887256
cg13969246	5.79386460065865	0.0000000872155680194685
cg15002761	5.67010824636352	0.0000000872205900958511
cg26557744	5.73928095822521	0.0000000872530770748845
cg06641522	5.87480601683196	0.0000000872762764620384
cg25903822	5.89285773137397	0.0000000874681962090166
cg15812476	5.91467257828909	0.000000087540063051617
cg16640220	5.82921885046167	0.0000000875551476697583
cg13510777	5.84059579797637	0.0000000875756662289111
cg06428717	5.79769108877975	0.0000000875979305801251
cg19092228	5.83834815964579	0.0000000876583751126063
cg27245056	5.66987070562574	0.0000000878015230796289
cg09182032	5.80773388196483	0.0000000879173644205488
cg22163171	5.88145624656184	0.0000000879458045360347
cg24028218	5.82515026861163	0.0000000879627071967065
cg17986647	5.77556174047786	0.0000000880418045277321
cg07041110	5.87885081393804	0.0000000881043220884709
cg09661041	5.73827270527396	0.0000000882212910389077
cg10142837	5.76474342610976	0.0000000882950574771249
cg06189235	5.84275609604362	0.000000088320067037191
cg00235629	5.74115461814428	0.0000000883600779431831
cg08649179	5.76998902398015	0.0000000885161992306079
cg20344956	5.70103789383743	0.0000000885542208275241
cg13815212	5.89988133498046	0.0000000885573598057042
cg08663298	5.87223316728254	0.0000000885801062125054
cg04697582	5.82745846401521	0.0000000885890732930368
cg26574325	5.80850505663912	0.0000000887423883685342
cg11153139	5.85288706093669	0.0000000887915261313243
cg23469117	5.82748779327417	0.0000000887962573987666
cg15065100	5.89907389139414	0.0000000888996191791273
cg08648286	5.75328617677643	0.0000000889246844464459
cg25709073	5.70696877056116	0.0000000889578789428778
cg25257051	5.832002480894	0.0000000893714999371284
cg17634311	5.82349079558585	0.0000000894394969573329
cg06468068	5.8640821947639	0.0000000895418361681499
cg05810628	5.84658265546097	0.0000000896146236211238
cg01324446	5.86608911937445	0.0000000898927524416831
cg08157080	5.85938949560785	0.0000000899167713913046
cg22538355	5.86634664273194	0.000000090019156533738
cg10025432	5.82777008799672	0.0000000900577305808275
cg21668964	5.86324935151963	0.0000000901547029467619
cg05752837	5.80352763767151	0.0000000902415418001979
cg06145818	5.80953542502805	0.0000000902774658423772
cg17075453	5.81076873874536	0.0000000903532019464915
cg06389185	5.822246127809	0.0000000903957255062038
cg12398448	5.85619735806621	0.000000090519369940976
cg15335046	5.76215763019412	0.0000000906329813200535
cg00959259	5.73556285810327	0.0000000908926056338253
cg19696102	5.84294011695158	0.0000000909345405111059
cg06023402	5.76674990278662	0.0000000910661894018914
cg19984463	5.82855679076791	0.0000000910853616498319
cg15812673	5.83513403771634	0.0000000911731340539063
cg16324820	5.79210044932794	0.0000000913511351656693
cg24541550	5.80103256635924	0.0000000913712619830393
cg16909236	5.79599485246682	0.000000091403804829972
cg23602251	5.79834336685219	0.0000000914656564858611
cg08953545	5.82718876986215	0.0000000914856128205051
cg15921100	-5.66839437013777	0.0000000915098236207397
cg22517858	5.78472359809115	0.0000000920906196958384
cg21371950	5.80562322355116	0.0000000921706847978331
cg26275848	5.84390005503515	0.0000000922389507587913
cg19371493	5.80529093239501	0.0000000922598549350496
cg17052566	5.76002471337388	0.0000000923327411291386
cg06315439	5.91622927797261	0.0000000924336593458497
cg17973038	5.87931024938324	0.000000092458229813958
cg26711011	5.81749498780518	0.0000000925162983314812
cg15995168	5.82507568296642	0.0000000925497610966852
cg07325964	5.85599117657999	0.0000000925962217217209
cg12361772	5.80095985796713	0.0000000927645708707345
cg06385817	5.80311211643149	0.0000000928958003537148
cg13276535	5.80610095719462	0.0000000929007141205096
cg26200826	5.87977743907716	0.0000000929845660738991
cg07488381	5.85787960282069	0.0000000930659708606908
cg17393041	5.81301941749204	0.0000000931451452303181
cg02094354	5.86468497580298	0.0000000931829938733329
cg01381994	5.878697061255	0.000000093214913107832
cg19945214	5.85795236912692	0.00000009333905697849
cg04484064	5.85190411356209	0.0000000934446594227412
cg00614429	5.73649173678503	0.000000093502991376485
cg14447053	5.82836055435897	0.0000000935076608357114
cg15767103	5.90957661580319	0.0000000936242408964826
cg02915974	5.87344565392291	0.0000000936420607318293
cg03428399	5.77410436831933	0.000000093655446354056
cg14363714	5.88352989423399	0.0000000937753058191886
cg06879719	5.8035896763516	0.000000094033764858278
cg12244031	5.90657112802971	0.0000000941000857043664
cg02216082	5.79619013796381	0.0000000941840111014163
cg07363185	5.8019321532204	0.0000000943332696669057
cg07754381	5.8408950461201	0.0000000943338861859104
cg17408498	5.81080066673765	0.000000094416607334181
cg17502658	5.88014573083885	0.0000000946936247963742
cg06915034	5.80869013237635	0.0000000947627919966145
cg11277190	5.82435181667223	0.0000000947881706659633
cg04883293	5.86158545390675	0.0000000948451995690515
cg03683594	5.83913254944704	0.000000094857674663969
cg26377332	5.83054649700832	0.0000000949305820591575
cg05457323	5.80233225333786	0.0000000951017404729832
cg16776310	5.75346896652328	0.0000000951890997919146
cg11416635	5.82612702816137	0.0000000952542285275487
[truncated: 57 more rows]
