# Supplementary material for: Effects of highly active antiretroviral therapy initiation on epigenomic DNA methylation in persons living with HIV
Source: Front Bioinform. 2024 May 24;4:1357889. doi: 10.3389/fbinf.2024.1357889 (PMC11157437; doi:10.3389/fbinf.2024.1357889)
Supplement: Supplementary file 4 [file Table1.CSV]

CGid	t-value	p-value
cg25652701	-14.2911455308884	0.0000000000000000000000000000153016353563918
cg27540367	-14.3519759470563	0.0000000000000000000000000000201480982234394
cg19279042	-14.2636010544236	0.0000000000000000000000000000267578837622675
cg09189780	-14.3445197831789	0.0000000000000000000000000000280226228969868
cg20416013	-14.2787754693049	0.0000000000000000000000000000526303522722847
cg02988288	-13.9674037847075	0.0000000000000000000000000000662654317944813
cg05208178	-14.0655366543056	0.000000000000000000000000000133608971801032
cg07315815	13.8053394405005	0.000000000000000000000000000269498242067699
cg10717214	-13.6628406624542	0.000000000000000000000000000326037603448932
cg02277530	-13.5313147375224	0.00000000000000000000000000108538005742211
cg17117243	-13.1922429792127	0.0000000000000000000000000052373583743276
cg26311932	-13.0225840003407	0.0000000000000000000000000148544035441831
cg07815522	12.6105839231595	0.0000000000000000000000000163983567147015
cg22585786	13.2441854086691	0.0000000000000000000000000187296065503032
cg09446583	-13.0589130227603	0.0000000000000000000000000239473779990688
cg20501754	13.190354880675	0.0000000000000000000000000283433871420293
cg03695678	12.8411932048958	0.0000000000000000000000000429041031617092
cg11388414	-13.1235236646193	0.0000000000000000000000000447372425084805
cg21407899	-12.9709661258102	0.0000000000000000000000000452027524648933
cg22930808	12.7779230252392	0.0000000000000000000000000585174387955439
cg08911444	12.9319738246373	0.0000000000000000000000000623564427724024
cg04644810	-12.3302013195096	0.000000000000000000000000107141526286333
cg21222743	-12.7966821165255	0.000000000000000000000000107944819527432
cg08122652	12.4558089116629	0.000000000000000000000000290033786612196
cg09915299	-12.6583777132891	0.000000000000000000000000461601092243726
cg18525126	12.1932501134558	0.000000000000000000000000477810509296592
cg19294424	-12.878274572183	0.000000000000000000000000501375077052822
cg10782071	-12.6610309807787	0.000000000000000000000000530050329426589
cg13042575	-12.6776663392971	0.000000000000000000000000612816397062236
cg18239282	-12.6330251828719	0.000000000000000000000000650835991040991
cg24601404	-12.5174352192671	0.000000000000000000000000696171405013091
cg07279377	-12.5386975800077	0.000000000000000000000000862540334995198
cg26133301	-12.6250598956027	0.000000000000000000000000921257975803151
cg12439472	11.9371395219291	0.000000000000000000000000974295002662999
cg02854554	-12.7051700041655	0.00000000000000000000000101395451761371
cg18019070	12.3736738339197	0.00000000000000000000000119791942878076
cg09091540	12.278773897318	0.00000000000000000000000150619938239796
cg00034300	12.3181439817117	0.00000000000000000000000196581451618658
cg02747614	-12.3112299695264	0.00000000000000000000000201368712533827
cg13196094	-12.3752898205468	0.00000000000000000000000207343687473642
cg07096868	12.2021855288091	0.00000000000000000000000251141689408424
cg10457768	-12.3013864621405	0.00000000000000000000000258794168113332
cg00959259	12.0163031358926	0.00000000000000000000000331136688661198
cg06716655	12.0916337651146	0.00000000000000000000000331562499160991
cg21467614	-12.1827439297229	0.00000000000000000000000378176460569785
cg04425624	-12.1515109232891	0.00000000000000000000000440761430435905
cg04681731	12.2573204880377	0.00000000000000000000000498379584643711
cg26974062	-12.0848315573376	0.00000000000000000000000509094105152873
cg20628049	-12.1472238351413	0.00000000000000000000000537123229493544
cg25720459	-12.0834716237491	0.000000000000000000000007233716084722
cg10383945	12.1919372505917	0.00000000000000000000000740515328310523
cg18544413	-12.0948123833005	0.00000000000000000000000764798231600709
cg26674715	-11.9642008869954	0.00000000000000000000000807248835448334
cg23786209	-12.1332876861894	0.00000000000000000000000875190776200032
cg04696756	12.0619148122314	0.00000000000000000000000901287906504684
cg22683019	12.098278825269	0.00000000000000000000000990856486443041
cg09973606	11.9494910514065	0.0000000000000000000000101699300753823
cg09047569	-11.9526108446422	0.0000000000000000000000111613272168027
cg11865022	12.0026895473001	0.0000000000000000000000136280304776305
cg00871371	-11.9555362396477	0.0000000000000000000000161732138686218
cg02654037	11.6171450535981	0.0000000000000000000000177967888366185
cg03765041	-11.9200046381484	0.0000000000000000000000194663005042285
cg16315329	-11.9637943710587	0.0000000000000000000000235939642389508
cg19066816	-11.8445194927484	0.0000000000000000000000238441504040273
cg25474638	11.9268384857962	0.0000000000000000000000405666693180569
cg01132522	-11.9622252701458	0.0000000000000000000000449205959631194
cg03152187	-11.7883942686648	0.0000000000000000000000460365100975134
cg08516083	11.7793123813245	0.0000000000000000000000509606306550142
cg15646741	-11.9021867272736	0.0000000000000000000000519533751855668
cg26080737	11.8010392195176	0.0000000000000000000000529504228449167
cg07094487	11.8464719099997	0.0000000000000000000000536848586060861
cg26823705	-11.6721381205571	0.000000000000000000000065843517745338
cg03144753	11.7632637769085	0.0000000000000000000000827749893673934
cg26943987	-11.7030966908218	0.0000000000000000000000872825428929903
cg07793879	11.9459806354895	0.0000000000000000000000874411514614043
cg25743286	-11.8212722301526	0.0000000000000000000000890998505126869
cg24976531	11.7276584479734	0.00000000000000000000011072961453695
cg03386675	11.5527016399298	0.000000000000000000000123818230317472
cg25242306	-11.5859882618959	0.00000000000000000000014804424683433
cg00498617	-11.5005421464195	0.000000000000000000000161918499557742
cg02101832	-11.5876441634143	0.000000000000000000000180273265833353
cg08364283	-11.6079750415988	0.000000000000000000000180447203957843
cg11291773	11.579053385187	0.000000000000000000000202756364267591
cg03928384	-11.4925894177838	0.000000000000000000000204809313860329
cg25998594	11.4907498219163	0.000000000000000000000206433148828231
cg20927320	11.6323800104619	0.000000000000000000000209418182242491
cg23336905	-11.5881709518247	0.000000000000000000000217735359246352
cg23924887	-11.5951537887341	0.000000000000000000000226158647864701
cg22231928	-11.6223441933243	0.000000000000000000000252725060747503
cg21135033	-11.5233127483931	0.000000000000000000000261888724865769
cg26872191	-11.2590968570872	0.000000000000000000000264323271148187
cg02385723	11.6254577065354	0.00000000000000000000026467494240163
cg05207730	-11.3868958501643	0.000000000000000000000283962228070884
cg24687432	11.5098934432337	0.000000000000000000000290817902793014
cg24587175	-11.5098603981019	0.000000000000000000000291966410447751
cg13597043	-11.5788086272976	0.00000000000000000000029309916483274
cg06406209	-11.5363203840215	0.000000000000000000000304772358249395
cg11591310	-11.4273694232508	0.000000000000000000000306153405814336
cg02104962	-11.3847089291872	0.000000000000000000000306770424072994
cg25076934	-11.5276032409513	0.000000000000000000000342300713428426
cg20446912	-11.4293435980083	0.000000000000000000000345011412967116
cg02806322	11.4949611583475	0.000000000000000000000366768480564401
cg04796012	11.5678120095891	0.000000000000000000000481213248227844
cg04962918	11.5342267297675	0.000000000000000000000484310400026947
cg26315509	11.4749716991821	0.000000000000000000000484857876311432
cg13698714	-11.2994712045394	0.000000000000000000000490696691087053
cg17111087	-11.2176011102956	0.000000000000000000000491181396065316
cg14604519	-11.4300390099281	0.000000000000000000000516722425931575
cg10548484	-11.2537649420898	0.000000000000000000000529688360061736
cg00008254	-11.1830273070488	0.000000000000000000000570750869729011
cg01510990	11.5046016864186	0.00000000000000000000061434635950054
cg05073325	-10.9634177025835	0.000000000000000000000643145266949202
cg05940672	-11.3972121411767	0.00000000000000000000065250340221122
cg12243034	11.4638609327855	0.000000000000000000000694872311728841
cg00574958	-11.2516986404169	0.00000000000000000000092811355846333
cg09822707	-11.5355887543634	0.000000000000000000000928662462259636
cg03431489	11.4044896740727	0.000000000000000000000937257435066756
cg04969921	-11.4165342779263	0.000000000000000000000951083129861846
cg12063688	11.3385647384274	0.000000000000000000000980793035469983
cg25243243	11.3446770967204	0.000000000000000000000989776925396345
cg18627042	11.3257912668037	0.00000000000000000000107353182309985
cg13286346	-11.3199907811278	0.00000000000000000000115054220450063
cg23586595	-11.1012762506034	0.00000000000000000000120595817903448
cg25752955	-11.5017399817519	0.00000000000000000000121514178145567
cg01807094	-11.2722752939304	0.00000000000000000000137379270742283
cg16643088	-11.3249775050101	0.00000000000000000000151522519317057
cg07244253	-11.2558441479945	0.00000000000000000000177897480762655
cg04241627	11.1549162939317	0.0000000000000000000018072506737194
cg09778948	11.2732826022835	0.00000000000000000000182190818921677
cg09841052	-11.2538738327175	0.0000000000000000000018810116303956
cg22305150	11.3561495308588	0.00000000000000000000189349352870232
cg09251764	11.0526256317834	0.00000000000000000000191192220027694
cg14372433	11.1416226154588	0.0000000000000000000020516887420379
cg20937530	11.3172696896169	0.00000000000000000000206823606162073
cg00154107	-10.9058283040615	0.00000000000000000000207120300852229
cg13606889	-11.1961952628385	0.00000000000000000000230793383296366
cg06433658	-11.1146488995519	0.0000000000000000000023682058967095
cg07688618	-11.1527815101048	0.00000000000000000000243000777959555
cg05905225	11.1924762843526	0.00000000000000000000248933024284899
cg15354823	-11.2616966593428	0.00000000000000000000250324869103094
cg20909666	11.1972880324091	0.00000000000000000000251562379274643
cg22964469	-11.2040408033407	0.0000000000000000000025674005184369
cg16630762	-11.1512929321742	0.00000000000000000000257485760039846
cg26312951	11.0367846927854	0.00000000000000000000271296902511312
cg12731217	11.1587728834192	0.00000000000000000000282986082219055
cg24401747	-11.1710830146165	0.00000000000000000000310794478568647
cg09065326	-11.1902578708909	0.00000000000000000000310873039797624
cg18001737	-11.0383168224731	0.00000000000000000000334583745210053
cg05798299	11.0857443058468	0.00000000000000000000342460526270125
cg15267533	-11.1265726728369	0.00000000000000000000349702723268701
cg07836091	11.1440433780646	0.00000000000000000000372995904501046
cg03244438	11.1829946342697	0.00000000000000000000404003180691262
cg15039365	-11.1709325328018	0.0000000000000000000040684738564683
cg06193939	11.1152231281032	0.0000000000000000000042308008732849
cg12306624	-11.0730222741929	0.00000000000000000000430206761793434
cg04780563	-11.0606384532294	0.00000000000000000000441437147401101
cg14596987	11.167721043635	0.00000000000000000000476731334957167
cg07839457	10.595595959909	0.00000000000000000000490327979233709
cg11742660	-11.1064706752061	0.00000000000000000000527660704988908
cg16581009	10.9637550385715	0.00000000000000000000542609614035099
cg20923498	-10.9710342094716	0.00000000000000000000547094081660186
cg13394520	10.9440932937416	0.00000000000000000000547656567407665
cg27008646	-11.1680609244845	0.00000000000000000000559853320122225
cg02893203	10.8334767300079	0.00000000000000000000570194460015359
cg13234931	-11.2507656167974	0.00000000000000000000637485785766249
cg06315439	11.0783094599603	0.00000000000000000000672610941475978
cg04528312	-10.967774454568	0.00000000000000000000686802171895734
cg22991810	11.1218344505641	0.00000000000000000000705329188927656
cg22122013	11.0981994913523	0.00000000000000000000706619696436453
cg03967293	10.9200268105282	0.00000000000000000000720440882537789
cg11746359	11.0366997603697	0.00000000000000000000721042887454206
cg12858274	10.9417447331356	0.00000000000000000000732744604037782
cg17137186	-11.0135794382117	0.00000000000000000000753445966711408
cg22661330	11.0098743646333	0.00000000000000000000754515940384521
cg20066792	-10.8181616086726	0.00000000000000000000761386496919317
cg23535784	-11.1278870143651	0.00000000000000000000770891369382762
cg10784519	-11.0894825974423	0.00000000000000000000774980317530052
cg14363714	10.9571544091822	0.00000000000000000000827551022723986
cg05440642	-11.0470907562208	0.00000000000000000000840211722614373
cg06871497	-11.1472585326676	0.00000000000000000000865599037304525
cg18053749	-11.0244321393767	0.00000000000000000000870764646897287
cg18170689	11.0534045534639	0.00000000000000000000890458725459678
cg09494431	11.0280676824019	0.00000000000000000000897487608123157
cg22213014	-11.0664642002637	0.00000000000000000000917686457320554
cg02633363	11.0260282634568	0.0000000000000000000107126699055797
cg12183093	10.9199795282017	0.0000000000000000000108026651018596
cg21710324	-10.8979712170646	0.0000000000000000000115991449984222
cg05376738	-10.9495372803109	0.0000000000000000000116523037250304
cg14264182	10.894641509651	0.0000000000000000000117143696741343
cg11309067	10.9522709076007	0.0000000000000000000121675255226805
cg16854826	10.9641641340577	0.0000000000000000000122717472803155
cg26882438	10.8213917229598	0.0000000000000000000124689572604563
cg09945757	10.9639161755582	0.0000000000000000000124701611843266
cg09287834	-10.7422369401317	0.0000000000000000000125306190725051
cg20968139	10.8761166639789	0.0000000000000000000134601266825013
cg16551414	10.9281814595893	0.0000000000000000000139033253784073
cg20542800	-10.9231526081809	0.0000000000000000000139641204904224
cg13286582	-10.7987563094301	0.0000000000000000000157370708147416
cg18996607	10.9045044796887	0.0000000000000000000168988067981578
cg09738346	10.6888504710455	0.0000000000000000000172593042989746
cg15200017	10.8161048176825	0.0000000000000000000174170611490511
cg23582284	10.8866132082795	0.0000000000000000000181577478885193
cg12059540	10.8607291822198	0.0000000000000000000184351791095618
cg07169869	10.9638009547582	0.0000000000000000000192235701481822
cg08457725	10.889319634967	0.0000000000000000000198215957407761
cg12681001	-10.8506397973078	0.0000000000000000000199751873849766
cg13928438	10.8874831565569	0.0000000000000000000208408566318397
cg03102352	10.7732545275798	0.0000000000000000000213778864074047
cg07362849	10.578377573862	0.0000000000000000000214888764578084
cg20820107	-10.780859939883	0.0000000000000000000216734946979988
cg12503168	10.8484977992731	0.0000000000000000000218483178281964
cg05343628	-10.6740644390142	0.0000000000000000000219577671895134
cg18853490	-10.6541547866429	0.0000000000000000000220201517947926
cg12491368	10.7999008688624	0.0000000000000000000231051003009648
cg05968106	10.8970769385198	0.0000000000000000000241825134062806
cg22987467	10.8998833048213	0.0000000000000000000248712002331221
cg13973074	10.6511936654707	0.0000000000000000000254619338571593
cg12159583	-10.7052476195728	0.0000000000000000000264049446431276
cg26275647	-10.7378773006812	0.0000000000000000000268323358107725
cg06238491	-10.7450246897473	0.0000000000000000000269100903055765
cg15712990	10.7570758414762	0.0000000000000000000287895859757018
cg19385677	10.7829416049152	0.0000000000000000000288183836204485
cg19218470	10.7198353028286	0.0000000000000000000303227892021204
cg13510360	10.7644833021924	0.0000000000000000000305073614163753
cg09844399	10.745074695847	0.0000000000000000000311928677357508
cg02673873	10.7677026105708	0.0000000000000000000329980572876327
cg13488944	10.7241202416974	0.0000000000000000000332573940182919
cg18063659	10.7101465339222	0.0000000000000000000338066052093937
cg15748362	10.6936157228686	0.0000000000000000000348817803905521
cg21489154	-10.730993050291	0.0000000000000000000351119994483085
cg16035152	10.5982556349321	0.0000000000000000000355626584164272
cg17777694	10.6923570001624	0.0000000000000000000392731870860085
cg03771282	-10.6956057608616	0.00000000000000000004156831047029
cg20764541	10.7574258082871	0.0000000000000000000421726130236074
cg26830401	10.6891515034167	0.0000000000000000000431571576406819
cg14791317	-10.8481944226521	0.0000000000000000000438761142137354
cg16774501	10.7196437971794	0.0000000000000000000458828003846058
cg24127015	-10.7248180013738	0.0000000000000000000470227417109131
cg21068078	10.7134781612142	0.0000000000000000000476678168643425
cg24741609	-10.659243329363	0.00000000000000000004897319943244
cg14426596	-10.7833345944644	0.0000000000000000000512222058421033
cg09878537	10.6389351541073	0.0000000000000000000547582970059977
cg27352110	10.6543314496309	0.0000000000000000000551260269068398
cg22346959	10.6970655151428	0.0000000000000000000555768324436843
cg06360318	10.6506606517062	0.0000000000000000000559285482288742
cg02426645	10.7530837557531	0.0000000000000000000563214909548038
cg04968217	10.6923992748924	0.0000000000000000000575715324510175
cg17267880	-10.5463617459344	0.0000000000000000000584213133882347
cg06277076	10.6815296056819	0.0000000000000000000588333908509749
cg07567823	10.705461032556	0.0000000000000000000596444687396259
cg09452432	10.7275420338065	0.0000000000000000000598821476598125
cg01269795	-10.722836134515	0.000000000000000000061098765151289
cg26896861	-10.6073499060484	0.0000000000000000000653752418565503
cg17935811	-10.739364534366	0.0000000000000000000661762880529129
cg27228517	10.6044273142858	0.0000000000000000000701527844639784
cg27569037	10.6559041682345	0.0000000000000000000711180997070526
cg08081259	10.6111214979459	0.0000000000000000000715895852926681
cg09329524	10.6186998196624	0.0000000000000000000719106132670386
cg23595580	10.6380986885032	0.0000000000000000000731717503076583
cg00472685	-10.5405358259052	0.000000000000000000075272139475167
cg20698113	10.6146321143404	0.0000000000000000000767673243201821
cg15442679	10.6525566944701	0.0000000000000000000788164020960151
cg20208292	10.7702773083282	0.0000000000000000000822015728875099
cg19236431	-10.5967148505547	0.0000000000000000000833626607913261
cg09879165	10.555239433181	0.000000000000000000089879129808204
cg16238621	10.6225347753935	0.0000000000000000000912994753281132
cg07112162	10.5884110064566	0.0000000000000000000922990760823448
cg08105055	-10.7003519089816	0.0000000000000000000964218485753238
cg23654821	-10.6082139631523	0.0000000000000000000972498047334538
cg08926253	10.6694882836437	0.0000000000000000000981414067482929
cg27546881	-10.4583025281295	0.000000000000000000100067750889992
cg10207189	-10.5619244910985	0.000000000000000000101022047021428
cg22610233	-10.7498230524917	0.000000000000000000102951640713984
cg11832709	10.6428339038994	0.000000000000000000103174785057301
cg13581779	10.5976973096357	0.000000000000000000104187407984879
cg12513294	-10.4021624018695	0.000000000000000000105510221752287
cg07502661	-10.3768468621289	0.000000000000000000106991508974929
cg25110500	10.672774412173	0.00000000000000000010971036344257
cg05982017	10.5953385677835	0.000000000000000000110085421524867
cg02258846	10.5372056952679	0.00000000000000000011183124648418
cg25264393	10.4894154818043	0.000000000000000000112209928130122
cg10713839	-10.649696957692	0.000000000000000000112873260725013
cg05423393	-10.5616429056873	0.000000000000000000113495544472298
cg12115397	10.5376015652114	0.000000000000000000113758504105666
cg24943609	-10.5630690370954	0.000000000000000000125844788409589
cg06188083	10.6246186368628	0.000000000000000000129245774829799
cg01346152	-10.5603424873927	0.000000000000000000130813370355505
cg15689991	-10.5805430941797	0.000000000000000000131884324956111
cg26522361	-10.614388564585	0.000000000000000000132414114283442
cg19812553	10.409677658591	0.000000000000000000135340651305914
cg26696488	10.5756747001947	0.000000000000000000136579391202046
cg09089066	10.5231327585068	0.000000000000000000136917979637992
cg22909759	10.5100219945817	0.000000000000000000139432804230288
cg12658502	10.5994040785581	0.00000000000000000014177547542141
cg13857933	-10.5944286421698	0.000000000000000000142790290701741
cg26354367	10.5470982622545	0.000000000000000000143922174737259
cg24913623	10.5509267814012	0.000000000000000000145456930042514
cg15170512	-10.5147015534288	0.000000000000000000148404305986696
cg06644992	10.6298234870988	0.000000000000000000149913795914048
cg13315923	10.494595929495	0.000000000000000000164208113754803
cg01766963	-10.4655393421719	0.000000000000000000165650248510853
cg05241575	10.2845090366606	0.000000000000000000166452367542836
cg21380181	10.4949859919181	0.000000000000000000171626386516058
cg01199537	-10.259285813364	0.000000000000000000172167684545777
cg04533691	10.5338492867234	0.000000000000000000183070473724311
cg20402658	10.4706304538111	0.000000000000000000187467410127344
cg22987899	10.4653121302103	0.000000000000000000190493000288257
cg02922871	10.4464833514023	0.000000000000000000193306292314899
cg10580269	-10.4450797779993	0.000000000000000000194015171090552
cg06130714	-10.5645176480602	0.00000000000000000019537734078371
cg01523434	10.4744172843367	0.00000000000000000019967535941366
cg13223702	10.4688056980482	0.000000000000000000201132629160455
cg07812957	-10.3557740296377	0.000000000000000000204188956971493
cg01872912	10.5141669798165	0.000000000000000000204691107156125
cg20946091	10.4212322256023	0.000000000000000000207006654448517
cg25903122	10.4134359569774	0.000000000000000000208217513437248
cg24431155	10.4585572985089	0.000000000000000000208798498153301
cg17713010	-10.2727215358153	0.000000000000000000209778029860986
cg22799748	10.5447179307328	0.000000000000000000210676155424241
cg15752109	-10.4962682681023	0.000000000000000000217803204077554
cg09699594	-10.4539034732541	0.000000000000000000220317612299549
cg02297838	10.3318691266423	0.000000000000000000221707738275935
cg05654304	-10.4407796684246	0.000000000000000000226563481222672
cg13259290	10.4938870834478	0.000000000000000000231863043169688
cg14106046	-10.4439948239728	0.000000000000000000234665345546593
cg07099998	10.2347976421228	0.000000000000000000240967909290909
cg14137885	-10.4348427923925	0.000000000000000000249328910885712
cg16544737	-10.4625822576133	0.000000000000000000251921881097003
cg14467127	10.5013641473248	0.000000000000000000253979331409937
cg27634845	10.3383858663168	0.000000000000000000254939680721803
cg06664693	10.3723445739308	0.000000000000000000255395908971409
cg10650821	-10.3697214881872	0.000000000000000000258283658908374
cg02228572	10.3654739644722	0.00000000000000000025905040359996
cg09191822	10.4600751722637	0.000000000000000000260570648676157
cg04302711	-10.5116050549446	0.000000000000000000264199129563747
cg13099242	10.4534686898957	0.000000000000000000269269776146199
cg22117819	10.355703966161	0.000000000000000000277601528470727
cg10321670	10.4553818075475	0.000000000000000000284416151198574
cg00304844	10.374483092292	0.000000000000000000285440182388296
cg26222293	10.47823127118	0.000000000000000000291219975293335
cg14337165	-10.3639150630835	0.000000000000000000297155058394183
cg18865990	-10.3269673194073	0.000000000000000000297912502857527
cg07382687	10.4287773082578	0.000000000000000000303618551430847
cg23680052	10.3451612879667	0.000000000000000000303963965459809
cg21257503	-10.4793951010365	0.000000000000000000305605201183643
cg02547054	10.3702068905202	0.000000000000000000306223417510176
cg01632230	10.490711740258	0.000000000000000000315165716891145
cg04085767	10.429573976092	0.00000000000000000031970798122661
cg04073358	10.4121647193593	0.000000000000000000320086873112582
cg04991327	-10.3820287475373	0.000000000000000000323128459473729
cg26266117	-10.4048627110656	0.000000000000000000323481874835215
cg02180798	10.4804509851216	0.000000000000000000329257424338535
cg20209347	-10.2713041666038	0.000000000000000000330413286410437
cg02278742	10.3501461597042	0.000000000000000000331279065946762
cg03688677	10.3862050443846	0.000000000000000000334911430444596
cg13347608	10.407645480046	0.000000000000000000340557498730893
cg10439678	-10.3545304740423	0.000000000000000000341139851955632
cg21323941	10.2828410696909	0.000000000000000000343123167640423
cg09821769	-10.359840938839	0.000000000000000000345022650839498
cg12751042	-10.3903319596984	0.000000000000000000369155352901909
cg11531692	10.3251915095795	0.000000000000000000375573305232622
cg04998922	10.3575882175971	0.000000000000000000383823600418409
cg00288844	10.1613088046464	0.000000000000000000384970746094353
cg07198020	10.4443537357135	0.000000000000000000388424550865291
cg12764291	10.418465367982	0.000000000000000000390351053870554
cg19760410	-10.495986416895	0.000000000000000000399093912918493
cg09376577	10.2948474410579	0.000000000000000000406461066556981
cg11497794	-10.2903489569014	0.000000000000000000410463234484274
cg19675782	10.3284349329356	0.00000000000000000041415963208706
cg15553990	10.374659450764	0.000000000000000000418434328002858
cg16102825	-10.3344737364833	0.000000000000000000426800864750375
cg24059871	10.2516480093314	0.000000000000000000435995748622119
cg25864227	10.3989599260483	0.000000000000000000436350369349293
cg03663733	10.2438442743747	0.000000000000000000439143609855562
cg09689592	-10.3006434856815	0.000000000000000000447342779622718
cg14926805	10.2729212704983	0.000000000000000000457104870128994
cg18411563	10.2323524048831	0.000000000000000000458244795978972
cg07044401	10.3384613732531	0.00000000000000000046960515215884
cg01381498	10.3640221098369	0.000000000000000000476922429971463
cg16841265	10.3129172701343	0.000000000000000000484924244777968
cg09708200	10.3474803914914	0.000000000000000000485687473642098
cg10024583	-9.98145793095476	0.000000000000000000526970311979851
cg06404930	10.2808378159615	0.000000000000000000529029418072951
cg23530448	-10.2761116648658	0.000000000000000000535018731446781
cg27065645	10.2651328532243	0.000000000000000000535160869260635
cg26130090	10.3409135004837	0.000000000000000000547119957019593
cg04804772	10.2450741733609	0.000000000000000000573136041824027
cg01223463	10.2203720963086	0.000000000000000000584538931736366
cg16548457	10.1450037620649	0.000000000000000000593271769953713
cg10089656	10.2420044584759	0.000000000000000000593446109695011
cg12800915	10.3184482436195	0.000000000000000000647761752124334
cg11454262	10.2107035814275	0.000000000000000000648915507265023
cg12636668	10.3471359625349	0.000000000000000000649153517352189
cg22862003	9.96503685763046	0.000000000000000000653210930877632
cg24514391	10.2106398890413	0.000000000000000000657171682573487
cg26224381	-10.3368593033211	0.00000000000000000066110335157997
cg06979374	10.2652142115793	0.00000000000000000066468509418897
cg15144237	10.1939327071409	0.000000000000000000680099333685184
cg19811935	10.1133872222598	0.00000000000000000070328378455464
cg03028148	10.3236054129312	0.000000000000000000711514120508212
cg12560431	10.2346022251123	0.000000000000000000716988397808861
cg23153991	10.3240259624345	0.00000000000000000071713979836708
cg26856257	10.2200158521857	0.00000000000000000071803874351616
cg25587091	-10.2863224053902	0.000000000000000000727978677628164
cg05136607	10.2414409832452	0.000000000000000000728291799934358
cg16631992	10.2231223055483	0.000000000000000000728558948328412
cg12758847	10.1888605191572	0.000000000000000000755061827458428
cg00643123	10.221806511747	0.00000000000000000076727267152804
cg18758585	-10.4037931517838	0.00000000000000000076860494037118
cg20753349	10.2317521000728	0.000000000000000000782260407491558
cg04908423	-9.98572447143903	0.000000000000000000784048904681524
cg13107596	10.1388104742799	0.000000000000000000787660943494361
cg18176199	9.76242886868622	0.000000000000000000800159538290548
cg04765078	-10.3508980027348	0.00000000000000000080448606484163
cg02054078	10.1823902551745	0.000000000000000000833565998210058
cg26800893	-10.2891532786581	0.00000000000000000084173607645074
cg24782137	10.3048177107017	0.000000000000000000846056662152107
cg10384558	10.2372101143143	0.000000000000000000860612121212855
cg19701858	10.266974303165	0.000000000000000000864266406247031
cg09333299	10.1668283389889	0.000000000000000000867087973228303
cg11159701	10.2657563151494	0.00000000000000000087067223173066
cg00092400	-10.1549778758332	0.000000000000000000902600336593587
cg12075498	-10.0762399761669	0.000000000000000000908466893122456
cg07437265	10.231170640562	0.000000000000000000924997847609133
cg14328432	10.1515181684845	0.000000000000000000931399357067429
cg13742779	-10.2377136369138	0.00000000000000000093608259404586
cg04488311	-10.1340505985075	0.000000000000000000970869247458031
cg02239890	10.2224017558777	0.00000000000000000097141263219767
cg04499514	-10.2739820261611	0.000000000000000000976530535082209
cg14415833	10.1769374039536	0.000000000000000000980260935067548
cg04970630	10.1667022199294	0.00000000000000000099365567204602
cg18329418	-10.1098212715108	0.00000000000000000100227797714089
cg16776310	9.96212339499424	0.00000000000000000100806337170865
cg10978799	10.2061543785579	0.00000000000000000101368389523083
cg22531521	10.1925737373049	0.00000000000000000102712524039866
cg24298263	10.1290656772817	0.00000000000000000105059020123531
cg21011066	10.0848015821144	0.00000000000000000105363786236699
cg10073190	10.1188092346445	0.00000000000000000106175094302379
cg10168771	10.1675473073198	0.00000000000000000110384763406652
cg22586777	10.1962854623494	0.00000000000000000111650898079285
cg13611478	10.1895077592432	0.00000000000000000112335264609577
cg01796367	10.1925853549854	0.00000000000000000113994426480382
cg01151439	10.1542398125676	0.00000000000000000115869610103114
cg01181782	10.2125283362605	0.00000000000000000117483536621857
cg14184907	-10.20306337786	0.00000000000000000122067947065057
cg00891669	-9.98551044921538	0.00000000000000000123219953106045
cg17898030	10.1529701661596	0.00000000000000000123308599919754
cg05324638	10.1625647597851	0.00000000000000000123582616344255
cg26467270	-10.1328526673947	0.00000000000000000127800750376026
cg09366265	-9.97844023165994	0.00000000000000000132021727659507
cg25320816	10.1199364187562	0.0000000000000000013634415177811
cg25539628	-9.81683705026935	0.00000000000000000138448370929414
cg05662676	-10.194995753695	0.000000000000000001396453149101
cg17925308	10.1772161146999	0.00000000000000000142648904640807
cg12424499	10.1371035304426	0.00000000000000000143580946080128
cg05325763	-10.01779600874	0.00000000000000000144458288782077
cg01861509	-10.1376041784801	0.00000000000000000145520549406329
cg11228898	10.0766444323883	0.00000000000000000146595107162006
cg20221069	10.1789994257694	0.00000000000000000147785498312222
cg16233724	10.0503839996434	0.00000000000000000149067707852046
cg18895336	10.155297007777	0.00000000000000000150708053180775
cg22845855	10.2148768370889	0.00000000000000000151848004675335
cg00903452	10.167408322405	0.00000000000000000151887605828102
cg18055051	10.0412681699889	0.00000000000000000152174927218718
cg14792595	10.0906297238891	0.00000000000000000153728939851455
cg00763961	10.0467055444638	0.00000000000000000154453068113389
cg18596043	10.1395464600645	0.0000000000000000015745900150694
cg20791712	-9.97644521944632	0.0000000000000000015990990841792
cg14680131	-10.0001874081149	0.00000000000000000160803854277915
cg05168045	10.1306008189322	0.00000000000000000165877108870774
cg08918658	-10.1321521514924	0.00000000000000000167876816262353
cg13449962	10.0214346046107	0.00000000000000000168117621384236
cg00469284	10.1397454231587	0.000000000000000001699248721038
cg12571570	10.0902238121706	0.00000000000000000170152936891906
cg04771062	10.0083179050527	0.0000000000000000017476558388535
cg15905865	10.0980437458455	0.00000000000000000175184679511884
cg09671122	10.1775336113013	0.00000000000000000175669481652778
cg05873635	9.95689360020432	0.00000000000000000181362679042724
cg10060208	-9.8241493312154	0.00000000000000000186703057190596
cg09246203	10.1115648612872	0.00000000000000000189777865548264
cg06508552	9.99031173870698	0.00000000000000000190588850999442
cg15318394	-9.91671678191577	0.00000000000000000192341274873984
cg24309152	10.0973330316047	0.00000000000000000197246941318884
cg14775259	9.81834994411882	0.00000000000000000198519163097826
cg09152866	-10.0357004827738	0.00000000000000000198713292885511
cg25941154	10.1554222848288	0.0000000000000000019897916549893
cg24360283	-10.046030558708	0.0000000000000000019929371974655
cg24906161	9.91861049155576	0.00000000000000000199446694905731
cg17321296	10.0442581291192	0.00000000000000000201337343155558
cg13646708	-9.98506419294741	0.00000000000000000203714812205835
cg13558491	-10.0821968138382	0.00000000000000000204746813524002
cg18175824	10.029184686282	0.0000000000000000020731818629157
cg03393340	10.0709405375937	0.00000000000000000209686608702043
cg25643983	10.0952802446557	0.00000000000000000212028056867422
cg18001313	10.1099165913069	0.00000000000000000216278589996277
cg14223098	9.99121115185735	0.00000000000000000219647503722744
cg22903543	9.96544101694478	0.00000000000000000233659739113159
cg25120849	-10.153077956723	0.00000000000000000239318781411323
cg06412669	-9.99234225080917	0.0000000000000000023942248882305
cg07247405	10.0005054662302	0.00000000000000000241766055480403
cg18005280	10.085701073686	0.00000000000000000247104175084812
cg05436254	-9.97662230542976	0.00000000000000000252523281500444
cg03004126	10.0665169292895	0.00000000000000000256364691777083
cg02284419	10.1461019717233	0.00000000000000000256922059643564
cg13985446	9.95282421596473	0.0000000000000000025906411608785
cg19714347	10.0599032422143	0.00000000000000000260963814826941
cg08818207	10.0516740587239	0.0000000000000000026253606884275
cg08443882	9.9789356545293	0.00000000000000000265954683771284
cg16013371	-9.91386756157234	0.00000000000000000273718002001422
cg03162492	10.0915813213867	0.00000000000000000278116321009332
cg00755950	-10.0813562030018	0.00000000000000000280000050676056
cg16355382	9.98177203779173	0.00000000000000000282511348703631
cg25295825	9.91545493326657	0.00000000000000000287199412745025
cg14235511	9.95950516011647	0.00000000000000000288196141844633
cg25960577	9.9067538329468	0.00000000000000000294793544343864
cg09801824	-10.0087569436333	0.00000000000000000294929112428925
cg23834123	9.95855554772963	0.00000000000000000298884534043907
cg06526741	-10.0635519029281	0.00000000000000000304525926116473
cg14880874	9.92780096817427	0.00000000000000000305272072867888
cg17660663	9.99014430909663	0.00000000000000000305336723951272
cg05722994	10.0977160186975	0.00000000000000000307719667484243
cg23650350	-9.96823749769589	0.00000000000000000312002227222298
cg08507178	9.95385099196945	0.00000000000000000313200048302977
cg15289988	-9.91157887692184	0.00000000000000000316466786551582
cg21308660	9.8607163490968	0.00000000000000000316641387703771
cg14223027	-9.93539267181946	0.00000000000000000317836560881503
cg11655033	10.0373154055187	0.00000000000000000319129985068828
cg08960830	9.99863417411921	0.00000000000000000322309838197502
cg22406666	10.0672093651787	0.00000000000000000327425625192287
cg10604241	10.0873764797358	0.00000000000000000335944236290369
cg02754890	9.96228386660867	0.00000000000000000348309710069625
cg14296561	9.9852612938384	0.00000000000000000349591278234654
cg08504583	9.95556398649271	0.00000000000000000356338705986048
cg08182916	9.95360662246664	0.00000000000000000357187024323475
cg24355048	9.9913634994989	0.0000000000000000035898916923595
cg17185600	10.0314924073293	0.00000000000000000365748298546342
cg26437841	9.93040396766321	0.00000000000000000372831481772728
cg14332439	-9.93934943703744	0.00000000000000000385352821216218
cg03786777	9.95968307218814	0.0000000000000000039441039594817
cg19631648	9.96394346317926	0.00000000000000000397120947955046
cg11312108	9.86240418412325	0.00000000000000000415204902631997
cg16460342	-9.91208856267727	0.00000000000000000417638335269551
cg16989790	9.97655542892323	0.00000000000000000420259433155212
cg06226386	-9.87753238385105	0.00000000000000000426487723118865
cg00548775	9.95052456943293	0.00000000000000000432906926964144
cg24260207	10.0112289051844	0.0000000000000000043478868808169
cg01392351	9.99596097360864	0.00000000000000000437267573722992
cg09915984	9.83005104758604	0.00000000000000000447720034279336
cg13626571	9.92446261593827	0.00000000000000000454034323827447
cg18050953	-9.90946792141485	0.00000000000000000457991356444079
cg26464446	9.9345900282599	0.00000000000000000458187048833844
cg05934276	10.0574658558165	0.00000000000000000470668112078711
cg21952123	9.94085136680089	0.00000000000000000476038037948813
cg17180557	-9.97584796064895	0.00000000000000000488882952408582
cg03559406	-9.84612084549139	0.0000000000000000048996437345711
cg04402277	9.88506802518139	0.00000000000000000496826931633924
cg04949388	9.95765759708713	0.00000000000000000497971776310193
cg08091497	9.93972553363673	0.00000000000000000498834048039388
cg17058475	-9.80139981677362	0.00000000000000000515338196621762
cg13726191	9.82832923725419	0.00000000000000000518208851844646
cg25430281	9.96994231703717	0.0000000000000000052463250091268
cg25662933	9.89951744794838	0.00000000000000000524649958927138
cg02925187	-9.78683671122645	0.00000000000000000529551696830147
cg19968202	-9.91260728806018	0.00000000000000000531195670723916
cg08841257	-9.89140030579182	0.00000000000000000539700270090018
cg03733470	9.84673405137157	0.00000000000000000544861115495637
cg20744437	-9.9364721147008	0.00000000000000000545604319768072
cg19693031	-9.93054505211024	0.00000000000000000545691695828162
cg19571598	9.94943377197598	0.00000000000000000553687813486949
cg00819417	-9.90216492774452	0.0000000000000000055772891812517
cg16397193	9.96388684105599	0.00000000000000000568951868559081
cg09620497	-9.8780289656094	0.00000000000000000571822276238103
cg24459792	-9.98254532315418	0.00000000000000000573658366359059
cg14765230	9.90362534400917	0.00000000000000000575873103726834
cg07193047	-9.84521308304077	0.00000000000000000577663785263737
cg04652333	9.94369938353381	0.00000000000000000582344818715211
cg24254843	9.90592447602423	0.00000000000000000586561506975577
cg22848722	9.83611277727838	0.00000000000000000598924936697238
cg09565806	9.7739953482529	0.00000000000000000603041956501408
cg04830658	9.99671263669141	0.00000000000000000604408439891909
cg15068681	9.97887126667984	0.00000000000000000604738869739681
cg10026188	9.93772049348406	0.00000000000000000607637818565089
cg11552407	9.82496947656189	0.00000000000000000610894261623657
cg18372089	-9.79806258221614	0.00000000000000000612877063931244
cg15007557	9.92531754939974	0.00000000000000000617455577129439
cg13038685	-9.83285970124865	0.0000000000000000062485467195675
cg02954563	9.74265387436119	0.00000000000000000627242405886714
cg26192328	9.87325522019605	0.00000000000000000632191510856478
cg01599747	9.92382116259598	0.00000000000000000638612707916739
cg17919680	-9.91608989681282	0.00000000000000000639108171379848
cg19820047	9.84623024974454	0.0000000000000000065234372240553
cg21571466	-9.8907064751152	0.00000000000000000653387712826523
cg09967176	9.8983521945188	0.00000000000000000659454935303722
cg14321542	-9.88773282068461	0.00000000000000000664179121514675
cg04944402	-9.84845410603079	0.00000000000000000670544763480048
cg15396949	9.85723047761805	0.00000000000000000680438331910927
cg17355668	-9.80531299963887	0.00000000000000000680831657682252
cg21578280	-9.87118528419057	0.00000000000000000681739254768578
cg02611370	9.85814290829052	0.00000000000000000695458838707038
cg12100600	9.73645333018996	0.00000000000000000708142485431798
cg04137948	9.87424695335184	0.00000000000000000743805033894701
cg25983901	9.86292428136095	0.00000000000000000743897357324239
cg07222919	9.79799384699898	0.00000000000000000747809738138873
cg14401623	-9.95222992361413	0.00000000000000000754941304329049
cg15085883	-9.57961473757572	0.00000000000000000757782372788983
cg23938992	9.93054219983801	0.00000000000000000771376157464581
cg14498004	9.56688557592662	0.00000000000000000775382534546861
cg00731526	-9.83040842600936	0.00000000000000000787533574505693
cg27509347	9.8745348099722	0.00000000000000000800159409860035
cg10525470	-9.68921192950291	0.0000000000000000080312992716315
cg11587439	9.89333416765239	0.00000000000000000808760081111473
cg26342537	-9.88147418069365	0.00000000000000000830373762734162
cg27094470	9.85771881627927	0.00000000000000000840398759906171
cg14813272	9.81748019254893	0.0000000000000000084663854022563
cg14478118	-9.87727614850641	0.00000000000000000847421732389308
cg22694412	9.87974488125865	0.00000000000000000847787236532945
cg24811685	9.86808882587546	0.00000000000000000852359457281652
cg11934096	9.84168331001552	0.00000000000000000856742966560467
cg06692384	9.83585160183002	0.00000000000000000867561043626175
cg01206616	9.68173324319933	0.00000000000000000873839147619259
cg03072196	-9.8105949076594	0.0000000000000000089219479137536
cg12224417	-9.76703683248813	0.00000000000000000903493449151685
cg14709239	9.79428732988326	0.00000000000000000905139693653862
cg13518257	9.75167236151852	0.00000000000000000923160313812772
cg00770181	9.80059101523881	0.00000000000000000930728105735016
cg06559161	-9.82433637320189	0.00000000000000000938336791904362
cg22277695	9.73854191715207	0.00000000000000000950787814992273
cg13657956	9.73762415844334	0.00000000000000000958951386538624
cg11154349	9.71499167503841	0.0000000000000000096827564898649
cg16078959	9.80298532769982	0.0000000000000000097804296539339
cg07235066	9.81460208302884	0.0000000000000000098245233384034
cg04335355	-9.89459677411977	0.00000000000000000999757761846804
cg10524576	9.80438513229698	0.0000000000000000100829553093304
cg11088672	9.79831978017325	0.0000000000000000100979267569379
cg15934140	-9.86390812625944	0.0000000000000000101949619786094
cg19132021	9.80916398863052	0.0000000000000000103817384509983
cg03216879	9.73335772786951	0.0000000000000000103943050625211
cg12461160	9.83582383034099	0.0000000000000000104438297847218
cg05420640	9.83528422649868	0.0000000000000000104554601183103
cg27537252	9.74403334932643	0.0000000000000000105386983112282
cg19061920	9.7002340587606	0.0000000000000000105510000961693
cg05789802	-9.84791640384915	0.0000000000000000106450259366949
cg22905235	9.81998287868656	0.000000000000000010796446364275
cg26139365	9.73261458412676	0.0000000000000000108008473356801
cg17095489	9.78279636411505	0.0000000000000000108743246923147
cg17046484	9.80022493391784	0.0000000000000000108766047299912
cg26263675	-9.66135665888531	0.0000000000000000109710919668886
cg13885590	9.76097761035213	0.0000000000000000110146925140873
cg18917871	9.79095308701873	0.0000000000000000111327076545618
cg01981354	-9.8057242303655	0.0000000000000000111713643799137
cg02521549	9.78015026677053	0.0000000000000000112620438608232
cg03433492	9.85873801235789	0.000000000000000011364245469494
cg12182815	9.79327624767445	0.0000000000000000114267704772696
cg17472428	-9.77421330928804	0.0000000000000000115102555649284
cg25630635	9.80160947673455	0.0000000000000000115754686427264
cg23540139	9.80903675575054	0.0000000000000000116710304519187
cg21116474	9.73717182096083	0.0000000000000000116898169837816
cg18291850	9.73601295483238	0.0000000000000000118677716784762
cg26363263	9.72001719619824	0.0000000000000000119016391223443
cg19684445	-9.81472929208182	0.0000000000000000121273384302234
cg23786360	9.74178275459508	0.0000000000000000122391372737632
cg05379509	9.83146274350845	0.0000000000000000125159485806682
cg09748135	-9.79162890633939	0.0000000000000000125451456711772
cg24509967	9.80326204844131	0.0000000000000000126279536095323
cg08420201	9.76753619198346	0.000000000000000012675909789974
cg03459510	9.71924257476777	0.0000000000000000128805750398981
cg26509318	-9.73392421032677	0.0000000000000000130156333294743
cg10723617	9.75400019636889	0.0000000000000000132818207527669
cg16263857	9.77231233773198	0.0000000000000000134057526472265
cg06094972	-9.69759556621687	0.0000000000000000138107726757478
cg04171303	9.73768001862643	0.0000000000000000140128914060512
cg09980470	9.69768272326067	0.0000000000000000140241760210622
cg21991913	9.79433743026058	0.0000000000000000140810863952006
cg24465041	9.75308505956853	0.0000000000000000141730040517872
cg17604864	9.76078378759471	0.0000000000000000141930225256022
cg12632785	9.77460658879247	0.0000000000000000142156136886725
cg22684316	9.71412055713526	0.0000000000000000143576008234302
cg06430327	9.73452982593085	0.0000000000000000144561792359712
cg27221477	-9.81611006781696	0.0000000000000000145467928843085
cg04563325	9.77059171102382	0.0000000000000000147191711326876
cg04077734	9.75394075390509	0.0000000000000000148821927322324
cg05684528	9.66171472935216	0.0000000000000000148970218017716
cg01000474	9.71591832885429	0.0000000000000000149154645578195
cg09331334	9.78289910843106	0.0000000000000000149537511394817
cg22722857	9.76557434562891	0.0000000000000000150230233167199
cg01320480	9.74712889807631	0.0000000000000000150233121507079
cg14868222	-9.62854129049542	0.0000000000000000151319797842278
cg18883220	9.77221965813145	0.0000000000000000151356005633715
cg07326478	9.63708762832051	0.0000000000000000152983768377025
cg19999337	9.81006351560602	0.0000000000000000153914949605678
cg27209881	-9.78177175276898	0.0000000000000000154154439013945
cg09505430	9.75416563537332	0.0000000000000000154533378822725
cg10216762	9.62246138404799	0.0000000000000000155544936759228
cg17829942	-9.69249368799872	0.0000000000000000157115811182425
cg15839964	9.6729662409051	0.0000000000000000158545149068595
cg21130072	9.752338793693	0.0000000000000000166067287392388
cg01487195	9.79065820665409	0.0000000000000000170028625020118
cg26674546	9.69139204295051	0.0000000000000000171131144994162
cg16756527	9.68948630154901	0.0000000000000000171810037861379
cg23070738	9.71270270685619	0.0000000000000000173852739851259
cg05432083	9.68846975787716	0.000000000000000017430844598523
cg19619882	9.73409056003749	0.0000000000000000175399078956121
cg05338785	9.77361453298652	0.0000000000000000177130816589641
cg15191830	9.71269344020574	0.0000000000000000178105592483827
cg00651363	9.73362923956933	0.0000000000000000179006844472401
cg03616532	9.68471754556734	0.0000000000000000179598199253573
cg21716844	9.6888498858809	0.0000000000000000183158134767931
cg24090266	9.65213468652615	0.0000000000000000183849618604255
cg23823424	9.61062100990952	0.0000000000000000185331274383019
cg02844810	9.66050890060342	0.0000000000000000187261558894867
cg19267825	9.71860112268803	0.0000000000000000188182588887661
cg12516780	9.76412333080471	0.0000000000000000188875790821879
cg15683080	9.73396417495796	0.0000000000000000188931487182259
cg21274175	9.68663035982687	0.0000000000000000190558964189915
cg22685215	9.68219916825539	0.0000000000000000192881726317386
cg12902896	9.74438339552724	0.0000000000000000193399123229676
cg02892590	9.71467300522055	0.0000000000000000193958788706376
cg21445077	9.71620097522877	0.0000000000000000196683502543491
cg01330596	9.64608883314086	0.0000000000000000197286179708082
cg22631913	-9.66367807584678	0.0000000000000000198055664326236
cg20380114	9.71105376643661	0.0000000000000000201939277616003
cg08553327	-9.6527732330539	0.0000000000000000202176028856437
cg25353281	-9.73944053648196	0.0000000000000000202421480951701
cg02265360	9.65410641093808	0.0000000000000000202994595258635
cg04564003	9.76728103175031	0.0000000000000000204445823658722
cg25352940	9.5027722647418	0.0000000000000000205944433592683
cg23884128	9.67522610096821	0.0000000000000000206273453895371
cg09315501	9.64470015720854	0.0000000000000000206969858975862
cg16398761	-9.74240772696001	0.0000000000000000209248548954028
cg25766274	9.70769976315629	0.000000000000000020988806292267
cg26325951	9.65557979757804	0.000000000000000021030537818746
cg09316406	9.67331785158106	0.0000000000000000210879574250382
cg21489589	-9.64516805387542	0.0000000000000000212286471269909
cg19429879	9.70701335548107	0.0000000000000000212443140726638
cg12301705	9.76128053918967	0.0000000000000000213255301898055
cg18406106	9.60086603177613	0.0000000000000000216160368577963
cg18205516	9.6959366701257	0.0000000000000000216693495509705
cg19867914	9.65485699363558	0.0000000000000000217636854302489
cg02571840	9.63534272340587	0.0000000000000000218386780539715
cg16604658	9.61940806411352	0.0000000000000000219605155460178
cg05091997	9.65463740873818	0.0000000000000000220496710128574
cg25134859	9.60617838537186	0.0000000000000000220876585032418
cg22953759	9.49051290814183	0.0000000000000000221074028442718
cg06660706	9.63691731181757	0.0000000000000000221544700981768
cg17475445	-9.58583224879561	0.0000000000000000222229670022801
cg23439675	9.5809067212055	0.0000000000000000224461986554871
cg05908398	9.57994214345178	0.0000000000000000226180144650019
cg14590369	-9.639594188238	0.0000000000000000229039884203727
cg09135009	-9.67385927798012	0.0000000000000000232704308840075
cg01974370	-9.64763689619546	0.0000000000000000234314392258127
cg25808484	-9.69238387280819	0.0000000000000000235236600336238
cg17099212	9.63655619564368	0.0000000000000000237781192959306
cg16890490	-9.71153836026272	0.0000000000000000239441043431432
cg05181279	-9.63855626794607	0.0000000000000000240268010924124
cg11350063	9.67189959729334	0.0000000000000000240624907285659
cg11769995	-9.54971036538239	0.0000000000000000241316130047228
cg04764597	-9.67889950397409	0.0000000000000000241330712966814
cg18151635	9.29949239328956	0.0000000000000000242441022168272
cg08324925	9.68997368264283	0.000000000000000024590342366798
cg19124612	9.61202192824874	0.0000000000000000246120008982723
cg17956468	9.72119328145069	0.0000000000000000247819415939185
cg16127498	9.63215014401783	0.0000000000000000248888190195004
cg08009935	9.66224930828909	0.0000000000000000249066451808054
cg13649058	9.59994206098855	0.000000000000000025073872378858
cg09373298	9.75470663068801	0.0000000000000000253410110157759
cg21107235	9.61628179575427	0.0000000000000000254045623690365
cg16874185	9.71569529915048	0.000000000000000025587738116374
cg16427743	9.51461835718751	0.0000000000000000256464730773957
cg09915376	9.72022770501481	0.0000000000000000259288506257613
cg26432459	9.66418553131276	0.0000000000000000260182897713475
cg07324245	-9.56968775692979	0.0000000000000000260199989184527
cg07328060	-9.55236692699122	0.0000000000000000262363567908453
cg12881997	9.67590878511714	0.000000000000000026732351871462
cg20202438	9.57037800679992	0.0000000000000000268059675971546
cg25576112	9.6303723565026	0.0000000000000000269391602480951
cg25839744	9.62433896273244	0.0000000000000000271672650942315
cg11307857	-9.64155891539254	0.0000000000000000273607820381137
cg01153498	9.52423830335137	0.0000000000000000274277534777081
cg27040700	-9.61408174085327	0.0000000000000000275220967285843
cg17813548	9.67637017496086	0.000000000000000027528183060688
cg00550604	9.63679876575869	0.0000000000000000281169308692297
cg23518740	9.61579475777676	0.000000000000000028179081501004
cg04082324	-9.63554020033509	0.0000000000000000281892406815833
cg19965403	-9.67284433272566	0.0000000000000000284400266005225
cg07388580	9.49216797726847	0.0000000000000000285155850088776
cg00380904	9.65774180465052	0.0000000000000000286910381001506
cg05448383	9.57441271220425	0.0000000000000000287336342778463
cg13437392	9.64113934342864	0.0000000000000000287691296283491
cg21154759	9.48621438229573	0.0000000000000000287764854372336
cg05793752	9.67767152596208	0.0000000000000000293945208122908
cg14082660	9.69903162493214	0.0000000000000000296518044506672
cg23816140	9.58621128994842	0.0000000000000000297729552334125
cg00275665	9.57005470070103	0.0000000000000000299078107061447
cg06974843	-9.58805176939519	0.0000000000000000299414193392879
cg11895821	9.52167178318981	0.0000000000000000299629211470841
cg18369972	9.64691084748831	0.0000000000000000300758095587492
cg05375011	9.60933924171831	0.0000000000000000302441942486682
cg05439368	9.41798224034052	0.000000000000000030346135505143
cg17489908	-9.58555692500528	0.0000000000000000303567504214367
cg05540431	9.57559516714686	0.0000000000000000303965399032911
cg08543623	-9.52218511054519	0.0000000000000000304816884754557
cg26697742	9.58518662597226	0.0000000000000000308212664016623
cg18076767	9.64368848899774	0.0000000000000000308839741051658
cg25648622	-9.60452304489442	0.0000000000000000314218481315588
cg23729763	-9.57487358331993	0.0000000000000000316155843870081
cg22940798	9.55077306646007	0.0000000000000000318107336683849
cg23683079	9.57595097389579	0.0000000000000000318818288866556
cg07727594	9.6695162522662	0.0000000000000000319525853884452
cg07915206	9.58489667396461	0.0000000000000000323764701544828
cg17729887	9.6037758398356	0.0000000000000000324710728133481
cg18017853	9.62237163110399	0.0000000000000000330726710388782
cg01358067	-9.61589234988786	0.000000000000000033247141867163
cg23055499	9.65590786985951	0.0000000000000000335489761381096
cg04942092	-9.57597893603173	0.0000000000000000336786163440676
cg18527090	9.62647680285139	0.0000000000000000340882016090728
cg07426341	9.6218607725846	0.0000000000000000342794381392925
cg03598868	9.58301812713441	0.0000000000000000344764103283144
cg24307292	-9.56234068934694	0.0000000000000000356534519451046
cg06646484	9.37816530061145	0.0000000000000000356841338325405
cg00175395	-9.56225511722648	0.0000000000000000364523913179695
cg00573277	9.63560284056924	0.000000000000000036474478546987
cg05133853	9.46293501631808	0.0000000000000000365467989590581
cg25076786	9.53068571078168	0.0000000000000000365550098854435
cg18511205	9.56928914415683	0.0000000000000000366526666726869
cg09266652	9.55394938277266	0.0000000000000000366567335783309
cg14199261	-9.59842527117182	0.0000000000000000369808708240412
cg15522953	9.60233808856569	0.0000000000000000371061494090828
cg06506533	9.65832325560307	0.000000000000000037352850055786
cg19511222	9.54054399315294	0.000000000000000037376635243751
cg26656139	9.60276650519693	0.0000000000000000378114114732894
cg00638945	9.52252606191285	0.0000000000000000379039490188626
cg12801037	9.55959798239374	0.0000000000000000382135661289948
cg01738251	-9.54933398101382	0.000000000000000038265795164712
cg26064870	9.56462854242039	0.0000000000000000382663179371956
cg13515395	9.65391012116064	0.0000000000000000384514170192753
cg18168364	-9.52775112894914	0.000000000000000038822314915145
cg10587854	-9.56451133625403	0.0000000000000000388748499220976
cg15431587	9.61116654706885	0.0000000000000000390524449215273
cg14903017	9.60531093259601	0.000000000000000039147096601259
cg22670675	9.50793735158739	0.0000000000000000393084551735849
cg02838736	9.71891498253321	0.0000000000000000394215184155661
cg00250196	9.53960424638288	0.0000000000000000404091583082477
cg01399826	-9.51642587915646	0.0000000000000000407731930824363
cg05930502	9.61000256693308	0.0000000000000000407848120289357
cg02216881	-9.40953197805	0.0000000000000000409642037517488
cg14956920	9.53000392762302	0.0000000000000000409724210320953
cg23825480	-9.59862406019764	0.0000000000000000410005262726748
cg09677719	9.42799258636239	0.0000000000000000412372833606363
cg14448729	9.56390251246474	0.0000000000000000418191534740998
cg05223300	9.20193363936447	0.0000000000000000419424407136363
cg26423932	9.61065544886365	0.0000000000000000420884633398842
cg20374917	-9.59524747800687	0.0000000000000000426421176488603
cg10430444	-9.57062082466613	0.000000000000000042772664465306
cg12227872	9.57152794135646	0.0000000000000000429589213972525
cg03437439	9.51856817670419	0.0000000000000000429660929592063
cg15417798	-9.53710093312015	0.0000000000000000433630054512921
cg24598495	9.49246557540435	0.0000000000000000433755795440981
cg19746307	-9.61010773587248	0.0000000000000000435341382904647
cg04042305	9.54923083880228	0.0000000000000000437201399141397
cg25903822	9.60125363701232	0.0000000000000000438939425412178
cg13452062	9.16940245353347	0.0000000000000000442502004669725
cg03604110	9.55171973836897	0.000000000000000044605102138497
cg22770861	9.57839917991343	0.0000000000000000448971481195144
cg20058097	9.60128016808066	0.0000000000000000449277800198062
cg07850949	9.56238848556874	0.0000000000000000455769769624324
cg17509561	9.18857149914887	0.0000000000000000456498752320023
cg00100361	9.47559566873268	0.0000000000000000463640710114109
cg04904276	9.41643466560139	0.0000000000000000470040761173439
cg13419627	9.40803662422842	0.0000000000000000471641716965446
cg02931146	9.57409320291893	0.0000000000000000472546058521675
cg04497719	9.32876461381796	0.0000000000000000478366091781698
cg17729249	9.55992049577863	0.0000000000000000479192348312837
cg06927323	-9.54925121945846	0.0000000000000000483437752790723
cg13221624	-9.06610486158258	0.0000000000000000484464252244884
cg00738222	9.58931245047908	0.0000000000000000485028973121117
cg08752738	9.51243247947636	0.0000000000000000486802710953396
cg17694094	-9.5337310226257	0.0000000000000000488930260205179
cg09263316	9.54671240362583	0.0000000000000000491405702158441
cg24699026	9.56659810116766	0.0000000000000000493348579174136
cg14414670	9.51353003563794	0.0000000000000000495762796920689
cg04109883	9.58641590434019	0.0000000000000000498242372513213
cg11203057	9.31405292838646	0.0000000000000000506715095532168
cg00623709	9.58185715902387	0.0000000000000000516655376166705
cg14247262	9.55866259730571	0.0000000000000000518817048794399
cg08773007	9.52049525573486	0.0000000000000000519066573163784
cg26269286	9.52756113559004	0.0000000000000000519171807193234
cg24326725	9.48839538291761	0.0000000000000000526564904815813
cg23791996	-9.57528363047907	0.0000000000000000530906325687729
cg16274551	9.5345179548069	0.0000000000000000534956341482757
cg27154217	-9.41132418141351	0.0000000000000000536607121996754
cg12006129	9.585379709028	0.000000000000000054200561543552
cg26439633	9.47586211227114	0.0000000000000000542291689244713
cg26078873	9.50758314822585	0.0000000000000000543108327609386
cg20497304	9.459557161274	0.0000000000000000545264763826193
cg09766721	9.4319510217611	0.0000000000000000546000067550615
cg10223198	9.54921836533384	0.0000000000000000550598097217458
cg05141924	9.58649487839564	0.0000000000000000551272098668705
cg15166831	9.42233066787774	0.0000000000000000555314497431635
cg12663039	9.38403112896596	0.0000000000000000562206309656162
cg21223843	9.40243624124685	0.0000000000000000563920509136155
cg07805823	9.46501525105763	0.0000000000000000564757906946085
cg12982177	-9.55324154345175	0.0000000000000000565414616364826
cg05279086	9.35418474395489	0.0000000000000000566468546959986
cg16512458	-9.48455098872694	0.0000000000000000567619473224742
cg20015535	-9.58993340205925	0.0000000000000000572365393019002
cg25870459	9.55487399586769	0.0000000000000000575683778782879
cg00775939	9.61092029654595	0.0000000000000000579039806656615
cg10495216	9.45261728769675	0.0000000000000000586160056449121
cg14848077	-9.54045985208407	0.000000000000000059982230623187
cg05103689	9.51361859202728	0.0000000000000000603915631056879
cg07729527	9.48256979785086	0.0000000000000000605809930608293
cg18552413	9.46140463148113	0.0000000000000000607260948790256
cg16133195	9.46760951649566	0.0000000000000000607554159446031
cg25544995	9.50283197729306	0.0000000000000000610671571183114
cg24824472	9.60373791444369	0.000000000000000061145521028044
cg05674737	-9.3166106845406	0.0000000000000000612372593345139
cg11771408	-9.46031694567306	0.0000000000000000612892687993497
cg26036858	9.49113907326165	0.0000000000000000620483554330077
cg19233405	-9.4597097852684	0.0000000000000000621153009588738
cg25163837	9.40354776452746	0.0000000000000000623175189659052
cg26639224	-9.6113540557462	0.0000000000000000629072097068502
cg05200313	9.52127502203313	0.000000000000000063377174105012
cg10512647	9.47502372464395	0.0000000000000000634807865199955
cg18968331	-9.52146309048999	0.0000000000000000636336955019849
cg05557932	-9.52818274635481	0.0000000000000000643888885999852
cg10743536	9.44252510646936	0.0000000000000000651907678290843
cg25781619	9.50963635074622	0.0000000000000000653883720855665
cg07978738	-9.49339103061068	0.0000000000000000654730996408349
cg21370522	-9.52229748588095	0.0000000000000000655111474285209
cg01268763	-9.48008753191528	0.0000000000000000679634534674509
cg01210952	9.53668663373011	0.0000000000000000680194604025767
cg14945539	9.48967169105622	0.0000000000000000690946945553173
cg03188064	-9.52868692224036	0.0000000000000000696109039883442
cg14962515	9.58050966503372	0.0000000000000000696145180977097
cg11459744	9.39906560803391	0.0000000000000000709342783256626
cg02141397	-9.4601732286316	0.0000000000000000717216767802438
cg04370247	9.47238589268559	0.0000000000000000724333570937962
cg16130000	-9.39645592859584	0.0000000000000000725546412826058
cg17467642	9.47848379260032	0.0000000000000000727931303259725
cg04759690	9.48010046810793	0.0000000000000000740460480874201
cg05803533	9.44953254159153	0.0000000000000000754902889225273
cg12461141	9.50817171379269	0.0000000000000000765533982330113
cg00314343	9.52917713717693	0.0000000000000000770556353538061
cg06792126	9.43009151265377	0.0000000000000000772121132421518
cg16594403	9.46612015379704	0.0000000000000000777366129395102
cg14675871	9.13517467058892	0.0000000000000000778253324957424
cg10125703	-9.46404004576299	0.0000000000000000794338653541244
cg01791798	9.27976708074226	0.0000000000000000802295242066939
cg07861456	9.43820621266196	0.0000000000000000809274289125867
cg14730984	9.42731653707806	0.000000000000000081048646190677
cg26894575	-9.37874083526398	0.0000000000000000811784434646031
cg14120750	9.439827092914	0.0000000000000000822924678705986
cg00598235	9.346122476024	0.000000000000000082338047887553
cg15896717	9.35689056713909	0.0000000000000000835782548899573
cg08545598	9.45901853595706	0.000000000000000083607846199622
cg16782524	-9.42461408400815	0.0000000000000000837938268587763
cg27056589	9.42305085444005	0.0000000000000000848279629366833
cg27529520	9.4234866682042	0.0000000000000000850116007243019
cg00532455	9.44429549651298	0.0000000000000000853357850776688
cg24943435	9.49432310026244	0.0000000000000000854894897178491
cg06535121	-9.47832711419103	0.0000000000000000856648949785427
cg16065008	9.44878735907041	0.000000000000000086809891626369
cg25054761	9.45226858970664	0.0000000000000000871008619824467
cg06068346	9.50592433336908	0.0000000000000000882964247619118
cg03626909	9.43314309572356	0.0000000000000000883419182971609
cg09043795	9.41191206328738	0.0000000000000000883669416278345
cg22080189	9.38678733991775	0.00000000000000008863442481284
cg11263235	-9.43342412118337	0.0000000000000000887560222246582
cg08836633	-9.47324466768817	0.0000000000000000892197839466308
cg01495099	9.41149381888747	0.0000000000000000892488278121103
cg17227144	9.4852504392029	0.0000000000000000894219737438956
cg20051875	9.42819047493837	0.0000000000000000895959825184625
cg05099100	9.44965592932168	0.0000000000000000897989147816467
cg19648923	-9.42684491743485	0.000000000000000089851241145766
cg16239134	-9.55073362920059	0.0000000000000000906926483783991
cg21240420	9.48031275053041	0.0000000000000000908210943728673
cg26155439	-9.36034374182334	0.0000000000000000909114692868347
cg03906444	9.20899921516935	0.00000000000000009163982181948
cg19685672	9.39589322875855	0.0000000000000000929538516102746
cg22272473	-9.39320477932926	0.0000000000000000931462044570629
cg04297641	9.41112582707047	0.0000000000000000934277133520292
cg04797496	9.45043979465464	0.0000000000000000943274356274089
cg13314857	9.470319293571	0.0000000000000000943777139291719
cg27395403	-9.4778380354913	0.0000000000000000945280190941498
cg20336524	9.41208659634333	0.0000000000000000945642719408899
cg06020989	9.36261467470423	0.0000000000000000945785242093029
cg02031817	9.35071683481454	0.0000000000000000947256932838889
cg11792786	-9.26938219717877	0.0000000000000000952273471906896
cg18703109	9.38974786038247	0.0000000000000000968307243742384
cg11701685	9.40217699401073	0.0000000000000000974114026584724
cg09770475	-9.43317079175741	0.0000000000000000984021102401203
cg16642505	9.50079710131306	0.0000000000000000989239820564674
cg21171461	-9.50231584721262	0.0000000000000000996390516952417
cg20462349	9.45604841650049	0.0000000000000000997684369393097
cg19255886	9.40718256510608	0.000000000000000100486824634873
cg23484149	9.49574515828753	0.000000000000000100940523251796
cg14777763	9.37142766225836	0.000000000000000101919755381512
cg00428904	9.45763374804242	0.000000000000000102208558587773
cg10029521	9.4640477410354	0.000000000000000102282369015034
cg24926320	-9.36888985742111	0.000000000000000102421821680267
cg06397333	9.40646880563706	0.000000000000000102550511609679
cg12975399	9.43547541182461	0.000000000000000103213987375624
cg12288452	9.38000665508068	0.000000000000000104339378858354
cg08840010	9.48299976211838	0.000000000000000104568475474863
cg04425787	9.4239592046094	0.000000000000000105016365486809
cg07495664	-9.33130263523065	0.000000000000000105028908782378
cg25687971	9.52037957105875	0.000000000000000105153577659636
cg25515197	9.46658331028675	0.000000000000000105162559099638
cg06090426	9.37701788079231	0.000000000000000105463078248894
cg09230250	9.38377563792888	0.000000000000000105547198429149
cg10377026	9.43309256867009	0.000000000000000107411405534654
cg18894097	-9.50076888694163	0.000000000000000107592623479902
cg17238781	9.40547104566098	0.000000000000000108003373089885
cg19458497	9.38224573500802	0.000000000000000108562152783964
cg14598721	9.43613265185067	0.000000000000000108817563283018
cg27540152	9.39441415098718	0.000000000000000109169417868254
cg27033335	9.43299689987797	0.000000000000000109864785688975
cg07781445	9.40855600891252	0.000000000000000110078807651949
cg01667591	9.47232978464691	0.000000000000000110278236371285
cg23446297	-9.33238691303398	0.000000000000000110332992913118
cg16971071	-9.44567617839342	0.000000000000000110437032621832
cg20465655	9.43218374533314	0.000000000000000110964822393719
cg21640349	9.41916955852277	0.000000000000000111769889270448
cg22265115	9.38595850574329	0.000000000000000112741905069614
cg01425762	-9.43691277954894	0.000000000000000112769291049528
cg05255112	9.44344462385929	0.000000000000000113100494184581
cg22492709	-9.36355892593378	0.000000000000000113301949023486
cg22581882	9.36356462546622	0.000000000000000113574149880055
cg00845968	9.31088920212919	0.000000000000000115769837377461
cg05200694	-9.45896442837596	0.000000000000000116583082672272
cg21564657	9.29102269980181	0.000000000000000116932938326092
cg05686843	-9.35838664718573	0.000000000000000117055999387986
cg03313776	9.35305268601882	0.000000000000000117213349403011
cg06496913	9.40957412284994	0.000000000000000117234194351608
cg00289558	9.42690055216572	0.000000000000000117852153656058
cg24790350	9.43627062154667	0.000000000000000118030276175427
cg27335571	-9.35243719045688	0.000000000000000118075221787382
cg27492448	9.43961100318301	0.000000000000000119115410325005
cg19511460	9.48344254147165	0.000000000000000119237757502799
cg27521071	9.3427855575986	0.000000000000000119374193931198
cg12201616	9.35418322563489	0.000000000000000120784664784462
cg25354657	-9.37100052421957	0.000000000000000121177349343478
cg15135194	9.37943957315502	0.000000000000000122277686279637
cg09778422	9.34548930454149	0.000000000000000126123901939489
cg09093642	-9.42573262882462	0.000000000000000126377648349024
cg21887489	9.33577130263432	0.000000000000000126408435296151
cg00718100	9.43254265345387	0.000000000000000126558487041481
cg20175324	9.3401013422571	0.000000000000000126822641944226
cg09977333	9.3368713424984	0.000000000000000127843906701536
cg01820285	9.30717614086323	0.000000000000000128529051574059
cg15670221	9.32274159677507	0.000000000000000128719050106732
cg06796709	9.43354795638971	0.000000000000000130140969170168
cg25131620	9.40836367761992	0.000000000000000130242238184318
cg03125875	9.34053549420269	0.000000000000000130620809254113
cg14936194	-9.38868456882186	0.000000000000000130797107985576
cg18081425	-9.44978237669654	0.000000000000000131787722452626
cg19667159	9.31748746668489	0.000000000000000132239945166988
cg21561392	-9.31725194947702	0.000000000000000132321391730119
cg27111077	9.32311186513724	0.000000000000000132337667715853
cg09838262	9.4539918348408	0.000000000000000132650529420821
cg16847969	-9.47831683224681	0.000000000000000133360528607844
cg05130895	-9.3591584101928	0.000000000000000133479843236546
cg01088579	9.32224778698228	0.000000000000000133885355795064
cg00417735	9.3387083940408	0.000000000000000134258502446379
cg06709447	9.41584058359583	0.000000000000000135210516899601
cg24492431	9.40854788883378	0.000000000000000135811722731476
cg12727018	9.3087330441763	0.000000000000000136363977690336
cg05829975	9.34678377987869	0.000000000000000137056392838801
cg07410666	9.43325958788789	0.000000000000000138085125994902
cg18693293	9.27841572006179	0.000000000000000138412212060541
cg03156851	9.31508464743499	0.000000000000000139846899281407
cg26556684	9.30733769761251	0.00000000000000014120551332921
cg11615669	9.30673791483297	0.000000000000000142933975415382
cg09795870	9.34955882081079	0.000000000000000143232868836933
cg03850213	9.41451394120851	0.000000000000000145277451302246
cg25255232	9.38707328642397	0.000000000000000145632856451398
cg23878325	-9.39602227780255	0.000000000000000146150149492788
cg04021174	9.40632927967537	0.000000000000000146284722422094
cg15070220	9.33348897931252	0.000000000000000146286952006655
cg06111286	9.39376436996524	0.000000000000000148935278921256
cg17220314	9.38749471794378	0.000000000000000149653517208445
cg05450586	-9.3332191487276	0.000000000000000152183779508309
cg10241017	9.30050378566776	0.000000000000000153109927689126
cg25676030	-9.29549711363825	0.000000000000000153254116277433
cg27353586	9.32679975425931	0.000000000000000154911202289478
cg15747993	9.28860655956193	0.000000000000000155986840537757
cg02548289	-9.33328840349788	0.000000000000000156588608085175
cg02823530	9.34271710683755	0.000000000000000156740278383819
cg14120677	9.42705666359123	0.00000000000000015744293675318
cg26777809	9.29629190310363	0.000000000000000158004762108866
cg00294382	-9.23020731230365	0.000000000000000158389338634025
cg01207337	9.2174591635393	0.000000000000000158664264925191
cg05612966	9.36989598759236	0.000000000000000160141783986217
cg15181893	9.30914710473015	0.000000000000000160312161245982
cg01227218	9.31744725442396	0.000000000000000160556934883094
cg18741439	9.34328113732376	0.000000000000000161011671569804
cg01361263	9.33607002026365	0.000000000000000162673713121449
cg04512965	9.33515486220357	0.000000000000000163563080401411
cg19635317	-9.30344269490066	0.00000000000000016393707051647
cg03095321	9.31756763705148	0.000000000000000164241206741832
cg13630620	9.24046213297723	0.000000000000000164579343973394
cg22892577	-9.29940085784148	0.000000000000000167060946159127
cg24060744	9.30273447053068	0.000000000000000167659234781986
cg18599303	-9.24169425541393	0.000000000000000167876461344817
cg24451827	9.23823938300593	0.000000000000000168391915654639
cg15004860	9.33182102904924	0.000000000000000169228224168212
cg02644094	9.36434996273081	0.000000000000000169375714795604
cg05903157	9.27764486492982	0.000000000000000169383933685075
cg07148145	9.30252133615795	0.00000000000000017114873968767
cg09650907	9.26533869337279	0.000000000000000171257040697622
cg17894719	9.28791534117667	0.000000000000000171653205027354
cg13665871	-9.30820795991224	0.000000000000000173082581221561
cg01285176	-9.30759227880782	0.00000000000000017347605099426
cg04531699	9.42626483452883	0.000000000000000173866380372596
cg24427724	9.30946906244302	0.000000000000000173988645202262
cg04685186	9.28657882343388	0.000000000000000174643726460574
cg00522592	9.3108107541496	0.000000000000000175386229647034
cg07136671	9.34731160656255	0.000000000000000175701804761071
cg06516482	9.32414738021844	0.000000000000000175957270994513
cg26194447	9.35830228239407	0.000000000000000176307987753819
cg13577778	9.33627804043367	0.000000000000000176521788136178
cg01369611	9.28797385154301	0.000000000000000177077962767642
cg02311568	9.37133902533644	0.000000000000000177368545772024
cg06773592	9.28541998784559	0.000000000000000178194754545174
cg10137024	9.34433163406307	0.00000000000000017886537940082
cg20941275	9.31053885185007	0.000000000000000179548093045231
cg11686792	-9.15061511290838	0.000000000000000179781478567962
cg20249071	9.36432402738451	0.000000000000000181207731003764
cg24058979	-9.32707550565548	0.000000000000000181852546340583
cg15729875	-9.31473188435637	0.000000000000000181855809908802
cg13279055	9.38348614167424	0.000000000000000182164460170219
cg26094232	9.2553522236042	0.000000000000000182168551050111
cg11189107	9.2969958682358	0.00000000000000018220593683745
cg20347155	9.32440038954093	0.000000000000000183095446974133
cg21681318	9.29077579643732	0.000000000000000184064869292988
cg22706402	9.27269113437941	0.000000000000000185432343643764
cg27031099	9.29466764383472	0.000000000000000185888477851584
cg13566503	9.20032592204241	0.00000000000000018697234979379
cg07546083	9.37562992938635	0.000000000000000187184426880745
cg26366735	-9.34763728441609	0.000000000000000187910260734849
cg07198775	9.25835172322359	0.000000000000000188256006517748
cg06510672	9.25855385662357	0.000000000000000189042654525675
cg00706030	9.16906490906562	0.000000000000000189446029276358
cg12901291	9.22016879339256	0.000000000000000189736204797639
cg12856447	9.19780669834699	0.000000000000000190021944413416
cg26893685	9.27640149174151	0.000000000000000190179349312724
cg16084409	9.32770311521707	0.000000000000000191039616009877
cg04018427	9.30469399545147	0.000000000000000192769010685384
cg22920586	9.28871407498252	0.000000000000000193153401929727
cg16664657	9.24070536605904	0.000000000000000194715997043118
cg17593958	-9.14691894630873	0.000000000000000194748401237074
cg09790325	9.30287250657727	0.000000000000000196362339391185
cg21489638	-9.31681359508947	0.000000000000000197356278008228
cg05679475	-9.36875114044499	0.000000000000000197457393672115
cg04992807	-9.2244488337914	0.0000000000000001977976652431
cg01110751	9.36404183772571	0.000000000000000200406805801581
cg26066951	-9.29328344036932	0.000000000000000201108882643339
cg18455472	9.26588248799848	0.000000000000000201123982799611
cg15046164	9.25387023126378	0.000000000000000202299050466263
cg01079563	-9.34077002343607	0.000000000000000202991679791604
cg07317452	-9.29938205525746	0.000000000000000203932394721325
cg00191369	9.26548296031125	0.000000000000000204445042588742
cg00631939	9.28386670266897	0.000000000000000207037914370189
cg25273381	9.29151315975134	0.000000000000000207126132177543
cg14069111	9.23122578336109	0.000000000000000207594569338355
cg22521310	-9.25944922197148	0.0000000000000002078818100277
cg07596316	9.21227674578464	0.000000000000000209740533968414
cg18855351	-9.38556358874003	0.000000000000000210769931842083
cg01517100	-9.29256168816624	0.000000000000000211146503671267
cg12374917	9.24809613855169	0.000000000000000211685003527881
cg11572979	9.3784520874546	0.000000000000000213465634131246
cg20378687	9.23568236859243	0.000000000000000214197574433017
cg21017487	9.20671396974923	0.000000000000000214411002125611
cg18951390	-9.29337116936405	0.000000000000000219144642160144
cg23104824	9.29730997955584	0.000000000000000219267178429635
cg16118678	9.33180521349762	0.000000000000000219701074645454
cg09847820	9.27115531726155	0.000000000000000219983249195315
cg02344871	9.1288784516455	0.000000000000000220167105251895
cg09249970	9.36456784435234	0.000000000000000220656240794517
cg17106384	9.27237226277635	0.000000000000000220814691582332
cg11197533	9.28631148354623	0.000000000000000221103613493054
cg14243421	-9.1788359741645	0.000000000000000222251554225318
cg18371928	9.33858934332	0.000000000000000222897005671356
cg09355865	9.12448466437579	0.000000000000000223679282753532
cg08762399	9.2997866865653	0.000000000000000227911901461928
cg11714376	9.31447513425364	0.000000000000000228015854007168
cg06237219	9.30781787053038	0.000000000000000229564354088573
cg05820275	9.28204104969174	0.000000000000000230190711604918
cg19611374	9.29947180882126	0.000000000000000230851092550474
cg25036697	9.31230358058334	0.000000000000000231112035572998
cg26915907	-9.33332390220817	0.000000000000000231640186909895
cg07266910	-9.10689445164279	0.000000000000000232330959148523
cg18473686	9.19649848066459	0.000000000000000235249148781821
cg01644741	9.18920187609555	0.000000000000000235602877880707
cg15083051	9.25935451456015	0.000000000000000238024175959731
cg18026955	-8.89237343146021	0.00000000000000023810630955127
cg20032794	9.24279839204648	0.000000000000000238248380593133
cg00533649	9.09508190253044	0.000000000000000238288684848207
cg15286651	9.29612697764377	0.000000000000000240494321479485
cg27520474	9.2122123508636	0.000000000000000241087783793148
cg18947545	9.28048741715633	0.000000000000000241749034578746
cg21941262	9.23606909236986	0.000000000000000242017164694929
cg01228014	9.32406152360846	0.000000000000000242242323358602
cg15767805	9.33593546385352	0.000000000000000242566019223229
cg06998687	9.22268115345119	0.000000000000000243118601092109
cg08077981	-9.25240010166791	0.000000000000000243346653494422
cg21794266	9.29763713926148	0.000000000000000243397993077737
cg21321626	9.18785512509245	0.000000000000000244378659896687
cg24760187	9.18800559401079	0.000000000000000244470000229271
cg11454486	9.28070436967508	0.000000000000000244536274778032
cg24444059	9.29745731718598	0.000000000000000244846309720927
cg06097309	9.26635788571803	0.000000000000000245125423147503
cg14064840	9.271806591655	0.000000000000000246193590197752
cg14219813	9.26231023990599	0.00000000000000025072997338621
cg11740781	9.39944197095632	0.000000000000000252871881522238
cg04234104	9.1991023092382	0.000000000000000254359667910195
cg10562883	9.23064083293409	0.000000000000000254870723794164
cg25528445	9.25725621398159	0.000000000000000256654977965752
cg03817919	9.24996617936017	0.000000000000000257358076017617
cg01713265	9.24687032661539	0.000000000000000258981487845063
cg11410305	9.27398871816572	0.000000000000000259975561884928
cg17010112	-9.085214412173	0.000000000000000261454460389023
cg07220152	-9.29146774851627	0.000000000000000261564446059207
cg04110443	9.22419129576872	0.000000000000000261963624921512
cg27012446	-9.06799508324241	0.000000000000000265315512118586
cg19266329	-9.30690960339159	0.00000000000000026538061302647
cg05614028	9.22066003741868	0.00000000000000026628852793179
cg17644227	9.28914212914545	0.000000000000000266322950881624
cg26723847	-9.27563573730626	0.000000000000000266760118068547
cg19905396	9.18885191780979	0.000000000000000266936407438177
cg22280375	9.2369466991345	0.000000000000000268106241776291
cg16035633	9.21960565402787	0.000000000000000269691423192336
cg06441554	9.30846925267618	0.000000000000000271953799523445
cg03643077	9.25417321186189	0.000000000000000273091273104559
cg07882345	9.1612145070167	0.000000000000000273290962643003
cg23835783	9.0593323223876	0.000000000000000273702885747376
cg07017486	9.24292860713004	0.000000000000000274859412297269
cg20228385	9.29327713631206	0.00000000000000027489367004104
cg10146853	9.27519746029699	0.000000000000000275871656702275
cg20569893	-9.27594139414776	0.000000000000000276618995979968
cg17189167	9.24250255668115	0.000000000000000278366846071196
cg04127075	-9.33892867044974	0.000000000000000278434348564671
cg12577411	9.2781372655416	0.000000000000000283317096119464
cg04059207	9.28343261075907	0.000000000000000289234465157802
cg18957300	9.07958244814725	0.000000000000000290857954085524
cg05304729	9.24089130131433	0.000000000000000290899404695847
cg08751406	9.10254957070697	0.000000000000000290990210515964
cg23480341	9.14542522622726	0.000000000000000292920211128561
cg21618549	9.10957475795113	0.000000000000000293669645064603
cg01498619	9.2037976179983	0.000000000000000297633187036204
cg19660959	9.18998439561498	0.000000000000000299670203092759
cg17686672	9.27091116183771	0.000000000000000303001920348423
cg26963285	9.29259167316961	0.000000000000000304026818887566
cg04245961	9.31501307277161	0.000000000000000305715371435056
cg22242238	9.21129188916602	0.00000000000000030687017411814
cg09696580	9.1879491218277	0.000000000000000307188171630334
cg15929522	9.29074531216942	0.000000000000000307590417005951
cg20386569	9.14288192652523	0.000000000000000310715142312806
cg05206432	9.24864074698151	0.00000000000000031098205850727
cg10546143	9.29352171240948	0.000000000000000317403659952089
cg17305918	9.27518763181921	0.000000000000000320375724012898
cg02535746	9.19898162912801	0.000000000000000320411843235254
cg12337026	-9.2374766375651	0.000000000000000321526803522405
cg24117197	9.17955907396497	0.000000000000000323026285386206
cg12832157	-9.18411314897908	0.000000000000000325068163157167
cg07259507	9.20296619351389	0.000000000000000327356737573414
cg06087424	9.24765145062001	0.000000000000000328788504408965
cg11269055	9.19270368354003	0.000000000000000330096734419483
cg14586941	9.24426772881678	0.000000000000000332842129551104
cg19334176	9.21142385523289	0.000000000000000333542307910201
cg13998850	9.16235599352675	0.000000000000000333799333858736
cg13789303	-9.26596632837088	0.000000000000000334994303564945
cg10488920	-9.22545504710024	0.000000000000000335236210081523
cg09858226	9.12580460558309	0.000000000000000337990088933246
cg09225840	9.28463668795616	0.000000000000000338737989819813
cg26724551	9.17120719011502	0.000000000000000341518485907309
cg08481406	9.22539696076114	0.000000000000000346693603322729
cg04867484	-9.18455353500748	0.000000000000000347634737769592
cg22106917	-9.19129008708197	0.00000000000000034912562010686
cg06367339	9.18619874082376	0.000000000000000351406504400351
cg21821767	9.16596419982951	0.000000000000000352230509952381
cg16890091	9.19085084677712	0.000000000000000353628089915781
cg14442746	9.16495737693515	0.000000000000000354248935428186
cg11532433	9.20640363319144	0.000000000000000355588044290894
cg05374044	9.23016353525206	0.000000000000000356140458471627
cg22960987	9.19462615508548	0.000000000000000356952312183065
cg19952829	9.18570678111251	0.000000000000000364334347691114
cg17169069	9.25282229880973	0.000000000000000366016546732293
cg00820149	9.21577781570985	0.000000000000000369193678613674
cg04011668	9.23664850959658	0.000000000000000369464635554652
cg26639552	-9.2652271249478	0.000000000000000371180628872902
cg17032846	9.22388854878396	0.000000000000000371785013010031
cg22309167	9.0493471781262	0.000000000000000372445365448082
cg23987565	9.15291200718451	0.000000000000000372497615848015
cg06677021	-9.11837910544216	0.00000000000000037466825184083
cg14918689	9.14204311113282	0.000000000000000376579422727718
cg09309797	9.29058780296795	0.000000000000000376865636278431
cg17489635	9.14889658169371	0.000000000000000376914439650475
cg15304903	-9.14571925618936	0.000000000000000377445320506259
cg03694660	9.10916117354017	0.000000000000000377634856332689
cg19619777	9.21762606075317	0.000000000000000378260166014513
cg02039987	-9.12409546736526	0.000000000000000379781340130918
cg08650367	9.22933103043342	0.000000000000000381506332196238
cg14297410	9.08800194466597	0.000000000000000385998133529876
cg15028773	9.1907983178633	0.000000000000000386552017519458
cg03354487	9.1620972413487	0.000000000000000387105978630765
cg27501870	9.18573818872553	0.000000000000000388915785149342
cg25056837	9.13695255814602	0.000000000000000390230863512819
cg15269891	9.03658999763762	0.000000000000000391639405828733
cg25423829	9.148653504231	0.000000000000000395517282200545
cg09909993	-9.17131064360093	0.000000000000000396781333084513
cg16823430	9.24379614490571	0.000000000000000397401169451423
cg03043696	9.16283236386625	0.000000000000000397553081446771
cg26177616	-9.17905502849592	0.000000000000000398075077346482
cg25127026	-9.20146026132539	0.000000000000000399641220906304
cg11508571	9.24234430678251	0.000000000000000400317572366098
cg13867915	-9.14021196803229	0.000000000000000400346673701249
cg19752233	9.26596942368908	0.00000000000000040155142349202
cg14943355	9.13174168002253	0.000000000000000402171464879738
cg22913471	-9.14156120600643	0.00000000000000040537997863231
cg18429142	9.19451020161017	0.000000000000000407369173046742
cg19237798	-9.04257457703489	0.000000000000000412463125577071
cg03399898	-9.09110014819412	0.000000000000000412521801341909
cg12759231	9.13785438473235	0.000000000000000413959033267343
cg03208343	9.20816480998199	0.000000000000000414530829742654
cg05539750	9.11440981664378	0.00000000000000041526538085466
cg03282283	9.17481747768207	0.000000000000000415952960122184
cg26961240	9.09879427480675	0.000000000000000419638388146177
cg21448613	9.16831693023112	0.000000000000000420232213668683
cg14815299	-9.17528690196877	0.000000000000000420370375641695
cg20840540	9.12120538805089	0.000000000000000421732165436058
cg11826073	9.16945806064999	0.000000000000000422198260403588
cg17855178	9.12343829373637	0.000000000000000422803248905116
cg23725163	9.22802161946305	0.000000000000000422973822530449
cg25158734	-9.21125571310788	0.000000000000000423220173534959
cg22209377	9.13130476304388	0.000000000000000426908731037094
cg24388175	9.13735278600903	0.000000000000000429191608085855
cg27091631	9.18857060656506	0.000000000000000429574247415266
cg25103160	9.19524761689977	0.000000000000000433148283001611
cg09384035	9.14389348224564	0.000000000000000433566096863293
cg13310971	9.2150759214771	0.000000000000000435802615626272
cg23636267	9.22260805431014	0.000000000000000436793761312196
cg20282764	9.13000952205173	0.000000000000000438283355251825
cg08788702	9.23329996867902	0.000000000000000441576236703429
cg23795217	-9.27969728078591	0.000000000000000444103900064507
cg20589883	-9.13510932532299	0.00000000000000044458058884732
cg03468671	-9.23849125857511	0.000000000000000446264387273536
cg21972431	9.21586366676577	0.000000000000000446526883668924
cg01967465	9.23556395641887	0.000000000000000449609897399623
cg23095517	9.16483303578549	0.000000000000000449729920655497
cg23857983	8.81079691835245	0.000000000000000450764540722214
cg14016196	9.08886640938764	0.000000000000000454149430091085
cg18427091	9.14312081955851	0.000000000000000455382526946329
cg20383347	9.16398304353052	0.000000000000000456214265479675
cg06113792	9.12713484947054	0.000000000000000456339456050592
cg20832531	-9.21470334485387	0.000000000000000456875674788985
cg27490404	9.188172510631	0.000000000000000460158473930289
cg01876097	9.09545183499442	0.000000000000000460480175382999
cg16705049	9.15347042924331	0.000000000000000463239103505213
cg08342762	9.1092649145953	0.000000000000000463345784024162
cg05325934	-9.18192032334571	0.000000000000000464379789750228
cg21899887	9.20144825220246	0.000000000000000464580603445553
cg12105450	-9.08495296171508	0.000000000000000464753231220902
cg08600218	9.19293596805622	0.000000000000000467883103136723
cg19035908	9.16915503249547	0.000000000000000470605871469909
cg13379822	9.14010079599575	0.000000000000000472033926077544
cg26597429	9.10384651603322	0.000000000000000472910447319828
cg18930358	9.13682022638494	0.000000000000000473021094618707
cg14175634	-9.0742869681426	0.000000000000000473184785723108
cg13586051	9.12577465813909	0.000000000000000473336933152012
cg00632762	9.0922237795839	0.000000000000000474678621678025
cg08176240	9.09952357462896	0.00000000000000047802691459094
cg23793599	9.15084618476599	0.000000000000000480127620910777
cg27537608	9.08541057107567	0.000000000000000485475285799572
cg26865853	-8.92992308502565	0.000000000000000486782589202162
cg20445094	9.20563003350553	0.00000000000000048689437856648
cg17656913	9.1327188674523	0.000000000000000488509839135413
cg26837556	9.0374709854364	0.000000000000000488728682345413
cg13563132	9.20136190292747	0.000000000000000488912780506731
cg05147677	9.12620191785083	0.000000000000000488926735287967
cg19794660	-9.17504211111149	0.000000000000000491595845753406
cg01702055	9.13350238881538	0.000000000000000492469274372153
cg20874819	-9.0907288347549	0.000000000000000492629569260628
cg16318257	9.12650993590338	0.000000000000000492748428620701
cg18693069	9.13251946347646	0.000000000000000498501556866453
cg23059285	9.18344253972912	0.000000000000000498558653555021
cg11239458	9.14619817242666	0.000000000000000498591891612188
cg22886380	9.14364388712684	0.000000000000000498637215150109
cg01634138	9.17276424083887	0.000000000000000499519713074402
cg02959588	9.101805093093	0.000000000000000500232894833861
cg24849404	9.16078643613201	0.00000000000000050242512004927
cg01017367	9.09615690481729	0.000000000000000503717607308198
cg04459170	9.1658295184533	0.000000000000000505887047269925
cg01160570	9.13926519634363	0.000000000000000511204798309515
cg08514846	9.15737697016402	0.000000000000000516503742731961
cg18773392	9.08174641159509	0.000000000000000521742245163653
cg11917205	9.16362463849603	0.000000000000000523183628209257
cg21001014	9.13928584645974	0.000000000000000524314619921672
cg11416737	-9.1806266142729	0.000000000000000524576288600565
cg11829870	9.25808730968157	0.000000000000000525678059222877
cg11737193	9.17908010988885	0.00000000000000052721910591717
cg08028554	9.1463262718698	0.000000000000000528316290663661
cg11752320	9.17071048186725	0.000000000000000529554314932279
cg17424516	9.08683099033537	0.0000000000000005361824768972
cg00125205	9.09517532699792	0.000000000000000536708369739909
cg21995613	9.10882444538972	0.0000000000000005390267655796
cg04308167	9.12061029641602	0.00000000000000053944505636311
cg16387555	9.17053457224965	0.000000000000000539639135535471
cg12929678	-8.90909021851968	0.000000000000000540125733110312
cg24621042	8.98992092800316	0.000000000000000540725048084482
cg24070198	-9.06875558920049	0.000000000000000541251092422667
cg09347203	9.23776534737361	0.00000000000000054262541906669
cg10892268	8.99929468657797	0.000000000000000547442424360881
cg10074441	9.17123159990686	0.000000000000000549096464914622
cg07202479	9.03556316969729	0.000000000000000550144790229254
cg01878406	9.06886835947986	0.000000000000000554848689354075
cg12815937	9.13598317804834	0.00000000000000055582778239246
cg09568683	9.06656843458784	0.000000000000000557214688788234
cg23055682	9.18868852015484	0.000000000000000559541096581435
cg15108641	9.09517539707849	0.000000000000000559852881159717
cg12729581	9.08775418857354	0.000000000000000560437687739375
cg24760379	9.10507707333304	0.000000000000000562083298534329
cg08830214	9.17802771794524	0.000000000000000569434786400499
cg11842485	9.22733772915937	0.000000000000000573256473681616
cg05284887	9.08311282133025	0.000000000000000573989391380697
cg17507278	9.11831015852637	0.00000000000000057426592326868
cg04268125	9.13923834440585	0.000000000000000576156465707984
cg13723420	9.04880914578085	0.000000000000000577184496276992
cg11791770	9.20859611126059	0.000000000000000577843740154021
cg21013305	9.03771739134587	0.000000000000000584127153991363
cg24964635	9.14744239600237	0.000000000000000584342503210615
cg27553595	9.12194567947736	0.000000000000000588738464485254
cg10636246	9.04581802012238	0.000000000000000589171309010839
cg01534871	-9.04454346913471	0.000000000000000589917173653049
cg05026634	9.13650599272438	0.000000000000000591840708243568
cg22870664	9.17757809542809	0.000000000000000602009994666167
cg00797407	9.13350156462831	0.000000000000000602911268980118
cg21155367	-9.09617729680167	0.000000000000000604383798607051
cg17798194	9.14507676558551	0.000000000000000607212650811387
cg22986941	9.14075864792795	0.000000000000000609744294530447
cg00340120	9.09739874472364	0.000000000000000611161792192308
cg01242988	9.06877970319886	0.000000000000000613580350646674
cg08868976	9.08475747878964	0.000000000000000614363236849809
cg26063719	9.09571851350836	0.000000000000000614496032447746
cg12419482	9.08290438800651	0.000000000000000616233426131028
cg10914523	9.09048245769825	0.000000000000000617403169997832
cg03916421	9.02845627031825	0.000000000000000619376484234261
cg04297507	9.07327758588387	0.000000000000000620446012749108
cg23126146	8.97631779754331	0.000000000000000623127743772735
cg08222307	9.16089867026268	0.000000000000000626731111120985
cg09359106	-9.06466910777499	0.000000000000000627640391710669
cg16013680	9.07359270205504	0.000000000000000629190011955751
cg06778363	9.10213789128402	0.000000000000000638046006987727
cg08671460	9.0886458480227	0.00000000000000063877041015521
cg05385725	9.151862077173	0.00000000000000063984942800645
cg03209043	9.10727432606074	0.000000000000000641373921107077
cg04228516	9.05930781521268	0.00000000000000065141053990155
cg08447387	9.05491059298096	0.000000000000000657600577248789
cg11559014	9.01493315889239	0.000000000000000659917122975719
cg12806049	9.06409330417936	0.000000000000000661595763894236
cg22603111	9.08592451346816	0.000000000000000662682373299808
cg09023351	8.87399664515479	0.000000000000000665136744879485
cg01616269	9.18044507538447	0.000000000000000666241636133703
cg12395299	8.94699935645741	0.000000000000000668196550811814
cg22344581	9.12652747260384	0.000000000000000669650972162073
cg09819520	9.09711896651076	0.000000000000000672682148113567
cg09851245	9.11298632190331	0.000000000000000678181022844177
cg11027285	9.10828909690535	0.000000000000000678341284208733
cg25187293	9.03839706578335	0.000000000000000678374315899513
cg15831285	9.15113443444591	0.000000000000000680021049902537
cg05351998	9.06128080864257	0.000000000000000681625310984373
cg14375747	8.98775111622268	0.000000000000000683555174541762
cg16565901	-9.06278086129201	0.000000000000000686559079445919
cg09287318	9.09626816980725	0.00000000000000069551055777398
cg15210583	9.16384598675002	0.000000000000000697218442497435
cg21485555	9.10110635874972	0.000000000000000698400984594213
cg14817346	9.09127321701511	0.000000000000000702470918923902
cg18435452	9.02939496881804	0.000000000000000707821681720211
cg01975156	9.01721377815754	0.000000000000000714477706736267
cg05233353	9.10397232441952	0.000000000000000716542471751088
cg14636088	9.06271564102061	0.000000000000000717900297228469
cg01218361	9.14050516617379	0.000000000000000720104894746885
cg20214179	-9.23636411340051	0.000000000000000720721871873832
cg11876715	9.08929004601491	0.000000000000000721815861032331
cg12445565	8.99383618622889	0.000000000000000721916764040303
cg00676984	9.04477835616724	0.000000000000000728972162751093
cg17140497	8.96940003916286	0.000000000000000732077155316164
cg15041658	-9.098538361381	0.000000000000000735718444469866
cg14614117	9.07067883928624	0.000000000000000737069044861589
cg01440888	9.05859629482005	0.000000000000000738372534186978
cg14634743	9.088298606326	0.00000000000000073865110105095
cg03565475	9.06697068417783	0.000000000000000741624623362785
cg12006686	9.02645935426313	0.000000000000000745652081336766
cg09274668	9.11885290439642	0.000000000000000746083382882926
cg10580091	9.16092622335792	0.000000000000000746256971003807
cg24375626	9.12417859695598	0.000000000000000748369482930568
cg11972930	-9.14645483043214	0.00000000000000075040229375784
cg13642772	9.07556088958398	0.000000000000000756349998559332
cg24635943	9.10163324761752	0.000000000000000761021946683415
cg24771527	8.9956465829646	0.000000000000000761735392170888
cg01211769	9.14579121332575	0.000000000000000762747984790454
cg17085123	-8.92542590026996	0.000000000000000769053253123507
cg14733468	8.97808774301033	0.000000000000000770720491449853
cg08441327	9.12147901705519	0.000000000000000771652441549227
cg27230529	-8.96717424914497	0.000000000000000774764979042478
cg18203764	9.03771556063064	0.000000000000000784664600196429
cg16626764	9.07364311503103	0.000000000000000786101395938974
cg05285473	9.04416679548558	0.000000000000000786888834662892
cg11483845	9.04830400920565	0.000000000000000788416020757254
cg10413305	-9.02677762386496	0.000000000000000790841986814734
cg18230175	8.99392580116722	0.000000000000000791571302496393
cg18779570	9.06560741084016	0.000000000000000791731694495423
cg14406043	9.09405613763885	0.000000000000000794928778105245
cg07898573	9.06129355961345	0.000000000000000797027262761146
cg20426042	9.09910143681751	0.000000000000000797349509631846
cg13465252	9.08759315509852	0.000000000000000799011189547441
cg08124634	9.08477448224366	0.000000000000000799506317223681
cg11722533	8.90292005980644	0.00000000000000080120447584115
cg25112438	-9.03502026796403	0.000000000000000802954649127781
cg17506191	9.07045867329895	0.000000000000000812008755423091
cg04424311	-9.01523577730345	0.000000000000000813780043201577
cg21613090	9.10151315586631	0.00000000000000081890861251023
cg19637374	8.97941791940949	0.000000000000000819918282905426
cg23199203	9.02412171764012	0.000000000000000820056746494783
cg05740505	9.1472871956711	0.000000000000000820159483882353
cg17443080	9.03449188955904	0.000000000000000821481480331309
cg00918914	9.01318618377478	0.000000000000000824002804384922
cg04505750	9.03503609370568	0.000000000000000824222291621586
cg03232059	9.11439837792897	0.000000000000000824367563135216
cg21913632	-9.10796853216985	0.000000000000000825427678430866
cg17747518	-9.08162677408425	0.000000000000000825798930974779
cg12590945	8.95403913444691	0.000000000000000832727720433078
cg06123891	9.02293971304779	0.000000000000000835090538363514
cg05270693	-9.05550262414589	0.000000000000000838166607463927
cg15490177	9.00579798193949	0.00000000000000084326839079644
cg13513652	8.98932254594028	0.000000000000000847850129322826
cg00182893	9.02252396600746	0.000000000000000851834372021994
cg09614721	-9.11091572659325	0.000000000000000853708678822846
cg27382712	9.06163815225534	0.000000000000000861659758984885
cg23392367	8.91185472019519	0.00000000000000086717137086153
cg08110661	-9.01661357398119	0.00000000000000086953162410145
cg17875595	9.00204933645159	0.000000000000000870102639928381
cg16681442	9.04901881439793	0.000000000000000872060553387157
cg15843573	9.13793073701621	0.000000000000000880050176881173
cg24721964	9.03274152920926	0.000000000000000886143907743651
cg27473972	8.76444361180507	0.000000000000000887685414600077
cg20287584	9.09587309034283	0.00000000000000088926663274385
cg26321437	9.06948730337468	0.000000000000000896734781244671
cg14562851	9.1199758049284	0.000000000000000898094506237063
cg19566417	9.01140763952813	0.000000000000000899238582423071
cg15102387	9.02719804594243	0.000000000000000899280857462211
cg17128539	9.02877376357307	0.000000000000000899645459527407
cg15307707	9.096730814701	0.000000000000000901077754996012
cg05408442	9.00744559531745	0.000000000000000917167762281126
cg18738966	9.03719346138376	0.000000000000000921671291106124
cg16161375	8.98272464732412	0.000000000000000922075797412259
cg25651219	-8.9958021902586	0.000000000000000923539258696093
cg25992382	-9.03591841130159	0.000000000000000925848237905985
cg16786775	-9.0012413718528	0.00000000000000092750306824378
cg05861031	-8.93951925272603	0.000000000000000928881109445093
cg22755445	9.0481379606506	0.000000000000000940404330478079
cg11345960	9.04655482813439	0.000000000000000947236096853498
cg20861822	9.01905720168196	0.000000000000000948166033055984
cg12256753	9.03904862721294	0.000000000000000951413811249548
cg22190381	-9.00082855264364	0.000000000000000952507939969163
cg23750861	9.0711736682501	0.000000000000000952547257606009
cg17176097	-9.07966427631982	0.000000000000000953147375200557
cg16646726	9.00195044330984	0.000000000000000958401550575801
cg08081323	9.06811213798593	0.000000000000000958922278572983
cg26514816	9.01113172045665	0.000000000000000967104647176518
cg12126706	9.02909844720987	0.000000000000000971969119490437
cg23649386	8.85893291882533	0.000000000000000974213126700028
cg16848409	-9.0215277354719	0.000000000000000987271821776625
cg00031162	-9.03937092516464	0.000000000000000988728402168723
cg24919468	8.98324090874328	0.000000000000000992639848606346
cg14730112	9.03718107644354	0.000000000000000995726340341748
cg01100043	9.13630983075747	0.000000000000000998406326415483
cg06807145	9.0417146550278	0.00000000000000100636232300834
cg01941618	9.06976977519792	0.00000000000000100923081848117
cg14065784	8.97785249941858	0.00000000000000101276889569173
cg25112148	9.04214290320087	0.00000000000000101974491787229
cg13344709	9.03754624327671	0.00000000000000103004848333788
cg08320652	9.0724008462306	0.0000000000000010314429337032
cg01711061	-8.95713568559466	0.00000000000000103347718358467
cg02351277	8.92800607571998	0.00000000000000103779701422517
cg16338378	9.03175675511411	0.00000000000000103798878840199
cg26681976	8.91672864696777	0.00000000000000103991394841957
cg08119452	9.02264004601735	0.00000000000000104100317597689
cg02881300	9.01927237973855	0.00000000000000104350554123221
cg04707845	-9.01814220911682	0.00000000000000104434208300001
cg02901679	9.09202296657528	0.00000000000000104678582243091
cg08130968	9.05789048494861	0.00000000000000105125974167614
cg14722588	8.92667927684199	0.00000000000000105689316237839
cg18634301	9.03774183062871	0.00000000000000105900623461873
cg24705125	-9.06006852592503	0.00000000000000105963167702413
cg15321908	9.0326215099778	0.0000000000000010597622332687
cg13869942	-8.8991559754704	0.00000000000000106126467578005
cg02550301	-8.99349706897264	0.00000000000000106418478890846
cg14154735	8.92140819411522	0.00000000000000106507791048388
cg27342759	-8.91372374617244	0.00000000000000106784775130997
cg06471713	9.05664453621103	0.00000000000000107101909688335
cg07767847	9.04911601757561	0.00000000000000107150671125359
cg23870050	8.97614620973985	0.00000000000000107425913017358
cg20359565	8.996395883468	0.00000000000000107438017705518
cg19225848	9.02539874602432	0.00000000000000107446147140322
cg03769796	9.00831929179511	0.00000000000000107587626604665
cg02640489	-8.97274568583863	0.00000000000000107695900108349
cg02712545	9.07559779571537	0.00000000000000108951179208605
cg25368948	8.93242589814058	0.00000000000000109136156104878
cg27460675	9.01371667344277	0.00000000000000109452303975484
cg13908832	8.96702973555093	0.00000000000000110083011875727
cg16621486	9.00167583659	0.0000000000000011017112442731
cg05845977	8.98003476931823	0.00000000000000110671888774828
cg18815065	9.05992026975263	0.0000000000000011082232381762
cg19405484	8.96331765936266	0.00000000000000111094262062988
cg15191052	9.08651269098322	0.00000000000000111272350220576
cg07674056	8.86346145476072	0.00000000000000111361039267822
cg20602847	9.0232743931311	0.00000000000000111499557329342
cg11685898	9.04101286243271	0.00000000000000111823217948837
cg17467487	9.0441938728188	0.00000000000000112021921174803
cg21977875	8.9880375773806	0.00000000000000112317463797917
cg14179401	8.98985230962465	0.00000000000000112864640345773
cg16915628	8.96412589380769	0.00000000000000112886100437074
cg10630360	8.93329357957394	0.00000000000000113149264851263
cg13488013	8.946756162873	0.00000000000000113458975939318
cg09591519	9.01635988773752	0.00000000000000114549711721047
cg24078930	8.9989264980491	0.00000000000000114798124528324
cg03046204	8.88867021596981	0.00000000000000114837309869165
cg05778226	8.9784493234956	0.00000000000000115101999069607
cg11102369	8.95701186907595	0.00000000000000116067579091805
cg22047377	9.03393392358701	0.0000000000000011608695674464
cg11716850	9.00300390837477	0.00000000000000116328148401916
cg23132527	8.9089462519523	0.00000000000000117008022372047
cg27009448	-8.9230833800733	0.00000000000000117304212042885
cg16470520	8.99792714646324	0.00000000000000118507715698668
cg20924966	9.0018918278379	0.00000000000000118668691732586
cg10512323	8.95433426810611	0.00000000000000118768953894223
cg06350404	-8.95901972443616	0.0000000000000011912214853405
cg02202721	8.98856302628206	0.0000000000000011917684137295
cg01659052	9.00690623878413	0.00000000000000119548776695423
cg13781414	9.04222468143163	0.00000000000000120689735075851
cg03044893	8.98605529555473	0.00000000000000120993782747146
cg17717231	-8.95120361768324	0.00000000000000121001870758404
cg03018256	9.02971865597357	0.0000000000000012126912293365
cg05314917	9.05584277669575	0.00000000000000122026040749108
cg05408092	9.01167834805431	0.00000000000000122258643138631
cg00431146	8.9207288368667	0.00000000000000122534913853739
cg04574244	8.88028421719892	0.00000000000000122545875425927
cg19102955	9.00362736877113	0.00000000000000122659808276603
cg09174555	8.94338877376819	0.0000000000000012381793520437
cg10049251	8.98377186215491	0.0000000000000012401102586591
cg06880963	9.03635670926302	0.00000000000000124359529915048
cg27095222	8.98699138816514	0.00000000000000124486834036086
cg02961101	8.96776664985135	0.00000000000000125142165522297
cg22529817	8.85113407439314	0.00000000000000125703459902536
cg04117356	9.00494771538287	0.0000000000000012578765729306
cg19194920	8.94900187833812	0.00000000000000126886065855085
cg04645070	8.95197360100233	0.00000000000000127089518038714
cg01811730	8.97935951309943	0.00000000000000127346475577247
cg13537156	8.90068140615433	0.00000000000000127468884996419
cg06198553	8.92508182176035	0.00000000000000127820274444289
cg16428517	8.8531862182822	0.00000000000000127933529204897
cg03787228	-8.91531950135553	0.00000000000000127964085698845
cg16978321	8.99663830865537	0.00000000000000128156268901719
cg21960512	8.91956665773042	0.00000000000000128347403789051
cg12688661	9.00954782375611	0.00000000000000130231318497878
cg00068038	-8.97728024727025	0.0000000000000013129483410401
cg01437816	8.96461845688325	0.00000000000000132379432342442
cg14631960	-8.99273226040236	0.0000000000000013268443340534
cg26255388	8.89662277568635	0.00000000000000132684777792097
cg08679180	8.94634433040237	0.00000000000000133091126953009
cg25028639	9.03113664448152	0.00000000000000133835928496581
cg08574327	8.94089360696866	0.00000000000000136014111732848
cg04518434	8.96790254699497	0.00000000000000136075750969671
cg06738602	-8.88812282488861	0.00000000000000136111067813168
cg14469574	8.8840055862093	0.00000000000000136193240861318
cg12042252	8.95066766425994	0.00000000000000136243933654925
cg10075638	-8.99152696308626	0.0000000000000013627264175139
cg12351042	8.93532047239295	0.00000000000000136875611532548
cg05737325	8.95470425869912	0.00000000000000136895679485164
cg05601215	9.0350493094242	0.00000000000000137114564828959
cg13045500	8.88740154692583	0.00000000000000137889566687092
cg06503916	-8.93771871437718	0.0000000000000013825921267838
cg11965327	8.86634982164813	0.00000000000000138571919964052
cg09655719	-8.94737644465711	0.00000000000000138709161222795
cg07701223	9.01759034919862	0.00000000000000138786909651826
cg03419646	8.90339395988684	0.00000000000000138910212645285
cg22222644	8.83128846519893	0.00000000000000139003880922518
cg06488473	9.00125379529194	0.00000000000000139691619660424
cg25824530	9.00341012370375	0.0000000000000013975921193615
cg18849204	8.93368704373128	0.00000000000000139969092543533
cg16015397	-8.95769734675706	0.00000000000000140169908833147
cg14236062	8.80987139405174	0.00000000000000140354363321687
cg03775256	8.98472489836424	0.00000000000000140470649857455
cg04231905	-8.91206369245521	0.00000000000000141077681376496
cg19896232	8.94304771548618	0.00000000000000141134674286209
cg26584538	8.83098710618744	0.00000000000000141489136189994
cg11883099	9.02620950473011	0.00000000000000141791723804201
cg12707909	8.9296648459257	0.00000000000000141906617126343
cg10163955	-8.92409598894492	0.00000000000000142103831866597
cg06158627	8.77994898746101	0.00000000000000142298829708557
cg02260059	8.935986171192	0.00000000000000142473246809443
cg02182272	8.79723267086634	0.00000000000000143155923082641
cg17746527	8.95153882379199	0.00000000000000144788811466251
cg02558975	8.9223897045866	0.00000000000000144835943869563
cg19571504	8.94539215882263	0.00000000000000144880954311892
cg04873208	8.98132790213213	0.00000000000000145126708284345
cg09740350	8.9806941261946	0.0000000000000014575904360557
cg14495018	8.94356330565526	0.0000000000000014601165655491
cg05878311	8.985527581683	0.00000000000000146013990125069
cg02745045	8.94136318931569	0.00000000000000146162281482554
cg23032799	8.98132711815463	0.000000000000001461890328914
cg06009422	9.03300045250199	0.00000000000000146740552393642
cg14728691	8.98230413616793	0.00000000000000147286192688661
cg10188795	8.98052592438387	0.00000000000000147533716812436
cg25586364	8.96100241866393	0.00000000000000147922694809064
cg17178291	9.01970774338541	0.00000000000000148157594209744
cg27016609	8.9651081564757	0.00000000000000148497361882771
cg05127633	8.99528917647563	0.00000000000000148922569441482
cg03079863	-8.98137424128108	0.00000000000000149709310400388
cg10647196	9.00733055749729	0.00000000000000150029927155177
cg25914478	8.99952726822874	0.00000000000000150438587443447
cg24911303	9.01786423201426	0.00000000000000150507566644928
cg17539088	8.92786136110689	0.00000000000000150773796768884
cg16622246	8.89443102977639	0.00000000000000150896114520667
cg18105732	8.91509630317289	0.00000000000000151402412134774
cg00450651	8.96165540497344	0.00000000000000151428199283731
cg16993186	-8.8442761579308	0.00000000000000151977742260383
cg03237868	8.99471214194815	0.00000000000000152042312305173
cg00114291	8.99278657255807	0.00000000000000152050722559869
cg01635742	8.91084905936168	0.00000000000000152537851240398
cg18964839	8.95560902731105	0.0000000000000015336261218453
cg01311036	8.96530312725808	0.00000000000000154389268338004
cg18181933	8.89993777356928	0.00000000000000155308826328245
cg22331294	8.93227533338782	0.00000000000000155610749515694
cg01025072	8.96168601441851	0.0000000000000015594943502776
cg23787867	9.00746185046417	0.00000000000000156048180889547
cg02276017	-8.92376712223633	0.00000000000000156727178046691
cg10034808	8.973340395244	0.00000000000000157069634857564
cg01924952	-9.0166874990516	0.00000000000000157374870629602
cg13552607	-8.94031408711279	0.00000000000000157515368272185
cg04896851	8.97955160269266	0.00000000000000157699718728151
cg24349421	8.7686198863003	0.00000000000000157991078589751
cg07566304	-8.89865109149109	0.00000000000000158112386897175
cg22442732	8.87680634302145	0.00000000000000158539259452072
cg07669496	9.02780194498069	0.0000000000000015874287153731
cg17048073	-8.95103420043259	0.00000000000000159521754209245
cg06962748	8.90668165933045	0.00000000000000159812574624005
cg16001150	8.92917444416322	0.00000000000000163075857276923
cg08773212	8.89661920425675	0.00000000000000163268125832437
cg20474611	8.94313497994764	0.00000000000000163746877703165
cg07313956	8.84013118058365	0.00000000000000164320718471298
cg01596674	8.97577834155465	0.00000000000000164326431661062
cg26032413	-8.93362677110362	0.00000000000000164713862872817
cg20745693	8.89151032116561	0.0000000000000016602396205881
cg19789878	8.95950518885066	0.00000000000000166143896261857
cg02068981	8.97850552559254	0.00000000000000166904555192098
cg07115975	-8.93857659237958	0.00000000000000167290507304028
cg20897479	8.93156012780329	0.00000000000000167319072743217
cg23220372	-9.01500725755996	0.00000000000000168739838874473
cg12474638	8.89402154796443	0.00000000000000168864223824795
cg14617355	8.98498866913763	0.00000000000000168988281068243
cg02094354	8.9904821942488	0.00000000000000169255709452182
cg07819065	8.9236235991956	0.00000000000000169795679338929
cg05811904	-8.94571169216411	0.00000000000000169883242802048
cg15375526	8.93319668723136	0.00000000000000171495701131464
cg25358294	9.00588933279875	0.00000000000000172264821520595
cg11253804	8.93745162713812	0.00000000000000173331595916598
cg07794938	8.87552480721626	0.00000000000000174156491604805
cg12912786	8.9503830668612	0.00000000000000174825327862137
cg01154540	8.9706825615749	0.00000000000000174961579570664
cg00841849	8.85522191969509	0.00000000000000175247844354082
cg00045025	8.96767654482232	0.00000000000000177183554561359
cg19570913	8.86755636207319	0.00000000000000177381514582321
cg05420685	8.86537882533927	0.00000000000000177513679673447
cg23131454	-8.86632811183092	0.00000000000000178560774988338
cg05268743	8.94845111085895	0.00000000000000178640383993353
cg17654094	8.93178709688617	0.00000000000000178909829085828
cg01606878	8.96758100081674	0.00000000000000179107275866121
cg21991457	9.01316516368939	0.00000000000000179251203599384
cg23945243	-8.97572857380151	0.00000000000000179774533765974
cg18145594	8.95257635914301	0.00000000000000179795824498626
cg02566627	-8.93883552313972	0.00000000000000180023975966958
cg21079604	8.91817133153521	0.00000000000000180561255838349
cg00486158	8.91992621516084	0.00000000000000180645932613601
cg05969983	8.94165294902836	0.00000000000000180976654445105
cg10858990	8.92190688536932	0.00000000000000181291523103368
cg25961136	8.92720829741691	0.00000000000000182545487940231
cg00432578	8.99476054794825	0.00000000000000182735765437213
cg13248574	-8.92836474951899	0.00000000000000182913254217753
cg25557612	-8.92659288065457	0.00000000000000183424856579164
cg14280680	8.82895626678687	0.00000000000000183738455053599
cg25616514	8.90909475196143	0.00000000000000184399474684834
cg06727065	8.91181699443777	0.00000000000000184791894035669
cg05227268	8.79463639540688	0.00000000000000185177255575105
cg13869274	8.89425788698284	0.00000000000000185265193045891
cg00718401	9.00346240652099	0.00000000000000185799288996155
cg23691781	8.70643060085458	0.0000000000000018686963815392
cg15852168	8.90626554798804	0.00000000000000187154834814439
cg26846424	-8.9182657636741	0.00000000000000187427519824726
cg26500093	-8.87839135383628	0.00000000000000187653628115144
cg13782214	8.79897775310461	0.00000000000000187995595426285
cg05734722	-8.77651440582237	0.00000000000000189429259674245
cg09682727	8.90091543173833	0.00000000000000189782531529368
cg26379768	8.84442800050117	0.00000000000000190185145622361
cg08946781	-8.88620500782858	0.00000000000000190926837655634
cg09044868	8.90079326963281	0.00000000000000191697704564458
cg03835463	8.92514827210714	0.00000000000000191897716946484
cg11936593	8.88108768446362	0.00000000000000193350510308592
cg21887164	8.96426552561891	0.00000000000000193415892223785
cg01555151	8.94700861720532	0.00000000000000194466982894838
cg13312109	8.94232799126529	0.00000000000000195393779748333
cg26085232	8.93913793798333	0.00000000000000195496955663034
cg05485039	-8.88828771405426	0.0000000000000019567674349071
cg08723913	8.99078171938939	0.00000000000000196088364781477
cg22274117	8.8542189627833	0.00000000000000196096240844233
cg20331980	-8.96029696073843	0.00000000000000196650897447399
cg03080569	8.89329837649908	0.00000000000000197091630539234
cg00771469	8.90656215774396	0.000000000000001972949126663
cg07653477	8.88388333344559	0.00000000000000197619136791611
cg24959762	-8.91481607604135	0.00000000000000198444308786726
cg27067618	8.87854493019856	0.00000000000000199000714690117
cg08432406	8.869355542634	0.0000000000000019970934141163
cg01093786	-8.97942232468168	0.0000000000000020059679514469
cg06795427	8.88767148867683	0.00000000000000201323733034619
cg22945457	8.96396892198362	0.00000000000000202377885894817
cg23092820	8.85759899749556	0.00000000000000202566825529896
cg03086781	8.5933899312151	0.0000000000000020261301074469
cg01037318	8.84095520715155	0.00000000000000203204185429698
cg03946955	-8.90732914830096	0.00000000000000203411026562445
cg27527698	8.84972319395797	0.00000000000000203461404223012
cg14427233	-8.82166818026466	0.00000000000000204353580304034
cg00992796	8.89751800348968	0.00000000000000205147148611179
cg14490763	8.96438673256447	0.00000000000000205638735708328
cg03275201	8.92698272204014	0.00000000000000206205793265471
cg05902191	8.90940554559251	0.0000000000000020800197373357
cg17582306	8.9819057217	0.00000000000000209501543407725
cg12699156	-8.86883922032251	0.0000000000000020994057365336
cg12922781	-8.81615430447888	0.0000000000000021011869788606
cg12081643	8.84671726307142	0.0000000000000021046991336971
cg09755142	8.93708381280648	0.00000000000000210878470004689
cg00040393	8.99293933453135	0.00000000000000212469107325407
cg05591126	8.92593264260215	0.00000000000000212985226176008
cg21021065	8.8285884997717	0.00000000000000213203097020049
cg27483432	8.89956466389249	0.00000000000000213811604478135
cg24423435	8.9193250745305	0.00000000000000214139530229933
cg15666892	8.94040052404251	0.00000000000000214357038740838
cg06187522	8.86186242410986	0.00000000000000214442809534998
cg18353747	-8.86112425632174	0.00000000000000215305837913649
cg15414626	-8.69528264518137	0.00000000000000215986009060237
cg04177904	8.82372840708643	0.00000000000000216270817637728
cg15639776	8.86913561708195	0.00000000000000217094278728066
cg24672611	-8.97691109467181	0.00000000000000217309309319408
cg08704448	8.93311133782652	0.0000000000000021754723909932
cg18233242	8.87399982671803	0.00000000000000217746769445233
cg18701126	8.82113187458554	0.00000000000000217801319148798
cg00413721	8.90334075306208	0.00000000000000218495447709
cg01347131	8.87803056150095	0.00000000000000218601124936416
cg09880921	8.86109869192184	0.0000000000000021873400841137
cg12210272	8.87034024136289	0.00000000000000219064366690637
cg25820799	8.87717072211267	0.00000000000000219502856164525
cg01398709	8.64772917572349	0.0000000000000021982715863524
cg00440256	8.96605084292018	0.00000000000000219989402101313
cg00372150	8.98589384768515	0.00000000000000220131778511936
cg12588528	8.86272040424742	0.00000000000000220173520146595
cg16199176	-8.85770131809996	0.00000000000000220547763314918
cg10418242	8.85328521296637	0.00000000000000221087397853107
cg11714430	8.92298576637976	0.00000000000000221115090043587
cg24334468	8.86954835331589	0.00000000000000221300424043385
cg03370704	8.86894794200763	0.00000000000000221305466690742
cg07136652	8.87106318571032	0.00000000000000221482396015844
cg26612821	-8.85894593150272	0.00000000000000224364956877447
cg13469268	8.86693349732528	0.00000000000000224391944968601
cg25455865	8.90093833550857	0.0000000000000022485484606796
cg02468886	8.84509662891301	0.00000000000000225819592041135
cg10421498	8.89757958488253	0.00000000000000226036868224564
cg16343357	8.8629504335838	0.00000000000000227497694667508
cg13891009	8.76682816163442	0.00000000000000228090200017342
cg04381957	8.83185347371892	0.0000000000000022809107985279
cg14524754	8.82388027060292	0.0000000000000022863413206899
cg20239584	-8.88964839900126	0.0000000000000022903459944664
cg17581174	8.8044685090933	0.00000000000000229552875902441
cg26630980	8.89600261811405	0.00000000000000229828726879445
cg25563406	8.95292734803884	0.00000000000000230873908744465
cg11752894	8.92721379898814	0.00000000000000230932835671151
cg15148973	8.84251006775676	0.00000000000000232568405377468
cg12158278	8.88736536900535	0.00000000000000233457688381784
cg13287553	-8.84011240907875	0.00000000000000233711457758664
cg09093656	-8.49637703155149	0.00000000000000233999012750151
cg00757207	-8.89998957510634	0.00000000000000234663178669627
cg15787438	-8.85493983395057	0.00000000000000235226172481505
cg07946277	-8.77849528056067	0.00000000000000235802664905789
cg12765151	8.87627376594673	0.00000000000000235917729804717
cg13234893	8.86942133404823	0.00000000000000236344598836603
cg16176095	8.73906083381525	0.00000000000000238907813477255
cg12375309	8.87267987147789	0.00000000000000239175860280853
cg07600998	8.85950010368243	0.00000000000000239833310082867
cg17104615	8.77628217414769	0.00000000000000240131639174379
cg10857774	8.82695486305894	0.00000000000000240723943211652
cg12235847	8.86998880071285	0.0000000000000024134649977372
cg12816702	8.84166725730261	0.00000000000000241537090041953
cg02130601	8.83344390979361	0.00000000000000242773976482696
cg04988978	8.86999908897633	0.00000000000000243436014427446
cg08497299	-8.88383908231776	0.00000000000000244015166613159
cg01615522	8.54809265006591	0.00000000000000245290524526331
cg08650639	8.89114344151963	0.0000000000000024541127479328
cg16913600	8.95797813915556	0.00000000000000246092893685738
cg15074889	8.84382064328078	0.00000000000000246462887635754
cg12722652	8.78204512400346	0.00000000000000247615664265756
cg01623992	-8.83061960442173	0.00000000000000247985742602771
cg19485227	8.83484505728608	0.00000000000000248087319553207
cg17095294	-8.9964983702492	0.00000000000000248384778154298
cg14863387	8.87515218177318	0.00000000000000248407867633923
cg15095537	8.90340212759929	0.00000000000000248690845702544
cg13008629	-8.95841867196668	0.00000000000000249176988738398
cg08612913	8.86144550567542	0.00000000000000249328812615735
cg16117037	-8.88348242969444	0.00000000000000249881446380561
cg23114828	8.89276134544446	0.0000000000000025015999067639
cg25342751	8.83002647572617	0.00000000000000251591477622103
cg06233471	8.89193879934014	0.0000000000000025281835238685
cg25469474	8.82708386999969	0.00000000000000252877616080556
cg08179881	8.90406374493951	0.00000000000000252932723644141
cg09828520	8.873880070558	0.0000000000000025344470382888
cg07587138	8.86634907124391	0.00000000000000255663585355171
cg15124636	-8.84498733072357	0.00000000000000256023611323417
cg07754492	-8.77307613730808	0.00000000000000256646457160065
cg01535205	8.70192662997942	0.00000000000000257170194107856
cg22002967	8.90759807730292	0.00000000000000257881026244302
cg03165378	8.87854739199043	0.00000000000000258173461522169
cg03863821	8.92331775643827	0.00000000000000258278827350369
cg24836946	8.8350759489892	0.00000000000000258558525272977
cg12567754	8.86420237287153	0.00000000000000258728266516493
cg10596768	8.85765800577132	0.00000000000000258759954425026
cg03248158	-8.76644762213069	0.00000000000000259965573016205
cg27229484	8.91135491207238	0.00000000000000261723449109938
cg18193148	8.82552596755931	0.00000000000000262443803272284
cg16833615	8.87908644298959	0.00000000000000263637099282416
cg14946988	-8.82809013676968	0.00000000000000263796623331724
cg00835203	8.76553565344746	0.00000000000000264498504136462
cg24214305	8.80347951355471	0.00000000000000264513386966707
cg24426255	8.83133395256656	0.00000000000000266098253792751
cg15907872	8.87428226944123	0.00000000000000266822920357766
cg10586087	8.90125490944227	0.00000000000000266964741211201
cg09089341	8.91324726698024	0.00000000000000267163032840799
cg13043815	8.90441692022332	0.00000000000000268308852286356
cg21335378	8.86884530005862	0.00000000000000268544654698975
cg14059881	8.79917847317117	0.00000000000000269049762527378
cg14021899	8.82946572148548	0.00000000000000269620677908171
cg11363234	8.74648203612723	0.00000000000000271078917941398
cg10186733	-8.86582423544704	0.00000000000000271291664516521
cg02247863	8.91543192375108	0.00000000000000273855821413706
cg08919846	8.90647757612578	0.00000000000000274381233176816
cg01503989	8.94055997308685	0.00000000000000274839701863996
cg23985422	8.83341306370033	0.00000000000000275204911430848
cg23379073	8.9085301590824	0.00000000000000277385654453279
cg16369653	8.84058554343091	0.00000000000000277834038108801
cg15574906	8.78616298820107	0.00000000000000281552013271973
cg02381468	8.82148566657166	0.00000000000000282358672437108
cg04219083	8.88980474689043	0.00000000000000282498443328216
cg06329036	8.78595150875841	0.00000000000000282684359647539
cg05948872	8.78764396696414	0.00000000000000282906950745479
cg19161192	-8.8598672072644	0.00000000000000283435349745467
cg25735517	8.87550189572129	0.00000000000000283738228385511
cg17625601	8.7277040740516	0.00000000000000284195037618919
cg00153306	8.86273780874533	0.00000000000000284683714298084
cg22481643	8.89005716267682	0.00000000000000286099766363837
cg02012622	8.81898646611121	0.00000000000000287831919808715
cg23403122	-8.92386734938443	0.00000000000000289244009324094
cg08652232	8.85081762601881	0.00000000000000289426288197695
cg00178042	8.85126721148565	0.00000000000000291999498176917
cg21885638	8.81368902056014	0.00000000000000294031398206904
cg16355800	8.87660864991782	0.00000000000000294394918095455
cg15058557	8.87191126997313	0.00000000000000294403185789398
cg14523936	8.96233719047691	0.00000000000000294987125015202
cg12939025	-8.90749865470637	0.00000000000000296510270706089
cg19965031	8.83934131098695	0.00000000000000297271160314329
cg20952652	8.83417200695061	0.00000000000000298555045125269
cg13092901	8.70319606430661	0.00000000000000298903164565644
cg12954867	8.77127066405747	0.00000000000000298951219723229
cg07468830	8.86601870428439	0.00000000000000301350436847561
cg00232445	8.83029188357377	0.00000000000000301622419432145
cg09794680	8.82796006904474	0.00000000000000303274852713393
cg08519016	8.75403357527007	0.00000000000000304085564518655
cg06359086	-8.77529247025337	0.0000000000000030597624721866
cg23198235	8.81455330884235	0.00000000000000306222287900952
cg10382675	8.77197276259732	0.00000000000000307201187749976
cg00139477	8.79473023120934	0.00000000000000307274852885892
cg12145775	8.82929276343571	0.00000000000000308452284722942
cg00777315	8.74864482374484	0.00000000000000309272525767467
cg09891302	8.85024717961348	0.00000000000000311294764471057
cg24402880	-8.87892696312624	0.00000000000000311861298786007
cg12762328	8.86732750468832	0.00000000000000311995573515798
cg05647805	8.86179576058985	0.00000000000000312775052716612
cg11126866	8.84925394170748	0.00000000000000314387721148142
cg14225168	8.74373920536895	0.00000000000000314506415720719
cg12167852	-8.83265959936808	0.00000000000000314680937117488
cg13201297	8.81465035028695	0.00000000000000315459545066629
cg22538355	8.89605584324119	0.00000000000000316093365826216
cg24448870	8.89603995125815	0.00000000000000316235685446799
[truncated: 60,671 more rows]
