# Supplementary material for: Effects of highly active antiretroviral therapy initiation on epigenomic DNA methylation in persons living with HIV
Source: Front Bioinform. 2024 May 24;4:1357889. doi: 10.3389/fbinf.2024.1357889 (PMC11157437; doi:10.3389/fbinf.2024.1357889)
Supplement: Supplementary file 5 [file Table5.CSV]

CGid	t-value	p-value
cg23237634	-6.74809350071816	0.0000000000718859856719068
cg24440088	-6.71007825676604	0.0000000000953669461609635
cg14925271	-6.58317905487745	0.000000000205074221008965
cg18777699	6.61045453335928	0.000000000227972128140836
cg19565241	6.4427438749995	0.000000000596002282419785
cg04365443	-6.3389199985867	0.00000000083090124239892
cg00658626	-6.32000788837723	0.000000000864912996574527
cg21351483	6.28540551666891	0.00000000102751578728223
cg18525126	6.2869202526215	0.00000000150264437059132
cg19179603	-6.16985905138307	0.00000000195458305318697
cg04179668	-6.16330226106434	0.00000000216500689092344
cg25278669	-6.15069494509072	0.00000000242487176930726
cg26103201	-6.14786820938792	0.00000000246206463639116
cg10828676	-6.1365420243061	0.00000000248832214003344
cg22791904	6.17679384243518	0.00000000248982609456301
cg21381136	6.17724658932473	0.00000000271563212582944
cg17187167	6.10838858574525	0.00000000293782913868167
cg22280238	6.11087465147627	0.0000000029534616302181
cg10503854	-6.08848098905137	0.00000000309744916766237
cg06277076	6.13192247285842	0.00000000321278692661048
cg17777694	6.14174622698868	0.00000000322122226934027
cg19158176	-6.06954421594732	0.00000000386082925451901
cg01491656	-6.05019333649582	0.00000000447737374746226
cg03056863	-6.03076544311423	0.00000000476827686920335
cg14859044	-6.00214451770301	0.00000000514638807009421
cg22987467	6.04121632349178	0.00000000521620139392648
cg02082304	-6.00848785593958	0.00000000541492176042772
cg11818790	-5.98554719993093	0.00000000572670915764846
cg24116459	-5.99048697041269	0.00000000572851208483921
cg25208969	-6.0033324909467	0.00000000591910460313512
cg27294950	-5.96515011339331	0.00000000663972358085969
cg14040358	-5.97003318105828	0.00000000671781717688268
cg26856604	5.99935932419763	0.00000000706472996493719
cg06071631	-5.94905374195881	0.00000000716787607295479
cg14883070	5.97748623227382	0.0000000073170686432438
cg24497320	5.97020639547672	0.00000000791742127325426
cg27245056	5.96235996453834	0.00000000815894056951602
cg14092337	-5.93367945572222	0.0000000082176604544138
cg02019955	5.94829924221297	0.00000000826190068603723
cg03002086	5.9501174409793	0.00000000830151827848308
cg10903726	5.91540088085833	0.00000000845439505425171
cg01009486	5.9518248485425	0.00000000881597290784314
cg06169595	-5.92081136669842	0.00000000922122104804602
cg02432274	5.92662298298629	0.00000000927514045574577
cg04330389	5.901181878112	0.00000000993881047252249
cg24779145	-5.87984876892573	0.0000000106397425767561
cg13226637	5.90313151597424	0.0000000109798250082628
cg14819618	5.88943791794019	0.0000000110383399776804
cg25019564	-5.86864841180627	0.0000000114888266948974
cg24679317	5.84946370271999	0.0000000121320688969124
cg15391869	5.88074868937437	0.0000000122617605689184
cg10226628	-5.84177140639355	0.0000000127905830752014
cg16711165	5.85746411597312	0.0000000138055528826808
cg26456937	-5.8374948580035	0.0000000138699774462573
cg14421668	5.81734161156187	0.0000000145800281575426
cg03400317	-5.83275682819941	0.0000000152615494761902
cg03671189	-5.81904543883983	0.0000000152986140683366
cg04090307	5.84850468249981	0.0000000156932917059492
cg09414262	5.81687084325091	0.0000000162322108760689
cg06285766	-5.79886927440131	0.000000016858747739528
cg07857225	5.78406369510432	0.0000000168857435197091
cg20811730	5.82531625001365	0.0000000170542886092842
cg21054187	5.82269264743888	0.0000000172891029371389
cg25507299	-5.79006176176567	0.0000000173067016670833
cg01182973	-5.81011590393128	0.0000000175296466370408
cg00998813	-5.78246194349384	0.0000000185845093264632
cg17617418	-5.75805479649917	0.0000000203773188380202
cg25026157	5.76946505416847	0.0000000205519576721274
cg19925427	-5.75403080103553	0.0000000205608813797361
cg02002164	5.7832394791513	0.0000000210062644590909
cg17597787	-5.76326123500116	0.0000000215040764746673
cg26619931	-5.72108686481077	0.0000000238333912198369
cg05934127	5.72583222363377	0.0000000238645699588959
cg20404547	5.7594134976147	0.0000000242774711905384
cg25271375	-5.71515333681463	0.0000000253256988502047
cg02988814	-5.72692735695995	0.000000025333712438679
cg08336138	5.71175270233914	0.0000000257609653090423
cg18065818	-5.7491844495269	0.0000000258107112441705
cg24050519	5.70821404344143	0.0000000261014849289995
cg21399124	5.74444687880861	0.00000002644292872468
cg08830300	5.70573483890512	0.0000000268661481902872
cg19199142	-5.70616094842956	0.000000027142239993487
cg20894884	5.69665384762651	0.0000000281332493795246
cg05228810	5.73791161247291	0.0000000285600438521647
cg11331215	5.727807159983	0.0000000289294316959968
cg06655030	5.67093765708783	0.0000000308449949773995
cg12072524	5.71817289351033	0.0000000309205222884445
cg25628257	-5.67894158060935	0.0000000311308399896028
cg00358927	-5.67621756955722	0.0000000312659752319692
cg22083643	-5.67977926766065	0.0000000316160025063729
cg25974167	5.70043863393236	0.0000000318829142710864
cg23345500	-5.65744301417824	0.0000000330385885293535
cg00390596	-5.65634211693089	0.000000033858027154044
cg16991298	5.68939375331547	0.000000034054028292923
cg12477268	-5.65185136786196	0.0000000346487813916883
cg06266461	-5.64821604359882	0.0000000358347640516701
cg19607983	-5.67154639035986	0.0000000363355404970067
cg20969896	-5.6426562558878	0.0000000371552240325741
cg23366762	-5.63559296494152	0.0000000375642766049556
cg26135555	5.6652367089783	0.0000000378831641121798
cg01446895	5.6390088682271	0.0000000380853761760479
cg23864313	5.67843185747125	0.0000000383977561885257
cg20487890	5.64727991496587	0.0000000388032211146395
cg19889152	-5.62921414740165	0.0000000405917501277144
cg25852545	-5.6286775370344	0.0000000415857778096781
cg23051411	5.6593825392574	0.0000000415959719175534
cg06768288	5.62584672911774	0.0000000417997240384792
cg20735914	5.62197806203925	0.0000000429778202254468
cg08668662	-5.61100998487278	0.0000000433808750973754
cg17283268	-5.61229162409968	0.0000000440664698547439
cg11721769	-5.62423612411311	0.0000000451271693954861
cg18957484	-5.60537021039393	0.0000000454628315974311
cg16024834	-5.61425919531859	0.0000000456246787711001
cg15803261	5.63868549128504	0.000000045982397575638
cg23656673	-5.61764133859927	0.0000000461460297276691
cg20506037	5.62926581105485	0.0000000467275600837181
cg24449148	-5.60087374124132	0.0000000485277973360094
cg12888113	5.58892824364831	0.0000000491659972342687
cg21701354	-5.58871251471037	0.0000000497061672433082
cg02602752	5.61422194897048	0.0000000497985606962107
cg15507271	-5.61326638018379	0.0000000501762723304626
cg10215104	-5.6006395056297	0.0000000502266046759719
cg14684441	-5.58856951181733	0.0000000506781631388263
cg24912902	5.60317810429993	0.0000000511359327066181
cg27237087	-5.57900821628271	0.0000000527693665924105
cg24059976	-5.57877260120216	0.00000005300970604507
cg01995078	-5.57918097525273	0.000000053611144500865
cg14527942	5.5892406150104	0.0000000542184810673104
cg17875635	5.5996990814085	0.0000000542660016218596
cg09179008	-5.56273787897058	0.0000000546129103814859
cg08886046	5.60996113597888	0.0000000546185598537179
cg26260369	-5.58722274304102	0.0000000547888493047274
cg08632659	-5.56763022321729	0.0000000556152557129427
cg27586682	-5.58154783676247	0.0000000560915210509853
cg14204478	-5.56255033527106	0.000000056971021014822
cg03017269	-5.56854869726685	0.0000000578594935341079
cg13549321	5.56048674789944	0.0000000588515059912644
cg02144266	5.55475802460611	0.0000000597237899213114
cg07922204	-5.56999095280932	0.000000059919315764342
cg09256136	-5.55290212410141	0.0000000617109647743341
cg13593809	-5.56256541494361	0.0000000620818085257121
cg26825875	-5.54026077485984	0.0000000622704114926725
cg03195230	-5.55577732095102	0.0000000636089186466908
cg25573237	-5.53394815409122	0.0000000657532433931691
cg16628135	5.53328575226152	0.0000000662843304543014
cg17143240	-5.53371096256972	0.0000000672599591778531
cg04118005	-5.53431433817815	0.0000000685924775055948
cg24853190	5.54300209151387	0.0000000696053262565028
cg16602799	-5.52265421949331	0.0000000700995363471462
cg13818127	5.51612040875392	0.0000000713984247889783
cg24517611	5.55120222798054	0.0000000719709243132321
cg16596935	-5.50800210311898	0.0000000723620876062086
cg23185401	-5.52042248713687	0.000000073210878373518
cg17479060	5.51694997193845	0.0000000733553954694056
cg17152658	-5.51456377051753	0.0000000734851039934405
cg16582344	-5.51260270984377	0.000000077858176471151
cg14801669	5.51013101125489	0.00000007801670921351
cg11707035	5.49831554794666	0.0000000781336524324463
cg27385053	-5.50457394903798	0.0000000783670940702774
cg22397910	-5.5060414325551	0.0000000790712866289216
cg00710617	-5.49513477327682	0.0000000808147283630161
cg27594157	5.49135009690748	0.0000000834159296761631
cg01794184	-5.50281050060305	0.0000000836623678110225
cg14895567	5.51806095671511	0.0000000843484569218176
cg18486825	5.5227816891032	0.0000000843820006926086
cg11747209	-5.48551638597583	0.0000000856676783842982
cg05804856	5.4960606459672	0.0000000858139472757819
cg24547092	-5.47892480821437	0.0000000858626937739538
cg10998119	-5.49233085414302	0.0000000861814061419539
cg07222124	5.47607207430717	0.0000000896673262726496
cg15878471	-5.47145648785648	0.0000000899051134438089
cg26973266	-5.47391823177529	0.0000000902280681489955
cg21112148	-5.48173156863309	0.0000000926905908759056
cg19808285	-5.46292890393139	0.0000000952206586367065
cg06659855	5.49074621603332	0.0000000955066723470608
cg19637372	-5.46966802140817	0.0000000956992246218935
cg25401140	-5.47655994962118	0.0000000957925705601014
cg15216960	5.46798047485021	0.0000000977142833887605
cg06233471	5.48850770778343	0.0000000981598192972774
cg08039702	-5.45309757714484	0.0000000992494484245314
