# Supplementary material for: Effects of highly active antiretroviral therapy initiation on epigenomic DNA methylation in persons living with HIV
Source: Front Bioinform. 2024 May 24;4:1357889. doi: 10.3389/fbinf.2024.1357889 (PMC11157437; doi:10.3389/fbinf.2024.1357889)
Supplement: Supplementary file 6 [file Table6.CSV]

group	extend	Ontology	ID	Desc	Rank	HyperP	HyperBonfP	HyperFdrQ	RegionFoldEnrich	ExpFgRegions	FgRegionsHit	BgRegionsHit	FgSetTermCov	TermCov	NumFgGenesHit	NumBgGenesHit	TotalGenes	FgGeneNames
VL-controlled: Decreased with HAART	50kb	Disease Ontology	DOID:2985	chronic rejection of renal transplant	5	0.0000000006338336	0.000001416618	0.0000000170776973920904	1.350066	282.9491	382	122497	0.191	0.003118444	342	2792	2803	AATF,ACAP3,ACTB,ACTG1,ADORA2A,ADRBK1,AGL,AGRN,AIP,AKAP13,AP4M1,APAF1,APC,APEX1,APOBEC3G,ARF1,ARFGEF1,ARG2,ASL,ATP6V1H,ATP7B,ATXN3,AURKA,AURKB,B2M,BBC3,BCL2L11,BEST4,BHLHE40,BIRC2,BIRC5,BMPR2,BNIP3,C12orf5,C21orf2,CACNA1C,CACNA1G,CACNB1,CADM1,CASC5,CASP2,CASP7,CASP9,CBX1,CCND2,CD46,CD47,CD81,CDC20,CDC6,CDK4,CDK6,CDKN1A,CELF1,CHAF1B,CHEK2,CHKA,CLASP1,CLOCK,CLPP,CLTC,COL9A2,COL9A3,CREB1,CREBBP,CSNK2…
VL-controlled: Decreased with HAART	50kb	Disease Ontology	DOID:2108	transplant-related disease	6	0.0000000006581329	0.000001470927	0.0000000176327853938202	1.349637	283.0392	382	122536	0.191	0.003117451	342	2793	2804	AATF,ACAP3,ACTB,ACTG1,ADORA2A,ADRBK1,AGL,AGRN,AIP,AKAP13,AP4M1,APAF1,APC,APEX1,APOBEC3G,ARF1,ARFGEF1,ARG2,ASL,ATP6V1H,ATP7B,ATXN3,AURKA,AURKB,B2M,BBC3,BCL2L11,BEST4,BHLHE40,BIRC2,BIRC5,BMPR2,BNIP3,C12orf5,C21orf2,CACNA1C,CACNA1G,CACNB1,CADM1,CASC5,CASP2,CASP7,CASP9,CBX1,CCND2,CD46,CD47,CD81,CDC20,CDC6,CDK4,CDK6,CDKN1A,CELF1,CHAF1B,CHEK2,CHKA,CLASP1,CLOCK,CLPP,CLTC,COL9A2,COL9A3,CREB1,CREBBP,CSNK2…
VL-controlled: Decreased with HAART	50kb	Disease Ontology	DOID:193	reproductive system cancer	11	0.000001687676	0.003771956	0.0000147139430420475	1.325553	201.4254	267	87203	0.1335	0.003061821	242	1933	1938	AATF,ABI1,ACTB,ADORA2A,AGPAT2,AKAP13,APC,APEX1,ARF1,ASAH1,ASF1B,ATP6V0C,ATP7B,AURKA,AURKB,B2M,BACH2,BAG3,BAP1,BCAR3,BCL2L11,BIRC2,BIRC5,BIRC6,BMPR2,BNIP3,C1QBP,CACNA1G,CACYBP,CADM1,CAPG,CASP2,CASP9,CBFB,CCND2,CCNE2,CCNG2,CD46,CD47,CDK4,CDK6,CDKN1A,CDKN1C,CES2,CHEK2,CHKA,CHPT1,CITED2,CLDN10,CLOCK,CREB1,CRHR2,CRK,CRY2,CTCF,CTGF,DDX5,DHFR,DIABLO,DICER1,DUSP1,E2F1,E2F5,EBAG9,ECM1,EIF4G1,ERP29,ESRRA,F…
VL-controlled: Decreased with HAART	50kb	Disease Ontology	DOID:1612	mammary cancer	12	0.00002271342	0.05076449	0.000128341587654028	1.317133	167.0295	220	72312	0.11	0.003042372	197	1580	1583	AATF,ABI1,ACTB,ADORA2A,AKAP13,APC,APEX1,ARF1,ASAH1,ASF1B,ATP6V0C,AURKA,AURKB,BAP1,BCAR3,BCL2L11,BIRC5,BIRC6,BMPR2,BNIP3,C1QBP,CACYBP,CADM1,CAPG,CASP2,CASP9,CCND2,CCNE2,CD46,CD47,CDK4,CDK6,CDKN1A,CDKN1C,CHEK2,CHKA,CHPT1,CITED2,CLOCK,CREB1,CRHR2,CRY2,CTCF,CTGF,DDX5,DHFR,DIABLO,DICER1,DUSP1,E2F1,EBAG9,ECM1,EIF4G1,ERP29,ESRRA,FAM89B,FANCA,FANCD2,FANCM,FLT1,FOXO3,FSCN1,FTH1,FURIN,GPX4,GSK3B,GSPT1,GSTP…
VL-controlled: Decreased with HAART	50kb	Disease Ontology	DOID:686	liver and intrahepatic biliary tract carcinoma	13	0.00003037209	0.06788162	0.000161799569632107	1.435078	92.67791	133	40123	0.0665	0.003314807	120	862	863	ABCC5,ABI1,ACO1,AGRN,APC,APEX1,ASH2L,ATP7B,AURKA,AURKB,B2M,B4GALT1,BBC3,BIRC5,BNIP3,CADM1,CASP9,CD47,CD81,CDC6,CDK4,CDK6,CDKN1A,CLDN10,CLOCK,CRHR2,CSTB,DNMT3A,DUSP1,DUT,E2F1,E2F5,EBAG9,EGFL7,FLT1,FSCN1,GADD45G,GLUL,GPAA1,GSK3B,GSTP1,HDAC3,HDAC7,HDGF,HLA-A,HSPA1A,HSPA4,HTATIP2,ID1,ID2,ID3,IL1RAP,ING2,IRF1,KDM1A,LAMTOR5,LLGL1,LMNB1,LTB,MAD2L1,MAD2L1BP,MAPK14,MAPK9,MCL1,MCM7,MFN2,MLH1,MSH2,MTF1,MTRR…
VL-controlled: Decreased with HAART	50kb	Disease Ontology	DOID:684	hepatocellular carcinoma	14	0.00003410853	0.07623256	0.00017738667346783	1.435755	91.24118	131	39501	0.0655	0.003316372	118	850	851	ABCC5,ABI1,ACO1,AGRN,APC,APEX1,ASH2L,ATP7B,AURKA,AURKB,B2M,B4GALT1,BBC3,BIRC5,BNIP3,CADM1,CASP9,CD47,CD81,CDC6,CDK4,CDK6,CDKN1A,CLDN10,CLOCK,CRHR2,CSTB,DNMT3A,DUSP1,DUT,E2F1,E2F5,EBAG9,EGFL7,FLT1,FSCN1,GADD45G,GLUL,GPAA1,GSK3B,GSTP1,HDAC3,HDAC7,HDGF,HLA-A,HSPA1A,HSPA4,HTATIP2,ID1,ID2,ID3,IL1RAP,ING2,IRF1,KDM1A,LAMTOR5,LLGL1,LMNB1,LTB,MAD2L1,MAD2L1BP,MAPK14,MAPK9,MCL1,MCM7,MFN2,MLH1,MSH2,MTRR,MUTY…
VL-controlled: Decreased with HAART	50kb	Disease Ontology	DOID:934	viral infectious disease	15	0.00003468835	0.07752846	0.000179423797342733	1.422266	96.32515	137	41702	0.0685	0.003285214	128	925	925	ABCE1,ACSL3,ACTB,APOBEC3G,ARF1,B2M,BACH1,BACH2,BAG3,BCL2L11,BIRC5,C1QBP,CASP9,CD46,CD81,CDKN1A,CHEK2,CLOCK,CPSF4,CREB1,CREBBP,CRK,CSNK2B,CTCF,CYBA,DAG1,DDX5,DERL2,DGAT1,DIABLO,DICER1,DNMT3A,E2F1,EIF3A,EIF4A1,EIF4G1,EIF4H,EP400,ERN1,FEN1,FLT1,FURIN,G3BP1,GLB1,GOLGA1,GSK3B,GSTP1,HDAC3,HDAC7,HEXA,HLA-A,HLA-DMB,HLA-E,HSPA8,HTRA2,ILF3,INSM1,IPO5,IRF1,IRF7,ITCH,ITGA4,ITGB5,JAM3,KLRB1,KPNB1,LAMTOR5,LDHA…
VL-controlled: Decreased with HAART	50kb	Disease Ontology	DOID:5093	thoracic cancer	16	0.00005788812	0.1293799	0.000270920946300294	1.302954	163.4747	213	70773	0.1065	0.003009622	191	1542	1545	AATF,ABI1,ACTB,ADORA2A,AKAP13,APC,APEX1,ARF1,ASAH1,ASF1B,AURKA,AURKB,BAP1,BCAR3,BCL2L11,BIRC5,BIRC6,BMPR2,BNIP3,C1QBP,CACYBP,CADM1,CAPG,CASP2,CASP9,CCND2,CCNE2,CD46,CD47,CDK4,CDK6,CDKN1A,CDKN1C,CHEK2,CHKA,CHPT1,CLOCK,CREB1,CRHR2,CRY2,CTCF,CTGF,DAP3,DDX5,DHFR,DIABLO,DICER1,DUSP1,E2F1,EBAG9,EIF4G1,ERP29,ESRRA,FANCA,FANCD2,FANCM,FLT1,FOXO3,FSCN1,FTH1,FURIN,GPX4,GSK3B,GSPT1,GSTP1,H2AFX,HDAC2,HDAC3,HI…
VL-controlled: Decreased with HAART	50kb	Disease Ontology	DOID:4241	malignant neoplasm of breast	17	0.00006508101	0.1454561	0.000299586232326255	1.302146	162.0402	211	70152	0.1055	0.003007755	189	1527	1530	AATF,ABI1,ACTB,ADORA2A,AKAP13,APC,APEX1,ARF1,ASAH1,ASF1B,AURKA,AURKB,BAP1,BCAR3,BCL2L11,BIRC5,BIRC6,BMPR2,BNIP3,C1QBP,CACYBP,CADM1,CAPG,CASP2,CASP9,CCND2,CCNE2,CD46,CD47,CDK4,CDK6,CDKN1A,CDKN1C,CHEK2,CHKA,CHPT1,CLOCK,CREB1,CRHR2,CRY2,CTCF,CTGF,DDX5,DHFR,DIABLO,DICER1,DUSP1,E2F1,EBAG9,EIF4G1,ERP29,ESRRA,FANCA,FANCD2,FANCM,FLT1,FOXO3,FSCN1,FTH1,FURIN,GPX4,GSK3B,GSPT1,GSTP1,H2AFX,HDAC2,HDAC3,HIF1AN,…
VL-controlled: Decreased with HAART	50kb	Disease Ontology	DOID:3937	malignant neoplasm of thorax	18	0.00006938529	0.1550761	0.00031484152998097	1.300662	162.225	211	70232	0.1055	0.003004329	189	1529	1532	AATF,ABI1,ACTB,ADORA2A,AKAP13,APC,APEX1,ARF1,ASAH1,ASF1B,AURKA,AURKB,BAP1,BCAR3,BCL2L11,BIRC5,BIRC6,BMPR2,BNIP3,C1QBP,CACYBP,CADM1,CAPG,CASP2,CASP9,CCND2,CCNE2,CD46,CD47,CDK4,CDK6,CDKN1A,CDKN1C,CHEK2,CHKA,CHPT1,CLOCK,CREB1,CRHR2,CRY2,CTCF,CTGF,DDX5,DHFR,DIABLO,DICER1,DUSP1,E2F1,EBAG9,EIF4G1,ERP29,ESRRA,FANCA,FANCD2,FANCM,FLT1,FOXO3,FSCN1,FTH1,FURIN,GPX4,GSK3B,GSPT1,GSTP1,H2AFX,HDAC2,HDAC3,HIF1AN,…
VL-controlled: Decreased with HAART	50kb	Disease Ontology	DOID:299	adenocarcinoma	19	0.0001741859	0.3893055	0.00066829650611424	1.27641	167.6578	214	72584	0.107	0.002948308	195	1601	1604	AATF,ABCC5,ABI1,ACO1,ACTB,AGRN,AP1M2,APAF1,APC,APEX1,ASH2L,ATP12A,ATP7B,AURKA,AURKB,B2M,B4GALT1,BBC3,BCL2L11,BHLHE40,BIRC5,BMPR2,BNIP3,CACYBP,CADM1,CASP9,CCND2,CD47,CD81,CDC6,CDK4,CDK6,CDKN1A,CDKN2C,CDR2,CES2,CHEK2,CLDN10,CLOCK,CRHR2,CSTB,CTGF,DAD1,DAG1,DHRS3,DIABLO,DICER1,DNMT3A,DUSP1,DUSP4,DUT,DYRK2,E2F1,E2F5,EBAG9,EGFL7,ESRRA,FLT1,FOXO3,FSCN1,GADD45G,GLUL,GPAA1,GPX4,GSK3B,GSTP1,H2AFX,HDAC2,HDA…
VL-controlled: Decreased with HAART	50kb	Disease Ontology	DOID:157	epithelial carcinoma	20	0.0003777152	0.8441935	0.00124143610530669	1.2254	214.6239	263	92917	0.1315	0.002830483	245	2072	2076	AATF,ABCC5,ABI1,ACO1,ACTB,ACTR1A,AGRN,AIP,AKAP13,AP1M2,APAF1,APC,APEX1,ASH2L,ATP12A,ATP2A2,ATP7B,AURKA,AURKB,B2M,B4GALT1,BBC3,BCL2L11,BHLHE40,BIRC2,BIRC5,BMPR2,BNIP3,CACNA1C,CACYBP,CADM1,CASP9,CCND2,CCNL1,CCT6A,CD47,CD81,CDC6,CDK4,CDK6,CDKN1A,CDKN2C,CDR2,CES2,CHEK2,CLDN10,CLOCK,CREB1,CREBBP,CRHR2,CRK,CSNK2B,CSTB,CTCF,CTGF,DAD1,DAG1,DAP3,DEFB1,DHRS3,DIABLO,DICER1,DNMT3A,DUSP1,DUSP4,DUT,DYRK2,E2F1,…
VL-controlled: Decreased with HAART	50kb	Disease Ontology	DOID:11870	Pick's disease	21	0.0004180308	0.9342988	0.00135342083177189	6.382253	0.9401069	6	407	0.003	0.01474201	4	11	11	PIN1,PRDX1,PRDX2,PSEN1
VL-controlled: Decreased with HAART	50kb	Disease Ontology	DOID:197	glandular cell epithelial neoplasm	22	0.0004687874	1	0.0014984229963807	1.242297	183.531	228	79456	0.114	0.002869513	210	1752	1755	AATF,ABCC5,ABI1,ACO1,ACTB,ACTR1A,AGRN,AIP,AKAP13,AP1M2,APAF1,APC,APEX1,ASH2L,ATP12A,ATP7B,AURKA,AURKB,B2M,B4GALT1,BBC3,BCL2L11,BHLHE40,BIRC5,BMPR2,BNIP3,CACNA1C,CACYBP,CADM1,CASP9,CCND2,CD47,CD81,CDC6,CDK4,CDK6,CDKN1A,CDKN2C,CDR2,CES2,CHEK2,CLDN10,CLOCK,CREB1,CRHR2,CSTB,CTGF,DAD1,DAG1,DHRS3,DIABLO,DICER1,DNMT3A,DUSP1,DUSP4,DUT,DYRK2,E2F1,E2F5,EBAG9,EGFL7,ESRRA,FLCN,FLT1,FOXO3,FSCN1,GADD45G,GLUL,G…
VL-controlled: Decreased with HAART	50kb	Disease Ontology	DOID:8510	encephalopathy	23	0.0005921548	1	0.00182782280983819	2.17505	10.57447	23	4578	0.0115	0.005024028	19	109	115	AP4E1,AP4M1,ATP6V0C,BRD2,EIF2B1,ETHE1,FAH,GPX4,KCTD7,MFN2,MTRR,PCNA,PRKCD,PROC,RANBP2,SLC25A13,TAP1,TMEM70,VEGFA
VL-controlled: Decreased with HAART	50kb	Disease Ontology	DOID:5683	hereditary breast ovarian cancer	24	0.0006237489	1	0.00191075544238921	1.742599	23.52808	41	10186	0.0205	0.004025133	37	216	216	AURKA,BAP1,CDKN1A,CHEK2,CREBBP,CSTF1,DAZAP1,E2F4,EP400,FANCD2,FANCG,GSTP1,H2AFX,IRF7,KL,MDC1,MLH1,MYC,NCL,NELFB,NOLC1,PARP1,PTEN,PTGER2,RASSF1,ROCK2,SKP2,STAT1,SUMO1,TGFB1,UBE2I,UBE2L6,UBE2N,UBXN1,UIMC1,VEGFA,XRCC1
VL-controlled: Decreased with HAART	50kb	Disease Ontology	DOID:0050498	dsDNA virus infectious disease	25	0.000684352	1	0.00206170226658244	1.49422	48.18567	72	20861	0.036	0.003451417	66	434	434	ABCE1,ACTB,APOBEC3G,B2M,BACH2,BAG3,BCL2L11,BIRC5,C1QBP,CASP9,CD46,CDKN1A,CHEK2,CLOCK,CREB1,CREBBP,CSNK2B,CTCF,DIABLO,EIF4G1,EIF4H,EP400,FEN1,G3BP1,GOLGA1,HDAC7,HLA-A,HLA-E,HSPA8,HTRA2,INSM1,IRF7,ITCH,ITGB5,JAM3,LIG1,LMNB1,MAP2K2,MAVS,MCL1,MFN2,MYC,NCL,PARP1,PCNA,PIN1,PRKRA,PTGER2,RAET1G,RBPJ,RCOR1,RHOA,RYBP,SMAD7,SOCS1,SUMO1,TAP1,TBP,TIMP1,TNFRSF8,TYMS,UFD1L,UNC93B1,USP7,VEGFA,WWP1
VL-controlled: Decreased with HAART	50kb	Disease Ontology	DOID:74	hematopoietic system disease	26	0.0009532816	1	0.00271577057968937	1.239628	166.9856	207	72293	0.1035	0.002863348	182	1622	1631	ABCB8,ABI1,ACO1,APAF1,APEX1,ATP2A2,AURKA,AURKB,B2M,BACH2,BAG3,BBC3,BCL2L11,BIRC2,BIRC5,BLOC1S3,BNIP3,BRD2,C12orf5,C19orf40,C1QBP,CADM1,CASP9,CBFB,CCND2,CD46,CD47,CD81,CDC20,CDK4,CDK6,CDKN1A,CDKN1C,CDKN2C,CES2,CHEK2,CMIP,CREB1,CREBBP,CREM,CSNK2B,CYBA,DAP3,DDX5,DHFR,DIABLO,DLX3,DNMT3A,DPP8,DPP9,DUSP1,DUSP12,DYRK3,E2F1,EBAG9,EFNA4,EIF4G2,EWSR1,FANCA,FANCD2,FANCG,FANCM,FBXO5,FLT1,FOXO3,FZD4,GANC,GFI1…
VL-controlled: Decreased with HAART	50kb	Disease Ontology	DOID:0050117	disease by infectious agent	27	0.0009573576	1	0.00272575426531343	1.260987	143.5384	181	62142	0.0905	0.002912684	169	1415	1416	ABCE1,ACO1,ACSL3,ACTB,ADORA2A,ADRBK1,APEX1,APOBEC3G,ARF1,B2M,BACH1,BACH2,BAG3,BBC3,BCL2L11,BIRC5,C1QBP,CACNA1C,CASP7,CASP9,CD46,CD81,CDKN1A,CHEK2,CLOCK,CPSF4,CREB1,CREBBP,CRHR2,CRK,CSNK2B,CTCF,CYBA,DAG1,DDX5,DEFB1,DERL2,DGAT1,DHCR24,DIABLO,DICER1,DNMT3A,DUSP1,E2F1,EIF3A,EIF4A1,EIF4G1,EIF4H,EP400,ERAP1,ERCC6,ERN1,FEN1,FLT1,FOXO3,FTH1,FURIN,G3BP1,GLB1,GOLGA1,GSK3B,GSTP1,HDAC2,HDAC3,HDAC7,HEXA,HLA-A…
VL-controlled: Increased with HAART	50kb	Disease Ontology	DOID:700	mitochondrial disease	2	0.0006824182	1	0.0491341104	2.681231	5.594444	15	2422	0.0075	0.006193229	9	56	63	CHRNA4,EFHC1,NDUFAF1,NOTCH3,POLRMT,PUS1,SARS2,TBC1D24,TNNT2
VL-controlled: Increased with HAART	50kb	GO Biological Process	GO:0006486	protein glycosylation	3	0.00005877793	0.6136416	0.017492311968	1.877865	24.49591	46	10605	0.023	0.004337577	32	253	253	B3GALT6,B3GAT1,B4GALNT1,B4GALNT2,DDOST,DPAGT1,EXT1,EXT2,FUT7,FUT8,GAL3ST1,GALNT11,GALNT15,GALNT3,GFPT2,GNPNAT1,LMF1,MAN2A2,MCFD2,MGAT1,MGAT4B,MUC1,MUC21,MUC5B,MUC6,POFUT2,PRKCSH,SEC13,SEC24A,ST3GAL4,ST3GAL6,ST8SIA2
VL-controlled: Increased with HAART	50kb	GO Biological Process	GO:0015012	heparan sulfate proteoglycan biosynthetic process	4	0.0001010836	1	0.02256185952	5.027568	1.79013	9	775	0.0045	0.0116129	5	18	18	B3GALT6,EXT1,EXT2,HS6ST1,XYLT2
VL-controlled: Increased with HAART	50kb	GO Biological Process	GO:0009101	glycoprotein biosynthetic process	5	0.0001180111	1	0.0232321504695652	1.748802	29.73463	52	12873	0.026	0.004039462	38	302	302	B3GALT6,B3GAT1,B4GALNT1,B4GALNT2,CANT1,CSPG4,CSPG5,DDOST,DPAGT1,EXT1,EXT2,FOXL1,FUT7,FUT8,GAL3ST1,GALNT11,GALNT15,GALNT3,GFPT2,GNPNAT1,HS6ST1,LMF1,MAN2A2,MCFD2,MGAT1,MGAT4B,MUC1,MUC21,MUC5B,MUC6,POFUT2,PRKCSH,SEC13,SEC24A,ST3GAL4,ST3GAL6,ST8SIA2,XYLT2
VL-controlled: Increased with HAART	50kb	GO Biological Process	GO:0070085	glycosylation	6	0.0001196997	1	0.0232321504695652	1.819364	25.28356	46	10946	0.023	0.004202448	32	260	260	B3GALT6,B3GAT1,B4GALNT1,B4GALNT2,DDOST,DPAGT1,EXT1,EXT2,FUT7,FUT8,GAL3ST1,GALNT11,GALNT15,GALNT3,GFPT2,GNPNAT1,LMF1,MAN2A2,MCFD2,MGAT1,MGAT4B,MUC1,MUC21,MUC5B,MUC6,POFUT2,PRKCSH,SEC13,SEC24A,ST3GAL4,ST3GAL6,ST8SIA2
VL-controlled: Increased with HAART	50kb	GO Biological Process	GO:0019228	regulation of action potential in neuron	7	0.0001288127	1	0.0239591622	2.244019	12.03198	27	5209	0.0135	0.005183337	21	97	97	AKT1,AKT2,ARHGEF10,ASPA,CLDN11,DAG1,ERCC2,FA2H,FGFR3,GAL3ST1,GNPAT,GPER,MPDZ,MYRF,NF1,NKX6-2,P2RX2,P2RX4,PMP22,SH3TC2,SKI
VL-controlled: Increased with HAART	50kb	GO Biological Process	GO:0001508	regulation of action potential	8	0.0002386011	1	0.0331574421818182	1.960261	17.34463	34	7509	0.017	0.0045279	26	153	153	AKT1,AKT2,ARHGEF10,ASPA,CHRNA4,CLDN11,CNR1,DAG1,ERCC2,FA2H,FGFR3,GAL3ST1,GNA11,GNPAT,GPER,JUP,MPDZ,MYRF,NF1,NKX6-2,P2RX2,P2RX4,PMP22,SH3TC2,SKI,SMAD7
VL-controlled: Increased with HAART	50kb	GO Biological Process	GO:0007271	synaptic transmission, cholinergic	11	0.0004030587	1	0.0409443873702128	4.655156	1.718525	8	744	0.004	0.01075269	5	16	16	APOE,CHRNA4,CHRNB3,COLQ,SLC5A7
VL-controlled: Increased with HAART	50kb	GO Biological Process	GO:0051918	negative regulation of fibrinolysis	12	0.0004073603	1	0.0409443873702128	6.41377	0.9354872	6	405	0.003	0.01481481	5	10	10	CPB2,PLG,SERPINE1,SERPINF2,THBD
VL-controlled: Increased with HAART	50kb	GO Biological Process	GO:0009100	glycoprotein metabolic process	13	0.000421544	1	0.0409443873702128	1.621242	34.54142	56	14954	0.028	0.003744817	41	349	349	AGRN,B3GALT6,B3GAT1,B4GALNT1,B4GALNT2,CANT1,CSPG4,CSPG5,DDOST,DPAGT1,EXT1,EXT2,FOXL1,FUT7,FUT8,GAL3ST1,GALNT11,GALNT15,GALNT3,GFPT2,GNPNAT1,HS6ST1,IDUA,LMF1,MAN2A2,MCFD2,MGAT1,MGAT4B,MUC1,MUC21,MUC5B,MUC6,POFUT2,PRKCSH,SEC13,SEC24A,SGSH,ST3GAL4,ST3GAL6,ST8SIA2,XYLT2
VL-controlled: Increased with HAART	50kb	GO Biological Process	GO:0008366	axon ensheathment	14	0.0004284501	1	0.0409443873702128	2.275854	9.666701	22	4185	0.011	0.00525687	18	80	80	AKT1,AKT2,ARHGEF10,ASPA,CLDN11,DAG1,ERCC2,FA2H,FGFR3,GAL3ST1,GNPAT,MPDZ,MYRF,NF1,NKX6-2,PMP22,SH3TC2,SKI
VL-controlled: Increased with HAART	50kb	GO Biological Process	GO:0042552	myelination	16	0.0006291842	1	0.047604716420339	2.258202	9.299436	21	4026	0.0105	0.005216095	17	76	76	AKT1,AKT2,ARHGEF10,ASPA,DAG1,ERCC2,FA2H,FGFR3,GAL3ST1,GNPAT,MPDZ,MYRF,NF1,NKX6-2,PMP22,SH3TC2,SKI
VL-controlled: Decreased with HAART	50kb	Human Phenotype	HP:0012443	Abnormality of the brain	1	0.0000000000910484	0.0000005595835	0.000000003392264215625	1.713928	92.18591	158	39910	0.079	0.003958908	136	909	910	ABHD5,ACTB,ACTG1,ADAT3,ADCK3,ADK,AFG3L2,ALDH5A1,ANO10,AP4E1,AP4M1,AP4S1,ARL13B,ASL,ATPAF2,ATXN3,B4GALNT1,B4GALT1,BBS4,C5orf42,CASC5,CDC6,CDKN1C,CHMP1A,CLPP,COG8,COQ2,COX14,COX15,CREBBP,CSTB,CTC1,CTDP1,CTNS,CYP2U1,DHCR24,DHFR,DPAGT1,DYNC1H1,EARS2,ECM1,EIF2B1,EIF4G1,EOGT,ERCC6,ETFDH,ETHE1,EXOSC3,FAM111A,FANCA,FANCD2,FANCG,FANCM,FKRP,GAD1,GALC,GLB1,GLUL,GMPPB,GNPAT,INSR,JAM3,KCTD7,KDM6A,KLLN,KMT2D,L…
VL-controlled: Decreased with HAART	50kb	Human Phenotype	HP:0011442	Abnormality of central motor function	2	0.0000000001354494	0.000000832472	0.00000000468085643913043	1.767878	79.75663	141	34529	0.0705	0.004083524	122	809	809	ABHD5,ADCK3,AFG3L2,ALDH5A1,ALG11,ANO10,AP4E1,AP4M1,AP4S1,ARL13B,ASAH1,ASL,ATP7B,ATPAF2,ATXN3,B4GALNT1,BBS4,C5orf42,CDK4,CHMP1A,CLPP,COQ2,COX14,COX15,CREBBP,CSTB,CTC1,CTDP1,CTNS,CYP2U1,CYP4V2,DHCR24,DHFR,DYNC1H1,EARS2,EIF2B1,EIF4G1,EOGT,ERCC6,ETHE1,EXOSC3,FAH,FANCA,FANCD2,FANCG,FANCM,FKRP,GAD1,GALC,GLB1,GLUL,GMPPB,HEXA,HTRA2,JAM3,KCTD7,KDM6A,KLHL7,LDHA,LIAS,LMNB1,MAN2B1,MED17,MFN2,MFSD8,MLH1,MPLKI…
VL-controlled: Decreased with HAART	50kb	Human Phenotype	HP:0011446	Abnormality of higher mental function	3	0.0000000001569591	0.0000009646706	0.00000000534669962785714	1.544413	143.744	222	62231	0.111	0.003567354	196	1415	1415	ABCD3,ABHD5,ACTB,ACTG1,ADAMTSL4,ADAT3,ADK,AFG3L2,AGL,AGPAT2,AIP,ALDH5A1,ALDOA,ALG11,ANO10,AP4E1,AP4M1,AP4S1,ARL13B,ASAH1,ASL,ATP2A2,ATP7B,ATPAF2,ATXN3,B4GALNT1,B4GALT1,BBS4,C5orf42,CASC5,CDC6,CDKN1C,CHMP1A,CHST6,CLPP,COG8,COQ2,COX14,COX15,CREBBP,CSTB,CTC1,CTDP1,CTNS,CTSA,CYP2U1,CYP4F22,CYP4V2,DAG1,DHCR24,DHFR,DPAGT1,DYNC1H1,EARS2,ECM1,EIF2B1,EOGT,ERCC6,ETFDH,ETHE1,EXOSC3,FAM111A,FANCA,FANCD2,FANC…
VL-controlled: Decreased with HAART	50kb	Human Phenotype	HP:0002011	Abnormality of the central nervous system	4	0.0000000002726121	0.000001675474	0.00000000839220929032258	1.479062	174.4349	258	75518	0.129	0.003416404	230	1719	1726	ABCD3,ABHD5,ACTB,ACTG1,ADAMTSL4,ADAT3,ADCK3,ADK,AFG3L2,AGL,AGPAT2,AGRN,AIP,ALDH5A1,ALDOA,ALG11,ANO10,AP4E1,AP4M1,AP4S1,APC,ARL13B,ASAH1,ASL,ATP2A2,ATP7B,ATPAF2,ATXN3,B4GALNT1,B4GALT1,BAP1,BBS4,C5orf42,CASC5,CDC6,CDK4,CDKN1C,CHEK2,CHMP1A,CHST6,CLPP,COCH,COG8,COQ2,COX14,COX15,CREBBP,CSTB,CTC1,CTDP1,CTNS,CTSA,CUL7,CYBA,CYP2U1,CYP4F22,CYP4V2,DAG1,DHCR24,DHFR,DICER1,DPAGT1,DYNC1H1,EARS2,ECM1,EIF2B1,EI…
VL-controlled: Decreased with HAART	50kb	Human Phenotype	HP:0001250	Seizures	5	0.0000000002865016	0.000001760839	0.00000000870271420636943	1.768386	76.90629	136	33295	0.068	0.004084697	115	757	757	ABCD3,ACTB,ACTG1,ADCK3,ADK,AFG3L2,ALDH5A1,ALG11,AP4E1,ARL13B,ASAH1,ASL,ATP2A2,C5orf42,CLPP,COG8,COQ2,COX14,COX15,CREBBP,CSTB,CTC1,CTSA,DHCR24,DHFR,DPAGT1,DYNC1H1,EARS2,ECM1,EIF2B1,EOGT,ERCC6,ETHE1,EXOSC3,FAM111A,FBP1,FKRP,FTSJ1,GAA,GAD1,GALC,GLB1,GLUL,GMPPB,HEXA,IDH2,INSR,IVD,JAK2,JAM3,KCTD7,KDM6A,KLLN,KMT2D,LIAS,MAN1B1,MED17,MFSD8,MLH1,MPC1,MPLKIP,MSH2,MTRR,NAGS,NDE1,NDUFA11,NDUFAF3,NDUFB9,NDUFS…
VL-controlled: Decreased with HAART	50kb	Human Phenotype	HP:0100543	Cognitive impairment	6	0.0000000002973209	0.000001827334	0.00000000897419855759494	1.577373	126.1591	199	54618	0.0995	0.003643487	174	1241	1241	ABCD3,ABHD5,ACTB,ACTG1,ADAMTSL4,ADAT3,ADK,AGL,AGPAT2,ALDH5A1,ALDOA,ALG11,ANO10,AP4E1,AP4M1,AP4S1,ARL13B,ASAH1,ASL,ATP2A2,ATP7B,ATPAF2,ATXN3,B4GALNT1,B4GALT1,BBS4,C5orf42,CASC5,CDC6,CDKN1C,CHMP1A,CLPP,COG8,COQ2,COX14,COX15,CREBBP,CSTB,CTC1,CTDP1,CTNS,CTSA,CYP2U1,CYP4F22,CYP4V2,DAG1,DHCR24,DHFR,DPAGT1,DYNC1H1,EARS2,EIF2B1,EOGT,ERCC6,ETHE1,EXOSC3,FAM111A,FANCA,FANCD2,FANCG,FANCM,FKRP,FTSJ1,GAA,GAD1,…
VL-controlled: Decreased with HAART	50kb	Human Phenotype	HP:0000707	Abnormality of the nervous system	7	0.000000000342365	0.000002104175	0.000000010141234068323	1.463766	182.4061	267	78969	0.1335	0.003381074	238	1800	1807	ABCD3,ABHD5,ACTB,ACTG1,ADAMTSL4,ADAT3,ADCK3,ADK,AFG3L2,AGL,AGPAT2,AGRN,AIP,ALDH5A1,ALDOA,ALG11,ANO10,AP4E1,AP4M1,AP4S1,APC,ARL13B,ASAH1,ASL,ATP2A2,ATP7B,ATPAF2,ATXN3,B4GALNT1,B4GALT1,BAG3,BAP1,BBS4,C5orf42,CASC5,CDC6,CDK4,CDKN1C,CHEK2,CHMP1A,CHST6,CLPP,COCH,COG8,COL9A2,COL9A3,COQ2,COX14,COX15,CREBBP,CSTB,CTC1,CTDP1,CTNS,CTSA,CUL7,CYBA,CYP2U1,CYP4F22,CYP4V2,DAG1,DHCR24,DHFR,DIAPH3,DICER1,DNAJB2,DP…
VL-controlled: Decreased with HAART	50kb	Human Phenotype	HP:0002060	Abnormality of the cerebrum	8	0.0000000003788041	0.00000232813	0.0000000110829248644172	1.778055	74.23842	132	32140	0.066	0.004107032	114	724	725	ACTB,ACTG1,ADAT3,ADK,AP4E1,AP4M1,AP4S1,ARL13B,ASL,ATPAF2,B4GALNT1,C5orf42,CASC5,CDC6,CHMP1A,CLPP,COX15,CREBBP,CTC1,CTDP1,CTNS,CYP2U1,DHCR24,DHFR,DPAGT1,DYNC1H1,EARS2,ECM1,EIF2B1,EIF4G1,EOGT,ERCC6,ETFDH,ETHE1,EXOSC3,FAM111A,FANCA,FANCD2,FANCG,FANCM,FKRP,GAD1,GALC,GLB1,GLUL,GMPPB,GNPAT,INSR,JAM3,KCTD7,KDM6A,KMT2D,LFNG,LIAS,LMNB1,MAP2K2,MED17,MFSD8,MGME1,MLH1,MPC1,MPLKIP,MSH2,MTRR,NDE1,NDUFA11,NDUFA…
VL-controlled: Decreased with HAART	50kb	Human Phenotype	HP:0100547	Abnormality of the forebrain	9	0.0000000004951768	0.000003043357	0.0000000139148395194118	1.770289	74.5641	132	32281	0.066	0.004089093	114	728	729	ACTB,ACTG1,ADAT3,ADK,AP4E1,AP4M1,AP4S1,ARL13B,ASL,ATPAF2,B4GALNT1,C5orf42,CASC5,CDC6,CHMP1A,CLPP,COX15,CREBBP,CTC1,CTDP1,CTNS,CYP2U1,DHCR24,DHFR,DPAGT1,DYNC1H1,EARS2,ECM1,EIF2B1,EIF4G1,EOGT,ERCC6,ETFDH,ETHE1,EXOSC3,FAM111A,FANCA,FANCD2,FANCG,FANCM,FKRP,GAD1,GALC,GLB1,GLUL,GMPPB,GNPAT,INSR,JAM3,KCTD7,KDM6A,KMT2D,LFNG,LIAS,LMNB1,MAP2K2,MED17,MFSD8,MGME1,MLH1,MPC1,MPLKIP,MSH2,MTRR,NDE1,NDUFA11,NDUFA…
VL-controlled: Decreased with HAART	50kb	Human Phenotype	HP:0007319	Morphological abnormality of the central nervous system	10	0.000000005547855	0.00003409712	0.000000119718192285068	1.528227	126.9445	194	54958	0.097	0.003529968	168	1233	1234	ABHD5,ACTB,ACTG1,ADAT3,ADCK3,ADK,AFG3L2,AGPAT2,AGRN,ALDH5A1,ALG11,ANO10,AP4E1,AP4M1,AP4S1,APC,ARL13B,ASAH1,ASL,ATPAF2,ATXN3,B4GALNT1,B4GALT1,BBS4,C5orf42,CASC5,CDC6,CDKN1C,CHEK2,CHMP1A,CLPP,COG8,COQ2,COX14,COX15,CREBBP,CSTB,CTC1,CTDP1,CTNS,CUL7,CYP2U1,CYP4V2,DHCR24,DHFR,DPAGT1,DYNC1H1,EARS2,ECM1,EIF2B1,EIF4G1,EOGT,ERCC6,ETFDH,ETHE1,EXOSC3,FAM111A,FANCA,FANCD2,FANCG,FANCM,FKRP,GAA,GAD1,GALC,GCLC,G…
VL-controlled: Decreased with HAART	50kb	Human Phenotype	HP:0001392	Abnormality of the liver	11	0.0000000408997	0.0002513696	0.000000704154040794224	1.787931	55.93058	100	24214	0.05	0.004129842	93	564	564	ABCD3,ABHD5,ADK,AGL,AGPAT2,ALDOA,APC,ASAH1,ASL,ATP7B,ATPAF2,BBS4,CD81,CDKN1C,CIRH1A,COG8,COQ2,COX14,COX15,CTC1,CTNS,CTSA,CYBA,CYC1,DHFR,DPAGT1,DPM3,EARS2,EOGT,ERCC6,ETFDH,EWSR1,FAH,FAM111A,FANCA,FANCD2,FANCG,FANCM,FBP1,GAA,GLB1,HADHA,HADHB,HEXA,HK1,IFT122,INSR,ITCH,JAK2,JAM3,LPIN2,MAN2B1,MLH1,MPC1,MPI,MSH2,NDUFA11,NDUFAF3,NDUFB9,NDUFS7,NDUFV1,NGLY1,NHLRC1,NOTCH2,NPHP1,NPHP4,PCCA,PCK2,PEPD,PEX1,PE…
VL-controlled: Decreased with HAART	50kb	Human Phenotype	HP:0000478	Abnormality of the eye	12	0.00000006004085	0.0003690111	0.000000980598676883562	1.459857	140.4247	205	60794	0.1025	0.003372043	182	1380	1392	ABCD3,ABHD5,ACTB,ACTG1,ADAMTSL4,ADAT3,ADK,AFG3L2,AGL,AGRN,AIP,ALDH5A1,ALDOA,ALG11,ANO10,AP4E1,AP4M1,APC,ARL13B,ASAH1,ATP7B,ATXN3,B4GALNT1,BANF1,BAP1,BBS4,BLOC1S3,C5orf42,CDK4,CDKN1C,CHEK2,CHMP1A,CHST6,CLPP,COG8,COL9A2,COQ2,COX14,COX15,CREBBP,CRYBA4,CTC1,CTDP1,CTNS,CTSA,CYBA,CYP4V2,DHCR24,DPAGT1,EARS2,ECM1,EIF2B1,EOGT,ERCC6,ETFDH,ETHE1,EXOSC3,FAM111A,FANCA,FANCD2,FANCG,FANCM,FKRP,FLCN,FZD4,GALC,GL…
VL-controlled: Decreased with HAART	50kb	Human Phenotype	HP:0000240	Abnormality of skull size	13	0.00000009118094	0.0005603981	0.00000136742736748428	1.740573	59.17592	103	25619	0.0515	0.004020454	93	578	578	ACTB,ACTG1,ADAT3,ADK,AP4E1,AP4M1,AP4S1,ATPAF2,B4GALT1,BBS4,CASC5,CDC6,CDKN1C,CHMP1A,CLPP,COX15,CREBBP,DHCR24,DHFR,DPAGT1,DYNC1H1,EIF2B1,ERCC6,ETFDH,EXOSC3,FAM111A,FANCA,FANCD2,FANCG,FANCM,FKRP,GAD1,GMPPB,GNPAT,HEXA,INSR,ITCH,JAM3,KCTD7,KDM6A,KIF22,KLLN,KMT2D,LFNG,LIAS,MAN2B1,MAP2K2,MED17,MGME1,MPC1,MPLKIP,NDE1,NDUFA11,NDUFAF3,NDUFB9,NDUFV1,NFIX,NOTCH2,PEX1,PEX6,PIGT,POR,PQBP1,PSAT1,PSMC3IP,PTEN,Q…
VL-controlled: Decreased with HAART	50kb	Human Phenotype	HP:0002012	Abnormality of the abdominal organs	14	0.00000009211687	0.0005661503	0.00000137713276811912	1.542168	102.4532	158	44355	0.079	0.003562169	143	983	983	AAGAB,ABCD3,ABHD5,ACTB,ADK,AFG3L2,AGL,AGPAT2,AIP,ALDOA,APC,ARL13B,ASAH1,ASL,ATP7B,ATPAF2,ATXN3,BBS4,C5orf42,CD81,CDC6,CDK4,CDKN1C,CHEK2,CHMP1A,CIRH1A,COG8,COQ2,COX14,COX15,CREBBP,CTC1,CTGF,CTNS,CTSA,CYBA,CYC1,DHCR24,DHFR,DPAGT1,DPM3,EARS2,EOGT,ERCC6,ETFDH,EWSR1,FAH,FAM111A,FANCA,FANCD2,FANCG,FANCM,FBP1,FLCN,GAA,GLB1,HADHA,HADHB,HEXA,HK1,HPSE2,IFT122,INSR,IRF1,ITCH,JAK2,JAM3,KLLN,KMT2D,LMNB1,LPIN2…
VL-controlled: Decreased with HAART	50kb	Human Phenotype	HP:0001263	Global developmental delay	15	0.00000009659858	0.0005936949	0.00000143513591283489	1.7279	60.7674	105	26308	0.0525	0.003991181	91	586	586	ACTB,ADK,ALDH5A1,ALG11,AP4E1,AP4S1,ARL13B,ASAH1,ASL,ATPAF2,B4GALT1,BBS4,C5orf42,CDC6,CDKN1C,CHMP1A,COQ2,COX14,COX15,CTDP1,CYP2U1,DAG1,DHCR24,DHFR,DPAGT1,DYNC1H1,EARS2,ETHE1,EXOSC3,FAM111A,FKRP,FTSJ1,GAD1,GATM,GLUL,GMPPB,HADHA,HADHB,IDH2,INSR,ITCH,IVD,JAM3,KDM6A,KMT2D,LEPRE1,LIAS,MAN1B1,MAN2B1,MED17,MFSD8,MPC1,MTRR,NDE1,NDUFA11,NDUFAF3,NDUFB9,NDUFS7,NDUFV1,NFIX,NGLY1,NPHP1,PCCA,PDP1,PEPD,PEX1,PEX6…
VL-controlled: Decreased with HAART	50kb	Human Phenotype	HP:0000004	Onset and clinical course	16	0.00000009740401	0.000598645	0.00000144260783754658	1.56932	93.67114	147	40553	0.0735	0.003624886	126	908	915	AAGAB,ABCD3,ACTG1,ADAT3,ADCK3,ADK,AFG3L2,AGRN,ALDH5A1,ALG11,AP4E1,AP4M1,AP4S1,APC,ASAH1,ASL,ATPAF2,ATXN3,B4GALNT1,BAG3,BMPR2,CACNA1C,CBFB,CHMP1A,CHST6,COCH,COQ2,COX15,CREBBP,CRELD1,CTC1,CTDP1,CTNS,CYBA,CYP2U1,DHCR24,DHFR,DIABLO,DIAPH1,DNAJB2,DPAGT1,DYNC1H1,EARS2,EIF2B1,EIF4G1,EOGT,ERCC6,ETFDH,EXOSC3,FKRP,FLCN,FZD4,GAD1,GATM,GLB1,GLUL,GMPPB,GMPS,HADHA,HEXA,HK1,INF2,ISCU,JAK2,JAM3,KCTD7,KL,LDHA,LMN…
VL-controlled: Decreased with HAART	50kb	Human Phenotype	HP:0002977	Aplasia/Hypoplasia involving the central nervous system	17	0.0000001118638	0.0006875149	0.00000159395354686567	1.684319	67.08945	113	29045	0.0565	0.003890515	98	657	657	ACTB,ACTG1,ADAT3,ADK,AP4E1,AP4M1,AP4S1,ARL13B,ATPAF2,B4GALNT1,C5orf42,CASC5,CDC6,CHMP1A,CLPP,COX15,CREBBP,CTDP1,CTNS,CYP2U1,DHCR24,DHFR,DPAGT1,DYNC1H1,EARS2,EIF2B1,ERCC6,EXOSC3,FANCA,FANCD2,FANCG,FANCM,FKRP,GAD1,GALC,GLB1,GLUL,GMPPB,GNPAT,INSR,JAM3,KCTD7,KDM6A,KLLN,KMT2D,LFNG,LIAS,LMNB1,MAP2K2,MED17,MFSD8,MGME1,MLH1,MPC1,MPLKIP,MSH2,MTRR,NDE1,NFIX,NPHP1,PCCA,PEX1,PEX6,PIGT,POR,PQBP1,PSAP,PSAT1,PS…
VL-controlled: Decreased with HAART	50kb	Human Phenotype	HP:0001438	Abnormality of the abdomen	18	0.0000001185649	0.0007286999	0.00000166795282625369	1.475609	126.7273	187	54864	0.0935	0.003408428	171	1228	1228	AAGAB,ABCD3,ABHD5,ACTB,ADK,AFG3L2,AGL,AGPAT2,AIP,ALDOA,ALG11,APC,ARL13B,ASAH1,ASL,ATP7B,ATPAF2,ATXN3,BAG3,BBS4,C5orf42,CCDC40,CD81,CDC6,CDK4,CDKN1C,CHEK2,CHMP1A,CIRH1A,COG8,COQ2,COX14,COX15,CREBBP,CTC1,CTGF,CTNS,CTSA,CYBA,CYC1,DHCR24,DHFR,DPAGT1,DPM3,EARS2,ECM1,EOGT,ERCC6,ETFDH,ETHE1,EWSR1,EXOSC3,FAH,FAM111A,FANCA,FANCD2,FANCG,FANCM,FBP1,FKRP,FLCN,GAA,GALC,GLB1,GMPPB,GNPTG,HADHA,HADHB,HEXA,HK1,HP…
VL-controlled: Decreased with HAART	50kb	Human Phenotype	HP:0012373	Abnormal eye physiology	19	0.0000001377564	0.0008466508	0.00000190423267130435	1.518012	108.0361	164	46772	0.082	0.003506371	143	1049	1057	ABHD5,ACTB,ACTG1,ADAMTSL4,ADAT3,AFG3L2,AGRN,AIP,ALDH5A1,ALDOA,ALG11,ANO10,AP4E1,AP4M1,ARL13B,ASAH1,ATXN3,B4GALNT1,BBS4,BLOC1S3,C5orf42,CHMP1A,CHST6,CLPP,COG8,COL9A2,COQ2,COX14,COX15,CREBBP,CRYBA4,CTC1,CTDP1,CTNS,CYBA,CYP4V2,DHCR24,DPAGT1,EARS2,EIF2B1,EOGT,ERCC6,EXOSC3,FAM111A,FANCA,FANCD2,FANCG,FANCM,FKRP,FZD4,GALC,GMPPB,GNAT1,GNPTG,HEXA,HOXA13,IFT122,JAK2,KCTD7,KDM6A,KLHL7,KLLN,KMT2D,LMNB1,LPIN2…
VL-controlled: Decreased with HAART	50kb	Human Phenotype	HP:0007256	Abnormality of pyramidal motor function	20	0.0000001891745	0.001162666	0.00000248057962802198	1.723663	58.59615	101	25368	0.0505	0.003981394	86	593	593	ADCK3,AFG3L2,ALG11,ANO10,AP4E1,AP4M1,AP4S1,ATXN3,B4GALNT1,CHMP1A,CLPP,COX15,CREBBP,CTC1,CTDP1,CTNS,CYP2U1,CYP4V2,DHCR24,DYNC1H1,EARS2,EIF2B1,EOGT,ERCC6,EXOSC3,FANCA,FANCD2,FANCG,FANCM,FKRP,GAD1,GALC,GLB1,GLUL,GMPPB,HEXA,JAM3,KLHL7,LIAS,LMNB1,MAN2B1,MED17,MFN2,MLH1,MPLKIP,MSH2,NDE1,NDUFA11,NDUFAF3,NDUFB9,NDUFS7,NDUFV1,NFIX,NRL,OPA3,PCCA,PEX1,PEX6,PHYH,POLA1,PQBP1,PRKRA,PRPF8,PSAP,PSAT1,PSEN1,PSMB8…
VL-controlled: Decreased with HAART	50kb	Human Phenotype	HP:0000007	Autosomal recessive inheritance	21	0.0000001915207	0.001177086	0.00000250236224191781	1.411183	158.0234	223	68413	0.1115	0.003259614	204	1608	1610	ABHD5,ACTB,ADAMTSL4,ADAT3,ADCK3,ADK,AFG3L2,AGL,AGPAT2,AGPS,AGRN,ALDH5A1,ALDOA,ALG11,ANO10,AP4E1,AP4M1,AP4S1,ARL13B,ASAH1,ASL,ATP7B,ATPAF2,B2M,B4GALNT1,B4GALT1,BANF1,BBS4,BLOC1S3,C5orf42,CASC5,CCDC40,CD320,CD81,CDC6,CHMP1A,CHST6,CIRH1A,CLPP,COG8,COL9A2,COQ2,COX14,COX15,CSTB,CTC1,CTDP1,CTNS,CTSA,CUL7,CYBA,CYC1,CYP2U1,CYP4F22,CYP4V2,DAG1,DFNB59,DHCR24,DHFR,DNAJB2,DPAGT1,DPM3,EARS2,ECM1,EIF2B1,EOGT,E…
VL-controlled: Decreased with HAART	50kb	Human Phenotype	HP:0000152	Abnormality of head and neck	22	0.0000002438698	0.001498824	0.00000306056599	1.421045	149.186	212	64587	0.106	0.003282394	188	1443	1449	ABCD3,ABHD5,ACTB,ACTG1,ADAMTSL4,ADAT3,ADK,AGL,AGPAT2,AGRN,AIP,ALDOA,ALG11,AP4E1,AP4M1,AP4S1,APC,ARL13B,ASAH1,ATP2A2,ATP7B,ATPAF2,ATXN3,B4GALT1,BANF1,BBS4,C5orf42,CASC5,CCDC40,CD81,CDC6,CDKN1C,CHMP1A,CLPP,COL9A2,COX15,CREBBP,CTC1,CTDP1,CTGF,CTNS,CTSA,CUL7,CYBA,CYP4F22,CYP4V2,DHCR24,DHFR,DLX3,DPAGT1,DYNC1H1,EARS2,ECM1,EIF2B1,EOGT,ERCC6,ETFDH,EWSR1,EXOSC3,FAM111A,FANCA,FANCD2,FANCG,FANCM,FGF9,FKRP,F…
VL-controlled: Decreased with HAART	50kb	Human Phenotype	HP:0002062	Abnormality of the pyramidal tracts	23	0.0000002535181	0.001558122	0.00000315673059765013	1.712457	58.97958	101	25534	0.0505	0.00395551	86	596	596	ADCK3,AFG3L2,ALG11,ANO10,AP4E1,AP4M1,AP4S1,ATXN3,B4GALNT1,CHMP1A,CLPP,COX15,CREBBP,CTC1,CTDP1,CTNS,CYP2U1,CYP4V2,DHCR24,DYNC1H1,EARS2,EIF2B1,EOGT,ERCC6,EXOSC3,FANCA,FANCD2,FANCG,FANCM,FKRP,GAD1,GALC,GLB1,GLUL,GMPPB,HEXA,JAM3,KLHL7,LIAS,LMNB1,MAN2B1,MED17,MFN2,MLH1,MPLKIP,MSH2,NDE1,NDUFA11,NDUFAF3,NDUFB9,NDUFS7,NDUFV1,NFIX,NRL,OPA3,PCCA,PEX1,PEX6,PHYH,POLA1,PQBP1,PRKRA,PRPF8,PSAP,PSAT1,PSEN1,PSMB8…
VL-controlled: Decreased with HAART	50kb	Human Phenotype	HP:0012252	Abnormal respiratory system morphology	24	0.0000002933515	0.001802938	0.00000351932956666667	1.582047	83.43622	132	36122	0.066	0.003654283	121	798	799	AGPAT2,AGRN,ASAH1,BAG3,BANF1,BBS4,BMPR2,CCDC40,CD81,CDC6,CDKN1C,CHEK2,COX14,COX15,CREBBP,CTC1,CTGF,CTNS,CUL7,CYBA,CYP4F22,DICER1,DPAGT1,ECM1,EOGT,ETFDH,EWSR1,EXOSC3,FAM111A,FANCA,FANCD2,FANCG,FANCM,FBP1,FKRP,FLCN,GAA,GLB1,GLUL,GMPPB,HADHA,HADHB,HEXA,INSR,IRF1,ISCU,JAK2,KDM6A,KIF22,KMT2D,LFNG,LIAS,LMNB1,LPIN2,LTBP4,MAN2B1,MATR3,MFN2,MGME1,MLH1,MPC1,MPLKIP,MSH2,MTRR,NAGS,NDUFA11,NDUFAF3,NDUFB9,NDUF…
VL-controlled: Decreased with HAART	50kb	Human Phenotype	HP:0001257	Spasticity	25	0.0000002952243	0.001814449	0.00000351981171675	2.151301	25.10108	54	10867	0.027	0.004969173	45	257	257	AFG3L2,ALG11,AP4E1,AP4M1,AP4S1,ATXN3,B4GALNT1,CHMP1A,COX15,CTC1,CYP2U1,DHCR24,DYNC1H1,EARS2,EIF2B1,ERCC6,EXOSC3,GAD1,GALC,GLB1,JAM3,LIAS,LMNB1,MAN2B1,MED17,MFN2,NDUFA11,NDUFAF3,NDUFB9,NDUFS7,NDUFV1,OPA3,POLA1,PQBP1,PSAP,PSEN1,RAB18,RANBP2,RNASEH2A,RNASEH2C,SDHAF1,SOD1,SUCLA2,TSEN54,ZFYVE27
VL-controlled: Decreased with HAART	50kb	Human Phenotype	HP:0000005	Mode of inheritance	26	0.0000003077992	0.001891734	0.00000364241782828784	1.30216	258.0328	336	111710	0.168	0.003007788	300	2610	2620	AAGAB,ABHD5,ACTB,ACTG1,ADAMTSL4,ADAT3,ADCK3,ADK,AFG3L2,AGL,AGPAT2,AGPS,AGRN,AIP,ALDH5A1,ALDOA,ALG11,ANO10,AP4E1,AP4M1,AP4S1,APC,ARL13B,ASAH1,ASL,ASPSCR1,ATP2A2,ATP7B,ATPAF2,ATXN3,B2M,B4GALNT1,B4GALT1,BAG3,BANF1,BAP1,BBS4,BLOC1S3,BMPR2,C5orf42,CACNA1C,CASC5,CBFB,CCDC40,CD320,CD81,CDC6,CDKN1C,CHEK2,CHMP1A,CHST6,CIRH1A,CITED2,CLPP,COCH,COG8,COL9A2,COL9A3,COQ2,COX14,COX15,CREB1,CREBBP,CRELD1,CRYBA4,C…
VL-controlled: Decreased with HAART	50kb	Human Phenotype	HP:0002086	Abnormality of the respiratory system	27	0.0000003123302	0.001919581	0.00000368688793019802	1.553535	90.76074	141	39293	0.0705	0.003588425	128	864	865	ABCD3,AGPAT2,AGRN,ARL13B,ASAH1,BAG3,BANF1,BBS4,BMPR2,C5orf42,CCDC40,CD81,CDC6,CDKN1C,CHEK2,COX14,COX15,CREBBP,CTC1,CTGF,CTNS,CUL7,CYBA,CYP4F22,DICER1,DPAGT1,ECM1,EOGT,ETFDH,EWSR1,EXOSC3,FAM111A,FANCA,FANCD2,FANCG,FANCM,FBP1,FKRP,FLCN,GAA,GLB1,GLUL,GMPPB,HADHA,HADHB,HEXA,INSR,IRF1,ISCU,JAK2,KDM6A,KIF22,KMT2D,LFNG,LIAS,LMNB1,LPIN2,LTBP4,MAN2B1,MATR3,MFN2,MGME1,MLH1,MPC1,MPLKIP,MSH2,MTRR,NAGS,NDUFA1…
VL-controlled: Decreased with HAART	50kb	Human Phenotype	HP:0000001	All	28	0.0000003282024	0.002017132	0.00000383626775882353	1.289224	276.135	356	119547	0.178	0.002977908	320	2807	2822	AAGAB,ABCD3,ABHD5,ACTB,ACTG1,ADAMTSL4,ADAT3,ADCK3,ADK,AFG3L2,AGL,AGPAT2,AGPS,AGRN,AIP,ALDH5A1,ALDOA,ALG11,ANO10,AP4E1,AP4M1,AP4S1,APC,ARL13B,ASAH1,ASL,ASPSCR1,ATP2A2,ATP7B,ATPAF2,ATXN3,B2M,B4GALNT1,B4GALT1,BAG3,BANF1,BAP1,BBS4,BLOC1S3,BMPR2,C5orf42,CACNA1C,CASC5,CBFB,CCDC40,CD320,CD81,CDC6,CDK4,CDKN1C,CHEK2,CHMP1A,CHST6,CIRH1A,CITED2,CLPP,COCH,COG7,COG8,COL9A2,COL9A3,COQ2,COX14,COX15,CREB1,CREBBP…
VL-controlled: Decreased with HAART	50kb	Human Phenotype	HP:0000924	Abnormality of the skeletal system	29	0.0000003551679	0.002182862	0.00000408143545807229	1.409404	152.5468	215	66042	0.1075	0.003255504	193	1457	1462	ABCD3,ACTB,ACTG1,ADAMTSL4,ADAT3,ADCK3,ADK,AGPAT2,AGPS,AIP,ALDOA,ANO10,AP4E1,AP4M1,AP4S1,APC,ARL13B,ASAH1,ATP2A2,ATP7B,ATPAF2,B2M,B4GALNT1,B4GALT1,BAG3,BANF1,BBS4,C5orf42,CACNA1C,CASC5,CCDC40,CD81,CDC6,CDKN1C,CHEK2,CHMP1A,CLPP,COL9A2,COL9A3,COX15,CREBBP,CTC1,CTDP1,CTGF,CTNS,CTSA,CUL7,CYBA,CYP2U1,DAG1,DHCR24,DHFR,DLX3,DNAJB2,DPAGT1,DYNC1H1,ECM1,EIF2B1,EOGT,ERCC6,ETFDH,EXOSC3,FAH,FAM111A,FANCA,FANCD…
VL-controlled: Decreased with HAART	50kb	Human Phenotype	HP:0011804	Abnormality of muscle physiology	30	0.0000003771578	0.002318012	0.00000429275787159905	1.519823	100.0117	152	43298	0.076	0.003510555	134	970	974	ABCD3,ABHD5,ACTB,ADCK3,AFG3L2,AGL,AGRN,ALDH5A1,ALG11,ANO10,AP4E1,AP4M1,APC,ARL13B,ASAH1,ATPAF2,ATXN3,B4GALNT1,B4GALT1,BAG3,C5orf42,CDKN1C,CHMP1A,COG7,COG8,COL9A3,COQ2,COX14,COX15,CREBBP,CSTB,CTDP1,CTGF,CTNS,DAG1,DHFR,DNAJB2,DPAGT1,DPM3,DYNC1H1,EARS2,EIF2B1,ERCC6,ETFDH,ETHE1,EXOSC3,FAM111A,FBP1,FKRP,GAA,GALC,GATM,GMPPB,GNPAT,HADHA,HADHB,HEXA,HK1,IDH2,INF2,ISCU,KDM6A,KIF22,KMT2D,LDHA,LPIN2,MAN2B1,M…
VL-controlled: Decreased with HAART	50kb	Human Phenotype	HP:0003011	Abnormality of the musculature	31	0.0000003793022	0.002331191	0.00000430124020663507	1.465269	121.4794	178	52592	0.089	0.003384545	158	1158	1163	ABCD3,ABHD5,ACTB,ADCK3,ADK,AFG3L2,AGL,AGPAT2,AGRN,AIP,ALDH5A1,ALDOA,ALG11,ANO10,AP4E1,AP4M1,AP4S1,APC,ARL13B,ASAH1,ATPAF2,ATXN3,B4GALNT1,B4GALT1,BAG3,BANF1,C5orf42,CDC6,CDKN1C,CHMP1A,COG7,COG8,COL9A3,COQ2,COX14,COX15,CREBBP,CSTB,CTDP1,CTGF,CTNS,CUL7,DAG1,DHCR24,DHFR,DNAJB2,DPAGT1,DPM3,DYNC1H1,EARS2,EIF2B1,ERCC6,ETFDH,ETHE1,EXOSC3,FAM111A,FBP1,FKRP,GAA,GAD1,GALC,GATM,GCLC,GLB1,GLUL,GMPPB,GNPAT,HAD…
VL-controlled: Decreased with HAART	50kb	Human Phenotype	HP:0000234	Abnormality of the head	32	0.0000004466162	0.002744903	0.00000484071058590909	1.414158	147.084	208	63677	0.104	0.003266486	185	1418	1424	ABCD3,ABHD5,ACTB,ACTG1,ADAMTSL4,ADAT3,ADK,AGL,AGPAT2,AGRN,AIP,ALDOA,ALG11,AP4E1,AP4M1,AP4S1,APC,ARL13B,ASAH1,ATP2A2,ATP7B,ATPAF2,ATXN3,B4GALT1,BANF1,BBS4,C5orf42,CASC5,CCDC40,CD81,CDC6,CDKN1C,CHMP1A,CLPP,COL9A2,COX15,CREBBP,CTC1,CTDP1,CTGF,CTNS,CTSA,CUL7,CYBA,CYP4F22,CYP4V2,DHCR24,DHFR,DLX3,DPAGT1,DYNC1H1,EARS2,ECM1,EIF2B1,EOGT,ERCC6,ETFDH,EWSR1,EXOSC3,FAM111A,FANCA,FANCD2,FANCG,FANCM,FGF9,FKRP,F…
VL-controlled: Decreased with HAART	50kb	Human Phenotype	HP:0000118	Phenotypic abnormality	33	0.0000004949878	0.003042195	0.00000530471195101124	1.285947	273.7282	352	118505	0.176	0.002970339	317	2778	2793	AAGAB,ABCD3,ABHD5,ACTB,ACTG1,ADAMTSL4,ADAT3,ADCK3,ADK,AFG3L2,AGL,AGPAT2,AGPS,AGRN,AIP,ALDH5A1,ALDOA,ALG11,ANO10,AP4E1,AP4M1,AP4S1,APC,ARL13B,ASAH1,ASL,ASPSCR1,ATP2A2,ATP7B,ATPAF2,ATXN3,B2M,B4GALNT1,B4GALT1,BAG3,BANF1,BAP1,BBS4,BLOC1S3,BMPR2,C5orf42,CACNA1C,CASC5,CBFB,CCDC40,CD320,CD81,CDC6,CDK4,CDKN1C,CHEK2,CHMP1A,CHST6,CIRH1A,CITED2,CLPP,COCH,COG7,COG8,COL9A2,COL9A3,COQ2,COX14,COX15,CREB1,CREBBP…
VL-controlled: Decreased with HAART	50kb	Human Phenotype	HP:0007364	Aplasia/Hypoplasia of the cerebrum	34	0.0000005176702	0.003181601	0.0000055229735655481	1.728002	53.81939	93	23300	0.0465	0.003991416	80	520	520	ACTB,ACTG1,ADAT3,AP4E1,AP4M1,AP4S1,ARL13B,ATPAF2,C5orf42,CASC5,CDC6,CHMP1A,CLPP,COX15,CREBBP,CYP2U1,DHCR24,DHFR,DPAGT1,DYNC1H1,EARS2,EIF2B1,ERCC6,EXOSC3,FANCA,FANCD2,FANCG,FANCM,FKRP,GAD1,GLUL,GMPPB,GNPAT,INSR,JAM3,KCTD7,KDM6A,KMT2D,LFNG,LIAS,LMNB1,MED17,MGME1,MLH1,MPC1,MPLKIP,MSH2,NDE1,NFIX,NPHP1,PEX1,PEX6,POR,PQBP1,PSAP,PSAT1,PSMC3IP,QDPR,RAB18,RBPJ,RNASEH2A,RNASEH2C,SAMHD1,SF3B4,SLC12A6,SLC25A…
VL-controlled: Decreased with HAART	50kb	Human Phenotype	HP:0011842	Abnormality of skeletal morphology	35	0.0000005666952	0.003482909	0.00000596593688476821	1.406507	149.3061	210	64639	0.105	0.003248813	187	1417	1422	ABCD3,ACTB,ACTG1,ADAMTSL4,ADAT3,ADCK3,ADK,AGPAT2,AGPS,AIP,ALDOA,ANO10,AP4E1,AP4M1,AP4S1,APC,ARL13B,ASAH1,ATP2A2,ATP7B,ATPAF2,B2M,B4GALNT1,B4GALT1,BAG3,BANF1,BBS4,C5orf42,CACNA1C,CASC5,CCDC40,CD81,CDC6,CDKN1C,CHEK2,CHMP1A,CLPP,COL9A2,COL9A3,COX15,CREBBP,CTC1,CTDP1,CTGF,CTNS,CTSA,CUL7,CYBA,DAG1,DHCR24,DHFR,DLX3,DNAJB2,DPAGT1,DYNC1H1,EIF2B1,EOGT,ERCC6,ETFDH,EXOSC3,FAH,FAM111A,FANCA,FANCD2,FANCG,FANC…
VL-controlled: Decreased with HAART	50kb	Human Phenotype	HP:0011443	Abnormality of coordination	36	0.0000009510318	0.005845041	0.00000906132750319361	1.842468	39.62077	73	17153	0.0365	0.004255815	61	409	409	ABHD5,ADCK3,AFG3L2,ALDH5A1,ANO10,ARL13B,ASAH1,ASL,ATP7B,ATPAF2,ATXN3,B4GALNT1,BBS4,C5orf42,CLPP,COQ2,COX14,COX15,CREBBP,CSTB,CTC1,CTDP1,DHFR,DYNC1H1,ERCC6,ETHE1,FKRP,GLB1,GMPPB,HEXA,KCTD7,LMNB1,MAN2B1,MFSD8,MPLKIP,NDUFA11,NDUFAF3,NDUFB9,NDUFS7,NDUFV1,NPHP1,NPHP4,OPA3,PDP1,PEX1,PEX6,PHYH,PSAP,PSMC3IP,PTEN,SCARB2,SDHAF1,SLC52A2,SUCLA2,TBP,TCTN3,TMEM138,TMEM216,TMEM70,VLDLR,WDR81
VL-controlled: Decreased with HAART	50kb	Human Phenotype	HP:0003128	Lactic acidosis	37	0.000001357454	0.008342912	0.0000122145247660377	2.858968	9.793742	28	4240	0.014	0.006603774	25	101	101	ADCK3,ATPAF2,COQ2,COX14,COX15,CYC1,EARS2,ETHE1,HADHA,HADHB,ISCU,LIAS,MPC1,NDUFA11,NDUFAF3,NDUFB9,NDUFS7,NDUFV1,PCCA,PDP1,PHKG2,SDHAF1,SLC25A4,SUCLA2,TMEM70
VL-controlled: Decreased with HAART	50kb	Human Phenotype	HP:0001298	Encephalopathy	38	0.00000137327	0.008440117	0.0000123335680414313	3.262575	7.049647	23	3052	0.0115	0.007536042	17	69	69	COG8,COQ2,COX15,GLUL,LIAS,MPC1,NDUFA11,NDUFAF3,NDUFB9,NDUFV1,PCCA,RANBP2,SLC25A1,SUCLA2,SYNGAP1,TMEM70,TSEN54
VL-controlled: Decreased with HAART	50kb	Human Phenotype	HP:0100022	Abnormality of movement	39	0.000001835297	0.01127974	0.0000157703268342342	1.614386	65.65965	106	28426	0.053	0.003728981	91	658	659	ACTB,ADCK3,AFG3L2,AGRN,ALDH5A1,ANO10,AP4S1,ARL13B,ASAH1,ATP7B,ATXN3,B4GALNT1,BBS4,C5orf42,CASC5,CHMP1A,COL9A2,COL9A3,COQ2,COX15,CREBBP,CSTB,CTC1,CTDP1,CTNS,CYP2U1,DNAJB2,DPAGT1,DPM3,DYNC1H1,EARS2,EIF2B1,EIF4G1,ERCC6,FKRP,GAA,GLB1,GMPPB,HEXA,HK1,HTRA2,LMNB1,MAN2B1,MED17,MFN2,MLH1,MPLKIP,MSH2,MTRR,NDRG1,NDUFS7,NGLY1,NHLRC1,NPHP1,OPA3,OPTN,PCCA,PDP1,PEX1,PEX6,PNKD,PRKRA,PSAP,PSEN1,PTEN,QDPR,RNASEH2A…
VL-controlled: Decreased with HAART	50kb	Human Phenotype	HP:0001276	Hypertonia	40	0.000001934446	0.01188911	0.0000165329264767025	1.831343	38.22331	70	16548	0.035	0.004230118	61	377	377	AFG3L2,ALG11,AP4E1,AP4M1,AP4S1,ATXN3,B4GALNT1,CHMP1A,COX15,CTC1,CYP2U1,DHCR24,DYNC1H1,EARS2,EIF2B1,EOGT,ERCC6,EXOSC3,FKRP,GAD1,GALC,GLB1,GMPPB,HEXA,JAM3,LIAS,LMNB1,MAN2B1,MED17,MFN2,MLH1,MPLKIP,MSH2,NDE1,NDUFA11,NDUFAF3,NDUFB9,NDUFS7,NDUFV1,OPA3,PCCA,PEX1,PEX6,POLA1,PQBP1,PSAP,PSAT1,PSEN1,QDPR,RAB18,RANBP2,RBPJ,RNASEH2A,RNASEH2C,SAMHD1,SDHAF1,SOD1,SUCLA2,TSEN54,VPS37A,ZFYVE27
VL-controlled: Decreased with HAART	50kb	Human Phenotype	HP:0001317	Abnormality of the cerebellum	41	0.000002142918	0.01317037	0.0000181842988291815	1.714213	49.58544	85	21467	0.0425	0.003959566	73	496	496	ABHD5,ADCK3,AFG3L2,ALDH5A1,ANO10,AP4E1,AP4M1,ARL13B,ASL,ATPAF2,ATXN3,B4GALNT1,B4GALT1,BBS4,C5orf42,CDKN1C,CHMP1A,CLPP,COG8,COQ2,COX14,COX15,CSTB,CTC1,CTDP1,DHFR,DYNC1H1,ERCC6,ETHE1,EXOSC3,FKRP,GLB1,GMPPB,JAM3,KCTD7,KLLN,LMNB1,MAN2B1,MFSD8,MGME1,NDUFA11,NDUFAF3,NDUFB9,NDUFS7,NDUFV1,NFIX,NOTCH2,NPHP1,OPA3,PDP1,PEX6,PHYH,PIGT,POR,PSAP,PSAT1,PTEN,RAB18,SCARB2,SDHAF1,SDHD,SLC25A1,SLC52A2,SMARCA4,TBP,T…
VL-controlled: Decreased with HAART	50kb	Human Phenotype	HP:0003271	Visceromegaly	43	0.000004166523	0.02560745	0.000031387181022082	1.825306	36.15831	66	15654	0.033	0.004216175	60	359	359	ABCD3,ABHD5,AGL,AGPAT2,ALDOA,ASAH1,ASL,ATP7B,ATPAF2,CD81,CDKN1C,COX14,CTC1,CTNS,CTSA,CYBA,DHCR24,DHFR,EARS2,ERCC6,ETFDH,EWSR1,FAH,FAM111A,FBP1,GAA,GLB1,HADHA,HEXA,HK1,IFT122,ITCH,JAK2,JAM3,LPIN2,MAN2B1,MPC1,MPI,NOTCH2,PCCA,PEPD,PEX1,PEX6,PHKG2,PHYH,PIEZO1,PRKCD,PSAP,PSMB8,RNASEH2A,RNASEH2C,SGSH,SH2B3,SKIV2L,SLC25A1,SOS1,TMEM70,TRIM37,UFD1L,WRAP53
VL-controlled: Decreased with HAART	50kb	Human Phenotype	HP:0012372	Abnormal eye morphology	44	0.000005123724	0.03149041	0.0000369667772405446	1.434826	110.8148	159	47975	0.0795	0.003314226	138	1081	1093	ABCD3,ABHD5,ACTB,ACTG1,ADAMTSL4,ADK,AGL,AIP,APC,ARL13B,ASAH1,ATP7B,ATXN3,B4GALNT1,BANF1,BAP1,BBS4,BLOC1S3,C5orf42,CDK4,CDKN1C,CHEK2,CHMP1A,CHST6,COL9A2,COQ2,COX14,COX15,CREBBP,CRYBA4,CTC1,CTDP1,CTNS,CTSA,CYP4V2,EIF2B1,EOGT,ERCC6,ETFDH,ETHE1,EXOSC3,FAM111A,FANCA,FANCD2,FANCG,FANCM,FKRP,FLCN,FZD4,GALC,GLB1,GMPPB,GNPAT,GNPTG,HADHA,HADHB,HEXA,HSF4,IFT122,INSR,ITCH,JAM3,KDM6A,KL,KLHL7,KLLN,KMT2D,LEPRE…
VL-controlled: Decreased with HAART	50kb	Human Phenotype	HP:0000252	Microcephaly	45	0.000008577149	0.05271516	0.0000585184886709585	1.712718	43.79004	75	18958	0.0375	0.003956114	66	425	425	ACTB,ACTG1,ADAT3,AP4E1,AP4M1,AP4S1,ATPAF2,CASC5,CDC6,CHMP1A,CLPP,COX15,CREBBP,DHCR24,DHFR,DPAGT1,DYNC1H1,EIF2B1,ERCC6,EXOSC3,FANCA,FANCD2,FANCG,FANCM,FKRP,GAD1,GMPPB,GNPAT,INSR,JAM3,KCTD7,KDM6A,KMT2D,LFNG,LIAS,MED17,MGME1,MPC1,MPLKIP,NDE1,PEX1,PEX6,POR,PQBP1,PSAT1,PSMC3IP,QDPR,RAB18,RBPJ,RNASEH2A,RNASEH2C,SAMHD1,SF3B4,SLC12A6,SLC25A1,SLC35C1,SLX4,SMARCA4,SUCLA2,SYNGAP1,TCTN3,TMEM216,TMEM70,TSEN34…
VL-controlled: Decreased with HAART	50kb	Human Phenotype	HP:0002088	Abnormality of the lung	46	0.00001258393	0.07734083	0.0000797655466666667	1.545336	67.9464	105	29416	0.0525	0.003569486	97	641	642	AGPAT2,AGRN,ASAH1,BAG3,BANF1,BBS4,BMPR2,CCDC40,CD81,CDC6,CHEK2,COX14,COX15,CREBBP,CTC1,CTGF,CUL7,CYBA,CYP4F22,DICER1,DPAGT1,ECM1,EOGT,ETFDH,EWSR1,EXOSC3,FAM111A,FBP1,FKRP,FLCN,GAA,GLB1,GLUL,GMPPB,HADHA,HADHB,HEXA,INSR,IRF1,ISCU,JAK2,KMT2D,LFNG,LIAS,LPIN2,LTBP4,MAN2B1,MGME1,MPC1,MPLKIP,MTRR,NAGS,NDUFA11,NDUFAF3,NDUFB9,NDUFS7,NDUFV1,NFIX,NOTCH2,PEPD,PEX1,PEX6,PHYH,PIGT,POLR1D,PRKCD,PROC,PSAP,PSMB8,…
VL-controlled: Decreased with HAART	50kb	Human Phenotype	HP:0003287	Abnormality of mitochondrial metabolism	47	0.00001368613	0.08411495	0.00008588046575	3.337358	5.393488	18	2335	0.009	0.007708779	15	55	55	ATPAF2,CYBA,EARS2,ETFDH,HADHA,ISCU,NDUFA11,NDUFAF3,NDUFB9,NDUFV1,PCCA,PDP1,SDHAF1,SUCLA2,TMEM70
VL-controlled: Decreased with HAART	50kb	Human Phenotype	HP:0011805	Abnormality of muscle morphology	48	0.00001447147	0.08894165	0.0000900971807180157	1.536393	68.99276	106	29869	0.053	0.00354883	94	632	637	ABCD3,ABHD5,ADCK3,ADK,AFG3L2,AGL,AGPAT2,AGRN,AIP,ALDOA,AP4E1,AP4S1,ASAH1,ATXN3,B4GALNT1,B4GALT1,BAG3,BANF1,CDC6,CDKN1C,CHMP1A,COQ2,COX14,CREBBP,CTDP1,CTGF,CTNS,DAG1,DHCR24,DNAJB2,DPAGT1,DPM3,DYNC1H1,EARS2,ERCC6,EXOSC3,FKRP,GAA,GAD1,GCLC,GLB1,GLUL,GMPPB,GNPAT,HADHA,HADHB,INF2,INSR,ISCU,ITCH,KL,LDHA,LFNG,LIAS,LMBR1,LPIN2,MAN2B1,MATR3,MFN2,MGME1,MLH1,MSH2,NDRG1,NDUFA11,NDUFAF3,NDUFB9,NDUFV1,PEX1,PEX…
VL-controlled: Decreased with HAART	50kb	Human Phenotype	HP:0001272	Cerebellar atrophy	49	0.00001481316	0.09104168	0.0000918647074642393	2.558349	10.55368	27	4569	0.0135	0.005909389	22	108	108	ADCK3,AFG3L2,ANO10,AP4E1,AP4M1,ATXN3,COG8,COQ2,ERCC6,EXOSC3,FKRP,KCTD7,MAN2B1,MFSD8,NDUFA11,NDUFAF3,NDUFB9,NDUFV1,SCARB2,TBP,VLDLR,WDR81
VL-controlled: Decreased with HAART	50kb	Human Phenotype	HP:0001347	Hyperreflexia	50	0.00001598065	0.09821707	0.0000969614756361323	1.845479	30.34443	56	13137	0.028	0.004262769	49	312	312	ADCK3,AFG3L2,ANO10,AP4E1,AP4M1,AP4S1,B4GALNT1,CHMP1A,COX15,CREBBP,CYP2U1,CYP4V2,EXOSC3,FANCA,FANCD2,FANCG,FANCM,GAD1,GALC,GLUL,HEXA,JAM3,KLHL7,LMNB1,MAN2B1,MED17,MFN2,NDUFA11,NDUFAF3,NDUFB9,NDUFS7,NDUFV1,NFIX,NRL,OPA3,PEX1,PEX6,PQBP1,PRKRA,PRPF8,PSAP,PSEN1,SDHAF1,SLX4,SOD1,VLDLR,VPS37A,WDR81,ZFYVE27
VL-controlled: Decreased with HAART	50kb	Human Phenotype	HP:0000479	Abnormality of the retina	51	0.00001671229	0.1027137	0.000100378981120907	1.705866	41.6211	71	18019	0.0355	0.003940285	60	429	441	ABCD3,ACTB,ACTG1,ADAMTSL4,APC,ASAH1,BBS4,CDK4,COL9A2,COQ2,COX14,COX15,CREBBP,CRYBA4,CTC1,CTNS,CTSA,CYP4V2,ERCC6,ETHE1,EXOSC3,FAM111A,FKRP,FLCN,FZD4,GLB1,HADHA,HADHB,HEXA,IFT122,KDM6A,KL,KLHL7,KLLN,KMT2D,MAN2B1,MFSD8,NDUFS7,NPHP1,NPHP4,NRL,OCA2,PEPD,PEX1,PEX6,PHYH,PRPF8,PTEN,RAB18,SDHD,SLC12A6,SLC25A4,SLC52A2,SMCHD1,SUCLA2,TMEM138,TMEM216,TRIM37,TSC1,UNC119
VL-controlled: Decreased with HAART	50kb	Human Phenotype	HP:0012444	Brain atrophy	52	0.00001711119	0.1051654	0.000102259730714286	2.074096	19.76765	41	8558	0.0205	0.004790839	36	210	210	ACTB,ACTG1,ADK,AP4E1,B4GALNT1,CLPP,CTDP1,CTNS,DHFR,ERCC6,EXOSC3,GALC,GLB1,KCTD7,KDM6A,KMT2D,LMNB1,MAP2K2,MED17,MFSD8,MTRR,NFIX,PCCA,PIGT,PQBP1,PSAP,PSEN1,RAB18,SLC35C1,SLC52A2,SUCLA2,TBP,TCTN3,TMEM70,TSEN54,WDR81
VL-controlled: Decreased with HAART	50kb	Human Phenotype	HP:0000929	Abnormality of the skull	53	0.00001814469	0.1115173	0.000107932506874222	1.432005	99.16164	142	42930	0.071	0.00330771	127	927	928	ABCD3,ACTB,ACTG1,ADAMTSL4,ADAT3,ADK,AGPAT2,AIP,AP4E1,AP4M1,AP4S1,ARL13B,ATPAF2,B4GALT1,BANF1,BBS4,C5orf42,CASC5,CCDC40,CD81,CDC6,CDKN1C,CHMP1A,CLPP,COX15,CREBBP,CTDP1,CTNS,CUL7,CYBA,DHCR24,DHFR,DLX3,DPAGT1,DYNC1H1,EIF2B1,EOGT,ERCC6,ETFDH,EXOSC3,FAM111A,FANCA,FANCD2,FANCG,FANCM,FKRP,GAD1,GLB1,GMPPB,GNPAT,GNPTG,HEXA,IFT122,INSR,ITCH,JAM3,KCTD7,KDM6A,KIF22,KLLN,KMT2D,LEPRE1,LFNG,LIAS,LTBP4,MAN1B1,MA…
VL-controlled: Decreased with HAART	50kb	Human Phenotype	HP:0000505	Visual impairment	54	0.00001873957	0.1151734	0.000110605209566832	1.678901	44.07646	74	19082	0.037	0.003878	65	445	445	ACTB,ADAMTSL4,AIP,BLOC1S3,CHMP1A,COL9A2,COQ2,CTC1,CTNS,CYP4V2,EARS2,EIF2B1,ERCC6,FANCA,FANCD2,FANCG,FANCM,FKRP,FZD4,GALC,GMPPB,GNPTG,HEXA,JAK2,KCTD7,KLHL7,LMNB1,LTBP2,MFN2,MFSD8,MLH1,MSH2,MTRR,NBAS,NDUFA11,NDUFAF3,NDUFB9,NDUFV1,NHLRC1,NPHP1,NPHP4,NRL,OCA2,OPA3,PEPD,PEX1,PEX6,PHYH,PIGT,POLA1,POLR1D,PQBP1,PRPF8,PTEN,RAB18,RGS9,SLC25A1,SLC52A2,SLX4,SMARCA4,SUCLA2,TMEM138,TMEM216,TSEN34,UNC119
VL-controlled: Decreased with HAART	50kb	Human Phenotype	HP:0001251	Ataxia	55	0.00001890984	0.1162199	0.00011119732054254	1.857476	29.07171	54	12586	0.027	0.004290481	45	292	292	ABHD5,ADCK3,AFG3L2,ALDH5A1,ANO10,ASL,ATPAF2,ATXN3,B4GALNT1,BBS4,C5orf42,COQ2,COX14,COX15,CSTB,CTC1,CTDP1,DHFR,ERCC6,ETHE1,GLB1,GMPPB,KCTD7,LMNB1,MAN2B1,MFSD8,NDUFA11,NDUFAF3,NDUFB9,NDUFS7,NDUFV1,NPHP1,OPA3,PDP1,PEX6,PHYH,PSAP,SCARB2,SDHAF1,SLC52A2,TBP,TMEM216,TMEM70,VLDLR,WDR81
VL-controlled: Decreased with HAART	50kb	Human Phenotype	HP:0000504	Abnormality of vision	56	0.00001967591	0.1209281	0.000114571935030525	1.633772	49.57851	81	21464	0.0405	0.003773761	71	488	495	ACTB,ADAMTSL4,AIP,ATXN3,BLOC1S3,CHMP1A,CHST6,COL9A2,COQ2,CTC1,CTNS,CYP4V2,EARS2,EIF2B1,ERCC6,FANCA,FANCD2,FANCG,FANCM,FKRP,FZD4,GALC,GMPPB,GNAT1,GNPTG,HEXA,JAK2,KCTD7,KLHL7,LMNB1,LTBP2,MFN2,MFSD8,MLH1,MSH2,MTRR,NBAS,NDRG1,NDUFA11,NDUFAF3,NDUFB9,NDUFV1,NHLRC1,NPHP1,NPHP4,NRL,OCA2,OPA3,PEPD,PEX1,PEX6,PHYH,PIGT,POLA1,POLR1D,PQBP1,PRPF8,PTEN,RAB18,RGS9,SLC25A1,SLC52A2,SLX4,SMARCA4,STIM1,SUCLA2,TGFB1,…
VL-controlled: Decreased with HAART	50kb	Human Phenotype	HP:0001252	Muscular hypotonia	57	0.00002284703	0.1404178	0.000128943770497041	1.551776	62.50902	97	27062	0.0485	0.003584362	83	608	608	ABCD3,ACTB,ALDH5A1,ALG11,AP4E1,AP4M1,ARL13B,ATPAF2,B4GALT1,C5orf42,CDKN1C,CHMP1A,COG7,COG8,COX14,COX15,CREBBP,DPAGT1,DYNC1H1,EARS2,EIF2B1,ERCC6,ETFDH,ETHE1,EXOSC3,FAM111A,FBP1,FKRP,GAA,GALC,GMPPB,GNPAT,HADHA,HADHB,HEXA,IDH2,KDM6A,KIF22,KMT2D,MAN2B1,MAP2K2,MLH1,MPI,MSH2,MTRR,NBAS,NDUFA11,NDUFAF3,NDUFB9,NDUFS7,NDUFV1,NFIX,NPHP1,PCCA,PDP1,PEX1,PEX6,PHKG2,PHYH,PSAP,PTEN,QDPR,RAB18,SDHAF1,SLC12A6,SLC2…
VL-controlled: Decreased with HAART	50kb	Human Phenotype	HP:0009121	Abnormal axial skeleton morphology	58	0.00002386997	0.1467048	0.000133924572858824	1.38146	120.1628	166	52022	0.083	0.003190958	147	1128	1133	ABCD3,ACTB,ACTG1,ADAMTSL4,ADAT3,ADK,AGPAT2,AIP,ALDOA,AP4E1,AP4M1,AP4S1,APC,ARL13B,ASAH1,ATPAF2,B4GALNT1,B4GALT1,BAG3,BANF1,BBS4,C5orf42,CASC5,CCDC40,CD81,CDC6,CDKN1C,CHMP1A,CLPP,COL9A2,COX15,CREBBP,CTC1,CTDP1,CTNS,CUL7,CYBA,DAG1,DHCR24,DHFR,DLX3,DPAGT1,DYNC1H1,EIF2B1,EOGT,ERCC6,ETFDH,EXOSC3,FAM111A,FANCA,FANCD2,FANCG,FANCM,FKRP,GAD1,GLB1,GMPPB,GNPAT,GNPTG,HEXA,HK1,HOXA13,IFT122,INSR,ITCH,JAK2,JAM…
VL-controlled: Decreased with HAART	50kb	Human Phenotype	HP:0000639	Nystagmus	59	0.00002404844	0.1478017	0.000134090757631272	1.64108	47.52968	78	20577	0.039	0.00379064	65	483	484	ABHD5,ADAMTSL4,AFG3L2,ANO10,AP4E1,ARL13B,ASAH1,ATXN3,B4GALNT1,BBS4,C5orf42,CHMP1A,CLPP,COQ2,COX15,CRYBA4,CTDP1,CYP4V2,DHCR24,ERCC6,EXOSC3,FANCA,FANCD2,FANCG,FANCM,GALC,GMPPB,IFT122,KDM6A,KLHL7,KMT2D,LMNB1,MAF,MAN2B1,MAP2K2,MPC1,MPLKIP,MTRR,NDUFA11,NDUFAF3,NDUFB9,NDUFS7,NDUFV1,NPHP1,NPHP4,NRL,OCA2,OPA3,PDP1,PEX1,PEX6,PHYH,PIGT,PRPF8,SLC12A6,SLC25A4,SLC52A2,SLX4,SMARCA4,SOS1,TBP,TCTN3,TMEM138,TMEM2…
VL-controlled: Decreased with HAART	50kb	Human Phenotype	HP:0003808	Abnormal muscle tone	60	0.00002447321	0.1504123	0.000134928021375723	1.548914	62.62452	97	27112	0.0485	0.003577752	83	609	609	ABCD3,ACTB,ALDH5A1,ALG11,AP4E1,AP4M1,ARL13B,ATPAF2,B4GALT1,C5orf42,CDKN1C,CHMP1A,COG7,COG8,COX14,COX15,CREBBP,DPAGT1,DYNC1H1,EARS2,EIF2B1,ERCC6,ETFDH,ETHE1,EXOSC3,FAM111A,FBP1,FKRP,GAA,GALC,GMPPB,GNPAT,HADHA,HADHB,HEXA,IDH2,KDM6A,KIF22,KMT2D,MAN2B1,MAP2K2,MLH1,MPI,MSH2,MTRR,NBAS,NDUFA11,NDUFAF3,NDUFB9,NDUFS7,NDUFV1,NFIX,NPHP1,PCCA,PDP1,PEX1,PEX6,PHKG2,PHYH,PSAP,PTEN,QDPR,RAB18,SDHAF1,SLC12A6,SLC2…
VL-controlled: Decreased with HAART	50kb	Human Phenotype	HP:0012103	Abnormality of the mitochondrion	61	0.00002744596	0.1686829	0.000148447453027211	3.162634	5.691458	18	2464	0.009	0.007305195	15	58	58	ATPAF2,CYBA,EARS2,ETFDH,HADHA,ISCU,NDUFA11,NDUFAF3,NDUFB9,NDUFV1,PCCA,PDP1,SDHAF1,SUCLA2,TMEM70
VL-controlled: Decreased with HAART	50kb	Human Phenotype	HP:0002118	Abnormality of the cerebral ventricles	62	0.00003059412	0.1880315	0.000162466514994438	1.790782	31.82966	57	13780	0.0285	0.00413643	49	308	308	AGPAT2,AP4E1,AP4M1,ARL13B,ATXN3,B4GALT1,C5orf42,CDKN1C,COG8,CTDP1,DHCR24,EOGT,ERCC6,FAM111A,FANCA,FANCD2,FANCG,FANCM,FKRP,GALC,GLB1,GLUL,GMPPB,JAM3,KDM6A,KLLN,KMT2D,MAN2B1,MAP2K2,MLH1,MSH2,NFIX,NOTCH2,NPHP1,PEX1,PTEN,RBPJ,SDHD,SF3B4,SLC12A6,SLC25A1,SLX4,SMARCA4,SUCLA2,TMEM138,TMEM216,TRIM37,TSC1,ZBTB24
VL-controlled: Decreased with HAART	50kb	Human Phenotype	HP:0000496	Abnormality of eye movement	63	0.00003580366	0.2200493	0.000184606752637838	1.565908	56.83604	89	24606	0.0445	0.003617004	75	566	567	ABHD5,ADAMTSL4,AFG3L2,AGRN,ALDH5A1,ANO10,AP4E1,ARL13B,ASAH1,ATXN3,B4GALNT1,BBS4,C5orf42,CHMP1A,CLPP,COQ2,COX15,CREBBP,CRYBA4,CTDP1,CYP4V2,DHCR24,EARS2,ERCC6,EXOSC3,FANCA,FANCD2,FANCG,FANCM,GALC,GMPPB,IFT122,KDM6A,KLHL7,KMT2D,LMNB1,MAF,MAN2B1,MAP2K2,MFN2,MGME1,MOG,MPC1,MPLKIP,MTRR,NDUFA11,NDUFAF3,NDUFB9,NDUFS7,NDUFV1,NPHP1,NPHP4,NRL,OCA2,OPA3,PDP1,PEX1,PEX6,PHYH,PIGT,PRPF8,PSAP,SLC12A6,SLC25A4,SLC…
VL-controlled: Decreased with HAART	50kb	Human Phenotype	HP:0002715	Abnormality of the immune system	64	0.00003680858	0.2262255	0.000189159609935345	1.462351	81.37584	119	35230	0.0595	0.003377803	108	789	789	ABCD3,ACTB,AGL,AGPAT2,AGRN,AIP,ALDOA,APC,ASAH1,B2M,BAG3,BBS4,CBFB,CCDC40,CD81,CDK4,CDKN1C,CHEK2,COG7,CREBBP,CTC1,CTGF,CTNS,CTSA,CYBA,CYP4F22,DHCR24,ECM1,EOGT,ERCC6,EWSR1,FAH,FAM111A,FANCA,FANCD2,FANCG,FANCM,FES,GAA,GALC,GLB1,GMPS,HEXA,HK1,HLA-A,HOXA13,HPSE2,INSR,ITCH,IVD,JAK2,KDM6A,KLLN,KMT2D,LFNG,LPIN2,LRRC8A,MAN2B1,MGME1,MLH1,MPLKIP,MSH2,NFIX,NOTCH2,PCCA,PEPD,PHKG2,PHYH,PIEZO1,POLA1,PRKCD,PSAP,…
VL-controlled: Decreased with HAART	50kb	Human Phenotype	HP:0012374	Abnormality of the globe	65	0.00005303645	0.325962	0.000253946616516064	1.384754	108.3225	150	46896	0.075	0.003198567	131	1048	1060	ABCD3,ABHD5,ACTB,ACTG1,ADAMTSL4,ADK,AGL,AIP,APC,ARL13B,ASAH1,ATP7B,ATXN3,B4GALNT1,BANF1,BBS4,BLOC1S3,C5orf42,CDK4,CDKN1C,CHMP1A,CHST6,COL9A2,COQ2,COX14,COX15,CREBBP,CRYBA4,CTC1,CTDP1,CTNS,CTSA,CYP4V2,EIF2B1,EOGT,ERCC6,ETFDH,ETHE1,EXOSC3,FAM111A,FANCA,FANCD2,FANCG,FANCM,FKRP,FLCN,FZD4,GALC,GLB1,GMPPB,GNPAT,GNPTG,HADHA,HADHB,HEXA,HSF4,IFT122,INSR,ITCH,JAM3,KDM6A,KL,KLHL7,KLLN,KMT2D,LEPRE1,LRRC8A,LT…
VL-controlled: Decreased with HAART	50kb	Human Phenotype	HP:0007367	Atrophy/Degeneration affecting the central nervous system	66	0.00005410205	0.3325112	0.00025801267645	1.915617	22.9691	44	9944	0.022	0.004424779	39	244	244	ACTB,ACTG1,ADK,AP4E1,ASAH1,B4GALNT1,CLPP,CTDP1,CTNS,DHFR,ERCC6,EXOSC3,GALC,GLB1,KCTD7,KDM6A,KMT2D,LMNB1,MAP2K2,MED17,MFSD8,MTRR,NFIX,PCCA,PIGT,PQBP1,PSAP,PSEN1,RAB18,SLC35C1,SLC52A2,SOD1,SUCLA2,TBP,TCTN3,TMEM70,TSEN54,UBQLN2,WDR81
VL-controlled: Decreased with HAART	50kb	Human Phenotype	HP:0004325	Decreased body weight	67	0.00005471722	0.336292	0.000259906795	1.628393	44.82947	73	19408	0.0365	0.003761336	67	445	445	ABCD3,ACTB,ADAT3,ADK,AGPS,ASAH1,ASL,ATPAF2,BANF1,CDC6,COX14,COX15,CREBBP,CTNS,CUL7,DHCR24,EARS2,ERCC6,ETHE1,EWSR1,FAH,FAM111A,FANCA,FANCD2,FANCG,FANCM,GALC,GATM,GNPAT,HADHA,HADHB,INSR,JAK2,KDM6A,LPIN2,MED17,MLH1,MPI,MSH2,MTRR,NAGS,NDUFA11,NDUFAF3,NDUFB9,NDUFS7,NDUFV1,NFIX,NOTCH2,PCCA,PEX1,POR,PQBP1,PSMB8,PTEN,RFXANK,RNF6,SAR1B,SKIV2L,SLC25A13,SLC52A2,SLX4,SUCLA2,TGFB1,TMEM216,TMEM70,TRIM37,WWOX
VL-controlled: Decreased with HAART	50kb	Human Phenotype	HP:0004329	Abnormality of the posterior segment of the eye	68	0.00005879696	0.3613661	0.000274098438162268	1.539274	58.4691	90	25313	0.045	0.003555485	77	588	600	ABCD3,ACTB,ACTG1,ADAMTSL4,APC,ASAH1,BBS4,BLOC1S3,CDK4,COL9A2,COQ2,COX14,COX15,CREBBP,CRYBA4,CTC1,CTNS,CTSA,CYP4V2,EIF2B1,ERCC6,ETHE1,EXOSC3,FAM111A,FKRP,FLCN,FZD4,GALC,GLB1,GMPPB,HADHA,HADHB,HEXA,IFT122,KDM6A,KL,KLHL7,KLLN,KMT2D,MAN2B1,MAP2K2,MFN2,MFSD8,NBAS,NDUFA11,NDUFAF3,NDUFB9,NDUFS7,NDUFV1,NFIX,NPHP1,NPHP4,NRL,OCA2,OPA3,PEPD,PEX1,PEX6,PHYH,PROC,PRPF8,PSAP,PTEN,RAB18,SDHD,SLC12A6,SLC25A4,SLC5…
VL-controlled: Decreased with HAART	50kb	Human Phenotype	HP:0001939	Abnormality of metabolism/homeostasis	69	0.00006518862	0.4006493	0.000299792216759884	1.341835	130.4185	175	56462	0.0875	0.00309943	159	1314	1325	ABCD3,ACTB,ACTG1,ADCK3,ADK,AGL,AGPAT2,AGRN,AIP,ALDH5A1,ALG11,APC,ASAH1,ASL,ATP7B,ATPAF2,B2M,B4GALT1,BAG3,BBS4,CD320,CDKN1C,CHEK2,CHST6,COG8,COL9A3,COQ2,COX14,COX15,CTC1,CTNS,CTSA,CYBA,CYC1,CYP4F22,CYP4V2,DAG1,DHCR24,DHFR,DICER1,DPAGT1,DPM3,EARS2,ERCC6,ETFDH,ETHE1,EWSR1,FAH,FAM111A,FANCA,FANCD2,FANCG,FANCM,FBP1,FES,FKRP,GAA,GALC,GATM,GCLC,GLB1,GLUL,GMPPB,GNAI2,GNPTG,HADHA,HADHB,HEXA,HK1,HLA-A,IDH2…
VL-controlled: Decreased with HAART	50kb	Human Phenotype	HP:0003819	Death in childhood	70	0.00006854456	0.4212749	0.000311619644080076	4.741835	2.108888	10	913	0.005	0.0109529	8	23	23	ABCD3,ERCC6,FKRP,NFIX,PSAP,RNASEH2A,RNASEH2C,TSEN54
VL-controlled: Decreased with HAART	50kb	Human Phenotype	HP:0002240	Hepatomegaly	71	0.00007063806	0.4341415	0.00031961376483871	1.78641	29.10867	52	12602	0.026	0.004126329	49	291	291	ABCD3,ABHD5,AGL,AGPAT2,ASAH1,ASL,ATP7B,ATPAF2,CDKN1C,COX14,CTC1,CTNS,CYBA,DHFR,EARS2,ERCC6,ETFDH,EWSR1,FAH,FAM111A,FBP1,GAA,GLB1,HADHA,HEXA,IFT122,ITCH,JAK2,JAM3,LPIN2,MAN2B1,MPC1,MPI,NOTCH2,PCCA,PEPD,PEX1,PEX6,PHKG2,PIEZO1,PSAP,PSMB8,SGSH,SKIV2L,SLC25A1,SOS1,TMEM70,TRIM37,WRAP53
VL-controlled: Decreased with HAART	50kb	Human Phenotype	HP:0000486	Strabismus	72	0.00007625018	0.4686336	0.000339530446704015	1.655946	39.85637	66	17255	0.033	0.003824978	56	367	367	ABHD5,ADAT3,ALG11,AP4M1,ARL13B,BBS4,C5orf42,CHMP1A,COG8,CREBBP,CTDP1,DHCR24,DPAGT1,EOGT,ERCC6,FANCA,FANCD2,FANCG,FANCM,FKRP,GMPPB,HOXA13,KDM6A,KMT2D,MAP2K2,MPLKIP,NBAS,NDUFA11,NDUFAF3,NDUFB9,NDUFV1,NFIX,NPHP1,OCA2,PEX1,PEX6,PIGT,POLR1D,PQBP1,PTEN,RBPJ,SEC23A,SLC12A6,SLC25A4,SLX4,SMARCA4,SOS1,SRCAP,SUCLA2,TCTN3,TMEM138,TMEM216,TRIM37,UFD1L,VLDLR,WDR81
VL-controlled: Decreased with HAART	50kb	Human Phenotype	HP:0001098	Abnormality of the fundus	73	0.00007699025	0.4731821	0.000341550234651163	1.531184	58.12494	89	25164	0.0445	0.003536799	76	584	596	ABCD3,ACTB,ACTG1,ADAMTSL4,APC,ASAH1,BBS4,BLOC1S3,CDK4,COL9A2,COQ2,COX14,COX15,CREBBP,CRYBA4,CTC1,CTNS,CTSA,CYP4V2,EIF2B1,ERCC6,ETHE1,EXOSC3,FAM111A,FKRP,FLCN,FZD4,GALC,GLB1,GMPPB,HADHA,HADHB,HEXA,IFT122,KDM6A,KL,KLHL7,KLLN,KMT2D,MAN2B1,MAP2K2,MFN2,MFSD8,NBAS,NDUFA11,NDUFAF3,NDUFB9,NDUFS7,NDUFV1,NFIX,NPHP1,NPHP4,NRL,OCA2,OPA3,PEPD,PEX1,PEX6,PHYH,PRPF8,PSAP,PTEN,RAB18,SDHD,SLC12A6,SLC25A4,SLC52A2,S…
VL-controlled: Decreased with HAART	50kb	Human Phenotype	HP:0003674	Onset	74	0.00008775538	0.5393446	0.000378395485732369	1.517237	59.97743	91	25966	0.0455	0.003504583	80	592	599	AAGAB,ACTG1,ADAT3,ADK,AFG3L2,AGRN,ALDH5A1,ALG11,AP4E1,AP4M1,AP4S1,ASAH1,ASL,ATPAF2,CBFB,CHMP1A,CHST6,COCH,COQ2,COX15,CTC1,CTDP1,CTNS,CYBA,DIAPH1,DPAGT1,DYNC1H1,EARS2,EIF2B1,EIF4G1,ERCC6,EXOSC3,FKRP,FZD4,GAD1,GATM,GLB1,GMPPB,GMPS,HEXA,HK1,ISCU,JAK2,JAM3,KL,LDHA,LMNB1,MFN2,MFSD8,MPC1,MTRR,NDE1,NDRG1,NDUFS7,PDP1,PHKG2,PIGT,PNKD,PSAP,PSAT1,PSEN1,PTEN,QDPR,RANBP2,SAR1B,SDHAF1,SDHD,SH3GL1,SLC25A4,STIM1…
VL-controlled: Decreased with HAART	50kb	Human Phenotype	HP:0002506	Diffuse cerebral atrophy	75	0.00008988012	0.5524032	0.000385466090179856	11.39288	0.4388705	5	190	0.0025	0.02631579	4	6	6	GALC,GLB1,MED17,TBP
VL-controlled: Decreased with HAART	50kb	Human Phenotype	HP:0002813	Abnormality of limb bone morphology	76	0.00009066861	0.5572493	0.000387453943629032	1.401272	94.20009	132	40782	0.066	0.003236722	120	893	894	ABCD3,ACTB,ACTG1,ADCK3,ADK,AGPAT2,AGPS,AIP,ANO10,AP4E1,AP4M1,AP4S1,ARL13B,ATP2A2,B2M,B4GALNT1,BAG3,BANF1,BBS4,C5orf42,CACNA1C,CDC6,CDKN1C,CHMP1A,COL9A2,COL9A3,CREBBP,CTC1,CTDP1,CTGF,CTNS,CUL7,DAG1,DHCR24,DLX3,DNAJB2,DPAGT1,DYNC1H1,EOGT,ERCC6,EXOSC3,FAM111A,FANCA,FANCD2,FANCG,FANCM,FGF9,FKRP,FTSJ1,GLB1,GLUL,GNPAT,GNPTG,HK1,HOXA13,HSF4,IFT122,INF2,INSR,KDM6A,KIF22,KLLN,KMT2D,LEPRE1,LFNG,LMBR1,LPIN2…
VL-controlled: Decreased with HAART	50kb	Human Phenotype	HP:0011007	Age of onset	77	0.00009751037	0.5992987	0.000411528278345133	1.52037	58.5384	89	25343	0.0445	0.003511818	78	578	585	AAGAB,ACTG1,ADAT3,ADK,AFG3L2,AGRN,ALDH5A1,ALG11,AP4E1,AP4M1,AP4S1,ASAH1,ASL,ATPAF2,CBFB,CHMP1A,CHST6,COCH,COX15,CTC1,CTDP1,CTNS,CYBA,DIAPH1,DPAGT1,DYNC1H1,EARS2,EIF2B1,ERCC6,EXOSC3,FKRP,FZD4,GAD1,GATM,GLB1,GMPPB,GMPS,HEXA,HK1,ISCU,JAK2,JAM3,KL,LDHA,LMNB1,MFN2,MFSD8,MPC1,MTRR,NDE1,NDRG1,NDUFS7,PDP1,PHKG2,PIGT,PNKD,PSAP,PSAT1,PSEN1,PTEN,QDPR,RANBP2,SAR1B,SDHAF1,SDHD,SH3GL1,SLC25A4,STIM1,SUCLA2,TGFB…
VL-controlled: Decreased with HAART	50kb	Human Phenotype	HP:0002795	Functional respiratory abnormality	78	0.00009957887	0.6120117	0.000418038407596831	1.596074	45.73724	73	19801	0.0365	0.003686682	65	425	426	ABCD3,AGRN,ARL13B,ASAH1,BAG3,BMPR2,C5orf42,CDC6,CDKN1C,COX14,COX15,CREBBP,CTGF,CUL7,DPAGT1,ETFDH,EXOSC3,FAM111A,FBP1,FKRP,GAA,GLUL,GMPPB,HADHA,HADHB,HEXA,ISCU,JAK2,LFNG,LIAS,MATR3,MGME1,MPC1,MTRR,NAGS,NDUFA11,NDUFAF3,NDUFB9,NDUFS7,NDUFV1,NFIX,NPHP1,PCCA,PEX1,PEX6,PHYH,PIGT,POLR1D,PSAP,PSMB8,PTEN,RSPH9,SF3B4,SH2B3,SLC12A6,SLC25A1,SLC26A2,SLC52A2,SOD1,SUCLA2,TCTN3,TMEM138,TMEM216,TMEM70,TSC1
VL-controlled: Decreased with HAART	50kb	Human Phenotype	HP:0002059	Cerebral atrophy	79	0.0001117629	0.6868948	0.000461070302854671	1.976115	18.7236	37	8106	0.0185	0.00456452	34	201	201	ACTB,ACTG1,ADK,AP4E1,B4GALNT1,CLPP,CTDP1,CTNS,DHFR,ERCC6,EXOSC3,GALC,GLB1,KCTD7,KDM6A,KMT2D,LMNB1,MAP2K2,MED17,MFSD8,MTRR,NFIX,PCCA,PIGT,PQBP1,PSEN1,RAB18,SLC35C1,SLC52A2,SUCLA2,TBP,TCTN3,TMEM70,TSEN54
VL-controlled: Decreased with HAART	50kb	Human Phenotype	HP:0011844	Abnormal appendicular skeleton morphology	80	0.000117076	0.7195491	0.000480082067067928	1.392701	94.77987	132	41033	0.066	0.003216923	120	899	900	ABCD3,ACTB,ACTG1,ADCK3,ADK,AGPAT2,AGPS,AIP,ANO10,AP4E1,AP4M1,AP4S1,ARL13B,ATP2A2,B2M,B4GALNT1,BAG3,BANF1,BBS4,C5orf42,CACNA1C,CDC6,CDKN1C,CHMP1A,COL9A2,COL9A3,CREBBP,CTC1,CTDP1,CTGF,CTNS,CUL7,DAG1,DHCR24,DLX3,DNAJB2,DPAGT1,DYNC1H1,EOGT,ERCC6,EXOSC3,FAM111A,FANCA,FANCD2,FANCG,FANCM,FGF9,FKRP,FTSJ1,GLB1,GLUL,GNPAT,GNPTG,HK1,HOXA13,HSF4,IFT122,INF2,INSR,KDM6A,KIF22,KLLN,KMT2D,LEPRE1,LFNG,LMBR1,LPIN2…
VL-controlled: Decreased with HAART	50kb	Human Phenotype	HP:0011017	Abnormality of cell physiology	81	0.0001181657	0.7262464	0.000482476218578767	2.182711	13.28623	29	5752	0.0145	0.005041725	26	122	122	ATPAF2,CYBA,EARS2,ERCC6,ETFDH,FANCA,FANCD2,FANCG,FANCM,HADHA,ISCU,KCTD7,LMNB1,NDRG1,NDUFA11,NDUFAF3,NDUFB9,NDUFV1,PCCA,PDP1,POLA1,SDHAF1,SLX4,SUCLA2,TMEM70,TSC1
VL-controlled: Decreased with HAART	50kb	Human Phenotype	HP:0001941	Acidosis	82	0.0001294997	0.7959052	0.000522049086475063	1.961116	18.86681	37	8168	0.0185	0.004529873	34	193	193	ADCK3,ASL,ATPAF2,COQ2,COX14,COX15,CTNS,CYC1,EARS2,ETFDH,ETHE1,FBP1,HADHA,HADHB,INSR,ISCU,IVD,LDHA,LIAS,MPC1,NDUFA11,NDUFAF3,NDUFB9,NDUFS7,NDUFV1,NOTCH2,PCCA,PDP1,PHKG2,SDHAF1,SLC25A4,SUCLA2,TMEM70,WNK1
VL-controlled: Decreased with HAART	50kb	Human Phenotype	HP:0001288	Gait disturbance	83	0.0001327855	0.8160997	0.000532983840756302	1.701098	32.91991	56	14252	0.028	0.003929273	47	328	328	AFG3L2,AGRN,ANO10,AP4S1,ARL13B,ASAH1,B4GALNT1,BBS4,C5orf42,COL9A2,COL9A3,CREBBP,CTNS,CYP2U1,DNAJB2,DPM3,DYNC1H1,EIF2B1,FKRP,GAA,GLB1,GMPPB,HK1,LMNB1,MAN2B1,MFN2,MLH1,MSH2,MTRR,NDRG1,NHLRC1,NPHP1,OPA3,PDP1,PRKRA,PSAP,PSEN1,SCARB2,SUCLA2,TBP,TCTN3,TGFB1,TIA1,TMEM216,VLDLR,VPS37A,WDR81
VL-controlled: Decreased with HAART	50kb	Human Phenotype	HP:0001871	Abnormality of blood and blood-forming tissues	84	0.0001352556	0.8312809	0.000538875485714286	1.460664	69.83123	102	30232	0.051	0.003373908	93	695	697	AAGAB,ABHD5,AIP,ALDOA,APC,ATP7B,B2M,B4GALT1,BAG3,BLOC1S3,BMPR2,CBFB,CD81,CHEK2,COQ2,COX14,CTC1,CYBA,CYP4F22,CYP4V2,DHFR,DPAGT1,EOGT,ETHE1,EWSR1,FAH,FAM111A,FANCA,FANCD2,FANCG,FANCM,FES,FZD4,GALC,GCLC,GLB1,GMPS,HK1,IRF4,ISCU,IVD,JAK2,KMT2D,LPIN2,LRRC8A,MAN2B1,MCFD2,MLH1,MPI,MSH2,MTRR,MYC,NFIX,NPHP1,NPHP4,NT5C3A,PCCA,PEPD,PEX1,PEX6,PIEZO1,PIGT,POLA1,PRKCD,PROC,PSAP,PSEN1,PSMB8,PTEN,RBPJ,RFXANK,RNAS…
VL-controlled: Decreased with HAART	50kb	Human Phenotype	HP:0100705	Abnormality of the glial cells	85	0.0001402437	0.8619378	0.00055550017051495	2.774201	6.488354	18	2809	0.009	0.006407974	16	68	68	AP4M1,APC,ATXN3,CHEK2,COX15,ERCC6,ETFDH,LMNB1,MLH1,MSH2,NDUFS7,PSEN1,RANBP2,TBP,TSC1,TSEN54
VL-controlled: Decreased with HAART	50kb	Human Phenotype	HP:0001259	Coma	86	0.0001430131	0.8789585	0.000564593935347682	2.985721	5.35884	16	2320	0.008	0.006896552	14	59	59	ASL,ATP7B,ETFDH,FBP1,INSR,IVD,NAGS,NDUFA11,NDUFAF3,NDUFB9,NDUFV1,PCCA,RANBP2,SLC25A13
VL-controlled: Decreased with HAART	50kb	Human Phenotype	HP:0003487	Babinski sign	88	0.000168344	1	0.000648491547657512	2.287727	10.92788	25	4731	0.0125	0.005284295	21	107	107	AFG3L2,AP4E1,AP4M1,AP4S1,ATXN3,B4GALNT1,CTDP1,CYP2U1,GAD1,LMNB1,MAN2B1,MFN2,NDUFA11,NDUFAF3,NDUFB9,NDUFV1,OPA3,PSAP,PSEN1,SDHAF1,ZFYVE27
VL-controlled: Decreased with HAART	50kb	Human Phenotype	HP:0000518	Cataract	89	0.0001835346	1	0.000699102641693291	1.617106	39.57688	64	17134	0.032	0.003735263	56	400	401	ABCD3,ABHD5,ACTB,ADAMTSL4,AIP,B4GALNT1,BBS4,CREBBP,CRYBA4,CTC1,CTDP1,CYP4V2,EOGT,ERCC6,ETFDH,FAM111A,FANCA,FANCD2,FANCG,FANCM,FKRP,FZD4,GMPPB,GNPAT,HSF4,JAM3,KLHL7,KLLN,LTBP2,MAF,MAN2B1,MPLKIP,NOTCH2,NPHP1,NPHP4,NRL,OPA3,PEX1,PEX6,PHYH,PQBP1,PRPF8,PTEN,RAB18,RBPJ,SDHD,SEC23A,SLC25A4,SLX4,SMARCA4,TMEM216,TMEM70,UFD1L,VLDLR,WDR81,WRAP53
VL-controlled: Decreased with HAART	50kb	Human Phenotype	HP:0007369	Atrophy/Degeneration affecting the cerebrum	90	0.0001871402	1	0.0007088734025417	1.923669	19.23408	37	8327	0.0185	0.004443377	34	205	205	ACTB,ACTG1,ADK,AP4E1,B4GALNT1,CLPP,CTDP1,CTNS,DHFR,ERCC6,EXOSC3,GALC,GLB1,KCTD7,KDM6A,KMT2D,LMNB1,MAP2K2,MED17,MFSD8,MTRR,NFIX,PCCA,PIGT,PQBP1,PSEN1,RAB18,SLC35C1,SLC52A2,SUCLA2,TBP,TCTN3,TMEM70,TSEN54
VL-controlled: Decreased with HAART	50kb	Human Phenotype	HP:0001332	Dystonia	91	0.0002102113	1	0.000779547192612753	2.13981	13.08527	28	5665	0.014	0.00494263	23	125	126	ACTB,AFG3L2,ATP7B,ATXN3,B4GALNT1,COX15,CTC1,EARS2,GLB1,NDUFS7,PCCA,PNKD,PRKRA,PSEN1,QDPR,RNASEH2A,RNASEH2C,SDHAF1,SUCLA2,TBP,THAP1,TSEN34,VPS37A
VL-controlled: Decreased with HAART	50kb	Human Phenotype	HP:0002093	Respiratory insufficiency	92	0.0002356978	1	0.000857393446376812	1.661576	33.70295	56	14591	0.028	0.003837982	51	313	313	AGRN,ASAH1,BAG3,BMPR2,CDC6,COX14,COX15,CTGF,CUL7,DPAGT1,ETFDH,EXOSC3,FAM111A,FBP1,FKRP,GAA,GLUL,GMPPB,HADHA,HADHB,ISCU,JAK2,LFNG,LIAS,MGME1,MPC1,MTRR,NAGS,NDUFA11,NDUFAF3,NDUFB9,NDUFS7,NDUFV1,NFIX,PEX1,PEX6,PHYH,PIGT,POLR1D,PSAP,PSMB8,PTEN,SF3B4,SH2B3,SLC12A6,SLC25A1,SLC26A2,SLC52A2,SUCLA2,TMEM70,TSC1
VL-controlled: Decreased with HAART	50kb	Human Phenotype	HP:0004360	Abnormality of acid-base homeostasis	93	0.0002616058	1	0.000925898519732938	1.871595	20.30354	38	8790	0.019	0.004323094	35	208	208	ADCK3,AIP,ASL,ATPAF2,COQ2,COX14,COX15,CTNS,CYC1,EARS2,ETFDH,ETHE1,FBP1,HADHA,HADHB,INSR,ISCU,IVD,LDHA,LIAS,MPC1,NDUFA11,NDUFAF3,NDUFB9,NDUFS7,NDUFV1,NOTCH2,PCCA,PDP1,PHKG2,SDHAF1,SLC25A4,SUCLA2,TMEM70,WNK1
VL-controlled: Decreased with HAART	50kb	Human Phenotype	HP:0003202	Amyotrophy	94	0.0002867349	1	0.000993778152688954	1.693076	30.12269	51	13041	0.0255	0.003910743	41	284	288	ADK,AFG3L2,AGL,AGRN,AIP,ASAH1,ATXN3,B4GALNT1,BAG3,CTNS,DNAJB2,DYNC1H1,EXOSC3,FKRP,GLB1,INF2,INSR,MFN2,MGME1,NDRG1,NDUFA11,NDUFAF3,NDUFB9,NDUFV1,PEX1,PEX6,PHYH,PQBP1,PSMB8,PTEN,SLC12A6,SLC25A4,SLC52A2,SMCHD1,SOD1,SUCLA2,TGFB1,TIA1,VLDLR,WDR81,WNK1
VL-controlled: Decreased with HAART	50kb	Human Phenotype	HP:0000341	Narrow forehead	95	0.0003040028	1	0.00104151533994253	2.787474	5.739965	16	2485	0.008	0.006438632	12	56	56	AP4E1,ARL13B,C5orf42,INSR,MAP2K2,NBAS,NPHP1,PIGT,SLC12A6,TCTN3,TMEM138,TMEM216
VL-controlled: Decreased with HAART	50kb	Human Phenotype	HP:0000508	Ptosis	96	0.0003353153	1	0.00112218853733333	1.6627	31.87586	53	13800	0.0265	0.00384058	44	283	283	ACTB,ACTG1,AFG3L2,AGRN,ALDOA,ARL13B,ATXN3,C5orf42,CLPP,COX14,CREBBP,EARS2,FANCA,FANCD2,FANCG,FANCM,GMPPB,KDM6A,KMT2D,MAP2K2,MGME1,NDUFA11,NDUFAF3,NDUFB9,NDUFV1,NPHP1,PEPD,PEX1,PEX6,PHYH,RNASEH2A,RNASEH2C,SAMHD1,SF3B4,SLC12A6,SLC25A4,SLX4,SMARCA4,SOS1,SUCLA2,TCTN3,TMEM138,TMEM216,UFD1L
VL-controlled: Decreased with HAART	50kb	Human Phenotype	HP:0000517	Abnormality of the lens	97	0.0003664777	1	0.00121201952239945	1.568323	41.44555	65	17943	0.0325	0.003622583	57	413	414	ABCD3,ABHD5,ACTB,ADAMTSL4,AIP,B4GALNT1,BBS4,CREBBP,CRYBA4,CTC1,CTDP1,CYP4V2,EOGT,ERCC6,ETFDH,FAM111A,FANCA,FANCD2,FANCG,FANCM,FKRP,FZD4,GMPPB,GNPAT,HSF4,JAM3,KLHL7,KLLN,LTBP2,MAF,MAN2B1,MPLKIP,NOTCH2,NPHP1,NPHP4,NRL,OPA3,PEX1,PEX6,PHYH,PQBP1,PRPF8,PTEN,RAB18,RBPJ,SDHD,SEC23A,SLC25A4,SLX4,SMARCA4,TAP1,TMEM216,TMEM70,UFD1L,VLDLR,WDR81,WRAP53
VL-controlled: Decreased with HAART	50kb	Human Phenotype	HP:0000762	Decreased nerve conduction velocity	98	0.0003930639	1	0.00128479899869774	2.54249	7.079675	18	3065	0.009	0.005872757	14	64	64	CLPP,CTDP1,DYNC1H1,ERCC6,GALC,HK1,MATR3,MFN2,MTRR,NDRG1,PSAP,SLC12A6,SUCLA2,WNK1
VL-controlled: Decreased with HAART	50kb	Human Phenotype	HP:0001249	Intellectual disability	99	0.0004057668	1	0.00132088864791809	1.45388	61.21551	89	26502	0.0445	0.003358237	74	601	601	ABCD3,ABHD5,ACTB,ACTG1,ADAT3,ALDH5A1,ALDOA,ANO10,AP4E1,AP4M1,AP4S1,ASAH1,ASL,ATP2A2,B4GALNT1,BBS4,CASC5,CHMP1A,COG8,COQ2,COX14,COX15,CREBBP,CTDP1,CTSA,DAG1,DPAGT1,DYNC1H1,ERCC6,ETHE1,FANCA,FANCD2,FKRP,FTSJ1,GAD1,GATM,GLB1,GMPPB,GNPAT,GNPTG,KCTD7,KMT2D,MAN1B1,MAN2B1,MGME1,MPLKIP,MTRR,NDE1,NDUFS7,NFIX,PCCA,PDP1,PEX1,POLA1,PQBP1,PSMB8,PTEN,QDPR,SAR1B,SGSH,SLC12A6,SLC35C1,SMARCA4,SUCLA2,SYNGAP1,SYP,T…
VL-controlled: Decreased with HAART	50kb	Human Phenotype	HP:0001507	Growth abnormality	100	0.0004061876	1	0.00132135652414734	1.324929	111.7041	148	48360	0.074	0.00306038	134	1078	1079	ABCD3,ACTB,ACTG1,ADAT3,ADK,AGL,AGPAT2,AGPS,AIP,ALDOA,AP4E1,AP4S1,ASAH1,ASL,ATPAF2,BANF1,BBS4,CDC6,CDKN1C,CLPP,COL9A2,COL9A3,COX14,COX15,CREBBP,CTC1,CTDP1,CTNS,CTSA,CUL7,CYP4F22,CYP4V2,DHCR24,EARS2,ERCC6,ETHE1,EWSR1,EXOSC3,FAH,FAM111A,FANCA,FANCD2,FANCG,FANCM,GALC,GATM,GLB1,GNPAT,GNPTG,HADHA,HADHB,IFT122,INSR,JAK2,KDM6A,KIF22,KLHL7,KLLN,KMT2D,LEPRE1,LFNG,LIAS,LPIN2,LTBP2,MAN1B1,MAN2B1,MAP2K2,MED17…
VL-controlled: Decreased with HAART	50kb	Human Phenotype	HP:0003593	Infantile onset	101	0.0004608065	1	0.00147390087089202	1.719491	26.17054	45	11330	0.0225	0.003971756	38	255	255	ADAT3,ADK,AFG3L2,ALDH5A1,ALG11,ATPAF2,CBFB,COX15,CTC1,CTDP1,EARS2,ERCC6,FZD4,GAD1,GATM,GMPS,HEXA,JAK2,MFN2,MTRR,NDUFS7,PDP1,PHKG2,PIGT,PNKD,PSAP,PSAT1,PSEN1,PTEN,QDPR,RANBP2,SAR1B,SDHAF1,SH3GL1,SUCLA2,TSC1,WDR81,WNK1
VL-controlled: Decreased with HAART	50kb	Human Phenotype	HP:0003676	Progressive disorder	102	0.0005242379	1	0.00164696346844532	2.016976	13.88217	28	6010	0.014	0.004658902	21	128	128	ADK,AFG3L2,ASAH1,ATXN3,B4GALNT1,COCH,COX15,CTC1,DIABLO,HK1,INF2,KCTD7,LMNB1,MED17,MGME1,NDUFS7,PRKRA,SLC12A6,SLC25A4,SLC52A2,TBP
VL-controlled: Decreased with HAART	50kb	Human Phenotype	HP:0000271	Abnormality of the face	104	0.000537241	1	0.00168337866557162	1.287786	132.7861	171	57487	0.0855	0.002974586	152	1264	1270	ABCD3,ABHD5,ACTB,ACTG1,ADAMTSL4,ADK,AGL,AGPAT2,AGRN,AIP,ALDOA,ALG11,AP4E1,AP4M1,AP4S1,APC,ARL13B,ASAH1,ATP2A2,ATP7B,ATPAF2,ATXN3,BANF1,BBS4,C5orf42,CDC6,CDKN1C,COL9A2,CREBBP,CTC1,CTDP1,CTGF,CTNS,CTSA,CUL7,CYBA,CYP4F22,CYP4V2,DHCR24,DLX3,DYNC1H1,EARS2,ECM1,ERCC6,ETFDH,EWSR1,FAM111A,FANCA,FANCD2,FANCG,FANCM,FGF9,FKRP,FLCN,FTSJ1,GAA,GLB1,GLUL,GMPPB,GNPAT,GNPTG,HPSE2,IFT122,INSR,ITCH,JAK2,KDM6A,KIF22…
VL-controlled: Decreased with HAART	50kb	Human Phenotype	HP:0011277	Abnormality of the urinary system physiology	105	0.0005544648	1	0.00172826315764706	1.542871	42.12926	65	18239	0.0325	0.003563792	59	422	422	AGPAT2,ASL,ATP7B,ATPAF2,BBS4,CD320,CDKN1C,COQ2,COX14,CTGF,CTNS,CYP4F22,ERCC6,ETFDH,ETHE1,FAH,FANCA,FANCD2,FANCG,FANCM,FKRP,GATM,GLB1,HADHA,HADHB,HOXA13,HPSE2,IDH2,IFT122,INF2,INSR,ISCU,IVD,KL,LDHA,LPIN2,MPC1,MTRR,NOTCH2,NPHP1,NPHP4,NT5C3A,PCCA,PEX1,PHYH,PIEZO1,PIGT,SCARB2,SDHD,SGSH,SLC52A2,SLC9A3R1,SLX4,STAT1,SUCLA2,TMEM138,TMEM216,TMEM70,TSC1
VL-controlled: Decreased with HAART	50kb	Human Phenotype	HP:0010729	Cherry red spot of the macula	106	0.0005571006	1	0.00173534471678641	6.040877	0.9932333	6	430	0.003	0.01395349	4	7	7	ASAH1,CTSA,GLB1,HEXA
VL-controlled: Decreased with HAART	50kb	Human Phenotype	HP:0001639	Hypertrophic cardiomyopathy	107	0.0005627309	1	0.00174831508931596	1.846744	18.95228	35	8205	0.0175	0.004265692	32	189	189	AGPAT2,AIP,ATPAF2,BAG3,CDKN1C,COG7,COQ2,COX14,FAH,FANCA,FANCD2,FANCG,FANCM,GAA,GLB1,LIAS,MAP2K2,NDUFA11,NDUFAF3,NDUFB9,NDUFV1,PCCA,PEX1,PEX6,PHYH,PSEN1,SDHAF1,SGSH,SLC25A4,SLX4,SOS1,TMEM70
VL-controlled: Decreased with HAART	50kb	Human Phenotype	HP:0002817	Abnormality of the upper limb	108	0.0005631868	1	0.00174859234973958	1.413945	68.60239	97	29700	0.0485	0.003265993	87	636	637	ABCD3,ACTB,ACTG1,AGPAT2,AGPS,AIP,AP4M1,ARL13B,ATP2A2,B2M,BANF1,BBS4,C5orf42,CDC6,COL9A2,COL9A3,CREBBP,CTDP1,CUL7,DHCR24,DLX3,DPAGT1,DYNC1H1,EOGT,ERCC6,EXOSC3,FAM111A,FANCA,FANCD2,FANCG,FANCM,FGF9,FTSJ1,GLB1,GNPAT,GNPTG,HK1,HOXA13,HSF4,IFT122,INF2,INSR,KDM6A,KIF22,KMT2D,LEPRE1,LFNG,LMBR1,MAP2K2,NBAS,NDRG1,NFIX,NGLY1,NOTCH2,NPHP1,PEPD,PEX1,PEX6,PHYH,PIGT,POR,PQBP1,PSMB8,PSMC3IP,PTEN,RBPJ,RPS10,SAMH…
VL-controlled: Decreased with HAART	50kb	Human Phenotype	HP:0011968	Feeding difficulties	109	0.0005994386	1	0.0018470093620801	1.655756	29.59373	49	12812	0.0245	0.003824539	43	292	292	ABCD3,ACTB,ALG11,ASL,CDC6,CREBBP,CTGF,DHFR,ECM1,EXOSC3,FKRP,GAA,GMPPB,HADHB,INSR,KDM6A,KMT2D,LIAS,LMNB1,MED17,NDUFA11,NDUFAF3,NDUFB9,NDUFV1,PCCA,PEX1,PEX6,PQBP1,PSAP,PSAT1,RNF6,SAMHD1,SDHD,SLC25A1,SLC52A2,SMARCA4,SOS1,STAT1,SUCLA2,TSEN54,UFD1L,WNK1,WWOX
VL-controlled: Decreased with HAART	50kb	Human Phenotype	HP:0010876	Abnormality of circulating protein level	110	0.0006116665	1	0.00188074631753707	1.996381	14.02538	28	6072	0.014	0.004611331	24	139	139	AGL,AGRN,B2M,B4GALT1,BAG3,COG8,COL9A3,COQ2,DAG1,DPAGT1,DPM3,FAH,FKRP,GAA,GMPPB,ISCU,LDHA,MATR3,MGME1,MPI,SAR1B,STIM1,SUCLA2,TIA1
VL-controlled: Decreased with HAART	50kb	Human Phenotype	HP:0004323	Abnormality of body weight	111	0.0006136202	1	0.0018855378439433	1.440725	60.38628	87	26143	0.0435	0.003327851	78	600	600	ABCD3,ACTB,ADAT3,ADK,AGPS,AIP,ASAH1,ASL,ATPAF2,BANF1,BBS4,CDC6,COX14,COX15,CREBBP,CTNS,CUL7,CYP4V2,DHCR24,EARS2,ERCC6,ETHE1,EWSR1,FAH,FAM111A,FANCA,FANCD2,FANCG,FANCM,GALC,GATM,GNPAT,HADHA,HADHB,INSR,JAK2,KDM6A,KLHL7,KMT2D,LPIN2,MAN1B1,MED17,MLH1,MOG,MPI,MSH2,MTRR,NAGS,NDUFA11,NDUFAF3,NDUFB9,NDUFS7,NDUFV1,NFIX,NOTCH2,NRL,PCCA,PEX1,PIGT,POR,PQBP1,PRPF8,PSMB8,PTEN,RFXANK,RNF6,SAR1B,SKIV2L,SLC25A13,…
VL-controlled: Decreased with HAART	50kb	Human Phenotype	HP:0003134	Abnormality of peripheral nerve conduction	112	0.0006337292	1	0.0019348620709347	2.438276	7.382264	18	3196	0.009	0.00563204	14	66	66	CLPP,CTDP1,DYNC1H1,ERCC6,GALC,HK1,MATR3,MFN2,MTRR,NDRG1,PSAP,SLC12A6,SUCLA2,WNK1
VL-controlled: Decreased with HAART	50kb	Human Phenotype	HP:0001155	Abnormality of the hand	113	0.0006700336	1	0.00202753187715736	1.420555	64.76343	92	28038	0.046	0.003281261	82	604	605	ABCD3,ACTB,ACTG1,AGPAT2,AIP,AP4M1,ARL13B,ATP2A2,BANF1,BBS4,C5orf42,CDC6,COL9A2,COL9A3,CREBBP,CTDP1,CUL7,DHCR24,DPAGT1,DYNC1H1,EOGT,ERCC6,EXOSC3,FAM111A,FANCA,FANCD2,FANCG,FANCM,FGF9,FTSJ1,GLB1,GNPTG,HK1,HOXA13,HSF4,IFT122,INF2,INSR,KDM6A,KIF22,KMT2D,LEPRE1,LFNG,LMBR1,MAP2K2,NBAS,NDRG1,NFIX,NGLY1,NOTCH2,NPHP1,PEPD,PEX1,PEX6,PHYH,POR,PQBP1,PSMB8,PSMC3IP,PTEN,RBPJ,RPS10,SAMHD1,SF3B4,SLC12A6,SLC26A2,…
VL-controlled: Decreased with HAART	50kb	Human Phenotype	HP:0002186	Apraxia	114	0.0006889126	1	0.00207413143270202	2.793094	5.012363	14	2170	0.007	0.006451613	12	55	55	AFG3L2,ARL13B,C5orf42,CLPP,EXOSC3,NHLRC1,NPHP1,PSEN1,TBP,TCTN3,TMEM138,TMEM216
VL-controlled: Decreased with HAART	50kb	Human Phenotype	HP:0004328	Abnormality of the anterior segment of the eye	116	0.0007154278	1	0.00214179232780916	1.417471	64.90433	92	28099	0.046	0.003274138	80	623	624	ABCD3,ABHD5,ACTB,ACTG1,ADAMTSL4,AIP,ARL13B,ASAH1,ATP7B,B4GALNT1,BBS4,BLOC1S3,C5orf42,CHMP1A,CHST6,COL9A2,CREBBP,CRYBA4,CTC1,CTDP1,CTNS,CTSA,CYP4V2,EOGT,ERCC6,ETFDH,FAM111A,FANCA,FANCD2,FANCG,FANCM,FKRP,FZD4,GLB1,GMPPB,GNPAT,GNPTG,HSF4,JAM3,KDM6A,KLHL7,KLLN,KMT2D,LTBP2,MAF,MAN2B1,MPLKIP,NOTCH2,NPHP1,NPHP4,NRL,OCA2,OPA3,PEX1,PEX6,PHYH,POLA1,PQBP1,PRPF8,PTEN,RAB18,RBPJ,SDHD,SEC23A,SLC25A4,SLX4,SMARC…
VL-controlled: Decreased with HAART	50kb	Human Phenotype	HP:0001637	Abnormality of the myocardium	117	0.0007213042	1	0.00215397603619286	1.692634	25.99499	44	11254	0.022	0.003909721	42	249	249	AGL,AGPAT2,AIP,ATPAF2,BAG3,CDKN1C,COG7,COQ2,COX14,DPM3,FAH,FANCA,FANCD2,FANCG,FANCM,FKRP,GAA,GLB1,GMPPB,HADHA,HADHB,IDH2,LIAS,MAP2K2,MGME1,NDUFA11,NDUFAF3,NDUFB9,NDUFV1,PCCA,PEX1,PEX6,PHYH,PIGT,PSEN1,SDHAF1,SGSH,SLC25A4,SLX4,SOS1,TMEM70,TRIM37
VL-controlled: Decreased with HAART	50kb	Human Phenotype	HP:0002119	Ventriculomegaly	118	0.0007319445	1	0.00218028939444097	1.818595	19.24563	35	8332	0.0175	0.004200672	28	192	192	AGPAT2,AP4E1,AP4M1,ATXN3,B4GALT1,CDKN1C,COG8,CTDP1,DHCR24,FANCA,FANCD2,FANCG,FANCM,FKRP,GLB1,GLUL,JAM3,KDM6A,KMT2D,NFIX,SLC12A6,SLC25A1,SLX4,SMARCA4,SUCLA2,TMEM138,TMEM216,TRIM37
VL-controlled: Decreased with HAART	50kb	Human Phenotype	HP:0100763	Abnormality of the lymphatic system	119	0.0007401506	1	0.00220198266462882	1.604676	33.02847	53	14299	0.0265	0.003706553	46	326	326	ABCD3,AGPAT2,ALDOA,ASAH1,CD81,CDK4,CDKN1C,CTC1,CTNS,CTSA,CYBA,DHCR24,ERCC6,EWSR1,FAH,FAM111A,GAA,GLB1,HEXA,HK1,ITCH,JAK2,LPIN2,MAN2B1,NOTCH2,PEPD,PHKG2,PHYH,PIEZO1,PRKCD,PSAP,PSMB8,PTEN,RNASEH2A,RNASEH2C,RNF6,SGSH,SH2B3,SOS1,STIM1,TMEM216,TSC1,UFD1L,UNG,WRAP53,WWOX
VL-controlled: Decreased with HAART	50kb	Human Phenotype	HP:0001508	Failure to thrive	120	0.000794246	1	0.00234391037995049	1.63357	29.99565	49	12986	0.0245	0.003773294	46	304	304	ABCD3,ADAT3,ADK,AGPS,ASAH1,ASL,ATPAF2,BANF1,CDC6,COX14,COX15,CREBBP,CTNS,DHCR24,EARS2,ERCC6,ETHE1,FAH,FAM111A,GALC,GATM,GNPAT,HADHA,HADHB,INSR,MED17,MPI,MTRR,NAGS,NDUFA11,NDUFAF3,NDUFB9,NDUFS7,NDUFV1,NFIX,NOTCH2,PCCA,PEX1,PSMB8,RFXANK,SAR1B,SKIV2L,SLC25A13,SUCLA2,TMEM216,TMEM70
VL-controlled: Decreased with HAART	50kb	Human Phenotype	HP:0002514	Cerebral calcification	121	0.000800312	1	0.00235598020246914	2.460649	6.908746	17	2991	0.0085	0.005683718	14	66	66	CTC1,CYP2U1,ECM1,ERCC6,FAM111A,PSMB8,QDPR,RNASEH2A,RNASEH2C,SAMHD1,SLC26A2,SUCLA2,TSC1,WRAP53
VL-controlled: Decreased with HAART	50kb	Human Phenotype	HP:0000539	Abnormality of refraction	122	0.0008085614	1	0.00237002416508912	1.759876	21.59243	38	9348	0.019	0.004065041	34	232	232	ADAMTSL4,BBS4,CHMP1A,COL9A2,CREBBP,CRYBA4,ERCC6,FAM111A,FANCA,FANCD2,FANCG,FANCM,FKRP,GMPPB,GNPTG,IFT122,KLLN,LTBP2,MAF,MAP2K2,NBAS,NOTCH2,OPTN,PIGT,PQBP1,PTEN,SDHD,SLC12A6,SLC25A4,SLX4,SRCAP,TRIM37,ZNF644,ZNF674
VL-controlled: Decreased with HAART	50kb	Human Phenotype	HP:0000657	Oculomotor apraxia	123	0.0008337136	1	0.00243140993618582	3.21121	3.4255	11	1483	0.0055	0.007417397	9	38	38	AFG3L2,ARL13B,C5orf42,CLPP,EXOSC3,NPHP1,TCTN3,TMEM138,TMEM216
VL-controlled: Decreased with HAART	50kb	Human Phenotype	HP:0001638	Cardiomyopathy	124	0.0008586021	1	0.00248916317015198	1.68883	25.46142	43	11023	0.0215	0.003900934	41	244	244	AGL,AGPAT2,AIP,ATPAF2,BAG3,CDKN1C,COG7,COQ2,COX14,DPM3,FAH,FANCA,FANCD2,FANCG,FANCM,FKRP,GAA,GLB1,GMPPB,HADHA,HADHB,IDH2,LIAS,MAP2K2,MGME1,NDUFA11,NDUFAF3,NDUFB9,NDUFV1,PCCA,PEX1,PEX6,PHYH,PIGT,PSEN1,SDHAF1,SGSH,SLC25A4,SLX4,SOS1,TMEM70
VL-controlled: Decreased with HAART	50kb	Human Phenotype	HP:0000589	Coloboma	125	0.0008594246	1	0.00249003397168894	1.925311	15.0625	29	6521	0.0145	0.004447171	24	131	132	ACTB,ACTG1,ARL13B,C5orf42,CREBBP,CRYBA4,FAM111A,FKRP,KDM6A,KMT2D,MAF,NOTCH2,NPHP1,POLR1D,PQBP1,RAB18,RNASEH2A,RNASEH2C,SAMHD1,SF3B4,TCTN3,TMEM138,TMEM216,TSC1
VL-controlled: Decreased with HAART	50kb	Human Phenotype	HP:0003546	Exercise intolerance	127	0.0008951569	1	0.00256550676448317	2.716725	5.153264	14	2231	0.007	0.006275213	13	53	53	ADCK3,COX14,GMPPB,ISCU,LDHA,MGME1,NDUFA11,NDUFAF3,NDUFB9,NDUFV1,RSPH9,SDHAF1,SLC25A4
VL-controlled: Decreased with HAART	50kb	Human Phenotype	HP:0002015	Dysphagia	128	0.0009106385	1	0.00260517996790642	2.104709	10.92788	23	4731	0.0115	0.004861551	19	108	108	AFG3L2,ATP7B,ATXN3,CHMP1A,CTNS,LMNB1,MATR3,MED17,OPTN,PDP1,PNKD,PRKRA,PSAP,PSEN1,QDPR,SCARB2,SLC52A2,SOD1,TBP
VL-controlled: Decreased with HAART	50kb	Human Phenotype	HP:0002031	Abnormality of the esophagus	129	0.0009223721	1	0.00263400751191617	1.706413	24.02701	41	10402	0.0205	0.00394155	36	225	225	ACTB,AFG3L2,ATP7B,ATXN3,CDC6,CHMP1A,CTC1,CTNS,CYBA,EOGT,FANCA,FANCD2,FANCG,FANCM,LMNB1,LTBP4,MATR3,MED17,OPTN,PDP1,PNKD,PRKRA,PSAP,PSEN1,QDPR,RBPJ,RNF6,SCARB2,SEC23A,SLC52A2,SLX4,SOD1,TBP,WNK1,WRAP53,WWOX
VL-controlled: Decreased with HAART	50kb	Human Phenotype	HP:0002311	Incoordination	130	0.0009879668	1	0.00279953278027332	1.754671	21.08657	37	9129	0.0185	0.004053018	30	218	218	ALDH5A1,ARL13B,ASAH1,ASL,B4GALNT1,BBS4,C5orf42,CLPP,CREBBP,CTDP1,DYNC1H1,FKRP,HEXA,LMNB1,MPLKIP,NPHP1,NPHP4,OPA3,PEX1,PEX6,PHYH,PSMC3IP,PTEN,SLC52A2,SUCLA2,TCTN3,TMEM138,TMEM216,VLDLR,WDR81
VL-controlled: Increased with HAART	50kb	Human Phenotype	HP:0002869	Flared iliac wings	1	0.00000003584834	0.0002203239	0.00016002698976	9.581941	1.147993	11	497	0.0055	0.0221328	4	12	12	B3GALT6,DDR2,GNPTG,IDUA
VL-controlled: Increased with HAART	50kb	Human Phenotype	HP:0100777	Exostoses	2	0.0000003646225	0.00224097	0.00081383742	6.764523	1.773961	12	768	0.006	0.015625	6	12	13	AKT1,B3GALT6,COL11A2,EXT1,EXT2,LMX1B
VL-controlled: Increased with HAART	50kb	Human Phenotype	HP:0002176	Spinal cord compression	3	0.000002406585	0.01479087	0.0024288990048	8.117428	1.108726	9	480	0.0045	0.01875	4	11	11	AKT1,B3GALT6,DDR2,TRPV4
VL-controlled: Increased with HAART	50kb	Human Phenotype	HP:0002651	Spondyloepimetaphyseal dysplasia	4	0.000002720541	0.01672044	0.0024288990048	15.83888	0.3788146	6	164	0.003	0.03658537	2	5	5	B3GALT6,DDR2
VL-controlled: Increased with HAART	50kb	Human Phenotype	HP:0002857	Genu valgum	6	0.00003488928	0.2144295	0.01476698268	2.992237	6.349764	19	2749	0.0095	0.006911604	11	56	57	B3GALT6,COL9A2,EXT1,EXT2,GNPTG,HBB,NF1,ORC1,SKI,TRPV4,VDR
VL-controlled: Increased with HAART	50kb	Human Phenotype	HP:0003366	Abnormality of the femoral neck and head region	7	0.00003585267	0.2203505	0.01476698268	2.800838	7.497757	21	3246	0.0105	0.006469501	12	67	68	B3GALT6,CANT1,COL11A2,EXT1,EXT2,FGFR3,GNPTG,RET,SERPINF1,SIL1,TBX4,TRPV4
VL-controlled: Increased with HAART	50kb	Human Phenotype	HP:0002815	Abnormality of the knees	8	0.00003969619	0.2439728	0.01476698268	2.132358	16.41376	35	7106	0.0175	0.004925415	25	150	151	B3GALT6,BAG3,CANT1,COL1A1,COL9A2,DDR2,ENSG00000268173,EXT1,EXT2,FA2H,FGFR3,GNPTG,GP1BB,HBB,LMX1B,NF1,ORC1,PITX1,SKI,TBX1,TBX4,TCTN3,TRPV4,VDR,WNT7A
VL-controlled: Increased with HAART	50kb	Human Phenotype	HP:0002867	Abnormality of the ilium	9	0.00004337685	0.2665941	0.0148949429538462	3.173696	5.35653	17	2319	0.0085	0.007330746	9	47	47	B3GALT6,COL11A2,DDR2,FGFR3,GNPTG,IDUA,LMX1B,TNFRSF1A,WNT7A
VL-controlled: Increased with HAART	50kb	Human Phenotype	HP:0002981	Abnormality of the calf	13	0.00006525856	0.4010791	0.0180814635105882	3.067862	5.541318	17	2399	0.0085	0.007086286	12	52	53	CANT1,COL1A1,DDR2,EXT1,EXT2,FGFR1,FGFR3,LMBR1,NF1,TCTN3,VDR,WNT7A
VL-controlled: Increased with HAART	50kb	Human Phenotype	HP:0001454	Abnormality of the upper arm	14	0.00006885862	0.4232051	0.0180814635105882	3.517709	3.979863	14	1723	0.007	0.008125363	11	31	32	CYP26B1,EXT1,EXT2,FGFR1,GNPAT,LMBR1,LMX1B,PITX1,POR,TRPV4,WNT7A
VL-controlled: Increased with HAART	50kb	Human Phenotype	HP:0009811	Abnormality of the elbow	15	0.0000808741	0.4970522	0.0200567768	2.135287	14.98627	32	6488	0.016	0.004932182	25	126	127	B3GALT6,CANT1,COL6A2,COL6A3,CYP26B1,DDR2,ECEL1,ERCC1,EXT1,EXT2,FGFR1,FGFR3,IDUA,LMX1B,NF1,ORC1,PITX1,POR,PYCR1,SIL1,SKI,SLC29A3,TRPV4,WNT5A,WNT7A
VL-controlled: Increased with HAART	50kb	Human Phenotype	HP:0010660	Abnormal hand bone ossification	16	0.0000890653	0.5473953	0.0209256578526316	5.113341	1.760102	9	762	0.0045	0.01181102	5	16	16	B3GALT6,CANT1,DDR2,PTCH1,TRPV4
VL-controlled: Increased with HAART	50kb	Human Phenotype	HP:0011867	Abnormality of the wing of the ilium	18	0.0001162605	0.714537	0.0232321504695652	3.775548	3.178347	12	1376	0.006	0.00872093	5	33	33	B3GALT6,DDR2,GNPTG,IDUA,WNT7A
VL-controlled: Increased with HAART	50kb	Human Phenotype	HP:0003063	Abnormality of the humerus	25	0.0001727909	1	0.0303894526153846	3.39655	3.827413	13	1657	0.0065	0.007845504	10	30	31	CYP26B1,EXT1,EXT2,FGFR1,GNPAT,LMBR1,PITX1,POR,TRPV4,WNT7A
VL-controlled: Increased with HAART	50kb	Human Phenotype	HP:0002979	Bowing of the legs	26	0.0001769995	1	0.0303894526153846	2.280016	10.96483	25	4747	0.0125	0.005266484	17	97	98	B3GALT6,CANT1,COL1A1,COL9A2,EXT1,EXT2,FGFR3,GNPTG,HBB,NF1,ORC1,POR,SKI,TCTN3,TRPV4,VDR,WNT7A
VL-controlled: Increased with HAART	50kb	Human Phenotype	HP:0002823	Abnormality of the femur	29	0.000206716	1	0.0326131219862069	2.142079	13.07141	28	5659	0.014	0.004947871	19	121	122	ANKH,B3GALT6,CANT1,COL11A2,COL1A1,EXT1,EXT2,FGFR3,GNPAT,GNPTG,LMX1B,POR,RET,SERPINF1,SIL1,TBX4,TRPV4,VDR,WNT7A
VL-controlled: Increased with HAART	50kb	Human Phenotype	HP:0005914	Aplasia/Hypoplasia involving the metacarpal bones	30	0.0003205571	1	0.0383173548631579	2.510885	7.567052	19	3276	0.0095	0.005799756	11	61	62	B3GALT6,CANT1,COL11A2,DDR2,EXT1,EXT2,FGFR1,LMBR1,PTCH1,SIL1,WNT7A
VL-controlled: Increased with HAART	50kb	Human Phenotype	HP:0000887	Cupped ribs	31	0.0003249892	1	0.0383173548631579	6.694786	0.8962198	6	388	0.003	0.01546392	2	10	10	B3GALT6,DDR2
VL-controlled: Increased with HAART	50kb	Human Phenotype	HP:0010622	Neoplasm of the skeletal system	32	0.0003261782	1	0.0383173548631579	3.176119	4.093045	13	1772	0.0065	0.007336343	7	33	34	AKT1,B3GALT6,COL11A2,EXT1,EXT2,LMX1B,WRN
VL-controlled: Increased with HAART	50kb	Human Phenotype	HP:0000940	Abnormal diaphysis morphology	33	0.0003618641	1	0.04038403356	1.95868	16.33753	32	7073	0.016	0.004524247	24	145	146	B3GALT6,CANT1,COL11A2,COL1A1,COL9A2,EXT1,EXT2,FGFR1,FGFR3,GNPTG,HBB,IDUA,IFT88,NF1,ORC1,POR,PYCR1,SKI,TCTN3,TMEM216,TRPV4,VDR,WNT7A,ZMPSTE24
VL-controlled: Increased with HAART	50kb	Human Phenotype	HP:0003019	Abnormality of the wrist	34	0.0004098821	1	0.0409443873702128	2.192048	10.94866	24	4740	0.012	0.005063291	15	79	80	AKT1,B3GALT6,CANT1,COL11A2,DDR2,EXT1,EXT2,FGFR1,FGFR3,LMBR1,PITX1,POR,TRPV4,VDR,WNT7A
VL-controlled: Increased with HAART	50kb	Human Phenotype	HP:0002983	Micromelia	35	0.0004147478	1	0.0409443873702128	2.334151	8.996846	21	3895	0.0105	0.005391528	14	72	73	ACTB,ADAMTS2,B3GALT6,COL11A2,COL9A2,DDR2,EXT1,EXT2,FGFR3,IFT88,TCTN3,TRPV4,WNT5A,WNT7A
VL-controlled: Increased with HAART	50kb	Human Phenotype	HP:0000766	Abnormality of the sternum	40	0.0005421646	1	0.0460536729962264	1.832721	19.64292	36	8504	0.018	0.004233302	27	178	178	ABCC6,AKT1,B3GALT6,COL11A2,COL1A1,DDR2,FGFR3,GNPTG,IFT88,IGBP1,LMX1B,NEU1,NF1,ORC1,PTCH1,RET,RIN2,SDHB,SDHD,SIL1,SKI,SOX10,TCTN3,TRPV4,VDR,WNT5A,WNT7A
VL-controlled: Increased with HAART	50kb	Human Phenotype	HP:0006487	Bowing of the long bones	41	0.0005431413	1	0.0460536729962264	1.984346	14.61439	29	6327	0.0145	0.004583531	21	132	133	B3GALT6,CANT1,COL1A1,COL9A2,EXT1,EXT2,FGFR1,FGFR3,GNPTG,HBB,IFT88,NF1,ORC1,POR,PYCR1,SKI,TCTN3,TMEM216,TRPV4,VDR,WNT7A
VL-controlled: Increased with HAART	50kb	Human Phenotype	HP:0003307	Hyperlordosis	42	0.000544235	1	0.0460536729962264	2.188916	10.50748	23	4549	0.0115	0.005056056	15	84	89	B3GALT6,CANT1,COL11A2,COL6A2,COLQ,DAG1,FGFR1,FGFR3,GNPTG,LMX1B,PLEC,PVRL1,RET,SCN4A,TRPV4
VL-controlled: Increased with HAART	50kb	Human Phenotype	HP:0002650	Scoliosis	43	0.0005467842	1	0.0460536729962264	1.521914	45.33764	69	19628	0.0345	0.003515386	57	400	401	ABCC6,ACTB,ADAMTS2,AKT1,B3GALT6,B4GALNT1,BAG3,BANF1,CANT1,CENPJ,COL1A1,COL6A2,COL6A3,COLQ,DDR2,DPAGT1,ENSG00000268173,ERCC1,ERCC2,EXT1,EXT2,FGFR1,FGFR3,GNPAT,GNPTG,IDUA,IGBP1,INPP5E,LMX1B,NEU1,NF1,PMP22,POR,PTCH1,PUS1,PYCR1,RET,RIN2,SDHB,SDHD,SGCA,SH3TC2,SHH,SIL1,SIX3,SKI,TBX1,TCTN1,TCTN3,TMEM216,TRPV4,USB1,VDR,WNT5A,WRAP53,ZMPSTE24,ZNF423
VL-controlled: Increased with HAART	50kb	Human Phenotype	HP:0001191	Abnormality of the carpal bones	44	0.0005620965	1	0.046466644	2.542246	6.687001	17	2895	0.0085	0.005872193	11	51	52	B3GALT6,CANT1,COL11A2,DDR2,FGFR1,FGFR3,LMBR1,PITX1,POR,TRPV4,WNT7A
VL-controlled: Increased with HAART	50kb	Human Phenotype	HP:0003549	Abnormality of connective tissue	46	0.0005890782	1	0.0465141334344828	1.414754	67.85631	96	29377	0.048	0.003267863	81	624	624	ABCC6,ADAMTS2,AKT1,AKT2,AMHR2,ANKH,ASPA,B3GALT6,BAG3,BANF1,CANT1,CDHR1,CHN1,CNGB1,COL11A2,COL1A1,COL6A2,COL6A3,CSRP3,CYP4V2,DAG1,DDR2,DPAGT1,ECEL1,ELN,ENSG00000268173,ERCC1,ERCC2,EXT1,EXT2,FGFR1,FGFR3,GCK,GNA11,GNPAT,GNPTG,GP1BB,IDUA,ITGB4,KRT1,LMBR1,MYOT,NCSTN,NEU1,NF1,NTRK1,ORC1,PITX1,PLEC,POR,PRCD,PRDM16,PRPF3,PTCH1,PYCR1,RIN2,RP1L1,SCN4A,SGCA,SIL1,SKI,SLC29A3,SOX10,SPATA7,STRA6,TBX1,TCTN3,TGF…
VL-controlled: Increased with HAART	50kb	Human Phenotype	HP:0009774	Triangular shaped phalanges of the hand	47	0.0006008783	1	0.0465141334344828	10.62404	0.3765047	4	163	0.002	0.02453988	2	5	5	CANT1,DDR2
VL-controlled: Increased with HAART	50kb	Human Phenotype	HP:0010674	Abnormality of the curvature of the vertebral column	48	0.0006043503	1	0.0465141334344828	1.483304	51.23698	76	22182	0.038	0.003426201	62	445	450	ABCC6,ACTB,ADAMTS2,AKT1,B3GALT6,B4GALNT1,BAG3,BANF1,CANT1,CENPJ,COL11A2,COL1A1,COL6A2,COL6A3,COLQ,DAG1,DDR2,DPAGT1,ENSG00000268173,ERCC1,ERCC2,EXT1,EXT2,FGFR1,FGFR3,GNPAT,GNPTG,IDUA,IGBP1,INPP5E,LMX1B,NEU1,NF1,PLEC,PMP22,POR,PTCH1,PUS1,PVRL1,PYCR1,RET,RIN2,SCN4A,SDHB,SDHD,SGCA,SH3TC2,SHH,SIL1,SIX3,SKI,TBX1,TCTN1,TCTN3,TMEM216,TRPV4,USB1,VDR,WNT5A,WRAP53,ZMPSTE24,ZNF423
VL-controlled: Increased with HAART	50kb	Human Phenotype	HP:0003312	Abnormal form of the vertebral bodies	49	0.0006426129	1	0.047617795357377	1.891554	16.9173	32	7324	0.016	0.004369197	22	142	142	AKT1,B3GALT6,CANT1,COL11A2,COL1A1,COL9A2,DDR2,FGFR1,FGFR3,GNPAT,GNPTG,IDUA,NEU1,ORC1,POR,PTCH1,SERPINF1,SGSH,SKI,TRPV4,VDR,WNT7A
VL-controlled: Decreased with HAART	50kb	InterPro	IPR027417	P-loop containing nucleoside triphosphate hydrolase	1	0.0000000007810945	0.000007359472	0.0000000202447808179348	1.736026	78.91585	137	34165	0.0685	0.004009952	128	854	857	ABCA7,ABCB8,ABCB9,ABCC5,ABCD3,ABCE1,ABCF3,ADSSL1,AFG3L2,APAF1,AQR,ARF1,ARFRP1,ARL1,ARL10,ARL13B,ARL15,ARL16,ARL8A,BMS1,CACNB1,CDC6,CHD9,CHST6,CHST7,CMPK2,CNP,CTPS1,DAP3,DDX28,DDX31,DDX41,DDX5,DDX60L,DHX15,DHX16,DHX29,DHX30,DHX35,DHX36,DICER1,DIEXF,DIRAS2,DNAJC27,DNM1,DQX1,DTYMK,DYNC1H1,EHD1,EHD4,EIF4A1,EIF4A3,ENSG00000270466,EP400,ERCC6,FANCM,GAL3ST3,GNA13,GNAI2,GNAT1,GNL1,GSPT1,GTPBP8,GUF1,GUK1,…
VL-controlled: Decreased with HAART	50kb	InterPro	IPR013083	Zinc finger, RING/FYVE/PHD-type	2	0.000000007878028	0.00007422678	0.000000161590892493562	1.932043	46.06524	89	19943	0.0445	0.004462719	76	470	470	ARIH2,BAZ1B,BIRC2,CREBBP,CYHR1,DEF8,DIDO1,DTX4,EEA1,HGS,ING2,IRF2BP1,IRF2BP2,KDM2B,KDM4C,KMT2D,LNX2,MAEA,MARCH2,MARCH9,MEX3A,MEX3D,MIB2,MKRN1,MTMR4,MUL1,NHLRC1,PCGF2,PCGF5,PHF11,PHF12,PHF15,PHF19,PHF7,PJA2,PYGO2,RBX1,RFWD2,RING1,RNF111,RNF115,RNF144A,RNF146,RNF157,RNF187,RNF20,RNF223,RNF6,SCAF11,SIAH1,STUB1,TAF3,TRAF4,TRAIP,TRIM27,TRIM3,TRIM36,TRIM37,TRIM39,TRIM4,TRIM46,TRIM52,TRIM62,TRIM65,UBOX5…
VL-controlled: Decreased with HAART	50kb	InterPro	IPR017986	WD40-repeat-containing domain	3	0.0000000111882	0.0001054152	0.000000218674286065574	2.323852	24.52824	57	10619	0.0285	0.005367737	45	261	262	AAMP,APAF1,ARPC1B,C5orf42,CDC20,CHAF1B,CIRH1A,CSTF1,DCAF11,DCAF12,DCAF13,DCAF7,DCAF8,ELP2,FBXW2,GEMIN5,GTF3C4,IFT122,LLGL1,NOL10,PHIP,POC1B,PWP2,RAE1,RBBP4,RBBP7,RFWD2,SEC31A,SHKBP1,SNRNP40,SON,SPAG16,STRN3,TLE3,TLE4,TLE6,VPS41,WDFY2,WDR1,WDR33,WDR81,WDR83,WDTC1,WRAP53,WSB1
VL-controlled: Decreased with HAART	50kb	InterPro	IPR001680	WD40 repeat	4	0.0000000158836	0.0001496553	0.0000002958940953125	2.408251	21.59243	52	9348	0.026	0.005562687	41	232	233	AAMP,APAF1,ARPC1B,CDC20,CHAF1B,CIRH1A,CSTF1,DCAF11,DCAF12,DCAF13,DCAF7,DCAF8,ELP2,FBXW2,GEMIN5,IFT122,LLGL1,NOL10,PHIP,POC1B,PWP2,RAE1,RBBP4,RBBP7,RFWD2,SEC31A,SHKBP1,SNRNP40,SPAG16,STRN3,TLE3,TLE4,TLE6,WDFY2,WDR1,WDR33,WDR81,WDR83,WDTC1,WRAP53,WSB1
VL-controlled: Decreased with HAART	50kb	InterPro	IPR000504	RNA recognition motif domain	5	0.0000000742018	0.0006991294	0.00000116788245610561	2.384465	20.1303	48	8715	0.024	0.005507745	41	222	225	CELF1,CELF6,DAZAP1,EIF4H,ESRP2,EWSR1,G3BP1,G3BP2,HNRNPDL,MATR3,NCBP2,NCL,NELFE,POLDIP3,PPIE,PPIL4,PSPC1,PTBP1,PUF60,RBM12B,RBM14,RBM14-RBM4,RBM18,RBM33,RBM43,SAFB,SAFB2,SART3,SCAF4,SETD1A,SF3B4,SLIRP,SNRNP70,SREK1,SRSF12,SRSF2,SRSF4,SSB,SYNCRIP,SYNJ2,TIA1
VL-controlled: Decreased with HAART	50kb	InterPro	IPR012677	Nucleotide-binding, alpha-beta plait	6	0.00000007448416	0.0007017898	0.00000116847026	2.291099	22.69654	52	9826	0.026	0.005292082	45	247	251	CELF1,CELF6,DAZAP1,EIF4H,ESRP2,EWSR1,G3BP1,G3BP2,HNRNPDL,MATR3,MRPL23,NCBP2,NCL,NELFE,POLDIP3,PPIE,PPIL4,PSPC1,PTBP1,PUF60,RBM12B,RBM14,RBM14-RBM4,RBM18,RBM33,RBM43,RBM48,RPL15,SAFB,SAFB2,SART3,SCAF4,SETD1A,SF3B4,SLIRP,SNRNP70,SREK1,SRSF12,SRSF2,SRSF4,SSB,SYNCRIP,SYNJ2,TIA1,TMEM63A
VL-controlled: Decreased with HAART	50kb	InterPro	IPR015943	WD40/YVTN repeat-like-containing domain	7	0.0000003307733	0.003116546	0.00000385686520220049	2.063068	28.59819	59	12381	0.0295	0.004765366	47	299	300	AAMP,APAF1,ARPC1B,BIRC6,C5orf42,CDC20,CHAF1B,CIRH1A,CSTF1,DCAF11,DCAF12,DCAF13,DCAF7,DCAF8,ELP2,FBXW2,GEMIN5,GTF3C4,IFT122,LLGL1,NBAS,NOL10,PHIP,POC1B,PWP2,RAE1,RBBP4,RBBP7,RFWD2,SEC31A,SHKBP1,SNRNP40,SON,SPAG16,STRN3,TLE3,TLE4,TLE6,VPS41,WDFY2,WDR1,WDR33,WDR81,WDR83,WDTC1,WRAP53,WSB1
VL-controlled: Decreased with HAART	50kb	InterPro	IPR001841	Zinc finger, RING-type	9	0.000001212377	0.01142302	0.0000111618260868726	1.966074	30.51767	60	13212	0.03	0.004541326	49	312	312	ARIH2,BAZ1B,BIRC2,CYHR1,DEF8,DTX4,KMT2D,LNX2,MEX3A,MEX3D,MIB2,MKRN1,MUL1,NHLRC1,PCGF2,PCGF5,PHF7,PJA2,RBX1,RFWD2,RING1,RNF111,RNF115,RNF144A,RNF146,RNF157,RNF187,RNF20,RNF223,RNF6,SCAF11,SIAH1,TRAF4,TRAIP,TRIM27,TRIM3,TRIM36,TRIM37,TRIM39,TRIM4,TRIM46,TRIM52,TRIM62,TRIM65,UBOX5,UHRF2,UNKL,VPS41,ZFPL1
VL-controlled: Decreased with HAART	50kb	InterPro	IPR015880	Zinc finger, C2H2-like	10	0.000001459569	0.01375206	0.0000130166601383178	1.598843	70.05067	112	30327	0.056	0.003693079	106	820	820	AKAP8,ANKZF1,ATF7,CHAMP1,CTCF,DUSP12,EEA1,ENSG00000267281,FIZ1,GFI1B,GTF2H2C,GTF3A,IKZF3,INSM1,JAZF1,KLF10,KLF5,MATR3,MTF1,NUFIP1,PLAGL2,PRDM2,SF3A2,SP4,TRAFD1,ZBTB1,ZBTB10,ZBTB14,ZBTB2,ZBTB24,ZBTB25,ZBTB3,ZBTB40,ZBTB42,ZBTB7A,ZBTB7B,ZBTB8A,ZBTB9,ZC3H7A,ZFAT,ZFP64,ZKSCAN7,ZNF101,ZNF12,ZNF133,ZNF14,ZNF165,ZNF180,ZNF182,ZNF189,ZNF211,ZNF213,ZNF23,ZNF256,ZNF260,ZNF277,ZNF280C,ZNF280D,ZNF282,ZNF287,Z…
VL-controlled: Decreased with HAART	50kb	InterPro	IPR016024	Armadillo-type fold	11	0.000002489062	0.02345194	0.0000206440637878261	1.971702	28.40185	56	12296	0.028	0.004554327	54	310	310	AGTPBP1,AP2A2,AP2B1,AP4E1,APC,ARFGEF1,ATP6V1H,BHLHB9,CLASP1,CLTC,COPG2,CUL7,DIAPH1,DIAPH3,DNAJC13,EFR3A,EIF3K,EIF3M,EIF4G1,EIF4G2,EIF5,ELMO2,FRYL,HSF2BP,INF2,IPO5,IPO9,KIAA0020,KPNA3,KPNA4,KPNB1,MMS22L,NCAPG,NCBP1,PELP1,PPP2R1A,PPP2R5D,PPP2R5E,PPP6R1,PSME4,RALGAPA2,RIC8A,RQCD1,SAAL1,SCYL3,TBP,TMCO6,TSC1,UBQLN2,UNC45A,UNC79,USP35,WAPAL,XPO4
VL-controlled: Decreased with HAART	50kb	InterPro	IPR019775	WD40 repeat, conserved site	12	0.000004255789	0.04009804	0.0000318616291067504	2.493474	12.8335	32	5556	0.016	0.005759539	27	145	146	AAMP,APAF1,CDC20,CHAF1B,CSTF1,DCAF12,DCAF13,DCAF7,FBXW2,GEMIN5,LLGL1,PHIP,POC1B,PWP2,RAE1,RBBP4,RBBP7,RFWD2,SNRNP40,SPAG16,STRN3,TLE3,TLE4,WDFY2,WDR1,WDR83,WSB1
VL-controlled: Decreased with HAART	50kb	InterPro	IPR006689	Small GTPase superfamily, ARF/SAR type	13	0.000004530488	0.04268626	0.0000334456614117647	4.864376	2.672491	13	1157	0.0065	0.01123596	10	33	33	ARF1,ARFRP1,ARL1,ARL10,ARL13B,ARL15,ARL16,ARL8A,SAR1A,SAR1B
VL-controlled: Decreased with HAART	50kb	InterPro	IPR007087	Zinc finger, C2H2	14	0.000005707569	0.05377672	0.000040444868589896	1.579536	65.84213	104	28505	0.052	0.003648483	100	779	779	ANKZF1,ATF7,CHAMP1,CTCF,DUSP12,EEA1,ENSG00000267281,FIZ1,GFI1B,GTF2H2C,GTF3A,IKZF3,INSM1,JAZF1,KLF10,KLF5,MTF1,NUFIP1,PLAGL2,PRDM2,SP4,ZBTB1,ZBTB10,ZBTB14,ZBTB2,ZBTB24,ZBTB25,ZBTB3,ZBTB40,ZBTB42,ZBTB7A,ZBTB7B,ZBTB8A,ZBTB9,ZFAT,ZFP64,ZKSCAN7,ZNF101,ZNF12,ZNF133,ZNF14,ZNF165,ZNF180,ZNF182,ZNF189,ZNF211,ZNF213,ZNF23,ZNF256,ZNF260,ZNF277,ZNF280C,ZNF280D,ZNF282,ZNF287,ZNF324,ZNF324B,ZNF337,ZNF341,ZNF3…
VL-controlled: Decreased with HAART	50kb	InterPro	IPR018957	Zinc finger, C3HC4 RING-type	15	0.00001003027	0.0945052	0.0000666216680083565	3.060087	6.862549	21	2971	0.0105	0.007068327	17	59	59	IRF2BP1,IRF2BP2,LNX2,MKRN1,PCGF2,PCGF5,RFWD2,RING1,RNF146,RNF187,RNF20,TRAF4,TRIM27,TRIM3,TRIM36,TRIM46,TRIM65
VL-controlled: Decreased with HAART	50kb	InterPro	IPR013069	BTB/POZ	16	0.00001206593	0.1136852	0.0000771346114879357	2.53705	11.03644	28	4778	0.014	0.005860193	26	109	109	ABTB2,BACH1,BACH2,IVNS1ABP,KBTBD6,KEAP1,KLHL10,KLHL20,KLHL22,KLHL7,LZTR1,RCBTB2,SLX4,ZBTB1,ZBTB10,ZBTB14,ZBTB2,ZBTB24,ZBTB25,ZBTB3,ZBTB40,ZBTB42,ZBTB7A,ZBTB7B,ZBTB8A,ZBTB9
VL-controlled: Decreased with HAART	50kb	InterPro	IPR005225	Small GTP-binding protein domain	17	0.00001613646	0.1520377	0.0000974678091150443	2.230938	15.68847	35	6792	0.0175	0.005153121	31	163	163	ARF1,ARFRP1,ARL1,ARL13B,ARL8A,DIRAS2,DNAJC27,GUF1,MTG2,MTIF2,NKIRAS1,RAB11A,RAB11B,RAB18,RAB1A,RAB20,RAB35,RAB37,RAB40B,RAB44,RAB5A,RAB8B,RAB9A,RABL2A,RAP1B,RHEBL1,RHOA,RHOT1,RHOT2,SAR1A,SAR1B
VL-controlled: Decreased with HAART	50kb	InterPro	IPR011333	BTB/POZ fold	18	0.00002298613	0.2165753	0.00012957547750591	2.164347	16.63319	36	7201	0.018	0.004999306	34	165	165	ABTB2,BACH1,BACH2,IVNS1ABP,KBTBD6,KCTD13,KCTD2,KCTD21,KCTD5,KCTD7,KEAP1,KLHL10,KLHL20,KLHL22,KLHL7,LZTR1,RCBTB2,SHKBP1,SKP1,SLX4,TCEB1,ZBTB1,ZBTB10,ZBTB14,ZBTB2,ZBTB24,ZBTB25,ZBTB3,ZBTB40,ZBTB42,ZBTB7A,ZBTB7B,ZBTB8A,ZBTB9
VL-controlled: Decreased with HAART	50kb	InterPro	IPR001810	F-box domain	20	0.00002809969	0.2647553	0.000151420815378531	3.288562	5.169433	17	2238	0.0085	0.007596068	16	57	57	FBXL12,FBXL15,FBXL20,FBXL6,FBXL8,FBXO11,FBXO15,FBXO22,FBXO32,FBXO4,FBXO5,FBXO6,FBXW2,KDM2B,SKP2,TCEB3
VL-controlled: Decreased with HAART	50kb	InterPro	IPR013087	Zinc finger C2H2-type/integrase DNA-binding domain	23	0.00003730882	0.3515237	0.000190702853783494	1.559669	57.70455	90	24982	0.045	0.003602594	89	693	693	ATF7,CHAMP1,CTCF,ENSG00000267281,FIZ1,GFI1B,GTF3A,IKZF3,INSM1,JAZF1,KLF10,KLF5,MTF1,PLAGL2,PRDM2,SP4,ZBTB1,ZBTB10,ZBTB14,ZBTB2,ZBTB24,ZBTB25,ZBTB3,ZBTB40,ZBTB42,ZBTB7A,ZBTB7B,ZBTB8A,ZBTB9,ZFAT,ZFP64,ZKSCAN7,ZNF101,ZNF12,ZNF133,ZNF14,ZNF165,ZNF180,ZNF182,ZNF189,ZNF211,ZNF213,ZNF23,ZNF256,ZNF260,ZNF282,ZNF287,ZNF324,ZNF324B,ZNF337,ZNF341,ZNF367,ZNF397,ZNF398,ZNF408,ZNF416,ZNF419,ZNF420,ZNF432,ZNF43…
VL-controlled: Decreased with HAART	50kb	InterPro	IPR020472	G-protein beta WD-40 repeat	24	0.00004427704	0.4171783	0.000219270201204569	2.843544	7.033478	20	3045	0.01	0.006568144	17	81	81	APAF1,DCAF11,FBXW2,GEMIN5,POC1B,PWP2,RAE1,RBBP4,RBBP7,RFWD2,SNRNP40,SPAG16,STRN3,WDFY2,WDR1,WDR83,WSB1
VL-controlled: Decreased with HAART	50kb	InterPro	IPR024156	Small GTPase superfamily, ARF type	26	0.00006207082	0.5848313	0.000287953055038911	4.373025	2.515421	11	1089	0.0055	0.01010101	8	30	30	ARF1,ARFRP1,ARL1,ARL10,ARL13B,ARL15,ARL16,ARL8A
VL-controlled: Decreased with HAART	50kb	InterPro	IPR011990	Tetratricopeptide-like helical	27	0.00006449024	0.607627	0.000297440961856867	2.132976	15.47134	33	6698	0.0165	0.004926844	30	174	174	AIP,BBS4,CABIN1,CLTC,EEF2K,EMC2,FANCG,IFT122,KDM6A,KLC2,LEPRE1,NAA25,NAPB,NAPG,P4HA1,P4HA2,PDCD11,PRMT10,RANBP2,RMDN1,RMDN3,SGTA,STUB1,TMTC2,TOMM34,UNC45A,UTP6,VPS41,WDTC1,ZC3H7A
VL-controlled: Decreased with HAART	50kb	InterPro	IPR000210	BTB/POZ-like	28	0.00008822121	0.8312202	0.000380060479214092	2.070559	16.42069	34	7109	0.017	0.00478267	32	163	163	ABTB2,BACH1,BACH2,IVNS1ABP,KBTBD6,KCTD13,KCTD2,KCTD21,KCTD5,KCTD7,KEAP1,KLHL10,KLHL20,KLHL22,KLHL7,LZTR1,RCBTB2,SHKBP1,SLX4,ZBTB1,ZBTB10,ZBTB14,ZBTB2,ZBTB24,ZBTB25,ZBTB3,ZBTB40,ZBTB42,ZBTB7A,ZBTB7B,ZBTB8A,ZBTB9
VL-controlled: Decreased with HAART	50kb	InterPro	IPR002379	V-ATPase proteolipid subunit C-like domain	30	0.0001064806	1	0.000442339705052265	10.98806	0.4550394	5	197	0.0025	0.02538071	3	5	5	ATP5G1,ATP6V0B,ATP6V0C
VL-controlled: Decreased with HAART	50kb	InterPro	IPR015947	PUA-like domain	31	0.0001288005	1	0.000520550495338983	5.523821	1.448273	8	627	0.004	0.01275917	6	17	17	LONP1,LONP2,NIP7,NSUN6,PAPSS1,UHRF2
VL-controlled: Decreased with HAART	50kb	InterPro	IPR001650	Helicase, C-terminal	33	0.0001346768	1	0.000537467497238494	2.370052	10.12636	24	4384	0.012	0.005474453	23	107	107	CHD9,DDX28,DDX31,DDX41,DDX5,DDX60L,DHX15,DHX16,DHX29,DHX30,DHX35,DHX36,DICER1,DQX1,EIF4A1,EIF4A3,EP400,ERCC6,FANCM,SKIV2L,SKIV2L2,SMARCA4,SRCAP
VL-controlled: Decreased with HAART	50kb	InterPro	IPR015915	Kelch-type beta propeller	34	0.0001804688	1	0.000689627970512821	3.597752	3.335416	12	1444	0.006	0.008310249	8	39	39	IVNS1ABP,KBTBD6,KLHDC1,KLHL22,KLHL7,LCMT2,LZTR1,MKLN1
VL-controlled: Decreased with HAART	50kb	InterPro	IPR014001	Helicase, superfamily 1/2, ATP-binding domain	35	0.0001892724	1	0.000715812906899286	2.315131	10.36658	24	4488	0.012	0.005347594	23	111	111	CHD9,DDX28,DDX31,DDX41,DDX5,DDX60L,DHX15,DHX16,DHX29,DHX30,DHX35,DHX36,DICER1,DQX1,EIF4A1,EIF4A3,EP400,ERCC6,FANCM,SKIV2L,SKIV2L2,SMARCA4,SRCAP
VL-controlled: Decreased with HAART	50kb	InterPro	IPR018316	Tubulin/FtsZ, 2-layer sandwich domain	39	0.0002555035	1	0.000909325516044776	4.023508	2.485393	10	1076	0.005	0.00929368	5	23	23	TUBA1C,TUBA4A,TUBB,TUBB2A,TUBB4B
VL-controlled: Decreased with HAART	50kb	InterPro	IPR011761	ATP-grasp fold	41	0.0002859725	1	0.00099185662	5.675106	1.233457	7	534	0.0035	0.01310861	5	14	14	GART,ITPK1,PCCA,RIMKLB,SUCLA2
VL-controlled: Decreased with HAART	50kb	InterPro	IPR001279	Beta-lactamase-like	42	0.0003046431	1	0.00104221158098996	4.857554	1.646919	8	713	0.004	0.0112202	7	21	21	CPSF2,CPSF3L,ETHE1,HAGH,MBLAC2,NAPEPLD,PNKD
VL-controlled: Decreased with HAART	50kb	InterPro	IPR023123	Tubulin, C-terminal	43	0.0003396327	1	0.00113029193740405	3.879297	2.577787	10	1116	0.005	0.008960573	5	24	24	TUBA1C,TUBA4A,TUBB,TUBB2A,TUBB4B
VL-controlled: Decreased with HAART	50kb	InterPro	IPR017975	Tubulin, conserved site	43	0.0003396327	1	0.00113029193740405	3.879297	2.577787	10	1116	0.005	0.008960573	5	24	24	TUBA1C,TUBA4A,TUBB,TUBB2A,TUBB4B
VL-controlled: Decreased with HAART	50kb	InterPro	IPR000217	Tubulin	43	0.0003396327	1	0.00113029193740405	3.879297	2.577787	10	1116	0.005	0.008960573	5	24	24	TUBA1C,TUBA4A,TUBB,TUBB2A,TUBB4B
VL-controlled: Decreased with HAART	50kb	InterPro	IPR008280	Tubulin/FtsZ, C-terminal	43	0.0003396327	1	0.00113029193740405	3.879297	2.577787	10	1116	0.005	0.008960573	5	24	24	TUBA1C,TUBA4A,TUBB,TUBB2A,TUBB4B
VL-controlled: Decreased with HAART	50kb	InterPro	IPR003034	SAP domain	50	0.0003691338	1	0.00121995779085239	4.212287	2.136607	9	925	0.0045	0.00972973	7	24	24	HNRNPU,MKL1,PIAS1,PIAS2,SAFB,SAFB2,SF3B2
VL-controlled: Decreased with HAART	50kb	InterPro	IPR013026	Tetratricopeptide repeat-containing domain	51	0.0003705061	1	0.00122364514605263	2.301147	9.560448	22	4139	0.011	0.005315294	19	111	111	AIP,BBS4,CABIN1,CEP70,EMC2,KDM6A,KLC2,NAA25,P4HA1,P4HA2,PDCD11,PRMT10,RANBP2,SGTA,STUB1,TMTC2,TOMM34,UNC45A,WDTC1
VL-controlled: Decreased with HAART	50kb	InterPro	IPR003126	Zinc finger, N-recognin	52	0.000376433	1	0.00123807515655172	8.357712	0.5982498	5	259	0.0025	0.01930502	2	8	8	ENSG00000259066,FBXO11
VL-controlled: Decreased with HAART	50kb	InterPro	IPR018108	Mitochondrial substrate/solute carrier	53	0.0003797206	1	0.00124630938843772	2.971085	4.712084	14	2040	0.007	0.006862745	12	54	55	MTCH1,SLC25A1,SLC25A13,SLC25A16,SLC25A32,SLC25A33,SLC25A39,SLC25A4,SLC25A45,SLC25A5,SLC25A51,UCP2
VL-controlled: Decreased with HAART	50kb	InterPro	IPR023395	Mitochondrial carrier domain	53	0.0003797206	1	0.00124630938843772	2.971085	4.712084	14	2040	0.007	0.006862745	12	54	55	MTCH1,SLC25A1,SLC25A13,SLC25A16,SLC25A32,SLC25A33,SLC25A39,SLC25A4,SLC25A45,SLC25A5,SLC25A51,UCP2
VL-controlled: Decreased with HAART	50kb	InterPro	IPR011989	Armadillo-like helical	55	0.000415603	1	0.00134647466508152	1.942477	16.47381	32	7132	0.016	0.00448682	32	184	184	AGTPBP1,AP2A2,AP2B1,AP4E1,APC,ARFGEF1,ATP6V1H,BHLHB9,CLASP1,COPG2,DNAJC13,EFR3A,ELMO2,FRYL,HSF2BP,IPO5,IPO9,KIAA0020,KPNA3,KPNA4,KPNB1,NCAPG,PPP2R1A,PPP2R5E,PSME4,RIC8A,RQCD1,SAAL1,SCYL3,TBP,TMCO6,UNC45A
VL-controlled: Decreased with HAART	50kb	InterPro	IPR003008	Tubulin/FtsZ, GTPase domain	56	0.0004282193	1	0.00138078285442867	3.764604	2.656322	10	1150	0.005	0.008695652	5	25	25	TUBA1C,TUBA4A,TUBB,TUBB2A,TUBB4B
VL-controlled: Decreased with HAART	50kb	InterPro	IPR011545	DNA/RNA helicase, DEAD/DEAH box type, N-terminal	58	0.0004995325	1	0.00158080324651626	2.569763	6.615396	17	2864	0.0085	0.005935754	16	72	72	DDX28,DDX31,DDX41,DDX5,DDX60L,DHX15,DHX16,DHX29,DHX30,DHX36,DICER1,EIF4A1,EIF4A3,FANCM,SKIV2L,SKIV2L2
VL-controlled: Decreased with HAART	50kb	InterPro	IPR024706	Peroxiredoxin, AhpC-type	61	0.000560515	1	0.00174256586375489	10.82324	0.3695752	4	160	0.002	0.025	2	5	5	PRDX1,PRDX2
VL-controlled: Decreased with HAART	50kb	InterPro	IPR000866	Alkyl hydroperoxide reductase subunit C/ Thiol specific antioxidant	61	0.000560515	1	0.00174256586375489	10.82324	0.3695752	4	160	0.002	0.025	2	5	5	PRDX1,PRDX2
VL-controlled: Decreased with HAART	50kb	InterPro	IPR019479	Peroxiredoxin, C-terminal	61	0.000560515	1	0.00174256586375489	10.82324	0.3695752	4	160	0.002	0.025	2	5	5	PRDX1,PRDX2
VL-controlled: Decreased with HAART	50kb	InterPro	IPR000467	G-patch domain	69	0.0005935679	1	0.00183099955698577	3.939702	2.284437	9	989	0.0045	0.009100101	9	24	24	CHERP,ENSG00000258724,GPANK1,GPATCH11,NKRF,PINX1,SON,TFIP11,ZGPAT
VL-controlled: Decreased with HAART	50kb	InterPro	IPR019734	Tetratricopeptide repeat	70	0.0006350505	1	0.00193765568426104	2.25652	9.306365	21	4029	0.0105	0.005212211	18	106	106	AIP,BBS4,CABIN1,CEP70,EMC2,FANCG,IFT122,KDM6A,KLC2,P4HA1,P4HA2,PRMT10,RANBP2,SGTA,STUB1,TMTC2,TOMM34,UNC45A
VL-controlled: Decreased with HAART	50kb	InterPro	IPR013838	Beta tubulin, autoregulation binding site	76	0.0007782058	1	0.00230513258397516	4.78753	1.462132	7	633	0.0035	0.01105845	3	10	10	TUBB,TUBB2A,TUBB4B
VL-controlled: Decreased with HAART	50kb	InterPro	IPR011709	Domain of unknown function DUF1605	77	0.0007802488	1	0.00230974955133458	4.203199	1.903312	8	824	0.004	0.009708738	7	17	17	DHX15,DHX16,DHX29,DHX30,DHX35,DHX36,DQX1
VL-controlled: Decreased with HAART	50kb	InterPro	IPR017853	Glycoside hydrolase, superfamily	78	0.0007846774	1	0.00231710620470588	2.886197	4.504198	13	1950	0.0065	0.006666667	10	53	53	AGL,GAA,GALC,GANAB,GANC,GLB1,HEXA,HPSE2,KL,SLC3A2
VL-controlled: Decreased with HAART	50kb	InterPro	IPR001932	Protein phosphatase 2C (PP2C)-like domain	79	0.0008047414	1	0.00236123660682657	4.182894	1.912552	8	828	0.004	0.009661836	6	20	20	PDP1,PPM1D,PPM1G,PPM1H,PPTC7,TAB1
VL-controlled: Decreased with HAART	50kb	InterPro	IPR002453	Beta tubulin	80	0.0008829269	1	0.00253595838675497	4.683936	1.49447	7	647	0.0035	0.01081917	3	11	11	TUBB,TUBB2A,TUBB4B
VL-controlled: Decreased with HAART	50kb	InterPro	IPR008942	ENTH/VHS	83	0.0009620051	1	0.00273735222070406	3.675817	2.448436	9	1060	0.0045	0.008490566	7	26	26	CHERP,ENTHD2,GGA1,GGA2,GGA3,HGS,SCAF4
VL-controlled: Increased with HAART	50kb	InterPro	IPR009011	Mannose-6-phosphate receptor binding domain	1	0.000001207841	0.01138028	0.001797267408	8.835296	1.018642	9	441	0.0045	0.02040816	4	8	8	GNPTG,KIAA1324,OS9,PRKCSH
VL-controlled: Increased with HAART	50kb	InterPro	IPR002011	Tyrosine-protein kinase, receptor class II, conserved site	2	0.0002118684	1	0.0326131219862069	5.965564	1.173401	7	508	0.0035	0.01377953	4	11	11	ALK,DDR1,DDR2,NTRK1
VL-controlled: Increased with HAART	50kb	InterPro	IPR001173	Glycosyl transferase, family 2	4	0.0004310901	1	0.0409443873702128	3.761334	2.658631	10	1151	0.005	0.008688097	6	26	26	B3GNTL1,B4GALNT1,B4GALNT2,GALNT11,GALNT15,GALNT3
VL-controlled: Decreased with HAART	50kb	MSigDB Immunologic Signatures	GSE24634_TEFF_VS_TCONV_DAY5_IN_CULTURE_UP	Genes up-regulated in comparison of untreated CD25+ T effector cells at day 5 versus untreated CD25- T cells at day 5.	1	0.00000000000000008837805	0.0000000000001688021	0.0000000000000100351171535714	3.480229	18.10225	63	7837	0.0315	0.00803879	54	195	195	ABHD5,AGPS,C5orf30,CACYBP,DHFR,DSCC1,DTYMK,DUT,FAF1,FEN1,GMPS,GSPT1,IL12RB2,IPO5,KDM1A,KIAA0020,KIF15,KIF22,KIF3A,KLHL7,LMNB1,LRRC59,MAD2L1,MCM7,MED6,MPZL1,MRPL16,MRPL23,MRPL40,NAPG,NHP2L1,NUDC,NUFIP1,NUP155,PELO,POLR2F,SHMT1,SHMT2,SKP2,SLBP,SLIRP,SNRNP40,SOCS2,SPDL1,SSSCA1,STMN1,SYT11,TIMM8B,TIPIN,TRAP1,TUBA1C,TYMS,UAP1,USP13
VL-controlled: Decreased with HAART	50kb	MSigDB Immunologic Signatures	GSE36476_CTRL_VS_TSST_ACT_40H_MEMORY_CD4_TCELL_OLD_DN	Genes down-regulated in comparison of untreated CD4 [GeneID=920] memory T cells from old donors versus those treated with TSST at 40 h.	2	0.000000000000001656438	0.000000000003163797	0.000000000000154893192588235	3.190162	20.37514	65	8821	0.0325	0.007368779	49	198	198	ACTG1,AURKA,AURKB,BCL2L11,BDH1,CDC6,CDK4,CTPS1,CYC1,DHFR,DPP3,EBNA1BP2,FAH,FANCG,FEN1,GART,GCLM,GMPPB,HN1,IRF4,KEAP1,KIF15,MCM7,NCAPG,NCBP1,NELFE,NUDC,PCK2,POLA1,POLE2,PPM1G,PRIM1,RBX1,RNASEH2A,SFT2D2,SHMT1,SLCO4A1,SNUPN,SPAG5,SPDL1,STMN1,TRAP1,TUBA1C,TUBB,TXNL1,TYMS,UNG,WARS,ZNF189
VL-controlled: Decreased with HAART	50kb	MSigDB Immunologic Signatures	GSE17721_12H_VS_24H_GARDIQUIMOD_BMDM_DN	Genes down-regulated in comparison of dendritic cells (DC) stimulated with Gardiquimod (TLR7 agonist) at 12 h versus those stimulated with Gardiquimod (TLR7 agonist) at 24 h.	3	0.00000000000001539703	0.00000000002940833	0.00000000000131122207267857	3.172597	19.22715	61	8324	0.0305	0.007328208	52	201	201	ATP5D,C19orf10,C6orf203,CIRH1A,CLPP,COPG2,DAP,DEF8,DERL2,DTYMK,EIF5,ENSG00000255154,FBXW2,GANAB,GATC,HAUS5,ITPR3,LIG1,MAPK14,MCFD2,MCM7,MED29,MESDC2,MPND,MRPS33,NCBP1,NDUFA11,NME6,NOA1,OSBPL2,PNKD,PRAF2,PRKRA,PTEN,RABGGTA,RPL19,RPP14,SLC25A4,SLC44A2,SLC46A3,SLIRP,STMN1,TAF9,TMEM205,TMEM216,TTLL1,TULP3,VDAC3,WWOX,YPEL1,ZBTB14,ZNF707
VL-controlled: Decreased with HAART	50kb	MSigDB Immunologic Signatures	GSE3982_CENT_MEMORY_CD4_TCELL_VS_TH1_DN	Genes down-regulated in comparison of central memory CD4 [GeneID=920] T cells versus Th1 cells.	4	0.00000000000004536747	0.00000000008665187	0.000000000003651947592	3.093078	19.72146	61	8538	0.0305	0.00714453	51	200	200	ACSL3,AP4S1,APOBEC3G,ATP2A2,ATP5G1,AURKA,BIRC5,C19orf10,C20orf24,CDK4,CDKN1A,CEBPG,CHEK2,CNP,COQ2,DDX41,EIF4G1,ELOVL6,ENSG00000256646,EXOSC9,FAH,FANCG,FES,FTH1,HTRA2,IDI1,JOSD1,KDELC1,LAP3,MAD2L1BP,MRPL23,NCAPG,NFE2L3,NUP155,PELO,POLE2,PPCDC,PPM1G,RAD23B,RASSF1,RNASEH2A,RPN1,STMN1,SYT11,TIPIN,TMEM208,TMEM70,TUBB,TYMS,WAPAL,WARS2
VL-controlled: Decreased with HAART	50kb	MSigDB Immunologic Signatures	GSE22886_NAIVE_CD4_TCELL_VS_12H_ACT_TH1_DN	Genes down-regulated in comparison of naive CD4 [GeneID=920] T cells versus stimulated CD4 [GeneID=920] Th1 cells at 12 h.	5	0.00000000000005255457	0.0000000001003792	0.00000000000408327856629032	3.117591	19.24563	60	8332	0.03	0.007201152	52	198	198	ACSL3,ALDOA,ATP2A2,BAZ1B,BMS1,CACYBP,CCT2,CCT6A,CDC20,CHAF1A,CHAF1B,CSTF1,DAG1,DIABLO,DPAGT1,ELOVL6,ENOPH1,ERLIN1,ESRRA,FAH,FASTKD3,FEN1,GTPBP8,IRF4,IVD,KIF3A,MAD2L1,MCM7,MLH1,MRPL22,MRPL23,NARS,NOLC1,NT5DC2,NUP153,P4HA2,PCNA,PDCD6,PLAGL2,PPP1R8,PSMD14,SAMM50,SART3,SFXN1,SHMT2,SLC25A32,SLCO4A1,SNRNP40,SUPT16H,TBRG4,TGS1,TYMS
VL-controlled: Decreased with HAART	50kb	MSigDB Immunologic Signatures	GSE24634_NAIVE_CD4_TCELL_VS_DAY3_IL4_CONV_TREG_DN	Genes down-regulated in comparison of naive T cells at day 0 versus CD25+ regulatory T cell (Treg) treated with IL4 [GeneID=3565] at day 3.	6	0.0000000000003116451	0.0000000005952421	0.0000000000215396446652174	2.953993	20.65001	61	8940	0.0305	0.006823266	49	203	203	ARPC5L,ATP5G1,C1QBP,CASP7,CCT2,DHCR24,DHX16,DHX30,DPP3,DRAM1,EMC8,GCLM,GLB1,GMPPB,GMPS,GORASP2,H2AFX,HSPA1A,HTRA2,IDH2,IMP4,KEAP1,KIF15,KIF3A,LRRC59,LSM4,MAD2L1,NHP2L1,NPRL3,NT5DC2,ODF2,P2RX5,PDXK,PPM1D,PSMD14,PSMD8,PTBP1,PWP2,RAB8B,RBPJ,SFT2D2,SLIRP,SPDL1,SUPT16H,TIMM8B,TMED5,TUBB4B,UBE2I,WARS
VL-controlled: Decreased with HAART	50kb	MSigDB Immunologic Signatures	GSE17974_1H_VS_72H_UNTREATED_IN_VITRO_CD4_TCELL_DN	Genes down-regulated in comparison of untreated CD4 [GeneID=920] T cells at 1 h versus the untreated cells at 72 h.	7	0.0000000000006526957	0.000000001246649	0.0000000000420635918013514	3.108502	17.69341	55	7660	0.0275	0.007180157	50	185	185	ANKZF1,APAF1,ARPC1B,ASF1B,CAPG,CDC6,CHAF1B,CHCHD2,COMMD8,CRAT,CSNK2B,CTCF,DRAM2,DUT,ETFDH,FAM120A,FANCA,FBXO22,GLB1,GNPAT,GPANK1,HADHB,HDAC3,ITPR3,KEAP1,KHDRBS1,MAD2L1,MAD2L2,MLH1,MOB3A,MRI1,MTMR4,P4HA1,PDE6D,PLEKHJ1,PSMB8,PTPN7,RBBP7,RBX1,SKP2,SPAG16,TIPIN,TMEM107,TRAFD1,UBE2I,UNC45A,VDAC3,WDR33,YWHAQ,ZDHHC12
VL-controlled: Decreased with HAART	50kb	MSigDB Immunologic Signatures	GSE15930_STIM_VS_STIM_AND_IFNAB_72H_CD8_T_CELL_DN	Genes down-regulated in comparison of unstimulated CD8 T cells at 72 h versus CD8 T cells at 72 h after stimulation with antigen-B7-1.	8	0.000000000003458099	0.000000006604969	0.000000000198694869048193	2.939742	19.04929	56	8247	0.028	0.006790348	46	199	199	ABCB8,AKAP8,ARF1,ARFGAP3,ARPC5L,ASAH1,ATP6V1H,BAIAP2,CCDC130,CCDC58,CDCA5,CELF1,DCAF13,DNAJB2,E2F5,EMC2,GNPNAT1,IL1RAP,IRF2BP1,IRF7,KANSL2,MATR3,MBD4,MRPL38,MRPS25,MSH3,OGFOD2,POLR2F,PRAF2,PRPF8,PSMB1,RBBP4,REEP6,ROCK2,SERTAD1,SH3BGR,SLC25A4,SLC30A1,SPAG5,SPICE1,TBRG4,THAP7,TULP3,UTP3,VEGFA,ZNHIT3
VL-controlled: Decreased with HAART	50kb	MSigDB Immunologic Signatures	GSE27786_CD4_TCELL_VS_MONO_MAC_UP	Genes up-regulated in comparison of CD4 [GeneID=920] T cells versus monocyte macrophages.	9	0.000000000005765716	0.00000001101252	0.0000000003124624955	2.934211	18.74439	55	8115	0.0275	0.006777572	44	193	193	ABCB9,ARFRP1,ARIH2,ARPC5L,BHLHB9,BRD2,C5orf42,CCT6A,CEP95,CES3,COX14,CREBRF,CTCF,DCAF11,DENR,EARS2,EI24,EIF3A,ERAP1,GLB1,GSK3B,HN1,IRF1,KCTD2,KIAA0753,MED1,MEPCE,NELFB,NKRF,POLR2C,RAB3IP,RING1,SKP1,SLC52A2,SUCO,TAF3,TAP1,TMEM70,TOMM7,TXNL1,UNC45A,VPS16,ZNF707,ZNRD1
VL-controlled: Decreased with HAART	50kb	MSigDB Immunologic Signatures	GSE22886_NAIVE_CD4_TCELL_VS_48H_ACT_TH1_DN	Genes down-regulated in comparison of naive CD4 [GeneID=920] T cells versus stimulated CD4 [GeneID=920] Th1 cells at 48 h.	10	0.000000000006237087	0.00000001191284	0.000000000334209751719101	2.80075	21.06579	59	9120	0.0295	0.006469298	43	211	211	ATP2A2,C5orf30,CHCHD2,CLDND1,CTPS1,CYC1,DIABLO,DONSON,DPAGT1,EID1,EIF4G1,ERLIN1,FAH,FASTKD3,GNPAT,H2AFX,HAT1,HTATIP2,HTRA2,KCTD5,KLHL7,LSM4,MCM3,MRPL22,NDUFAF3,NDUFV1,P4HA2,PELO,PKMYT1,POLR2E,POP4,PRDX1,PSMB3,PSMB8,PSMD14,PSMD8,SLCO4A1,SLIRP,SMTN,SNX5,TUBB,UBE2I,WRAP53
VL-controlled: Decreased with HAART	50kb	MSigDB Immunologic Signatures	GSE17721_LPS_VS_POLYIC_4H_BMDM_DN	Genes down-regulated in comparison of dendritic cells (DC) stimulated with LPS (TLR4 agonist) at 4 h versus DC cells stimulated with poly(I:C) (TLR3 agonist) at 4 h.	11	0.000000000007989581	0.0000000152601	0.000000000409702277301075	2.875243	19.47661	56	8432	0.028	0.006641366	44	195	195	AATF,ACTR1A,AFG3L2,AHCYL2,ANAPC2,ARL6IP4,ASH2L,B3GALNT1,BCL2L11,C6orf136,DOLPP1,DPP3,DUS1L,FOPNL,H2AFX,HAUS5,HIST3H2A,ITCH,KDELR1,KDM6A,LDHA,LPIN2,LTB,MCM7,METTL5,MICAL1,MRPL40,MRPS33,PARP1,POLR2E,PPP1R15A,PRDX2,SNX3,ST7L,TECPR1,TGIF2,TMEM134,TMEM141,TMEM42,TRIAP1,TRIM27,UNC119,XRCC1,ZNF287
VL-controlled: Decreased with HAART	50kb	MSigDB Immunologic Signatures	GSE18791_CTRL_VS_NEWCASTLE_VIRUS_DC_16H_UP	Genes up-regulated in comparison of control conventional dendritic cells (cDC) at 0 h versus cDCs infected with Newcastle disease virus (NDV) at 16 h.	12	0.00000000001835775	0.0000000350633	0.0000000008754810975	2.911466	18.20389	53	7881	0.0265	0.006725035	46	191	191	ABHD15,AP2A2,ASL,ATP2A2,C21orf59,C6orf203,CCT6A,CLSTN1,COMMD8,DCAF13,DDX28,DHFR,DHX15,DHX29,DHX30,DYRK2,EBNA1BP2,ENSG00000258790,FES,GATC,MAF,MAP7,MRI1,MRPL24,MSH2,MYC,NAGPA,NARS,NME6,PDCD6,PDE6D,PDIK1L,PEX1,PLEKHJ1,PRKAR2A,SAMM50,SLC12A6,SNUPN,SPDL1,TEFM,TRIM37,UNG,VASH1,WDR1,ZCCHC17,ZNF789
VL-controlled: Decreased with HAART	50kb	MSigDB Immunologic Signatures	GSE17721_POLYIC_VS_PAM3CSK4_1H_BMDM_UP	Genes up-regulated in comparison of dendritic cells (DC) stimulated with poly(I:C) (TLR3 agonist) at 1 h versus DC cells stimulated with Pam3Csk4 (TLR1/2 agonist) at 1 h.	13	0.00000000002280215	0.00000004355211	0.0000000010766678549505	2.893841	18.31476	53	7929	0.0265	0.006684323	44	193	193	ARFGAP1,BDH1,BIRC2,C1orf43,CBFB,CRYBA4,DHX36,DUSP12,DUT,EID1,EIF1B,EIF4H,EIF5,ELOF1,FAM120A,FAM89B,FIZ1,GADD45G,GLTPD1,LUC7L,MCM7,MED17,MRPL50,NAPG,NELFB,ORAOV1,PARL,PGP,PPIL4,PPM1G,PSEN1,PSMB9,RBX1,RPS11,RRP1B,SHARPIN,SLC25A4,SLC25A45,SMIM14,SREK1,TECPR1,TSR3,ZCCHC3,ZDHHC4
VL-controlled: Decreased with HAART	50kb	MSigDB Immunologic Signatures	GSE22886_UNSTIM_VS_STIM_MEMORY_TCELL_DN	Genes down-regulated in comparison of unstimulated memory CD4 [GeneID=920] CD8 T cells versus stimulated CD4 [GeneID=920] CD8 T cells.	14	0.00000000002466705	0.00000004711407	0.00000000115330550441176	2.853435	18.92456	54	8193	0.027	0.006590992	48	197	197	AMD1,ARPC5L,C12orf5,C1QBP,C5orf30,CCT6A,CHAF1A,CSNK2B,CTPS1,CYC1,DHFR,DHX15,DSN1,EIF2B1,EIF6,ERLIN1,GMPS,GNPAT,GSTP1,HSPA8,IL12RB2,KIAA0020,KIFC1,LRRC59,MCM3,MED6,MOB1A,NCBP1,NHP2L1,NOLC1,POLA1,POP4,PRIM1,PSAT1,PSMA7,PTBP1,RAB1A,RYBP,SLIRP,SNRPF,SNRPG,TGS1,TIMM8B,TMEM110,TMEM70,TNIP2,WARS,ZNF282
VL-controlled: Decreased with HAART	50kb	MSigDB Immunologic Signatures	KAECH_DAY8_EFF_VS_DAY15_EFF_CD8_TCELL_UP	Genes up-regulated in comparison of effector CD8 T cells at the peak expansion phase (day8) versus those at contraction (day 15) after LCMV-Armstrong infection.	15	0.00000000003231873	0.00000006172877	0.00000000146788593685714	2.799991	19.64292	55	8504	0.0275	0.006467545	46	202	202	AIP,ALDOA,ASF1B,BANF1,BIRC5,CASP7,CDC20,CDCA5,CDKN2C,DAP,DPP8,EIF3D,EIF3K,ENSG00000256646,FAM89B,FDPS,GNPDA1,HTATIP2,KIF22,LAMTOR5,LDHA,LIG1,LMNB1,MRPL30,NCBP1,NDUFB5,NDUFB9,NELFCD,PHB2,PPP2R4,PQLC3,PRDX1,PSMD8,PUF60,REPS1,RPN1,SLC25A4,SPDL1,SSNA1,STMN1,TCEB3,TUBB,TXNDC17,TYMS,WDR1,YWHAG
VL-controlled: Decreased with HAART	50kb	MSigDB Immunologic Signatures	GSE36476_CTRL_VS_TSST_ACT_72H_MEMORY_CD4_TCELL_OLD_DN	Genes down-regulated in comparison of untreated CD4 [GeneID=920] memory T cells from old donors versus those treated with TSST at 72 h.	16	0.00000000003838801	0.0000000733211	0.00000000166429472445455	2.756259	20.3174	56	8796	0.028	0.00636653	43	201	201	ACTG1,AURKA,AURKB,BDH1,CDC20,CDC6,CDK4,CLTC,CTPS1,CYC1,DPP3,EBNA1BP2,FAH,FANCG,FEN1,GART,GLB1,GMPPB,GNPDA1,HN1,IRF4,KEAP1,MCM7,MED8,METTL5,NCAPG,NCBP1,NDUFA6,PLK4,POLE2,RNASEH2A,SHMT1,SLCO4A1,SNUPN,SPAG5,STMN1,TIMM8B,TUBA1C,TUBB,TYMS,UNG,WARS,ZNF189
VL-controlled: Decreased with HAART	50kb	MSigDB Immunologic Signatures	GSE37416_CTRL_VS_48H_F_TULARENSIS_LVS_NEUTROPHIL_DN	Genes down-regulated in comparison of control polymorphonuclear leukocytes (PMN) at 48 h versus PMN treated with F. tularensis vaccine at 48 h.	17	0.00000000004194582	0.00000008011652	0.00000000178606799625	2.952732	16.93347	50	7331	0.025	0.006820352	41	184	186	ACBD3,ADPRM,APBA3,C17orf49,CLTC,CRK,CSNK2B,DDX41,DERL2,DIABLO,EIF4A3,EMC2,FAU,FTH1,GOLGB1,HLA-A,KHDRBS1,LAMTOR5,MAF1,MAPK6,NDFIP1,POLR1D,POLR2F,RAB5A,RASA2,RNASEK-C17orf49,SETDB2,SNX27,TCEB1,TIMM17B,TMEM199,TMEM205,TMEM251,TMEM258,TPRA1,TXNL1,UBE2E1,UFD1L,UFSP2,ZFAND3,ZNF766
VL-controlled: Decreased with HAART	50kb	MSigDB Immunologic Signatures	GSE7764_IL15_TREATED_VS_CTRL_NK_CELL_24H_UP	Genes up-regulated in comparison of NK cells treated with IL15 [GeneID=3567] versus untreated NK cells.	18	0.00000000005618755	0.0000001073182	0.00000000225175147857143	2.890353	17.64491	51	7639	0.0255	0.006676267	43	192	192	ARPC4,ASF1B,AURKA,BIRC5,C5orf15,CDC6,CDKN2C,CIRH1A,DGCR6,DPAGT1,DUS2L,EIF1AD,ENKD1,FAM111A,HAUS5,HDAC3,KIF20B,KIFC1,LAP3,LSM5,MBD4,MCM3,MIS12,MOAP1,MVD,NANP,NCAPG,PARP2,PATL1,PLK4,POLR3G,PRKAR2A,RNMTL1,SLC25A1,SOCS1,SYNCRIP,TBC1D7,TIMM21,TMEM101,TMEM107,TRIAP1,TYMS,UAP1
VL-controlled: Decreased with HAART	50kb	MSigDB Immunologic Signatures	GSE22886_NAIVE_TCELL_VS_NEUTROPHIL_UP	Genes up-regulated in comparison of naive CD4 [GeneID=920] CD8 T cells versus unstimulated neutrophils.	19	0.00000000005961886	0.000000113872	0.00000000232177034314516	2.753049	19.97785	55	8649	0.0275	0.006359117	47	195	195	ATP5D,ATP5H,ATP5O,BANF1,CCND2,CCT2,CD81,CDR2,DAZAP1,DUSP12,DUT,DYRK2,ECHDC2,EIF2B1,EIF3D,EIF3L,EIF3M,FBXW2,GLOD4,GMPS,GOLGA8B,GTF3A,HMGN1,IMP4,IPO5,MCM3,MOAP1,MRPL49,NAGPA,NAP1L1,NCL,NELFCD,PHB2,PHF15,POLR1D,RBBP7,SAMHD1,SGSH,SKIV2L2,SLC25A5,SLC38A1,SNRPF,SRSF2,TMEM243,TSPYL4,UTP3,ZNF706
VL-controlled: Decreased with HAART	50kb	MSigDB Immunologic Signatures	GSE1460_NAIVE_CD4_TCELL_CORD_BLOOD_VS_THYMIC_STROMAL_CELL_DN	Genes down-regulated in naive CD4 [GeneID=920] T cells from cord blood versus thymic stromal cells.	20	0.00000000005993223	0.0000001144706	0.00000000232177034314516	2.849663	18.24777	52	7900	0.026	0.006582278	44	194	194	ABCE1,ACTR1A,ATP6V0C,ATP6V1H,C20orf24,CBY1,CHPT1,DHCR24,DUSP12,FKBP3,GLB1,GMPS,GSTP1,IDH2,KDELC1,KIF15,MAP1LC3B,MCFD2,MFSD1,MLH1,NARS,NT5DC2,NUP155,PLK4,PTEN,RAB1A,RAB20,RAB9A,RAD17,RAD23B,RHOA,RNASEH2A,RPS27L,RYK,SCD,SLC25A32,SOS2,TCEB1,TCEB3,TM9SF1,XPNPEP1,ZDHHC4,ZFAND1,ZNF282
VL-controlled: Decreased with HAART	50kb	MSigDB Immunologic Signatures	GSE3982_CENT_MEMORY_CD4_TCELL_VS_TH2_DN	Genes down-regulated in comparison of central memory CD4 [GeneID=920] T cells versus Th2 cells.	21	0.00000000006036895	0.0000001153047	0.00000000232177034314516	2.752095	19.98478	55	8652	0.0275	0.006356912	43	196	197	ARPC5L,ATP2A2,ATP5G1,AURKA,BIRC5,CHCHD2,CHKA,CNOT7,CTPS1,DDX41,DPAGT1,EIF6,EMC8,ENSG00000256646,ETHE1,EXOSC9,GMPPB,GSTP1,IL12RB2,KCTD5,KDELC1,KIFC1,MCM3,MKLN1,MRPL23,NCAPG,NCBP1,NDUFS7,NFE2L3,PEMT,POLE2,RBM14,RMDN1,RNASEH2A,SHMT2,TIMM8B,TIPIN,TMEM208,TUBB,TYMS,UQCRFS1,WAPAL,WARS2
VL-controlled: Decreased with HAART	50kb	MSigDB Immunologic Signatures	GSE360_CTRL_VS_L_DONOVANI_DC_UP	Genes up-regulated in untreated dendritic cells (DC) versus DCs exposed to parasite L. donovani.	22	0.00000000009236446	0.0000001764161	0.00000000341462100573643	2.719717	20.22269	55	8755	0.0275	0.006282125	40	194	194	ABCC5,AHCYL2,ALDH5A1,AP2A2,ATP5G1,CCBL1,CSTF1,DDX28,DIAPH1,DNAJC16,EIF3K,FAU,FEN1,GART,GGA3,GLB1,GNPDA1,HLA-DMB,HLA-E,HSDL2,ISG20L2,LTB,MCM3AP,MDC1,MED8,NCL,NDUFV1,NHP2L1,PCNA,PRDX2,RPL14,SGMS1,SH3GL1,TBC1D2B,TXNIP,VASH1,VPS52,WDR1,XYLT1,ZBTB1
VL-controlled: Decreased with HAART	50kb	MSigDB Immunologic Signatures	GSE14769_UNSTIM_VS_80MIN_LPS_BMDM_UP	Genes up-regulated in comparison of unstimulated macrophage cells versus macrophage cells stimulated with LPS (TLR4 agonist) for 80 min.	23	0.000000000129321	0.0000002470031	0.00000000450169232846715	2.78687	18.65893	52	8078	0.026	0.006437237	46	185	185	AAGAB,ANAPC2,ARRDC3,AURKB,BET1L,BMS1,CASP2,CCDC115,CCDC134,CCSAP,CDS2,DCAF7,EPM2AIP1,ERLIN1,FAM84B,FBXL12,KCTD21,KIAA1919,LCMT2,MAD2L1BP,MBLAC2,MCFD2,MED17,MFAP3,MGME1,MOAP1,MTIF3,NANP,ORAOV1,PDIK1L,PDP1,PWWP2A,RNF187,SLC30A1,SNX5,SYS1,TAF8,TCTA,THBD,TMEM80,TRIM65,TXNIP,ZBTB1,ZNF346,ZNF526,ZNF707
VL-controlled: Decreased with HAART	50kb	MSigDB Immunologic Signatures	GSE17721_4_VS_24H_CPG_BMDM_DN	Genes down-regulated in comparison of dendritic cells (DC) stimulated with CpG DNA (TLR9 agonist) at 4 h versus those stimulated with CpG DNA (TLR9 agonist) at 24 h.	24	0.0000000001840051	0.0000003514497	0.00000000596952599931973	2.667614	20.61768	55	8926	0.0275	0.006161775	38	194	194	AAGAB,ABCC5,AP2A2,BDH1,C19orf10,C6orf136,CCT6A,COPG2,DALRD3,DUSP1,EIF4G2,ENTHD2,FOPNL,GTF3C1,HGS,HOXC8,KDELC1,KLC2,MEPCE,MOAP1,NUFIP1,PDIK1L,PNKD,POR,RAD23B,RALBP1,SLC38A2,SON,SOS2,SPICE1,TECPR1,TRIAP1,TRIM27,TULP3,WDTC1,ZBTB2,ZBTB25,ZNF524
VL-controlled: Decreased with HAART	50kb	MSigDB Immunologic Signatures	GSE36476_CTRL_VS_TSST_ACT_40H_MEMORY_CD4_TCELL_YOUNG_DN	Genes down-regulated in comparison of untreated CD4 [GeneID=920] memory T cells from young donors versus those treated with TSST at 40 h.	25	0.000000000191146	0.0000003650889	0.00000000615929239189189	2.693651	20.04714	54	8679	0.027	0.006221915	46	198	198	ACTG1,APITD1-CORT,AURKB,BIRC5,CCNE2,CDC20,CHAF1A,CSNK2B,CTPS1,DHCR24,DHFR,DTYMK,DUT,FAH,FANCA,FANCG,FEN1,GMPPB,IL12RB2,INSM1,IPO5,IRF4,KIF18B,LIG1,MCM7,NCAPG,PCK2,PCNA,PFAS,POLA1,POLE2,PPCDC,PTPN7,SHMT1,SKA1,SLC25A5,SLCO4A1,SPAG5,STMN1,TUBA1C,TUBB,TYMS,UBL4A,VDAC3,WARS,ZNF282
VL-controlled: Decreased with HAART	50kb	MSigDB Immunologic Signatures	GSE39820_CTRL_VS_TGFBETA3_IL6_CD4_TCELL_DN	Genes down-regulated in comparison of untreated CD4 [GeneID=920] T cells versus those treated with TGFB3 [GeneID=7043] IL6 [GeneID=3569].	26	0.0000000002308373	0.0000004408992	0.00000000738834284362416	2.679142	20.15571	54	8726	0.027	0.006188402	41	191	191	ADPRM,AFG3L2,AKAP13,ARFGAP3,CARHSP1,CDC14B,CDR2,CNPPD1,COPG2,ECM1,FAU,FURIN,GATM,ID2,MAPK9,MCFD2,NDRG1,NDUFAF3,PAPSS1,PLA2G12A,PPP1R15A,PTTG1IP,RABGGTA,RORA,SEC31A,SMIM14,SRA1,SYT11,TIMP1,TLE6,TMEM107,TMEM205,TULP3,UBE2F,UBE2H,UTP14A,WDFY2,WDR1,WDR81,ZBTB7B,ZFP36L2
VL-controlled: Decreased with HAART	50kb	MSigDB Immunologic Signatures	GSE24634_TREG_VS_TCONV_POST_DAY5_IL4_CONVERSION_UP	Genes up-regulated in comparison of CD25+ T cells treated with IL4 [GeneID=3565] versus CD25- T cells treated with IL4 [GeneID=3565] at day 5.	27	0.0000000002345307	0.0000004479536	0.00000000740713184304636	2.738727	18.98693	52	8220	0.026	0.006326034	43	207	209	ABCE1,ABTB2,AFG3L2,AP2B1,APITD1-CORT,ARPC5L,ATP5G1,BCAR3,BDH1,C1QBP,CCT6A,CD320,COQ7,DIAPH1,DONSON,EBNA1BP2,ELOVL6,FAHD2A,GART,GMPS,GSPT1,KDM1A,KIAA0020,KIF3A,LANCL2,NIP7,PFAS,PPCDC,PPP1CA,PRIM1,PSMB9,RBBP4,RNASEH2A,RNMTL1,SLBP,SLC25A32,SLCO4A1,SNRNP40,SUPT16H,TIPIN,TMEM258,TRAIP,UBE2N
VL-controlled: Decreased with HAART	50kb	MSigDB Immunologic Signatures	GSE27786_NKTCELL_VS_NEUTROPHIL_UP	Genes up-regulated in comparison of NKT cells versus neutrophils.	28	0.0000000002709399	0.0000005174952	0.00000000839220929032258	2.727115	19.06777	52	8255	0.026	0.006299213	44	189	189	ALKBH1,ANAPC10,ASXL2,C17orf89,CCT6A,COX4I1,DDX28,DUSP12,ECSIT,EIF4H,ENSG00000258790,ENTPD6,FNBP4,IPO5,JAK2,KDELC1,KDSR,LCMT2,MAP4K1,MBOAT1,MDN1,MVB12A,NSMCE4A,NUP155,NXPE3,PARP2,PPFIA1,PSIP1,RBBP4,RBM14,RCBTB2,SAR1A,SETDB2,SLC30A1,SNRPF,SOCS2,TAP1,THAP7,TIMM22,TMEM70,VPS41,ZBTB8A,ZDHHC21,ZNF777
VL-controlled: Decreased with HAART	50kb	MSigDB Immunologic Signatures	GSE14769_UNSTIM_VS_240MIN_LPS_BMDM_UP	Genes up-regulated in comparison of unstimulated macrophage cells versus macrophage cells stimulated with LPS (TLR4 agonist) for 240 min.	29	0.0000000003731473	0.0000007127113	0.0000000109848115660494	2.732938	18.66124	51	8079	0.0255	0.006312662	44	189	189	ABHD5,ADPRHL2,AGPS,AKAP8,ARPC5L,CDC14B,CDC6,CPSF4,CTDP1,DSCC1,ECSIT,EIF1AD,EXOSC8,FAHD1,FGFR1OP,FUK,GCLM,GK5,GPR160,GSG2,HAUS5,MAP3K9,MMS22L,MTRR,NAPG,PGLS,PLEKHH3,PPCDC,PPM1D,PRMT7,RHEBL1,RMDN1,SGSH,SPAG5,SSNA1,STAMBPL1,TATDN1,TIMM22,TMEM86A,TRADD,TRAIP,TUBA4A,UNG,ZCCHC24
VL-controlled: Decreased with HAART	50kb	MSigDB Immunologic Signatures	GSE17974_CTRL_VS_ACT_IL4_AND_ANTI_IL12_24H_CD4_TCELL_DN	Genes down-regulated in comparison of untreated CD4 [GeneID=920] T cells at 0 h versus the cells treated with IL4 [GeneID=3565] and anti-IL12 at 24 h.	30	0.0000000004082544	0.0000007797659	0.0000000117903498608434	2.828449	16.97043	48	7347	0.024	0.006533279	41	192	192	APITD1-CORT,BIRC5,C20orf27,CCDC124,CCT6A,CHAF1B,CLPP,CTPS1,DTYMK,EFNA4,FEN1,GLB1,GPANK1,GSTP1,HDDC3,IMPA2,KIAA1919,LCMT2,LMNB1,LSM4,MPLKIP,MRPL23,MRPS33,OGFOD2,PAF1,PHF19,POLR2F,PRDX1,PRIM1,PSMD8,QDPR,RBM14,RNASEH2A,SLC7A1,SNRPG,TIPIN,TMEM14A,TOMM5,TXNDC17,WRAP53,ZNF367
VL-controlled: Decreased with HAART	50kb	MSigDB Immunologic Signatures	GSE24634_TEFF_VS_TCONV_DAY3_IN_CULTURE_UP	Genes up-regulated in comparison of CD25+ T effector cells treated with IL4 [GeneID=3565] at day 3 versus untreated CD25- T cells at day 3.	31	0.0000000004104001	0.0000007838642	0.0000000117903498608434	2.69383	19.30337	52	8357	0.026	0.006222329	40	194	194	AFG3L2,APITD1-CORT,ATP5G1,CLPP,CTPS1,DHX30,DTYMK,DUT,EIF6,FGFR1OP,IMP4,IRF4,KIAA0020,KIF15,KPNB1,LONP1,LTB,NCL,NHP2L1,P2RX5,PAF1,PCNA,POLDIP2,POLE2,POLRMT,PTBP1,PTPRK,RAB8B,SKP2,SLC25A5,STMN1,SUPT16H,TBRG4,TIPIN,TOMM34,TSR3,TUBA1C,TUBB,TYMS,UAP1
VL-controlled: Decreased with HAART	50kb	MSigDB Immunologic Signatures	GSE12845_NAIVE_VS_PRE_GC_TONSIL_BCELL_DN	Genes down-regulated in comparison of naive B cell versus pre-germinal tonsil B cells.	32	0.0000000004466857	0.0000008531697	0.0000000127559527143713	2.65724	19.94551	53	8635	0.0265	0.006137811	47	197	197	ABHD3,ARPC1B,ATP2A2,ATP5H,BAZ1B,CASP2,CBX1,CD81,CDC6,CHCHD2,CLSTN1,CSTB,DENR,DPYSL2,DUT,EIF4E2,ENSG00000256646,FBXO5,G3BP1,GPR137B,GTF2E2,IDH2,KIF15,KIFC1,MCM7,MRPL22,MRPS33,NDUFV1,NT5DC2,PHB2,POLA1,PSIP1,PSMA7,PSMB8,PSMD14,PTPN7,RAD17,RBBP7,RBX1,SERBP1,SNRPG,SON,SPAG5,SUMO2,TMEM258,UIMC1,USP7
VL-controlled: Decreased with HAART	50kb	MSigDB Immunologic Signatures	GSE17721_CTRL_VS_GARDIQUIMOD_12H_BMDM_UP	Genes up-regulated in comparison of control dendritic cells (DC) at 12 h versus those stimulated with Gardiquimod (TLR7 agonist) at 12 h.	33	0.0000000007192063	0.000001373684	0.0000000187425947797814	2.62022	20.22731	53	8757	0.0265	0.006052301	44	197	197	ABHD15,ANGPTL6,ASF1B,ATG9B,BAIAP2,C1QBP,C7orf55,CCDC115,CCNI,CD81,CDC20,CENPV,CPSF4,CREBRF,CTSA,DAD1,DDX41,EIF3L,ELOVL6,HADHB,HMHA1,HTATIP2,MCM7,MKNK2,MRPL47,MUL1,NANP,PARD6A,PEPD,PPIL4,RBBP7,RGS10,RPL28,SAAL1,SKA1,SLC25A39,SLC25A4,SLC25A45,SNX14,SSB,STARD4,SUPT16H,WWOX,YPEL1
VL-controlled: Decreased with HAART	50kb	MSigDB Immunologic Signatures	GSE27786_NKCELL_VS_NEUTROPHIL_UP	Genes up-regulated in comparison of NK cells versus neutrophils.	34	0.0000000008445806	0.000001613149	0.0000000215390635368984	2.636413	19.72377	52	8539	0.026	0.006089706	38	195	195	AQR,ASXL2,C2orf88,CCT6A,CTCF,DHX30,DUSP12,FBXO32,FEN1,G3BP1,GANAB,GGA2,GNPNAT1,IMP4,MDC1,MFSD8,MTMR4,NDNL2,NDUFS7,NIP7,NSMCE4A,PDXK,PPFIA1,PPM1G,PSAP,RCBTB2,RHEBL1,RNASEH2A,RPS27L,SAAL1,SCD,SLC44A2,TMEM238,TMEM68,TRIM27,USP12,ZDHHC21,ZNF260
VL-controlled: Decreased with HAART	50kb	MSigDB Immunologic Signatures	GSE31082_DN_VS_DP_THYMOCYTE_UP	Genes up-regulated in comparison of CD4- [GeneID=920] CD8- thymocytes versus CD4+ [GeneID=920] CD8+ thymocytes.	35	0.000000001072581	0.00000204863	0.0000000267808313560209	2.677694	18.67279	50	8084	0.025	0.006185057	45	194	194	AFG3L2,ASH2L,ATP5D,BMS1,C19orf10,CCDC40,CCT2,COMTD1,CUL7,E2F1,ECSIT,EHD4,EIF3A,EIF4G1,EMC2,EXOSC9,FKBP3,GSPT1,GTF2H3,IMP4,LDHA,LONP1,MBOAT1,MCM7,METTL5,MRPL16,MRPL23,MRPS33,MTCH1,NBAS,NTMT1,NUDT3,PDRG1,POLR1D,PRKRIP1,PTPLAD1,QTRT1,SERBP1,SLIRP,TGIF2,TIPIN,TMEM205,XRCC6BP1,YIF1B,ZBTB3
VL-controlled: Decreased with HAART	50kb	MSigDB Immunologic Signatures	GSE27786_CD4_TCELL_VS_NEUTROPHIL_UP	Genes up-regulated in comparison of CD4 [GeneID=920] T cells versus neutrophils.	36	0.000000001622513	0.000003099	0.0000000392779923705584	2.674763	18.31938	49	7931	0.0245	0.006178288	40	189	189	ANKRD37,AQR,CDK4,CREBBP,CYP4V2,EARS2,EIF2AK4,EIF3K,ERAP1,FAM162A,FAU,FYTTD1,GAA,GANAB,GNPNAT1,KDELC1,KDSR,KIAA0753,LCMT2,LZTR1,NCBP2,NDUFS7,NKRF,PARP2,PDXK,POLE2,PPFIA1,PPP2R4,PSIP1,PWWP2A,RAB3IP,RBM14,RNF157,SHMT1,SLC52A2,SWI5,TAP1,TMEM70,TSR3,ZNF707
VL-controlled: Decreased with HAART	50kb	MSigDB Immunologic Signatures	GSE24634_TREG_VS_TCONV_POST_DAY3_IL4_CONVERSION_UP	Genes up-regulated in comparison of CD25+ regulatory T cell (Treg) treated with IL4 [GeneID=3565] at day 3 versus CD25- T cells incubated with IL4 [GeneID=3565] at day 3.	37	0.000000001755376	0.000003352768	0.00000004185694072	2.551458	20.77244	53	8993	0.0265	0.005893473	46	195	195	ABHD5,AKAP8,ATP6V0E2,C16orf80,C1QBP,CCND2,CCT2,CLPP,CTDNEP1,CTPS1,DTYMK,DUS1L,HAUS5,IMP4,IPO5,ISG20L2,LIG1,LONP1,LSM4,LTB,MAP4K1,MLH1,MRPL23,MRPL24,NCL,NOLC1,NPRL3,NUDT15,POLDIP3,POLR3G,PRPF8,PTBP1,PWP2,RNASEH2A,SGTA,SPDL1,SUPT16H,TAP1,TARBP2,TMEM14A,TMEM184B,TOE1,TSR3,TUBB4B,UAP1,UFD1L
VL-controlled: Decreased with HAART	50kb	MSigDB Immunologic Signatures	GSE3982_EOSINOPHIL_VS_TH1_DN	Genes down-regulated in comparison of eosinophils versus Th1 cells.	38	0.000000001957476	0.000003738779	0.000000046443796238806	2.598494	19.62675	51	8497	0.0255	0.006002118	41	195	195	AAGAB,ADK,ANO10,ASF1B,ATP2A2,BIRC5,C5orf30,CBFB,CCNE2,CCT2,DAP3,DHX30,DPAGT1,ELOVL6,GOLGA8B,GSTP1,HSPA8,IRF4,KIF20B,LSM4,METRN,MRPL24,MRPS33,NDUFAF3,NUDC,PFAS,PHYH,PRDX1,PSMB8,RNASEH2A,RPN1,RPS27L,SCD,SHMT2,SMARCA4,SPAG5,SQRDL,TRIM14,TUBB,TYMS,ZNF706
VL-controlled: Decreased with HAART	50kb	MSigDB Immunologic Signatures	GSE22886_NAIVE_CD4_TCELL_VS_12H_ACT_TH2_DN	Genes down-regulated in comparison of naive CD4 [GeneID=920] T cells versus stimulated CD4 [GeneID=920] Th2 cells at 12 h.	39	0.000000002352779	0.000004493808	0.0000000550019757401961	2.643432	18.53651	49	8025	0.0245	0.006105919	43	197	197	ACSL3,ALDOA,APBA3,AQR,CCND2,CLDND1,CLTC,DIABLO,EIF4G1,ENOPH1,FAH,FDPS,FURIN,GCLM,JAK2,KCTD5,KPNA3,MED8,MLH1,MRPL16,MTMR4,NAPG,NCBP1,NDUFAF3,NFKBIB,NME6,PCNA,PDCD6,POP4,PPCDC,PPM1D,PSMB1,PTPRK,SACM1L,SF3B4,SNRNP40,STX6,TAP1,TIMM8B,TMEM258,TYMS,VDAC3,ZBTB24
VL-controlled: Decreased with HAART	50kb	MSigDB Immunologic Signatures	GSE14308_TH2_VS_TH1_UP	Genes up-regulated in comparison of Th2 cells versus Th1 cells.	40	0.000000002504716	0.000004784008	0.0000000579853912815534	2.638173	18.57346	49	8041	0.0245	0.006093769	38	194	196	ANAPC10,APC,BANF1,BCAR3,C7orf55,CARHSP1,CDC20,CDC42BPG,DGCR6,DIAPH3,EIF1,FASTKD3,GCLM,GLB1,GPAA1,GRIN2D,HDGF,ISCU,MPC1,NPRL3,OSGEP,PAPSS1,PDE6D,PDP1,POLR2E,PRKRA,PSPH,PTGER2,RYK,SIK3,SLC10A3,SLC25A39,SLX4,TLE3,VEGFA,VLDLR,WDR81,ZPBP2
VL-controlled: Decreased with HAART	50kb	MSigDB Immunologic Signatures	GSE14769_40MIN_VS_360MIN_LPS_BMDM_UP	Genes up-regulated in comparison of macrophage cells stimulated with LPS (TLR4 agonist) for 40 min versus macrophage cells stimulated with LPS (TLR4 agonist) for 360 min.	41	0.000000002679473	0.000005117793	0.0000000614346477740385	2.573357	19.81847	51	8580	0.0255	0.005944056	46	197	197	ATE1,ATP5G1,BACH1,C12orf23,CMTM3,CPSF4,CTNS,CTSA,DTYMK,DUT,E2F1,FAM162A,FAM84B,G3BP1,GK5,GNPTG,GSK3B,ID1,ING2,ITGB5,KANSL2,KCTD13,LAPTM5,MAF1,MCFD2,MESDC2,MRPL49,MRPS33,MXD4,MYC,NUDC,PDPR,PSPH,RNF157,RPS27L,RQCD1,SACM1L,SLC39A6,SPICE1,STMN1,TBC1D7,THAP4,TMEM208,USE1,XRCC1,ZBTB14
VL-controlled: Decreased with HAART	50kb	MSigDB Immunologic Signatures	GSE17721_PAM3CSK4_VS_CPG_4H_BMDM_UP	Genes up-regulated in comparison of dendritic cells (DC) stimulated with Pam3Csk4 (TLR1/2 agonist) at 4 h versus DC cells stimulated with CpG DNA (TLR9 agonist) at 4 h.	42	0.000000002944279	0.000005623573	0.000000066546286971564	2.538317	20.48601	52	8869	0.026	0.005863119	45	195	195	ACO1,APPL2,ARF1,ARHGAP1,ARIH2,ATP6V0C,CHMP1A,CHPF,DUSP1,EIF5,ENTHD2,FAM120A,FAM89B,FCHO1,GNPDA1,H2AFX,HNRNPDL,IMP3,JAM2,KLF10,MEPCE,MYADM,NECAP2,NELFB,PELO,PIM3,POR,PPP2R4,PTPLAD1,PWP2,RCOR1,RIC8A,SGMS1,SIAH1,SP4,SPICE1,SRP9,TCF3,TMEM101,TMEM189,TMEM189-UBE2V1,TUBB2A,YWHAQ,ZBTB1,ZFP36L2
VL-controlled: Decreased with HAART	50kb	MSigDB Immunologic Signatures	GSE27786_NKCELL_VS_MONO_MAC_UP	Genes up-regulated in comparison of NK cells versus monocyte macrophages.	43	0.000000003194011	0.000006100561	0.0000000715128566150235	2.559337	19.92703	51	8627	0.0255	0.005911673	43	195	195	ABI1,ASXL2,ATP5D,BRD2,CCT6A,CLDND1,CREBRF,DHPS,DHX36,DYNC1H1,EFR3A,EI24,EIF3A,ELOVL5,ERAP1,FAU,G3BP2,HLA-E,HMHA1,HTRA2,KLF10,MAF,MAP3K2,MAP4K1,MSH2,NDUFB5,NEK3,NELFB,NFIX,NUDC,PANK4,PPIE,PREX1,RPS10,SLC44A2,SNX33,SON,TBC1D10C,TEFM,TIA1,TRAP1,TXNIP,ZBTB7A
VL-controlled: Decreased with HAART	50kb	MSigDB Immunologic Signatures	GSE15930_NAIVE_VS_48H_IN_VITRO_STIM_CD8_TCELL_DN	Genes down-regulated in comparison of CD8 T cells at 0 h versus those at 48 h.	44	0.000000003806873	0.000007271127	0.0000000844417550558139	2.573591	19.42811	50	8411	0.025	0.005944596	43	198	198	ABCE1,ALDOA,ARL1,BANF1,CAPG,CDC6,CDK4,CLPP,COQ7,CPSF4,CUL2,DPP3,DTYMK,EIF2B1,EIF6,ELOF1,GART,GNPAT,GSPT1,H2AFX,HAT1,HSPA4,HTATIP2,KIF22,LONP1,LRRC59,MAD2L1,MCM7,MRPS25,MRPS33,NDUFB7,PRDX1,PRDX2,PSAT1,PSMA7,RAB1A,SAR1B,SFXN1,SNRNP40,SSNA1,STMN1,TIMM8B,TMEM208
VL-controlled: Decreased with HAART	50kb	MSigDB Immunologic Signatures	GSE27786_BCELL_VS_NKTCELL_UP	Genes up-regulated in comparison of B cells versus NKT cells.	45	0.000000004830638	0.000009226519	0.000000105193208319635	2.583237	18.96845	49	8212	0.0245	0.005966878	40	193	194	AGTPBP1,ANKRD37,APC,C12orf23,C2CD2L,CARHSP1,CHEK2,CPSF2,CXXC5,DHX15,DUT,EIF1,ETHE1,FBXL6,HNRNPU,ITPR3,KANSL2,LANCL2,MED6,METTL16,MMS22L,MRPS7,NECAP2,NEURL2,NIP7,PANK4,PLEKHB1,PPCDC,PSME4,RHOA,RNASEH2A,SETDB2,SHARPIN,SON,THBD,UBE2E1,XRCC1,YTHDC1,YWHAG,ZBTB7A
VL-controlled: Decreased with HAART	50kb	MSigDB Immunologic Signatures	GSE24634_TREG_VS_TCONV_POST_DAY7_IL4_CONVERSION_UP	Genes up-regulated in comparison of CD25+ regulatory T cell (Treg) treated with IL4 [GeneID=3565] at day 7 versus CD25- T cells treated with IL4 [GeneID=3565] at day 7.	46	0.000000006211032	0.00001186307	0.000000131063768176991	2.533826	19.73301	50	8543	0.025	0.005852745	43	206	209	ABTB2,APITD1-CORT,ASL,AURKA,AURKB,BIRC5,CASP9,CDC20,CREM,DAZAP1,DHFR,DONSON,DPP3,DUSP4,DUT,ELOVL6,FANCG,FEN1,H2AFX,HN1,IDH2,IRF4,KIF15,KIF22,LANCL2,LIG1,LMNB1,MCM7,NELFE,P2RX5,PLK4,PPCDC,RNASEH2A,RPL39L,SEC61A2,SHMT2,SLBP,SLCO4A1,SPAG5,SYT11,TOP3A,TUBB4B,TYMS
VL-controlled: Decreased with HAART	50kb	MSigDB Immunologic Signatures	GSE17974_2H_VS_72H_UNTREATED_IN_VITRO_CD4_TCELL_DN	Genes down-regulated in comparison of untreated CD4 [GeneID=920] T cells at 2 h versus the untreated cells at 72 h.	47	0.000000006421043	0.00001226419	0.000000134306816083333	2.687519	16.74407	45	7249	0.0225	0.006207753	39	186	186	ANGPTL6,APAF1,ARL6IP6,ASF1B,AURKA,C11orf83,CAPG,CBX1,CCNE2,CLPP,COPG2,DRAM2,DUT,EIF2AK4,ETHE1,FBXO22,FEN1,GLB1,GNPAT,HN1,MLH1,NDUFB5,P4HA1,PLD3,PLEKHJ1,POLR3GL,PRMT7,PSMB8,RHEBL1,RNASEH2C,RNF144A,SHMT2,SLC9A3R1,STIM1,TATDN1,TMEM101,UBE2L6,VDAC3,WRAP53
VL-controlled: Decreased with HAART	50kb	MSigDB Immunologic Signatures	GSE13485_DAY1_VS_DAY21_YF17D_VACCINE_PBMC_DN	Genes down-regulated in comparison of unstimulated peripheral blood mononuclear cells (PBMC) 1 day after stimulation with YF17D vaccine versus PBMC 21 days after the stimulation.	48	0.000000007514064	0.00001435186	0.000000155128013922078	2.785819	15.07636	42	6527	0.021	0.006434809	38	194	197	ANAPC10,C7orf55,CACYBP,CHEK2,COMMD8,CREBL2,E2F5,EXOSC3,GNPNAT1,HAT1,HSPA8,IKBIP,LCMT2,LMBRD2,MESDC2,METTL5,MPLKIP,MRPL50,NDUFB5,PPP2R3C,PRIM1,RPLP1,RPS27L,SDHD,SKP1,SNRPG,SNX14,STYX,SUCLA2,SUMO2,TMEM235,TMEM251,TOMM5,TSPAN5,UFSP2,VTA1,ZCCHC9,ZNF189
VL-controlled: Decreased with HAART	50kb	MSigDB Immunologic Signatures	GSE17721_CTRL_VS_POLYIC_4H_BMDM_UP	Genes up-regulated in comparison of control dendritic cells (DC) at 4 h versus those stimulated with poly(I:C) (TLR3 agonist) at 4 h.	49	0.00000000842819	0.00001609784	0.000000170313720805085	2.509154	19.92703	50	8627	0.025	0.005795758	45	190	190	ARFRP1,BDH1,C1orf174,CCNI,CRK,CSTB,DAD1,DCAF12,DHX30,DNAJB2,DNAJB9,ELMO2,ELOF1,FDPS,GALC,GIT1,GPR146,GPX4,GTF3C1,HSPA4,IMPA2,KIFC1,MCM3,MCM7,MED29,MKNK2,MLH1,MRPL47,NAA40,NDUFS7,OGFOD2,OPA3,OSBPL2,PCNA,PDXK,PSMC4,QDPR,QTRT1,RBX1,RFX2,RQCD1,SLC25A13,SSU72,TMEM208,UBE2N
VL-controlled: Decreased with HAART	50kb	MSigDB Immunologic Signatures	GSE17721_LPS_VS_PAM3CSK4_6H_BMDM_DN	Genes down-regulated in comparison of dendritic cells (DC) stimulated with LPS (TLR4 agonist) at 6 h versus DC cells stimulated with Pam3Csk4 (TLR1/2 agonist) at 6 h.	50	0.000000008792281	0.00001679326	0.000000176921468729958	2.533566	19.34033	49	8373	0.0245	0.005852144	37	195	195	ATP2A2,CDCA5,CRELD1,CTSA,CUTA,DHX16,FAM162A,FOPNL,HDGF,HNRNPU,HSCB,HSPA4,IVD,KPNB1,LAPTM5,MFN2,MYC,NECAP2,PIGH,PIM3,POLR2E,POLR3D,PPP2R3C,PWP2,RAD17,RDH10,RIC8A,RNASEH2C,RNF187,RPS11,RQCD1,RRN3,SEC31A,TLE6,TMEM199,TMEM87A,ZC3H8
VL-controlled: Decreased with HAART	50kb	MSigDB Immunologic Signatures	GSE27786_LSK_VS_BCELL_DN	Genes down-regulated in comparison of LSK versus B cells.	51	0.000000009739167	0.00001860181	0.000000194335093820084	2.525121	19.40501	49	8401	0.0245	0.005832639	38	191	192	ACD,AKAP8,ARIH2,CREB1,CTCF,DAD1,DERL2,ETHE1,GALNT4,GNAI2,ITGA4,LSM4,MKNK2,MYADM,NECAP2,NIP7,NSMCE4A,PANK4,PHIP,POLDIP3,PSMD14,PTEN,RAD17,RAP1B,RNF6,RPL9,RPS6KB2,SNX5,SRA1,TAF8,THEM6,TMEM243,TRIM36,TUSC2,VTI1B,WRNIP1,ZFAND3,ZNF707
VL-controlled: Decreased with HAART	50kb	MSigDB Immunologic Signatures	GSE27786_CD4_VS_CD8_TCELL_DN	Genes down-regulated in comparison of CD4 [GeneID=920] T cells versus CD8 T cells.	52	0.00000001036037	0.00001978831	0.000000205014956556017	2.520022	19.44427	49	8418	0.0245	0.00582086	40	190	190	ABCE1,APPL2,B4GALNT1,BAIAP3,C12orf5,CDC14B,CHAMP1,CIRH1A,CYP2U1,EIF3L,EIF3M,ELMO2,HDAC2,IMP3,KEAP1,MCM3,MRPL38,MRPL47,MRRF,NARS,PANK4,PDE2A,PGLS,PWP2,QDPR,RABGGTA,RASA2,RGCC,SLC25A4,SMURF2,TLE4,TMEM107,TMEM141,TUBA4A,TUBB,USE1,ZC3H8,ZNF341,ZNF414,ZYX
VL-controlled: Decreased with HAART	50kb	MSigDB Immunologic Signatures	GSE17721_CTRL_VS_POLYIC_8H_BMDM_UP	Genes up-regulated in comparison of control dendritic cells (DC) at 8 h versus those stimulated with poly(I:C) (TLR3 agonist) at 8 h.	53	0.00000001126596	0.00002151798	0.000000219295360163265	2.434555	21.35914	52	9247	0.026	0.005623445	45	197	197	AKAP8,ANKRD54,ASF1B,C1QBP,CCDC167,CD81,CTSA,CUTA,DDX41,DHX15,DHX16,DIDO1,FAM134A,FAM162A,FAU,FTSJ1,GCLM,GNPNAT1,KIAA0020,LSM4,MKNK2,NCBP1,NDUFA11,NOLC1,NUFIP1,OSBPL2,PDXK,PEPD,POFUT2,PWP2,RAD17,RPLP1,SCD,SESN1,SMIM14,TECR,TIA1,TMEM101,TMEM208,TMEM216,TRIM39,UBXN1,UFSP2,ZFAND1,ZNF287
VL-controlled: Decreased with HAART	50kb	MSigDB Immunologic Signatures	GSE17721_PAM3CSK4_VS_GADIQUIMOD_6H_BMDM_UP	Genes up-regulated in comparison of dendritic cells (DC) stimulated with Pam3Csk4 (TLR1/2 agonist) at 6 h versus DC cells stimulated with Gardiquimod (TLR7 agonist) at 6 h.	54	0.00000001154921	0.00002205899	0.000000221197520040161	2.511073	19.51357	49	8448	0.0245	0.005800189	42	195	195	ARFGAP1,ARL6IP4,B4GALT1,CDC6,CDR2,CLPP,CTSA,EID1,G3BP1,H2AFX,HDGF,HSPA8,IVNS1ABP,MCOLN2,MRPL49,MRPS7,MYC,NAPG,NGLY1,NME6,NOLC1,NUDC,NUMBL,PELO,PPCDC,PPP2R3C,PTGER2,RBM14,RDH10,RIC8A,RNF6,SGMS1,SLC9A3R1,SUSD2,TAOK1,TPRG1L,TUSC2,UBAP2L,UNC119,UNG,ZCCHC17,ZFP36L2
VL-controlled: Decreased with HAART	50kb	MSigDB Immunologic Signatures	GSE17974_0.5H_VS_72H_UNTREATED_IN_VITRO_CD4_TCELL_DN	Genes down-regulated in comparison of untreated CD4 [GeneID=920] T cells at 0.5 h versus the untreated cells at 72 h.	55	0.00000001203477	0.00002298641	0.00000022957527252	2.565913	18.31707	47	7930	0.0235	0.00592686	43	192	192	ANKRD37,APAF1,ARL6IP6,BDH1,C12orf23,C1QBP,CAPG,CAPZA1,CCDC28B,CCNE2,CLPP,CSNK2B,DPAGT1,ELP5,FAF1,FBXO22,GUK1,HDAC3,IDH2,ING2,IPO5,JAK2,MAD2L2,MCM7,MKNK2,MLH1,MOB3A,MOV10,MRPL23,NME6,PHF19,POLE2,PSMB8,PSMC3IP,RASSF1,SDHD,SHMT1,SHMT2,SLCO4A1,TMEM116,UNC45A,UNG,XRCC6BP1
VL-controlled: Decreased with HAART	50kb	MSigDB Immunologic Signatures	GSE17580_UNINFECTED_VS_S_MANSONI_INF_TREG_DN	Genes down-regulated in comparison of regulatory T cell (Treg) from uninfected mice versus regulatory T cell (Treg) from mice infected with S. mansoni.	56	0.00000001710984	0.00003267979	0.000000316266771162791	2.535537	18.53651	47	8025	0.0235	0.005856698	37	196	196	ATP5G1,BCL7C,BHLHE40,CACNA1C,CDKN2C,CYB561,DAP,DENR,FURIN,HTATIP2,ID2,IMPA2,LGALSL,LPIN2,LRPAP1,LRRC59,MZT2B,NTMT1,NUP155,PCK2,PGP,POLR2C,PPM1G,PQLC3,PRDX2,RAB20,RBX1,RPS27L,RYK,SLC39A6,TGM2,TIMM8B,TRIM37,UAP1,UNG,USMG5,ZCCHC17
VL-controlled: Decreased with HAART	50kb	MSigDB Immunologic Signatures	GSE17721_0.5H_VS_4H_PAM3CSK4_BMDM_UP	Genes up-regulated in comparison of dendritic cells (DC) stimulated with Pam3Csk4 (TLR1/2 agonist) at 0.5 h versus those stimulated at 4 h.	57	0.00000001915807	0.00003659191	0.000000350056842260536	2.418071	21.09119	51	9131	0.0255	0.005585369	41	197	197	ARHGAP23,ARL6IP4,C2CD2L,CRAT,CUL7,DUS1L,EI24,EID1,FAM134A,FTSJ1,HLA-E,HSCB,KLF10,KLHL22,LAMTOR5,LFNG,MAVS,MBD1,MBOAT1,MCFD2,MCM7,MRPL23,MYCL,MYLPF,NR1D2,NUFIP1,PDXK,PELO,POLR2E,PRAF2,RBM43,RPS21,SAMM50,SLC52A2,SUPT16H,TM9SF1,TTLL1,TUBB2A,TXNDC16,VPS41,ZBTB2
VL-controlled: Decreased with HAART	50kb	MSigDB Immunologic Signatures	GSE27786_BCELL_VS_NEUTROPHIL_UP	Genes up-regulated in comparison of B cells versus neutrophils.	58	0.0000000193747	0.00003700568	0.000000352663909541985	2.52484	18.61504	47	8059	0.0235	0.005831989	36	192	192	ALKBH1,ANAPC10,APC,CCT6A,CDK4,CPSF2,DAG1,EIF3A,IPO5,LUC7L,MAVS,MDC1,MLH1,MRPL22,MRPL49,MSH3,NKRF,OSBP,PARP2,PCCA,POLE2,PPFIA1,PPM1G,PPP2R4,PSMA7,QTRT1,RAB3IP,RBM14,RHEBL1,SHARPIN,SYS1,TIMM22,TRIM27,VPS41,ZBTB25,ZNF777
VL-controlled: Decreased with HAART	50kb	MSigDB Immunologic Signatures	GSE9650_GP33_VS_GP276_LCMV_SPECIFIC_EXHAUSTED_CD8_TCELL_DN	Genes down-regulated in comparison of virus specific (gp33) exhausted CD8 T cells versus the virus specific (gp276) cells.	59	0.00000001962644	0.0000374865	0.000000354539743787879	2.553829	18.01217	46	7798	0.023	0.005898948	43	195	195	ABCE1,AP1M1,ARIH2,BCL2L11,C6orf120,CYC1,DAP,DERL2,DNM1,DPP3,DUSP1,EDEM1,EIF1,FAHD1,FOXO3,GHITM,GTF3A,HADHB,IVNS1ABP,LAMTOR5,MLX,MRPS33,MSH2,PPM1G,PSAT1,PUF60,RAD17,RBM18,SACM1L,SEC61A2,SGTA,SSNA1,STX6,SWI5,TADA1,TGIF2,TIA1,TIMM22,TMEM50B,URM1,UTP14A,VDAC3,ZBTB25
VL-controlled: Decreased with HAART	50kb	MSigDB Immunologic Signatures	GSE10239_MEMORY_VS_DAY4.5_EFF_CD8_TCELL_DN	Genes down-regulated in comparison of memory CD8 T cells versus effector CD8 T cells.	59	0.00000001962644	0.0000374865	0.000000354539743787879	2.553829	18.01217	46	7798	0.023	0.005898948	40	196	196	AHCYL2,AURKB,BCL2L11,C6orf70,CDC20,CDCA5,CRK,CTPS1,DIDO1,DRAM2,DUSP4,EWSR1,FEN1,GNA13,IPO5,KDSR,KIF22,LDHA,MAPK9,NARS,PLK4,PPM1H,PRIM1,PSPC1,PTPLAD1,RAD23B,SLBP,SLC25A13,SLC25A4,SLC39A6,SLC7A1,SNRNP40,TAF3,TSTD2,TUBB2A,TYMS,UFSP2,USP42,WSB1,ZBTB14
VL-controlled: Decreased with HAART	50kb	MSigDB Immunologic Signatures	GSE17974_0.5H_VS_72H_IL4_AND_ANTI_IL12_ACT_CD4_TCELL_DN	Genes down-regulated in comparison of CD4 [GeneID=920] T cells treated with IL4 [GeneID=3565] and anti-IL12 at 0.5 h versus those at 72 h.	61	0.0000000206107	0.00003936644	0.000000370914823773585	2.519525	18.65431	47	8076	0.0235	0.005819713	38	182	183	ACTB,ACTG1,ADK,AGPAT2,ANKZF1,BDH1,CAPG,CD320,DIAPH3,ELP5,ENOPH1,ETHE1,FANCA,FBXO4,GNPDA1,GPANK1,JAK2,KEAP1,KIFC1,LDHA,MAP4K1,NUDT2,PSMB8,RNASEH2A,SENP8,SHMT1,SNUPN,SQRDL,STARD4,STMN1,TADA3,TRAFD1,TRAIP,TUBB,UNG,XRCC6BP1,ZNF589,ZSCAN22
VL-controlled: Decreased with HAART	50kb	MSigDB Immunologic Signatures	GSE34205_HEALTHY_VS_FLU_INF_INFANT_PBMC_UP	Genes up-regulated in comparison of peripheral blood mononuclear cells (PBMC) from healthy donors versus PBMCs from infanct with acute influenza infection.	62	0.00000003500461	0.00006685881	0.000000609259069671533	2.474184	18.99616	47	8224	0.0235	0.005714981	39	183	184	ABHD15,CYB561A3,DALRD3,DCAF16,DUS2L,EEF2K,EIF3D,EIF3L,ERBB2IP,FBL,HADHA,HIF1AN,HLA-DOA,HSPA1L,INTS3,KCTD7,KDM4C,KIAA1377,KLRB1,LRP8,LTB,NAP1L1,ODF2,PBXIP1,PPP1R3E,RPL15,RPL18,RPL19,RPL21,RPL7,RPLP1,RPS10,RPS3A,SGSM3,STMN3,TMED10,TRIM27,YPEL1,ZBTB40
VL-controlled: Decreased with HAART	50kb	MSigDB Immunologic Signatures	GSE360_L_MAJOR_VS_B_MALAYI_HIGH_DOSE_MAC_DN	Genes down-regulated in comparison of macrophages exposed to L. major versus macrophages exposed to 50 worms/well B. malayi.	63	0.00000003611361	0.000068977	0.000000626275658509091	2.368781	21.53006	51	9321	0.0255	0.005471516	43	200	200	AFG3L2,AGTPBP1,ANAPC10,ATP5G1,ATP6V0D1,BANF1,CHAF1A,CYC1,DGAT1,DHX16,EIF3K,ETFDH,GATM,GLB1,HEXA,HLA-DMB,LSM4,MDN1,MED8,MFN2,NDUFB7,NDUFS7,NDUFV1,NFE2L3,PARD6A,PCCA,PCK2,PI4K2A,PRDX2,PSMD8,PSME4,RAE1,RASSF1,RHOA,SF3B2,SHMT2,SKIV2L,TAF10,TARBP2,TGIF2,TRAPPC6A,UBXN1,UNC119
VL-controlled: Decreased with HAART	50kb	MSigDB Immunologic Signatures	GSE24634_NAIVE_CD4_TCELL_VS_DAY5_IL4_CONV_TREG_DN	Genes down-regulated in comparison of naive T cells at day 0 versus CD25+ regulatory T cell (Treg) treated with IL4 [GeneID=3565] at day 5.	64	0.00000006028243	0.0001151394	0.000000981183988634812	2.45558	18.73284	46	8110	0.023	0.00567201	43	197	197	ABTB2,ACTB,AFG3L2,ATP6V0B,C1QBP,CAPZA1,CASP7,CCNE2,CCT2,CLPP,CNP,COQ7,CTNS,DPP3,ERLIN1,G3BP1,GMPS,HDGF,HK1,HSPA8,IDH2,ITCH,KIF3A,KPNB1,LONP1,MRPL16,NAPG,P4HA2,POLE2,PPP1R8,PSMC4,RAB8B,RBPJ,RNF187,SLBP,SLC25A32,SLC25A5,SYT11,TEFM,TNFRSF8,UBE2N,UTP14A,WARS
VL-controlled: Decreased with HAART	50kb	MSigDB Immunologic Signatures	GSE19825_NAIVE_VS_DAY3_EFF_CD8_TCELL_DN	Genes down-regulated in comparison of naive CD8 T cells versus effector CD8 T cells.	65	0.00000006094186	0.000116399	0.00000098854330047619	2.375537	20.62692	49	8930	0.0245	0.005487122	40	195	195	ADPRM,AGPAT2,ANAPC10,C6orf120,CDC20,CDCA5,COX14,CUTA,ENSG00000256646,FAM134A,FTSJ1,GHITM,GIT1,INTS3,KIF18B,LAMTOR5,MICAL1,MRPL16,NBAS,NDUFA11,NDUFAF3,NELFCD,PGP,PHYKPL,PPP1R8,PRDX2,PRKRIP1,SAFB2,STMN1,STUB1,TARBP2,TFIP11,TLCD2,TUBB2A,UBE2E1,UNC119,VTI1B,WRAP53,XPNPEP1,ZNF282
VL-controlled: Decreased with HAART	50kb	MSigDB Immunologic Signatures	GSE17721_POLYIC_VS_PAM3CSK4_6H_BMDM_DN	Genes down-regulated in comparison of dendritic cells (DC) stimulated with poly(I:C) (TLR3 agonist) at 6 h versus DC cells stimulated with Pam3Csk4 (TLR1/2 agonist) at 6 h.	66	0.00000006395477	0.0001221536	0.00000102693703074074	2.450444	18.77211	46	8127	0.023	0.005660145	41	194	194	ABHD5,ADRBK1,ARHGAP1,BIRC5,CCDC115,CDC6,CLPP,CTDP1,DIABLO,DNAJB2,EIF3L,EIF4A1,EIF4H,FAH,FTH1,GNPDA1,HSPA4,KIAA0020,MRRF,MYADM,NAPG,NCBP1,NDUFA11,NELFB,NUFIP1,PHYKPL,PIM3,PPP2R1A,PRKRIP1,PURB,PWP2,RAB11A,RHOT1,RIC8A,SDHD,SEC31A,SFXN4,SKP2,SUCO,TCEB1,TUSC2
VL-controlled: Decreased with HAART	50kb	MSigDB Immunologic Signatures	GSE12366_GC_BCELL_VS_PLASMA_CELL_UP	Genes up-regulated in comparison of germinal center B cells versus plasma cells.	67	0.00000006962396	0.0001329818	0.0000011068164545515	2.471686	18.2062	45	7882	0.0225	0.005709211	44	183	183	BACH2,CCNG2,CDCA5,CELF1,CYP2U1,DAZAP1,DHFR,DTYMK,EEA1,ETV3,HSDL2,IMPA2,KDM2B,KIAA0020,KIF22,MGME1,MKNK2,NAP1L1,PCNA,PGLS,PHC2,POLD4,PPP1R35,PTEN,RBM14,RPL21,SF3B4,SGMS1,SH2B3,SKP2,SMARCA4,SNX5,SUPT16H,TADA3,TBC1D10C,TUBA1C,TUBB2A,TUBB4B,UBE2I,USP7,UTP6,WNK1,XYLT1,ZYX
VL-controlled: Decreased with HAART	50kb	MSigDB Immunologic Signatures	GSE17721_CTRL_VS_PAM3CSK4_1H_BMDM_UP	Genes up-regulated in comparison of control dendritic cells (DC) at 1 h versus those stimulated with Pam3Csk4 (TLR1/2 agonist) at 1 h.	68	0.0000000760722	0.0001452979	0.00000118303992700326	2.408295	19.51588	47	8449	0.0235	0.005562788	40	189	190	ASAH1,C6orf120,CCDC115,CMIP,CPSF2,DENR,DPAGT1,DUT,EIF3L,GADD45G,HSCB,MFSD1,MYCL,NDNL2,NUS1,OSBP,PARL,PDXK,PHKG2,POLR1D,PPM1G,PPP1R8,RAB8B,RABGGTA,RHBDD3,SLC25A45,SLC30A1,SMIM14,STUB1,TCTA,TMBIM1,TMEM199,TMEM208,TMEM258,TNIP2,TRIM39,UFSP2,VDAC3,XPO4,ZDHHC4
VL-controlled: Decreased with HAART	50kb	MSigDB Immunologic Signatures	GSE360_CTRL_VS_L_MAJOR_MAC_UP	Genes up-regulated in comparison of macrophages versus macrophages exposed to L. major.	69	0.0000000776711	0.0001483518	0.00000120264115551948	2.332343	21.43767	50	9281	0.025	0.005387351	44	197	198	ARHGAP1,ATP5H,ATP6V0D1,BANF1,BRD3,CHAF1A,CRAT,CYC1,DGAT1,DHX16,DPYSL2,EIF4G2,GANAB,GPSM3,HAGH,HLA-E,HMHA1,LAMTOR5,LSM4,MARCH2,MED8,MSH2,NARS,NDUFS7,NDUFV1,OTUB1,P2RX5,PCCA,PEMT,PHYH,POLR3C,PRDX2,PSKH1,PSMA7,PUF60,RAE1,SH3GL1,SMARCA4,SUMO1,TBC1D2B,TUBB2A,VAMP1,ZBTB25,ZSWIM8
VL-controlled: Decreased with HAART	50kb	MSigDB Immunologic Signatures	GSE24634_IL4_VS_CTRL_TREATED_NAIVE_CD4_TCELL_DAY7_UP	Genes up-regulated in comparison of CD25- T cells treated with IL4 [GeneID=3565] at day 7 versus untreated CD25- T cells at day 7.	70	0.000000079479	0.0001518049	0.00000122665162135922	2.404595	19.54591	47	8462	0.0235	0.005554242	41	206	208	ABCC5,AKR1A1,ASL,AURKB,BIRC5,CCDC28B,CDC20,COCH,DHFR,DTYMK,EIF4E2,FBL,FEN1,HK1,HN1,HSPA1A,HTRA2,IDH2,ITGA4,KDM1A,KIF15,LANCL2,NCAPG,NDUFB1,OSGEP,PARP2,PCCA,PLK4,POLE2,PSME4,QDPR,SHMT1,SLC25A13,SPAG5,STMN1,TMEM258,TRIM14,TUBB,TUBB4B,TYMS,UCP2
VL-controlled: Decreased with HAART	50kb	MSigDB Immunologic Signatures	GSE11057_CD4_CENT_MEM_VS_PBMC_UP	Genes up-regulated in comparison of central memory T cells versus peripheral blood mononuclear cells (PBMC).	71	0.00000008055583	0.0001538616	0.00000123926049441935	2.403459	19.55515	47	8466	0.0235	0.005551618	39	184	184	APBA3,ATP6V0E2,BAG3,CDR2,CIRH1A,CLPP,COQ10A,DALRD3,DNAJC16,DYRK2,ECHDC2,EDEM1,EHD1,FBXL8,IPO5,ITPR3,KLHL22,LRP8,LRRC8A,MAF,MAP4K1,MARCH9,MDN1,MRPL38,NSMCE4A,OPTN,PBXIP1,PELP1,PIEZO1,PRDX2,PRMT7,TECPR1,THAP4,TMEM116,TMEM14A,TMEM63A,TP53I13,TRIM62,WWP1
VL-controlled: Decreased with HAART	50kb	MSigDB Immunologic Signatures	GSE22886_UNSTIM_VS_IL15_STIM_NKCELL_DN	Genes down-regulated in comparison of unstimulated NK cells versus those stimulated with IL2 [GeneID=3600] at 16 h.	72	0.00000008338875	0.0001592725	0.00000127054616214057	2.427445	18.94997	46	8204	0.023	0.005607021	40	201	201	ALG5,APITD1-CORT,CCT2,CCT6A,CDC20,CDC6,CDK4,CTPS1,DONSON,DPP3,EBNA1BP2,ELOVL6,ENOPH1,FEN1,H2AFX,HAT1,HDAC2,LTB,MAD2L1,MCM7,MRPS7,NDUFA6,NELFE,NIPA2,PCNA,PSMC4,PSMD14,SFXN1,SHMT2,SLC7A1,SLCO4A1,SNRPG,SSFA2,SUCLA2,TIPIN,TUBB4B,TUBGCP3,UBE2N,UGDH,WDR1
VL-controlled: Decreased with HAART	50kb	MSigDB Immunologic Signatures	GSE10239_MEMORY_VS_KLRG1INT_EFF_CD8_TCELL_DN	Genes down-regulated in comparison of memory CD8 T cells versus effector CD8 T cells KLRG1 high [GeneID=10219].	73	0.00000008560038	0.0001634967	0.00000129596257847619	2.453322	18.34248	45	7941	0.0225	0.005666793	39	195	195	ACO1,AHCYL2,AKAP1,APITD1-CORT,AURKB,C12orf5,CHEK2,CLDND1,CNOT7,DHPS,EIF1AD,EMC2,EXOC3L1,FANCM,FBXO11,KIAA1191,KIF22,KLHDC1,LPIN2,NDRG1,NGLY1,NIPA2,NUDT4,PDPR,PLK4,PPP2R5E,PRDX2,RHEBL1,SLBP,TADA1,TMEM107,TMEM41B,TRIM27,TRIM37,TTPAL,UGDH,VASH1,ZBTB2,ZDHHC21
VL-controlled: Decreased with HAART	50kb	MSigDB Immunologic Signatures	GSE17721_0.5H_VS_8H_GARDIQUIMOD_BMDM_UP	Genes up-regulated in comparison of dendritic cells (DC) stimulated with Gardiquimod (TLR7 agonist) at 0.5 h versus those stimulated with Gardiquimod (TLR7 agonist) at 8 h.	74	0.00000009491264	0.0001812831	0.000001414494938	2.389628	19.66833	47	8515	0.0235	0.005519671	40	198	198	AFG3L2,ALDOA,ARHGAP1,ARPC4,ATP5G1,C19orf10,CDC6,CDCA5,CHCHD10,COMTD1,DAP3,DGCR6,DNAJB2,DTYMK,EIF3A,EWSR1,GPR89B,HDAC3,HERPUD1,HSPA8,IMP4,KDELR1,LFNG,MAP4K1,MAPK14,MYADM,NPTX1,NSMCE4A,OSBPL2,PAF1,PPP2R5D,PRDX2,PRPF8,PTGER2,RNF187,SLC52A2,SNX3,SYS1,TMEM141,ZFP64
VL-controlled: Decreased with HAART	50kb	MSigDB Immunologic Signatures	GSE12845_NAIVE_VS_DARKZONE_GC_TONSIL_BCELL_DN	Genes down-regulated in comparison of naive B cell versus dark zone germinal center B cells.	75	0.00000009935306	0.0001897643	0.00000146492449299383	2.440109	18.4418	45	7984	0.0225	0.005636273	42	192	192	AGPS,ALDOA,ASH2L,C21orf59,CSTB,CYC1,DAP,DAZAP1,DTYMK,EMC2,ENSG00000256646,FDPS,GTF2E2,IDH2,KIFC1,MAP4K1,MRPL16,NAPG,NECAP2,OSBPL2,P4HA2,PARP2,PHF7,PIN1,POLDIP3,PRKCD,PSMA7,PSMD8,PSPC1,PSPH,RAD17,SERBP1,SKA1,SKIV2L2,SNX5,TADA3,TUBA1C,UBXN1,URM1,ZBTB14,ZCCHC6,ZNF280D
VL-controlled: Decreased with HAART	50kb	MSigDB Immunologic Signatures	GSE14000_TRANSLATED_RNA_VS_MRNA_16H_LPS_DC_DN	Genes down-regulated in comparison of polysome bound (translated) mRNA versus total mRNA 16 h after LPS (TLR4 agonist) stimulation.	76	0.000000101654	0.0001941591	0.00000149062848282209	2.599787	15.38588	40	6661	0.02	0.006005104	36	168	169	ARIH2,ARPC5L,CNOT7,CYB561,EI24,ESRRA,GPR160,GTF2H3,GTF3A,GUK1,HMGN1,JOSD1,LSM4,LST1,NUDT14,NUDT3,PIGH,PIGY,PLEKHJ1,PPDPF,PTEN,PYURF,RALGAPA2,RPS11,SNX3,SSNA1,SSU72,STYX,TAF10,TMEM219,TMEM42,UBE2F,VTI1B,ZDHHC2,ZDHHC4,ZNF706
VL-controlled: Decreased with HAART	50kb	MSigDB Immunologic Signatures	GSE17721_CTRL_VS_POLYIC_1H_BMDM_UP	Genes up-regulated in comparison of control dendritic cells (DC) at 1 h versus those stimulated with poly(I:C) (TLR3 agonist) at 1 h.	77	0.0000001028365	0.0001964177	0.0000014997775795107	2.437056	18.4649	45	7994	0.0225	0.005629222	33	193	193	AAGAB,ACD,AKAP8,ALG5,ATP6V0D1,BRD3,C7orf55,CARHSP1,CEBPG,CPSF3L,CSTB,EPC1,FRMD8,HNRNPDL,MAPK6,MEPCE,MFSD1,MSH3,NAA40,PNPLA8,RABGGTA,RBX1,RPLP1,SERTAD1,SERTAD3,SH3BGR,SLC7A1,SOCS1,SQRDL,UNC119,WDR81,WNT2B,ZDHHC20
VL-controlled: Decreased with HAART	50kb	MSigDB Immunologic Signatures	GSE15930_STIM_VS_STIM_AND_IFNAB_48H_CD8_T_CELL_UP	Genes up-regulated in comparison of unstimulated CD8 T cells at 48 h versus CD8 T cells at 48 h after stimulation with antigen-B7-1.	78	0.0000001072868	0.0002049178	0.00000154577265619335	2.306989	21.67327	50	9383	0.025	0.005328786	44	196	196	AAMP,ASF1B,CAPG,CASP7,CCDC28B,CMTM3,CSTB,CTC1,CTSA,DAP,DIAPH3,EIF3K,FAM103A1,FRMD8,GPSM3,ID3,IL1RAP,INPP5K,KDELR1,LAPTM5,LMNB1,LTB,MAP1LC3B,MCOLN2,MTCH1,NAP1L1,NUDT14,PDRG1,PEX6,PLD3,POLD4,PPDPF,PQBP1,QSOX1,RGS10,SERBP1,SLC9A3R1,SMIM14,STMN1,TLE4,TMEM50B,TRPV2,UNG,ZNF277
VL-controlled: Decreased with HAART	50kb	MSigDB Immunologic Signatures	GSE30962_PRIMARY_VS_SECONDARY_ACUTE_LCMV_INF_CD8_TCELL_UP	Genes up-regulated in comparison of splenic primary CD8 effector T cells at day 8 post-acute infection versus splenic secondary CD8 effector T cells at day 8 post-acute infection.	79	0.0000001102498	0.0002105771	0.00000158367860301205	2.459827	17.88744	44	7744	0.022	0.005681818	37	193	193	AKAP1,ARL1,ASF1B,AURKB,BDH1,BIRC5,CASC5,CDC6,CDCA5,CLASP1,CLTC,DSCC1,EIF4A1,FBXO5,GTF2E2,H2AFX,HLA-DOA,KIF18B,KIF20B,KIF22,LIG1,MCM3,MOAP1,PKMYT1,PLK4,PSAT1,PSPC1,RAB11FIP3,RCBTB2,RFX2,SKA1,SLC7A1,SOCS1,SPAG5,STMN1,SV2B,TUBB4B
VL-controlled: Decreased with HAART	50kb	MSigDB Immunologic Signatures	GSE360_L_MAJOR_VS_T_GONDII_MAC_DN	Genes down-regulated in comparison of macrophages exposed to L. major versus macrophages exposed to M. tuberculosis.	80	0.0000001107034	0.0002114435	0.00000158541896276276	2.304533	21.69637	50	9393	0.025	0.005323113	44	207	210	APEX1,ATP5D,ATP5G1,ATXN3,BRD3,CCNE2,CHAF1A,CLASP1,CNPPD1,COQ2,CYC1,DGAT1,EI24,IDH2,ILF3,IMP4,IMPA2,KIFC1,LSM4,MCM7,MDN1,MFN2,MSH2,NCL,NOLC1,PCNA,PIEZO1,PIN1,PLK4,POLR3C,PRDX2,PSMA7,PSPH,RAE1,RASSF1,SF3A2,SGTA,SHMT1,SLBP,SLC46A3,TARBP2,TCF3,TFAP4,TYMS
VL-controlled: Decreased with HAART	50kb	MSigDB Immunologic Signatures	GSE3982_MAC_VS_BASOPHIL_DN	Genes down-regulated in comparison of macrophages versus basophils.	81	0.0000001185504	0.0002264313	0.00000166795282625369	2.483454	17.3146	43	7496	0.0215	0.005736393	35	185	186	ADCK3,AGTPBP1,AKAP8,APOBEC3G,AQR,BACH1,BBS4,BIRC2,CHPT1,CNTRL,CUTC,DICER1,EIF1,HSPA1L,KDM6A,LONP2,LTB,MAF,MAP1LC3B,MAPK14,MUTYH,NDRG1,ODF2,PARP8,RPS11,RYK,SF3B2,SFXN1,SLC10A3,THAP4,TMEM80,TRADD,TRAF4,WDR33,ZDHHC4
VL-controlled: Decreased with HAART	50kb	MSigDB Immunologic Signatures	GSE17974_0H_VS_72H_IN_VITRO_ACT_CD4_TCELL_DN	Genes down-regulated in comparison of untreated CD4 [GeneID=920] T cells at 0 h versus the untreated cells at 72 h.	82	0.0000001241135	0.0002370568	0.00000173576915395894	2.449074	17.96597	44	7778	0.022	0.005656981	41	190	191	ANKZF1,APOBEC3G,C12orf23,CAPG,CHAF1B,COMMD8,DCP1B,DPAGT1,DTYMK,DUT,ELP5,ERLIN1,FAF1,FBXO22,FEN1,HSCB,IDH2,IRF4,KEAP1,KLF10,LSM4,MAD2L2,MRPL23,MRRF,NGLY1,P4HA1,PHF19,POLR3D,PPCDC,PPP1CA,RAB20,SHMT1,SNX3,SPAG16,STAMBPL1,TRAP1,TRIM4,WRAP53,XRCC6BP1,ZCCHC17,ZNF367
VL-controlled: Decreased with HAART	50kb	MSigDB Immunologic Signatures	GSE9650_NAIVE_VS_EXHAUSTED_CD8_TCELL_UP	Genes up-regulated in comparison of naive CD8 T cells versus exhausted CD8 T cells.	83	0.000000128429	0.0002452994	0.00000179087105555556	2.315636	21.16049	49	9161	0.0245	0.005348761	37	193	193	ABCC5,ABCE1,ATP6V0B,ATP6V0C,B4GALT1,CCND2,DAP,DEAF1,DUS1L,ELOVL5,EMB,FAM109A,FBL,GABBR1,GHITM,GIT1,GNPAT,HADHB,HEXA,IDH2,MAP1LC3B,MLX,MTCH1,P4HA1,PPDPF,PSAP,RABGGTA,RAD17,RGS10,RNASEH2A,RPN1,SESN1,SNRNP40,SRCAP,TIA1,TMEM50B,TUBB
VL-controlled: Decreased with HAART	50kb	MSigDB Immunologic Signatures	GSE36476_CTRL_VS_TSST_ACT_16H_MEMORY_CD4_TCELL_OLD_DN	Genes down-regulated in comparison of untreated CD4 [GeneID=920] memory T cells from old donors versus those treated with TSST at 16 h.	84	0.0000001292674	0.0002469007	0.00000179730679475219	2.338843	20.52297	48	8885	0.024	0.005402364	37	196	196	BMS1,C1QBP,CDK4,CLTC,CTPS1,CYC1,DPP3,EBNA1BP2,EIF6,G3BP1,GART,GLB1,GMPPB,GNPDA1,GORASP2,GPR137B,IRF4,KDELC1,KEAP1,NCBP1,PDCD11,POLR3D,PSAT1,PTPRK,SLC3A2,SLCO4A1,SOCS1,STAT1,TAP1,TIMM8B,TRAP1,TUBA1C,TUBB,TXNL1,VDAC3,WARS,ZNF189
VL-controlled: Decreased with HAART	50kb	MSigDB Immunologic Signatures	GSE339_EX_VIVO_VS_IN_CULTURE_CD4POS_DC_UP	Genes up-regulated in comparison of ex vivo CD4 [GeneID=920] dendritic cells (DC) versus cultured CD4 [GeneID=920] DCs.	85	0.0000001493526	0.0002852635	0.0000020467314637931	2.303567	21.27136	49	9209	0.0245	0.005320882	37	199	199	AURKA,B4GALNT1,BIRC5,C1QBP,C6orf136,C7orf55,CD47,CDK4,CHKA,COX14,DAGLB,DALRD3,DHX16,FAM114A2,FKBP3,H2AFX,HLA-DOA,HMHA1,IMP3,INPP5K,KANSL2,LTB,MAD2L1,MAF1,MLH1,MTIF2,PIM3,PRDX2,PUF60,SAMHD1,SLC25A4,SLC44A2,TMEM208,TMEM229B,TUBB,TXNDC16,UGDH
VL-controlled: Decreased with HAART	50kb	MSigDB Immunologic Signatures	GSE17721_CPG_VS_GARDIQUIMOD_1H_BMDM_DN	Genes down-regulated in comparison of dendritic cells (DC) stimulated with CpG DNA (TLR9 agonist) at 1 h versus DC cells stimulated with Gardiquimod (TLR7 agonist) at 1 h.	86	0.0000001531374	0.0002924924	0.00000208660645885714	2.301567	21.28984	49	9217	0.0245	0.005316263	38	196	196	BCAR3,BDH1,CDKN2C,CHMP1A,CMTM3,COG8,CSTF1,CTDP1,ELMO2,FIZ1,FLT1,GANAB,GATM,GSG2,HSDL2,IPO9,MCM3AP,MRPL22,NUDT4,NUFIP1,POLDIP2,PTPLAD1,PURB,PWP2,RNF187,SDHD,SEC61A2,SLC25A39,SNX3,TRAP1,TRIM27,TUBGCP3,TXNL1,VTA1,VTI1B,ZBTB7A,ZDHHC4,ZFP36L2
VL-controlled: Decreased with HAART	50kb	MSigDB Immunologic Signatures	GSE17721_PAM3CSK4_VS_CPG_1H_BMDM_UP	Genes up-regulated in comparison of dendritic cells (DC) stimulated with Pam3Csk4 (TLR1/2 agonist) at 1 h versus DC cells stimulated with CpG DNA (TLR9 agonist) at 1 h.	87	0.0000001536168	0.0002934081	0.00000208717526837607	2.301318	21.29215	49	9218	0.0245	0.005315687	38	196	196	AATF,ACTG1,ANGPTL6,AP1M1,APBA3,ARF1,CDC6,CENPV,CPSF3L,CTDP1,DNMT3A,DUSP1,ELMO2,EMC8,GFI1B,GMPPB,IPO5,KRTCAP2,LONP2,MAP4K1,MFN2,NKIRAS1,NUFIP1,OSBP,P4HA2,PGP,RGS9,RING1,SCAND1,SLC10A3,STK19,TAF10,TEFM,TMED10,UGDH,WDR81,YWHAG,ZNHIT2
VL-controlled: Decreased with HAART	50kb	MSigDB Immunologic Signatures	GSE17721_12H_VS_24H_CPG_BMDM_DN	Genes down-regulated in comparison of dendritic cells (DC) stimulated with CpG DNA (TLR9 agonist) at 12 h versus those stimulated with CpG DNA (TLR9 agonist) at 24 h.	88	0.0000001804556	0.0003446702	0.00000239053543444444	2.360967	19.48354	46	8435	0.023	0.005453468	40	195	195	AP2A2,APEX1,ATP5O,BEX4,CHERP,COQ7,ELOVL5,ELP2,ENSG00000256646,ENTHD2,GCLC,GNPDA1,GTF3C1,HTATIP2,LIAS,LPIN2,LRPAP1,MAP1LC3B,MRPL47,NDUFA6,NDUFS7,PEX6,POLRMT,PPIL4,PRDX1,PRKRA,PTEN,PTPLAD1,RALBP1,RBBP7,RCBTB2,ROCK2,SCAF11,SERBP1,SOD1,STMN1,TRIAP1,TUBA4A,TXNDC12,VPS37A
VL-controlled: Decreased with HAART	50kb	MSigDB Immunologic Signatures	GSE3982_DC_VS_NEUTROPHIL_UP	Genes up-regulated in comparison of dendritic cells (DC) versus neutrophils.	89	0.0000001834249	0.0003503416	0.00000241644571298343	2.359568	19.49509	46	8440	0.023	0.005450237	39	192	192	AP2B1,ATP13A1,ATP6V1H,BANF1,CCDC106,CLTC,COG7,CSTB,CUL2,DPM3,DPYSL2,DUSP12,EIF4G1,ENOPH1,ETFDH,FBL,FTSJ1,GOLGA8B,GTF3A,H2AFX,HSPA4,KLHL20,MGST3,MRPL40,MTIF2,NPRL3,NUFIP1,NUP155,P4HA2,RAB20,SAMM50,SPINT1,SSB,TAB1,TRIAP1,TRMT61B,TRPV2,VASH1,VPS52
VL-controlled: Decreased with HAART	50kb	MSigDB Immunologic Signatures	GSE17721_0.5H_VS_4H_CPG_BMDM_UP	Genes up-regulated in comparison of dendritic cells (DC) stimulated with CpG DNA (TLR9 agonist) at 0.5 h versus those stimulated with CpG DNA (TLR9 agonist) at 4 h.	90	0.0000002049238	0.0003914045	0.00000264258925756757	2.278332	21.50697	49	9311	0.0245	0.005262593	41	197	197	AHCYL2,APPL2,ARPC1B,AURKA,AURKB,C1orf86,CASP9,CCDC115,CDC20,CDK4,COPRS,CRAT,CTDNEP1,CUTA,ERLIN1,GALC,GPSM3,IMPA2,ITCH,KLHL22,LFNG,LZTR1,MCFD2,MICAL1,MKL1,MKNK2,MRPL47,PDCD6,PDXK,PEX6,PHF7,PHKG2,POLR2E,PPP1CA,SLC25A39,SNX3,SSNA1,TEX264,TPRA1,UNC119,ZNF706
VL-controlled: Decreased with HAART	50kb	MSigDB Immunologic Signatures	GSE15324_NAIVE_VS_ACTIVATED_ELF4_KO_CD8_TCELL_UP	Genes up-regulated in comparison of naive CD8 T cells from ELF4 [GeneID=2000] defficient mice versus activated CD8 T cells from ELF4 [GeneID=2000] defficient animals.	91	0.0000002158933	0.0004123562	0.00000276729471662198	2.274179	21.54623	49	9328	0.0245	0.005253002	44	189	189	ABCA7,ASPSCR1,BCL2L11,C7orf55,CHPT1,CNTRL,CREBBP,DUSP1,EIF3K,ETHE1,GPANK1,ITPR3,KMT2D,MAN2B2,MAP3K2,MAP3K9,MEPCE,MLX,MYLPF,NDUFA6,NECAP2,NMB,NR1D1,NSRP1,OSBP2,PHKG2,PRMT10,PTPN12,RALGDS,RELT,RFXANK,SAFB,SIAH1,SLC10A3,SLC25A45,SLC26A11,SOCS1,STMN3,SYT2,TEX264,TMEM80,UCKL1,ZBTB2,ZFAND3
VL-controlled: Decreased with HAART	50kb	MSigDB Immunologic Signatures	GSE11057_NAIVE_CD4_VS_PBMC_CD4_TCELL_UP	Genes up-regulated in comparison of naive T cells versus peripheral blood mononuclear cells (PBMC).	92	0.0000002170964	0.0004146541	0.00000276826933582888	2.371206	18.97769	45	8216	0.0225	0.005477118	36	177	177	ACPL2,BAG3,CLPP,COQ10A,CPSF4,CYHR1,DIDO1,ECHDC2,FNBP4,GON4L,METTL16,NSMCE4A,PHF15,PLEKHB1,PRDX2,PRKRIP1,RGCC,RIMKLB,RPL19,SLC25A45,STMN3,SYNJ2,TARBP2,TBRG4,TECPR1,TMEM245,TMEM63A,TSPYL4,UBXN1,VPS52,ZBTB40,ZNF189,ZNF395,ZNF420,ZNF76,ZRANB1
VL-controlled: Decreased with HAART	50kb	MSigDB Immunologic Signatures	GSE17721_PAM3CSK4_VS_GADIQUIMOD_4H_BMDM_UP	Genes up-regulated in comparison of dendritic cells (DC) stimulated with Pam3Csk4 (TLR1/2 agonist) at 4 h versus DC cells stimulated with Gardiquimod (TLR7 agonist) at 4 h.	93	0.0000002198949	0.0004199993	0.0000027964767416	2.272718	21.56009	49	9334	0.0245	0.005249625	41	200	200	CCDC115,CDCA5,CLSTN1,CRHR2,DHPS,DIABLO,DNMT3A,ETHE1,FCHO1,FEN1,FSCN1,GATC,GNA13,HK1,IMP3,IRF4,ITPR3,KDM2B,MCM3AP,MCOLN2,MIS12,MRPS7,POR,PPP2R4,PPTC7,PTPLAD1,PWP2,PYGO2,RPS21,SEC61A2,SERBP1,SF3A2,SIRT2,SPICE1,TCF3,TIMM17B,TPRA1,TUBB2A,TUSC2,UBE2H,VTI1B
VL-controlled: Decreased with HAART	50kb	MSigDB Immunologic Signatures	GSE18791_CTRL_VS_NEWCASTLE_VIRUS_DC_4H_UP	Genes up-regulated in comparison of control conventional dendritic cells (cDC) at 0 h versus cDCs infected with Newcastle disease virus (NDV) at 4 h.	94	0.0000002216126	0.0004232801	0.00000281082576968085	2.455508	17.1044	42	7405	0.021	0.005671843	33	183	183	ABHD15,ALKBH2,ARV1,ATPAF2,B3GALNT1,C6orf203,COX14,CYB561A3,DCP1B,DEF8,DUS2L,EIF2B1,ESRRA,FAHD1,IRF2BP2,MAP7,MBLAC2,MGME1,MOAP1,MRPS25,MSH2,NDUFB1,NME6,PDE6D,PRIM1,RALBP1,RCSD1,SLC25A39,TARBP2,TIMM21,TRIAP1,TRIM27,ZCCHC24
VL-controlled: Decreased with HAART	50kb	MSigDB Immunologic Signatures	GSE18791_CTRL_VS_NEWCASTLE_VIRUS_DC_12H_UP	Genes up-regulated in comparison of control conventional dendritic cells (cDC) at 0 h versus cDCs infected with Newcastle disease virus (NDV) at 12 h.	95	0.0000002384281	0.0004553977	0.00000300810478544974	2.418601	17.77888	43	7697	0.0215	0.005586592	40	186	186	AKR1A1,AP2A2,ASL,B3GALNT1,C16orf80,CCT6A,CDK4,DCAF13,DDX28,DHX30,DIEXF,DNAJC11,GATC,IMPA2,IVD,MBLAC2,MED29,MSH2,MTIF3,NAPEPLD,NAPG,PDCD6,PDIK1L,PWP2,RIC8A,SLC26A2,SS18L1,TEFM,TEX264,TPRG1L,TRPV2,TSC1,TTLL1,TUBA4A,UTP14A,VASH1,ZBTB8A,ZCCHC17,ZCCHC24,ZNF180
VL-controlled: Decreased with HAART	50kb	MSigDB Immunologic Signatures	GSE17721_LPS_VS_PAM3CSK4_1H_BMDM_UP	Genes up-regulated in comparison of dendritic cells (DC) stimulated with LPS (TLR4 agonist) at 1 h versus DC cells stimulated with Pam3Csk4 (TLR1/2 agonist) at 1 h.	96	0.0000002392405	0.0004569494	0.00000301039035488127	2.418286	17.78119	43	7698	0.0215	0.005585866	40	199	199	ARL6IP6,BDH1,C1QBP,C6orf120,C7orf55,CCNE2,DIAPH3,DUT,EID1,FKBP3,FLYWCH2,FTSJ1,GLTPD1,GMPPB,GPR89B,HADHB,HLA-DOA,KIAA0020,KIAA1919,KIF3A,KLHL20,MED8,MOG,MPHOSPH8,MRRF,NDNL2,NDUFB10,PRDX2,PSAT1,RMDN3,RPS11,SAAL1,SCAND1,SLC25A45,TMEM134,TSEN34,TSR3,UBE2L6,ZBTB1,ZNF398
VL-controlled: Decreased with HAART	50kb	MSigDB Immunologic Signatures	GSE13484_12H_VS_3H_YF17D_VACCINE_STIM_PBMC_UP	Genes up-regulated in comparison of peripheral blood mononuclear cells (PBMC) cultured with YF17D vaccine for 12 h versus PBMC cultured for 3 h.	97	0.0000002457917	0.0004694621	0.00000307268667486911	2.387379	18.43025	44	7979	0.022	0.005514475	35	193	193	ABI1,AGRN,ARL15,ARPC1B,ATP6V0C,BBS4,CLOCK,CNTRL,DPP8,ERBB2IP,FLCN,FTH1,GNPDA1,HTRA2,LEPRE1,MAVS,MPZL1,PAPSS1,PLAGL2,PPP2R5E,PRDX1,RAB20,RCBTB2,RNASEH2A,SLC46A3,SNRNP70,SOS1,STMN3,THBS1,TMEM251,VAMP1,XYLT1,ZBTB14,ZFPL1,ZNF280D
VL-controlled: Decreased with HAART	50kb	MSigDB Immunologic Signatures	GSE15930_NAIVE_VS_48H_IN_VITRO_STIM_IFNAB_CD8_TCELL_DN	Genes down-regulated in comparison of CD8 T cells at 0 h versus those at 48 h after stimulation with antigen-B7-1.	98	0.0000002590584	0.0004948015	0.00000321731643125	2.355723	19.10242	45	8270	0.0225	0.005441354	38	197	197	ADPRM,AURKA,C16orf80,CCNE2,CDC6,CDK4,CLPP,COQ7,CPSF4,CUL2,DPP3,DUS1L,EIF6,ELOF1,ENOPH1,GART,IRF4,KIF22,KPNA3,MCM7,MRPL38,MRPS33,MRPS7,MYC,NDUFB7,PCK2,PRDX2,PTGER2,RAD23B,RPN1,RRP1B,SSNA1,TBRG4,TIMM8B,TIPIN,TMEM208,UGDH,VEGFA
VL-controlled: Decreased with HAART	50kb	MSigDB Immunologic Signatures	GSE37416_0H_VS_48H_F_TULARENSIS_LVS_NEUTROPHIL_DN	Genes down-regulated in comparison of control polymorphonuclear leukocytes (PMN) at 0 h versus PMN treated with F. tularensis vaccine at 48 h.	99	0.000000263961	0.0005041655	0.00000326968833506494	2.40921	17.84817	43	7727	0.0215	0.005564902	37	173	174	ALDOA,APBA3,CEP95,CLDND1,COPRS,CYC1,DDX41,DIABLO,DNAJB9,EDEM1,FAM162A,G3BP2,GNL1,GPAA1,GTF2H3,GUK1,HEXA,INSM1,ITCH,MAPK6,MTMR4,NDRG1,NFKBIB,NGLY1,PINX1,PPP1R15A,RBPJ,RIMKLB,RYBP,SETDB2,SLC3A2,TNFRSF8,UAP1,UBE2F,VPS37A,XPNPEP1,ZBTB1
VL-controlled: Decreased with HAART	50kb	MSigDB Immunologic Signatures	GSE22886_IL2_VS_IL15_STIM_NKCELL_DN	Genes down-regulated in comparison of NK cells stimulated with IL2 [GeneID=3558] at 16 h versus NK cells stimulated with IL15 [GeneID=3600] at 16 h.	100	0.0000002684579	0.0005127546	0.00000329967970386598	2.407652	17.85972	43	7732	0.0215	0.005561304	38	184	184	AATF,ASL,ATP5O,C19orf40,CLPP,CNOT7,CTDNEP1,CUL2,DNAJC1,FGFR1OP,GMPS,GNAT1,GNG5,HN1,IMP3,IZUMO4,KLHL7,MAD2L1BP,METTL5,MRPS7,MTIF2,NDUFA6,NDUFS7,NELFE,NUDC,POLR2F,PSMA7,RAE1,RGS9,RIC8A,RPL19,RPL28,RPS8,TRPV2,UFD1L,UGDH,ZNF14,ZNF432
VL-controlled: Decreased with HAART	50kb	MSigDB Immunologic Signatures	GSE12845_IGD_NEG_BLOOD_VS_PRE_GC_TONSIL_BCELL_UP	Genes up-regulated in comparison of IgD- peripheral blood B cells versus pre-germinal center B cells.	101	0.0000002692157	0.000514202	0.00000330048759203085	2.326762	19.76996	46	8559	0.023	0.00537446	41	194	195	ARFGAP3,ATP6V0E2,AUP1,BAIAP3,C21orf2,CBY1,COQ2,CRELD1,CTC1,CTSA,DAP,DERL2,DPAGT1,ECHDC2,EID1,ERP29,FAM114A2,FAM89B,GORASP2,HSPA1L,HTATIP2,ISCU,ITPK1,NAGPA,NDFIP1,NDUFA6,PCK2,PIEZO1,PPIE,PRAF2,RPS6KB2,RSAD1,SEC31A,STUB1,THAP7,TMED10,TMEM184B,UAP1,UFSP2,URM1,ZDHHC4
VL-controlled: Decreased with HAART	50kb	MSigDB Immunologic Signatures	GSE1460_INTRATHYMIC_T_PROGENITOR_VS_NAIVE_CD4_TCELL_ADULT_BLOOD_UP	Genes up-regulated in comparison of intrathymic T progenitor cells (ITTP) versus naive CD4 [GeneID=920] T cells from adult blood.	102	0.0000002706235	0.0005168909	0.00000330923967051282	2.378734	18.49724	44	8008	0.022	0.005494505	38	197	197	AAGAB,ABCD3,ABCE1,ACO1,ACTG1,ADK,AKR1A1,APITD1-CORT,AURKA,CCT6A,CDC20,CDC6,CHAF1A,CHAF1B,CSNK2B,DONSON,DPP3,EIF4A1,EIF4A3,ENSG00000256646,FBXL12,FBXO5,FEN1,HDAC2,HDGF,IMPA2,KIF18B,LDHA,MAD2L1,PIAS2,POLA1,PSAP,SF3B4,SMARCA4,TIPIN,TUBB4B,YWHAQ,ZNF282
VL-controlled: Decreased with HAART	50kb	MSigDB Immunologic Signatures	GSE14000_UNSTIM_VS_4H_LPS_DC_TRANSLATED_RNA_UP	Genes up-regulated in comparison of polysome bound (translated) mRNA before and 4 h after LPS (TLR4 agonist) stimulation.	103	0.0000002804878	0.0005357317	0.00000340368019898219	2.403611	17.88975	43	7745	0.0215	0.005551969	39	189	189	ABCD3,ABHD15,AFG3L2,AGL,AGTPBP1,AIP,APEX1,BRD3,C16orf80,COMMD8,COX15,CSTF1,DCAF13,DUT,EIF2B1,ELMSAN1,ELP2,FBXW2,FEN1,GPATCH11,KBTBD6,LONP2,LRRC8A,MAP3K2,MBLAC2,MOAP1,MSH2,MYCL,NAA40,PRDM2,PSIP1,RRP1B,SHPK,SKIV2L2,SLC35F6,SPICE1,TSC1,USP31,YWHAG
VL-controlled: Decreased with HAART	50kb	MSigDB Immunologic Signatures	GSE17721_CTRL_VS_PAM3CSK4_2H_BMDM_UP	Genes up-regulated in comparison of control dendritic cells (DC) at 2 h versus those stimulated with Pam3Csk4 (TLR1/2 agonist) at 2 h.	104	0.0000002873969	0.0005489281	0.00000346110054570707	2.346643	19.17633	45	8302	0.0225	0.005420381	39	190	190	AAGAB,ARL6IP4,ARPC5L,BACH1,C1orf86,C3orf58,CASP9,COG8,DIDO1,DLX3,DUT,ERAP1,FBXL12,G3BP2,MCM7,MICAL1,MTCH1,NANP,OSBPL2,PBXIP1,PIGH,PSMB9,PTPN21,QTRTD1,RAD17,SESN1,SLC25A39,SRCAP,TAP1,TCTN3,TMEM101,TMEM208,TMEM63A,ZBTB14,ZC3H8,ZCCHC3,ZDHHC12,ZFP64,ZNHIT2
VL-controlled: Decreased with HAART	50kb	MSigDB Immunologic Signatures	GSE12845_IGD_POS_BLOOD_VS_PRE_GC_TONSIL_BCELL_DN	Genes down-regulated in comparison of IgD+ B cells from peripheral blood versus CD19 pre-germinal center tonsil B cell	105	0.0000002939126	0.0005613731	0.00000351932956666667	2.295024	20.47908	47	8866	0.0235	0.00530115	39	202	202	AURKB,BANF1,BCAR3,BIRC2,CDC20,CDC6,CDK4,DHFR,DPP3,EHD4,FAM120A,FEN1,FGFR1OP,H2AFX,HN1,HSPA8,IPO9,ITPR3,KIF15,LANCL2,MAD2L1,MCM7,MDC1,NCAPG,NCL,NT5DC2,PLIN3,PRRC2C,RASA2,SCAF11,SF3B4,SH2B3,SKA1,SMARCA4,SPAG5,SPDL1,TUBB2A,WSB1,XPNPEP1
VL-controlled: Decreased with HAART	50kb	MSigDB Immunologic Signatures	GSE28237_FOLLICULAR_VS_LATE_GC_BCELL_DN	Genes down-regulated in comparison of follicular B cells versus late germinal center (GC) B cells.	106	0.0000002968142	0.0005669151	0.00000352994244339152	2.370445	18.56191	44	8036	0.022	0.005475361	38	192	193	ACPL2,CBX1,CCNE2,CDC14B,CDC42BPG,CDCA5,CDK6,DPYSL2,EEF2K,EMC2,ENOPH1,FAM120A,FAM89B,FANCG,IPO9,ISL2,ITPK1,LPIN2,MAP1LC3B,MYADM,NOD1,PPP2R5E,PRPF8,PSPH,PTGER2,PTPN12,RAB1A,RASL10A,RBBP4,SFT2D2,SLC25A39,SPATA21,SQRDL,STRN3,TPRG1L,TRIM14,TXNDC17,UCP2
VL-controlled: Decreased with HAART	50kb	MSigDB Immunologic Signatures	GSE17974_1H_VS_72H_UNTREATED_IN_VITRO_CD4_TCELL_UP	Genes up-regulated in comparison of untreated CD4 [GeneID=920] T cells at 1 h versus the untreated cells at 72 h.	107	0.0000003159192	0.0006034057	0.00000371088341083744	2.364854	18.6058	44	8055	0.022	0.005462446	36	181	181	AKAP8,BACH1,BCL2L11,C6orf120,CSRNP2,DNAJB9,FKRP,FYTTD1,JOSD1,KANSL2,MOAP1,MYC,NDNL2,PARP8,PLEKHH2,PPIL4,PRMT10,QTRTD1,RING1,RPP38,RYK,SH2B3,SLC25A32,SLC25A33,SMCR8,SYNCRIP,TCEB3,TCTA,TECPR1,TFIP11,TMEM243,TNIP2,ZBTB10,ZNF165,ZNF256,ZNF324
VL-controlled: Decreased with HAART	50kb	MSigDB Immunologic Signatures	GSE17721_LPS_VS_POLYIC_6H_BMDM_DN	Genes down-regulated in comparison of dendritic cells (DC) stimulated with LPS (TLR4 agonist) at 6 h versus DC cells stimulated with poly(I:C) (TLR3 agonist) at 6 h.	108	0.0000003279612	0.0006264059	0.00000383626775882353	2.262944	21.21131	48	9183	0.024	0.00522705	37	197	197	ABHD15,ALDOA,AQR,C20orf24,CASP9,CLDN23,DGCR6,DHX16,HTATIP2,IRF1,ITPK1,ITPR3,KDM2B,KLHL7,LACTB,MAPK9,MBOAT1,MCM7,MTIF2,MUTYH,MYC,PCK2,PDXK,PHIP,POLA1,POLR3GL,PPP2R4,RAB9A,RPL14,RPL19,RPL28,RPS21,SCARB2,SH3GL1,TUBB2A,UBXN1,ZBTB14
VL-controlled: Decreased with HAART	50kb	MSigDB Immunologic Signatures	GSE9037_CTRL_VS_LPS_1H_STIM_BMDM_UP	Genes up-regulated in comparison of untreated macrophages at 4 h versus those treated with LPS (TLR4 agonist) at 1 h.	109	0.0000003350761	0.0006399954	0.00000388802413844282	2.359581	18.64738	44	8073	0.022	0.005450266	35	183	183	AAGAB,ACBD3,ACSL3,ALG14,ANKRD52,B4GALT1,CCNL2,CREBBP,CSRNP2,CYB561A3,DHRS3,FASTKD5,FLCN,FOXO3,GNPDA1,GOLGA1,KIF3A,KLHL20,KPNA4,MOB3A,MRPL22,NCBP2,PDIK1L,PGP,PPM1D,PRKRA,QTRTD1,RASA2,RNF6,SLC12A6,SLC9A3R1,SOS1,THBS1,TMEM86A,ZNF524
VL-controlled: Decreased with HAART	50kb	MSigDB Immunologic Signatures	GSE6269_FLU_VS_STREP_PNEUMO_INF_PBMC_UP	Genes up-regulated in comparison of peripheral blood mononuclear cells (PBMC) from patients with acute influenza infection versus PBMC from patients with acute S. pneumoniae infection.	110	0.0000003453762	0.0006596685	0.00000398813340871671	2.413464	17.40237	42	7534	0.021	0.005574728	36	168	168	AKAP1,BRD2,DHX29,EIF4G1,GART,HLA-A,HLA-E,HLA-F,HMGXB3,IDH2,ILF3,IRF7,KPNB1,MARK2,MED1,MKLN1,N4BP1,PARP2,PHF11,PRPF40A,PSMB9,PTMA,PTPLAD1,RHBDD3,RORA,RPL28,SART3,SCAF11,SMARCA4,SON,SPDL1,STAT1,SYNCRIP,TRIM14,UBE2L6,YPEL1
VL-controlled: Decreased with HAART	50kb	MSigDB Immunologic Signatures	GSE360_LOW_DOSE_B_MALAYI_VS_M_TUBERCULOSIS_DC_UP	Genes up-regulated in comparison of dendritic cells (DC) exposed to 5 worms/well B. malayi versus DC exposed to M. tuberculosis	111	0.0000003660497	0.0006991549	0.00000419637264254808	2.276792	20.64308	47	8937	0.0235	0.005259035	38	198	198	ABCC5,ASAH1,CNPPD1,COX4I1,CTCF,CUL7,DAP,DGAT1,DUT,ERP29,FBL,FOXO3,GGA2,GGA3,GLB1,HDAC3,ITGB5,KDELR1,MCM3AP,NHP2L1,PARP1,PEMT,PEPD,PHB2,PQBP1,PRDX2,RASSF1,RGS10,RPL21,RPL7,RPS3A,RRP1B,SEC31A,SH3BGR,SRCAP,TSPYL4,TXNIP,ZFP36L2
VL-controlled: Decreased with HAART	50kb	MSigDB Immunologic Signatures	GSE1460_DP_THYMOCYTE_VS_NAIVE_CD4_TCELL_CORD_BLOOD_UP	Genes up-regulated in comparison of CD4 [GeneID=920] CD8 thymocytes versus naive CD4 [GeneID=920] T cells from cord blood.	112	0.0000003726573	0.0007117754	0.00000426187689136691	2.323968	19.36343	45	8383	0.0225	0.005368007	37	197	198	AAGAB,AGPS,C2CD2L,CHD9,DAD1,EDEM1,ENSG00000256646,FEN1,GNG5,HDAC7,HDGF,HNRNPDL,KIF22,LAMTOR5,MBD1,MTMR4,NAPG,NCBP1,NUDC,NUP155,PAXBP1,PELO,PLK4,POLR3C,PSIP1,PTEN,RASSF1,RBBP4,RBBP7,RNASEH2A,SEC61A2,SMARCA4,SPDL1,SRP9,TUBB4B,UCP2,VPS52
VL-controlled: Decreased with HAART	50kb	MSigDB Immunologic Signatures	GSE17721_CTRL_VS_POLYIC_12H_BMDM_UP	Genes up-regulated in comparison of control dendritic cells (DC) at 12 h versus those stimulated with poly(I:C) (TLR3 agonist) at 12 h.	113	0.0000003803347	0.0007264393	0.00000430124020663507	2.250933	21.32449	48	9232	0.024	0.005199307	44	196	196	ADK,ASF1B,BAZ1B,BDH1,C2CD2L,CCT6A,CD81,CDK4,CTNS,CTSA,DAD1,DGAT1,DHX16,DNAJB9,EARS2,EIF4G1,ELMO2,EMC2,ERLIN1,FAM111A,FAM134A,FANCG,FDPS,GPBP1L1,GPR146,HADHB,HNRNPU,IMPA2,KDELC1,KLF10,MCM7,MKNK2,MRPL23,NANP,NCBP1,PDXK,PGP,PNKD,POFUT2,RPS6KB2,SKA1,SLC25A4,TECR,XPO4
VL-controlled: Decreased with HAART	50kb	MSigDB Immunologic Signatures	GSE360_CTRL_VS_T_GONDII_MAC_UP	Genes up-regulated in comparison of macrophages versus macrophages exposed to T. gondii.	114	0.0000003892024	0.0007433766	0.00000437760906981132	2.295385	20.04021	46	8676	0.023	0.005301982	38	197	198	ACO1,ATG9A,ATP5D,BBC3,CDKN1A,CHAF1A,CLASP1,CRK,CYBA,DAD1,DAP,DHCR24,DNAJC13,ENTPD6,FOXO3,GLOD4,GPAA1,GSK3B,MPHOSPH8,NELFE,OSGEP,PDCD11,PDXK,POLR2E,POLR3C,PPP2R4,PRKCD,PSKH1,RABGGTA,RAE1,RPL21,SLC46A3,TMEM184B,TRIAP1,TRIM14,TXNIP,UFD1L,VASH1
VL-controlled: Decreased with HAART	50kb	MSigDB Immunologic Signatures	GSE17721_CTRL_VS_LPS_12H_BMDM_UP	Genes up-regulated in comparison of control dendritic cells (DC) at 12 h versus those stimulated with LPS (TLR4 agonist) at 12 h.	115	0.0000003939755	0.0007524932	0.00000440910021124122	2.270694	20.69852	47	8961	0.0235	0.00524495	41	197	197	ABCB8,AGL,ALDOA,ANKRD54,ATP6V0D1,BCL2L11,BDH1,C6orf136,CCNI,CENPV,CHMP1A,CMIP,CREBRF,CTSA,DGAT1,ELOVL5,ERBB2IP,FAM162A,FBL,GNPDA1,GON4L,GPR137B,GPX4,H2AFX,NUDT4,OSBP,OSBPL2,PARD6A,PCNA,RGS10,RHBDD3,RHOT2,RPS8,SLC25A45,STARD4,TIA1,TMEM50B,TPRA1,TRIP11,UCP2,ZNF280D
VL-controlled: Decreased with HAART	50kb	MSigDB Immunologic Signatures	GSE36476_CTRL_VS_TSST_ACT_72H_MEMORY_CD4_TCELL_YOUNG_DN	Genes down-regulated in comparison of untreated CD4 [GeneID=920] memory T cells from young donors versus those treated with TSST at 72 h.	116	0.0000004137627	0.0007902868	0.00000459961379090909	2.314856	19.43965	45	8416	0.0225	0.005346958	38	197	197	ACO1,ACTG1,APITD1-CORT,AURKA,BDH1,BIRC5,CDC20,CDC6,CTPS1,DHFR,DPP3,DSN1,DTYMK,DUT,ELOVL6,FAH,FBXO5,FEN1,HSPA1A,KIF15,KIFC1,MCM7,NCAPG,PCK2,PCNA,PFAS,POLA1,POLE2,PPCDC,SFT2D2,SLC25A5,SPAG5,STMN1,TRAIP,TUBA1C,TYMS,WARS,ZNF706
VL-controlled: Decreased with HAART	50kb	MSigDB Immunologic Signatures	GSE14000_UNSTIM_VS_4H_LPS_DC_UP	Genes up-regulated in comparison of dendritic cells (DC) before and 4 h after LPS (TLR4 agonist) stimulation.	117	0.0000004204104	0.0008029839	0.00000464595100921659	2.339297	18.80907	44	8143	0.022	0.005403414	34	183	183	AATF,ACPL2,ALKBH2,ATXN3,BRD3,CCT6A,CPSF4,DCAF13,DCAF16,DCP1B,ENKD1,FEN1,H2AFX,LRRC8A,MDC1,MOAP1,MPLKIP,NAA40,NOA1,OGFOD2,PDIK1L,POLRMT,RSAD1,SHPK,SLC26A2,SLC7A6OS,SMARCA4,SPDL1,SPHK2,WRAP53,ZBTB8A,ZCCHC24,ZNF398,ZNF420
VL-controlled: Decreased with HAART	50kb	MSigDB Immunologic Signatures	GSE3337_CTRL_VS_16H_IFNG_IN_CD8POS_DC_DN	Genes down-regulated in comparison of untreated CD8+ dendritic cells (DC) at 16 h versus those treated with IFNG [GeneID=31658] at 16 h.	118	0.0000004424667	0.0008451114	0.00000481763400068493	2.19672	22.76121	50	9854	0.025	0.005074082	44	196	196	ABR,ARPC5L,BCL7C,C20orf24,CASP9,CDC20,CMPK2,DAD1,DOM3Z,DPM3,EIF1B,FAM110A,FASTKD5,FDPS,FRMD8,GGA1,HLA-DOA,IRF1,KANSL2,KL,MAP4K1,MCM7,NAA40,NDUFV1,NELFE,NFIX,NUDT3,PARD6A,POLDIP3,PQBP1,PSMC3IP,RAD23B,RNASEH2A,SAMHD1,SERTAD1,SOCS1,TAP1,TFIP11,TMEM41B,TNFAIP2,TRIM27,UBE2L6,UNC119,WARS
VL-controlled: Decreased with HAART	50kb	MSigDB Immunologic Signatures	GSE3982_EOSINOPHIL_VS_MAST_CELL_DN	Genes down-regulated in comparison of eosinophils versus mast cells.	119	0.0000004440053	0.0008480501	0.00000482337420432802	2.334424	18.84833	44	8160	0.022	0.005392157	35	193	194	AP2A2,APC,ATP6V0E2,BEX4,CEBPG,CHCHD2,CLASP1,DAP3,DHRS3,DPAGT1,EIF3M,FBL,GNPDA1,GORASP2,HSPA8,KCTD7,LSM5,MCM3,MEIS2,MGST3,MRPL16,MRPL23,NDUFAF3,NDUFB4,OPTN,PCCA,PCNA,PFAS,RNF187,RYBP,SHMT2,TRIAP1,TUBB,UTP3,VDAC3
VL-controlled: Decreased with HAART	50kb	MSigDB Immunologic Signatures	GSE9650_EFFECTOR_VS_EXHAUSTED_CD8_TCELL_UP	Genes up-regulated in comparison of effector CD8 T cells versus exhausted CD8 T cells.	120	0.0000005206132	0.0009943712	0.00000552963107082405	2.247618	20.91103	47	9053	0.0235	0.005191649	39	197	197	AP1M1,ARFRP1,ATP5O,ATP6V0B,ATP6V0C,B4GALT1,CTSA,DAP,DDX41,DEAF1,DNM1,DUS1L,EBNA1BP2,EIF3L,EIF4A3,EIF6,FAM89B,GIT1,HADHB,HERPUD1,LAMTOR4,LAMTOR5,LSM4,MKNK2,MLX,MTCH1,PCGF5,PLD3,PSMB3,RABGGTA,RAD17,REPS1,RORA,RPN1,SSNA1,TMEM208,UBE2H,WARS,XPNPEP1
VL-controlled: Decreased with HAART	50kb	MSigDB Immunologic Signatures	GSE12845_IGD_POS_BLOOD_VS_NAIVE_TONSIL_BCELL_DN	Genes down-regulated in comparison of IgD+ peripheral blood B cells versus IgD- naive tonsil B cells.	120	0.0000005206132	0.0009943712	0.00000552963107082405	2.247618	20.91103	47	9053	0.0235	0.005191649	40	195	195	ACTG1,AKAP13,AKR1A1,B4GALT5,BCAR3,BHLHE40,C16orf80,CABIN1,CSRNP2,DCAF13,DNMT3A,EIF5,ETHE1,FAM120A,FOXO3,H2AFX,ILF3,INSIG1,IRF4,KANSL2,LMNB1,LONP2,MAD2L1,NCL,NGLY1,NR1D2,PELO,PLIN3,PRKRIP1,RBM48,SH2B3,SLC12A6,SLC25A13,SLC38A2,SLC38A6,TGIF2,TUBB,ZBTB1,ZBTB25,ZNF14
VL-controlled: Decreased with HAART	50kb	MSigDB Immunologic Signatures	GSE39820_CTRL_VS_TGFBETA3_IL6_IL23A_CD4_TCELL_UP	Genes up-regulated in comparison of untreated CD4 [GeneID=920] T cells versus those treated with TGFB3 [GeneID=7043], IL6 [GeneID=3569] and IL32A [GeneID=51561].	122	0.0000005351629	0.001022161	0.00000565896201796009	2.401584	17.07206	41	7391	0.0205	0.005547287	36	193	193	CBFB,CCNL1,CDCA5,CEP70,COQ2,COX15,FAF1,FKBP3,HSPA1A,HSPA8,ISG20L2,KDELC1,KDM2B,KIAA0753,LPIN2,PANK4,PLK4,RBBP4,RFWD2,RRNAD1,SACM1L,SCD,SESN1,SF3B2,SGMS1,SIK3,SKP2,SLC10A7,TMEM68,TTPAL,UNG,ZDHHC21,ZFYVE27,ZNF280D,ZNF367,ZNF644
VL-controlled: Decreased with HAART	50kb	MSigDB Immunologic Signatures	GSE13493_DP_VS_CD4INTCD8POS_THYMOCYTE_DN	Genes down-regulated in comparison of CD4 [GeneID=920] CD8 thymocytes versus CD4 [GeneID=920] Int CD8 thymocytes.	123	0.0000005726368	0.001093736	0.00000601520902907489	2.311759	19.03312	44	8240	0.022	0.005339806	39	194	194	ABHD5,B4GALT5,CCND2,CHCHD10,CTPS1,DAGLB,EHD1,EI24,EID2,EIF2AK4,ENSG00000182319,ENSG00000256646,ERAP1,EXOSC9,FAM162A,GUK1,IKZF3,LONP1,MBOAT1,MBOAT7,NCBP1,NOD1,NOLC1,PAOX,PEPD,PHYH,PI16,PPIE,PSAT1,PTGER2,RNF144A,RPL14,RQCD1,SDHAF1,SLC25A4,SLC38A1,SNRPF,SWI5,UAP1
VL-controlled: Decreased with HAART	50kb	MSigDB Immunologic Signatures	GSE17721_0.5H_VS_12H_LPS_BMDM_UP	Genes up-regulated in comparison of dendritic cells (DC) stimulated with LPS (TLR4 agonist) at 0.5 h versus those stimulated at 12 h.	124	0.0000005817345	0.001111113	0.00000609734468241758	2.310358	19.04467	44	8245	0.022	0.005336568	37	190	190	ALDOA,ANKRD54,ARPC4,ASF1B,ATP6V0D1,BDH1,CDKN2C,CENPV,CMIP,ELOVL5,EMC8,FAM111A,FDPS,GPX4,H2AFX,HDGF,HSPA4,KIFC1,MATR3,MED29,MRPL23,NOLC1,NUDT4,PCNA,PELP1,PEMT,QTRT1,RGS10,RPL19,RPL28,SLC25A13,STARD4,TAF10,TECR,TRIM3,TRIP11,ZNF280D
VL-controlled: Decreased with HAART	50kb	MSigDB Immunologic Signatures	GSE27786_ERYTHROBLAST_VS_MONO_MAC_DN	Genes down-regulated in comparison of erythroblasts versus monocyte macrophages.	125	0.0000006079321	0.00116115	0.00000631640127429194	2.306441	19.07701	44	8259	0.022	0.005327521	37	187	188	AP1M1,APPL2,ATP6V1H,BRD3,CABLES2,CCT2,CDS2,CSNK2B,CTNS,DGAT2,DPAGT1,EI24,EIF1B,EIF3A,EMB,ERAP1,FBXL6,FKRP,FOXRED2,ITCH,KIAA0753,KLF10,KMT2D,LTB,MDN1,MFSD1,N4BP1,NUDT3,POLD4,RPS11,SON,SPCS2,TRIM14,UNC93B1,UTP3,ZBTB24,ZFP36L2
VL-controlled: Decreased with HAART	50kb	MSigDB Immunologic Signatures	GSE27786_LSK_VS_NEUTROPHIL_UP	Genes up-regulated in comparison of LSK versus neutrophils.	126	0.0000006225885	0.001189144	0.00000644061725921909	2.279376	19.74224	45	8547	0.0225	0.005265005	41	191	191	C3orf58,CCT6A,DCAF8,FAM162A,FNBP4,GANAB,HADHB,KDM1A,KIF3A,LONP1,LSM4,LUC7L,MLH1,MRPL50,MRPS25,MZT2B,NPRL3,NXPE3,PAPSS1,PPM1G,PPP2R4,PSIP1,RBM14,RPS11,RPS27L,SCAF4,SETDB2,SLC25A13,STYX,TEX264,TIMM22,TPRA1,TRIM27,TSEN54,USP37,YWHAQ,ZFAND1,ZNF180,ZNF260,ZNHIT3,ZSCAN22
VL-controlled: Decreased with HAART	50kb	MSigDB Immunologic Signatures	GSE17721_LPS_VS_GARDIQUIMOD_1H_BMDM_DN	Genes down-regulated in comparison of dendritic cells (DC) stimulated with LPS (TLR4 agonist) at 1 h versus DC cells stimulated with Gardiquimod (TLR7 agonist) at 1 h.	127	0.0000006266956	0.001196989	0.00000646907211341991	2.329908	18.45566	43	7990	0.0215	0.005381727	39	192	192	ARL1,BAG3,C1QBP,C21orf2,CCNI,CDR2,CHMP1A,CSTF1,EIF4A1,ERAP1,FAM134A,GSG2,GTF3C4,ITCH,KLF10,MBOAT1,MED17,MESDC2,NAPG,NECAP2,OSBP,PRR3,PUF60,QDPR,RCSD1,RIOK1,RNF111,SAMM50,SCARB2,SPCS2,SYNCRIP,TEFM,TMEM229B,TRIAP1,TXNIP,VAMP1,ZC3H7A,ZNF287,ZNF740
VL-controlled: Decreased with HAART	50kb	MSigDB Immunologic Signatures	GSE7400_CTRL_VS_CSF3_IN_VIVO_TREATED_PBMC_UP	Genes up-regulated in comparison of untreated peripheral blood mononuclear cells (PBMC) versus PBMCs treated with CSF3 [GeneID=1440].	128	0.0000006450529	0.001232051	0.00000664195794288793	2.354706	17.83662	42	7722	0.021	0.005439005	39	189	189	ABCE1,BMS1,BNIP3,CCT2,CIRH1A,DCAF16,EIF3K,FBXO4,G3BP2,HIST3H2A,KDM2B,MATR3,MBLAC2,MRPL24,MRPS33,MUTYH,MYC,NOLC1,PARP1,PLA2G12A,PRKRA,RNF144A,RPL15,RRN3,SMURF2,SSB,STMN3,TADA1,TARBP2,TATDN1,TCTN3,TIMM21,TOMM5,TRIAP1,TWISTNB,YTHDC1,ZFAND1,ZNF14,ZNF420
VL-controlled: Decreased with HAART	50kb	MSigDB Immunologic Signatures	GSE17721_LPS_VS_GARDIQUIMOD_16H_BMDM_UP	Genes up-regulated in comparison of dendritic cells (DC) stimulated with LPS (TLR4 agonist) at 16 h versus DC cells stimulated with Gardiquimod (TLR7 agonist) at 16 h.	129	0.0000006610582	0.001262621	0.00000674695294017094	2.250509	20.43982	46	8849	0.023	0.005198327	40	194	194	BIRC2,BRD2,C16orf80,CCNG2,CHST7,EBNA1BP2,ERAP1,FAM120A,FNBP4,FSCN1,GATM,GHITM,GLOD4,GNL1,HLA-DMB,HLA-DOA,KEAP1,KLHL10,KPNA3,LSM10,MAF1,MAP3K2,MRPL30,NDRG1,PHIP,PIGH,PPP1R15A,PSD,PSMA7,PSMB3,RAB20,RGS9,RMDN3,RNF115,RPS27L,SFT2D2,SOCS2,TPRA1,TXNDC17,TYK2
VL-controlled: Decreased with HAART	50kb	MSigDB Immunologic Signatures	GSE16522_ANTI_CD3CD28_STIM_VS_UNSTIM_MEMORY_CD8_TCELL_DN	Genes down-regulated in comparison of stimulated memory CD8 T cells from pmel-1 mice versus unstimulated memory CD8 T cells from pmel-1 mice.	130	0.0000006741102	0.00128755	0.00000684844127553191	2.297262	19.15323	44	8292	0.022	0.005306319	40	195	195	ARL6IP6,ATP5O,BCL2L11,BIRC2,CPSF3L,CSNK2B,CUTA,CUTC,CYP4V2,DCAF11,DCAF8,DGCR6,EMC2,FBXL6,FBXO4,FBXO6,FBXW2,GOLGA1,GTF3A,HN1,HSDL2,IRF7,LRPAP1,LSM5,MARCH2,MFSD1,MITD1,MKRN1,MOB3A,NDUFB7,NUDT14,PHYH,SLC35B4,SWI5,SYS1,TMEM14A,UBE2I,VPS28,ZDHHC4,ZNF182
VL-controlled: Decreased with HAART	50kb	MSigDB Immunologic Signatures	GSE37416_CTRL_VS_6H_F_TULARENSIS_LVS_NEUTROPHIL_UP	Genes up-regulated in comparison of control polymorphonuclear leukocytes (PMN) at 6 h versus PMN treated with F. tularensis vaccine at 6 h.	131	0.0000006749355	0.001289127	0.00000684844127553191	2.409514	16.60086	40	7187	0.02	0.005565605	35	182	182	ABCC5,ABHD3,APPL2,ATP6V0B,CASP2,CD46,DDX28,DEF8,DUS2L,FGFR1OP,FKRP,GSK3B,GTF3C1,HSPA8,IMPA2,ISL2,KLHL7,LNX2,MAP7,MAVS,MPZL1,NDUFB1,NUDT3,RAB37,RASSF1,RPS6KB2,SLC38A2,STK4,TIGD1,TMEM219,TMEM243,TOP3A,TSPYL4,XYLT1,ZNF75D
VL-controlled: Decreased with HAART	50kb	MSigDB Immunologic Signatures	GSE14000_TRANSLATED_RNA_VS_MRNA_4H_LPS_DC_UP	Genes up-regulated in comparison of polysome bound (translated) mRNA versus total mRNA 4 h after LPS (TLR4 agonist) stimulation.	132	0.0000007081179	0.001352505	0.00000713956504249471	2.374597	17.26609	41	7475	0.0205	0.00548495	36	192	192	AFG3L2,AGPS,BAG3,CCDC130,CPSF2,CSRNP2,DCAF13,DCP1B,DHX29,DPP8,ETFDH,EXOSC8,FEN1,FKBP3,GCLM,HNRNPDL,KANSL2,KDM2B,LANCL2,LONP2,MOAP1,MPHOSPH8,PPM1D,PSMB1,QTRTD1,RIOK1,SCO1,SCYL3,SERBP1,SMARCA4,SPDL1,SUPT16H,TADA1,TRIM27,UIMC1,ZNF280C
VL-controlled: Decreased with HAART	50kb	MSigDB Immunologic Signatures	GSE17721_POLYIC_VS_PAM3CSK4_12H_BMDM_DN	Genes down-regulated in comparison of dendritic cells (DC) stimulated with poly(I:C) (TLR3 agonist) at 12 h versus DC cells stimulated with Pam3Csk4 (TLR1/2 agonist) at 12 h.	133	0.0000007354788	0.001404765	0.00000739978564810127	2.289531	19.21791	44	8320	0.022	0.005288462	40	197	197	ADRBK1,ARL1,ATP5G1,ATP6V0B,CDR2,CHEK2,DENR,DHX15,DOLPP1,EIF3A,FTH1,GCLC,HNRNPDL,IDH2,IL1RAP,KIF3C,LRRC59,MCM7,MPND,MRPS7,MTRR,MYADM,NCBP2,NOA1,NUDT2,PHYKPL,POLR2E,PRDX1,PRPF8,RNF187,RPS27L,RRN3,SAMM50,SNRPG,SSSCA1,STAMBPL1,SUCLA2,SYNJ2,TIMM17B,TRPV2
VL-controlled: Decreased with HAART	50kb	MSigDB Immunologic Signatures	GSE2197_IMMUNOSUPPRESSIVE_DNA__VS_UNTREATEDIN_DC_DN	Genes down-regulated in comparison of dendritic cells (DC) treated with immunosuppressive DNA versus the untreated cells.	134	0.0000007377641	0.001409129	0.000007407151564	2.289256	19.22022	44	8321	0.022	0.005287826	37	189	189	ABCD3,ACO1,AKAP1,ALG14,AURKA,C1orf174,DTYMK,EID1,ELMSAN1,FZD4,GART,INSR,IPO5,KDELC1,KIF22,KLF10,MAVS,MED8,METTL5,MOAP1,MRPL49,NAGPA,NCBP2,NHLRC1,NKRF,ORAOV1,PAF1,PDIK1L,PHKG2,RAD17,SGSH,SSNA1,STARD9,TFIP11,TIPIN,TSC22D4,ZNF408
VL-controlled: Decreased with HAART	50kb	MSigDB Immunologic Signatures	GSE3982_EFF_MEMORY_CD4_TCELL_VS_TH2_DN	Genes down-regulated in comparison of effective memory CD4 [GeneID=920] T cells versus Th2 cells.	135	0.0000007562872	0.001444509	0.00000754546790125523	2.287057	19.2387	44	8329	0.022	0.005282747	34	200	200	AAMP,BCAR3,BDH1,C12orf5,C1QBP,CTPS1,CYC1,ENSG00000256646,ETHE1,KIF15,KIF20B,LAP3,LSM4,MRPL40,MRPS33,NCBP1,NDUFA6,NFE2L3,PHYH,PRIM1,PRMT7,RBM14,RNASEH2A,RYBP,SOD1,SPDL1,TAF10,TIMM8B,TIPIN,TMEM110,TUBB,TYMS,UNG,UQCRFS1
VL-controlled: Decreased with HAART	50kb	MSigDB Immunologic Signatures	GSE20715_0H_VS_48H_OZONE_LUNG_DN	Genes down-regulated in comparison of lung tissue from wild type mice subjected to ozone for 0 h versus that from wild type mice subjected to ozone for 48 h.	136	0.0000007633447	0.001457988	0.00000758414765479167	2.286234	19.24563	44	8332	0.022	0.005280845	40	196	197	ASF1B,BAG3,BIRC6,CACYBP,CCNE2,CCT6A,CDKN1A,CRELD1,CTPS1,DEDD2,DNAJB9,ERLIN1,ESRP2,FEN1,GCLC,GCLM,GSPT1,H2AFX,HAT1,HSPA8,ID1,KL,LDHA,LIG1,MCM7,MRPS7,POLA1,POLE2,PRIM1,PSAT1,PSPH,RNMTL1,SLBP,SPHK2,SPSB1,SYNCRIP,TIMP1,UBE2F,UGDH,XPNPEP1
VL-controlled: Decreased with HAART	50kb	MSigDB Immunologic Signatures	GSE7460_CTRL_VS_TGFB_TREATED_ACT_TREG_UP	Genes up-regulated in comparsion of ActTreg versus ActTregTGF (see Fig. 1 in the paper for details).	137	0.000000790029	0.001508955	0.00000780051408074534	2.308814	18.62428	43	8063	0.0215	0.005333003	40	193	193	ADK,AFG3L2,AGTPBP1,CCNE2,CCSAP,COPRS,DHFR,DONSON,DPP9,EMB,ENOPH1,EXOSC3,GTF2E2,ID2,KIAA1841,LRP8,MCM3,MLX,MRPL22,NOLC1,PDE5A,PHF15,PINX1,PLK4,PSAT1,PSIP1,PTGER2,RCSD1,RIOK1,SAR1B,SLBP,SLC25A33,SLC39A6,SPDL1,TMEM229B,TNK2,TSPYL4,UBE2N,WWP1,ZNF777
VL-controlled: Decreased with HAART	50kb	MSigDB Immunologic Signatures	GSE14000_TRANSLATED_RNA_VS_MRNA_DC_DN	Genes down-regulated in comparison of polysome bound (translated) mRNA versus total mRNA in dendritic cells.	138	0.0000008236662	0.001573202	0.0000081019331542268	2.360073	17.37234	41	7521	0.0205	0.005451403	39	179	182	A1BG,AP5S1,BCL7C,C11orf83,C17orf49,CPSF4,CTDNEP1,DAP,DEAF1,EIF3L,GNG5,GPX4,GTF3A,GUK1,LSM10,LST1,NDUFAF3,NDUFB10,PIGY,PYURF,RNASEK-C17orf49,RPL18,RPL19,RPL21,RPL39L,RPLP1,RPS10,RPS11,RQCD1,SLC25A51,SNX3,SSNA1,SSU72,SYS1,TMEM134,TMEM141,TMEM219,TMEM42,ZDHHC4
VL-controlled: Decreased with HAART	50kb	MSigDB Immunologic Signatures	GSE16522_MEMORY_VS_NAIVE_ANTI_CD3CD28_STIM_CD8_TCELL_DN	Genes down-regulated in comparison of stimulated memory CD8 T cells from pmel-1 mice versus stimulated naive CD8 T cells from pmel-1 mice.	139	0.0000008578522	0.001638498	0.00000840061014743327	2.206429	21.30139	47	9222	0.0235	0.005096508	38	198	198	AGFG1,BMS1,CASP7,CCND2,CCT2,CDCA5,CELF1,CHCHD10,CNOT11,CPSF3L,CPSF4,CTDNEP1,CXXC5,ECHDC2,GNA13,HAT1,HLA-DOA,IDH2,IPO5,IRF1,IRF7,MAP4K1,MTMR4,N4BP1,NDRG1,NDUFS7,PRDX1,PSMB9,PTPRK,RABGGTA,RRP1B,SAMHD1,SHMT2,SOCS2,STAT1,UBE2L6,UTP3,ZDHHC22
VL-controlled: Decreased with HAART	50kb	MSigDB Immunologic Signatures	GSE27786_LSK_VS_NKTCELL_UP	Genes up-regulated in comparison of LSK versus NKT cells.	140	0.0000008762135	0.001673568	0.00000854532143456033	2.299403	18.7005	43	8096	0.0215	0.005311265	40	194	194	ABCD3,ACSL3,ADCK3,AURKA,CAPG,CHERP,CMPK2,CPSF2,CUL7,DCAF8,ELOVL6,ERP29,FDPS,FLYWCH2,GLOD4,GTF2E2,GUF1,HK1,HTRA2,IDI1,MAPK14,MESDC2,MEX3A,MZT2B,NPHP1,NUDC,NUDT2,NUFIP1,NUP155,OSBPL8,PIGY,POLE2,PRR24,PYURF,RRP1B,SLC25A13,SOX12,TENC1,TGM2,UNC93B1
VL-controlled: Decreased with HAART	50kb	MSigDB Immunologic Signatures	GSE17974_0H_VS_6H_IN_VITRO_ACT_CD4_TCELL_DN	Genes down-regulated in comparison of untreated CD4 [GeneID=920] T cells at 0 h versus the untreated cells at 6 h.	141	0.0000009277505	0.001772003	0.00000893337252681452	2.320745	18.09763	42	7835	0.021	0.005360562	35	194	194	ALDOA,ALKBH2,B4GALT5,BACH2,CACYBP,CCT6A,COPRS,CTNS,EIF4E2,ERCC6,FAM114A2,GMPPB,IMP3,ISG20L2,KEAP1,LRRC59,MPLKIP,NANP,POLE2,POLR2F,POP4,PPP1CA,PRDX1,PSMD8,QDPR,SAMM50,SFT2D2,SLC25A32,SLC7A1,SNRPG,STX6,TOMM5,TRAP1,TUBB,VTI1B
VL-controlled: Decreased with HAART	50kb	MSigDB Immunologic Signatures	GSE31082_DN_VS_CD4_SP_THYMOCYTE_UP	Genes up-regulated in comparison of CD4- [GeneID=920] CD8- thymocytes versus CD4+ [GeneID=920] CD8- thymocytes.	142	0.0000009291157	0.001774611	0.00000893337252681452	2.348519	17.45781	41	7558	0.0205	0.005424716	38	191	191	ANKRD13B,AP4E1,APITD1-CORT,ARL6IP6,ATPAF2,C16orf80,C19orf10,C21orf59,CARHSP1,CCDC40,CLASP1,CSTF1,DAZAP1,DEGS2,DHFR,DHX29,EIF3A,EIF3K,ENKD1,EXOSC9,GTF2E2,GTF3C4,MRPL22,NDUFB4,NTMT1,PELP1,PFAS,PHB2,PSMA7,QDPR,RAB1A,RMDN3,SENP8,SLC7A1,SNRPF,TBP,THEM6,WDTC1
VL-controlled: Decreased with HAART	50kb	MSigDB Immunologic Signatures	GSE17721_CTRL_VS_POLYIC_6H_BMDM_UP	Genes up-regulated in comparison of control dendritic cells (DC) at 6 h versus those stimulated with poly(I:C) (TLR3 agonist) at 6 h.	143	0.0000009475423	0.001809806	0.00000905576999739479	2.220151	20.71931	46	8970	0.023	0.005128205	42	196	196	ALDOA,ASF1B,CAPZA1,CCNI,CUTA,DDX41,DNAJB2,ELOVL6,EMC2,FAM111A,FAM134A,FTSJ1,GALC,GCLM,HNRNPU,IMP3,IVNS1ABP,LZTR1,MAN2B2,MKNK2,NR1D2,NUDT4,NUFIP1,NUMBL,OSBP,PDXK,RBBP7,RGS10,RPLP1,SH3BGR,SKP1,SOD1,SPHK2,STARD4,TAF10,TMEM141,TMEM50B,UBE2I,UBXN1,UFSP2,USP19,ZNF346
VL-controlled: Decreased with HAART	50kb	MSigDB Immunologic Signatures	GSE17721_0.5H_VS_4H_LPS_BMDM_UP	Genes up-regulated in comparison of dendritic cells (DC) stimulated with LPS (TLR4 agonist) at 0.5 h versus those stimulated at 4 h.	144	0.0000009870875	0.001885337	0.00000934011961805555	2.239548	20.09334	45	8699	0.0225	0.005173008	37	196	196	BDH1,C1QBP,C6orf136,CCDC115,CCT6A,ELOVL6,FAM111A,FAM162A,FOPNL,H2AFX,HTATIP2,KIAA0020,KIAA1919,KLHL22,LDHA,LZTR1,MCM7,MKNK2,NDNL2,NR1D2,NUDC,NUDT3,OSBP,PGP,PPIL4,PRKCD,RGS10,RRP1B,SKP1,SLC25A39,SNX14,SUPT16H,TAF10,TECPR1,TECR,TMEM50B,ZNF287
VL-controlled: Decreased with HAART	50kb	MSigDB Immunologic Signatures	GSE14308_NAIVE_CD4_TCELL_VS_INDUCED_TREG_DN	Genes down-regulated in comparison of naive CD4 [GeneID=920] T cells versus induced regulatory T cell (Treg).	145	0.00000100481	0.001919187	0.0000094889879009901	2.286974	18.80214	43	8140	0.0215	0.005282555	36	194	194	ALG14,ANAPC10,ARFGAP3,ATP6V0D1,CDC14B,CHPF,DCAF8,DIABLO,DPYSL2,DRAM1,ECSIT,EGFL7,EXOSC9,FLYWCH2,GID8,GNPNAT1,KIF20B,MAP2K2,MBD1,METTL5,MLH1,NDE1,NELFCD,NME6,PARD6A,PINX1,PPM1D,PPP2R3C,PRR12,RBBP4,RHEBL1,SIRT2,TOMM7,TRIM46,VLDLR,ZYX
VL-controlled: Decreased with HAART	50kb	MSigDB Immunologic Signatures	GSE39820_CTRL_VS_TGFBETA3_IL6_CD4_TCELL_UP	Genes up-regulated in comparison of untreated CD4 [GeneID=920] T cells versus those treated with TGFB3 [GeneID=7043] IL6 [GeneID=3569].	146	0.000001033177	0.001973368	0.0000097183848382643	2.310718	18.17617	42	7869	0.021	0.0053374	36	193	193	ADK,AKAP8,CBX1,CCDC58,CCNE2,CD81,CITED2,COMTD1,CTPS1,DIDO1,ELP2,ENSG00000255154,FAM111A,FEN1,FKBP3,HDAC2,HNRNPU,HOMEZ,INSIG1,ISG20L2,MOAP1,MTRR,RCSD1,RPN1,RPP14,SKIV2L2,SKP2,SNRNP40,STARD9,STYX,TBP,TBRG4,THAP1,TIPIN,TWISTNB,UBE2E1
VL-controlled: Decreased with HAART	50kb	MSigDB Immunologic Signatures	GSE27786_CD4_TCELL_VS_ERYTHTROBLAST_UP	Genes up-regulated in comparison of CD4 [GeneID=920] T cells versus erythroblasts.	147	0.000001062324	0.002029039	0.00000997288022834646	2.281928	18.84371	43	8158	0.0215	0.0052709	40	188	189	AGFG1,ANKRD37,AQR,ARPC5L,ATP6V1H,CATSPERD,CCDC115,DDX28,DICER1,DPP3,EIF2B1,EIF3K,EMC2,GLB1,GLOD4,KDELC1,KDELC2,KMT2D,KPNA4,MTIF3,NDUFA6,NDUFS7,PARP1,PHKG2,PPCDC,PREX1,PRKAR2A,PRKCD,PRMT10,PSEN1,PTPN21,RORA,SIRT2,STYX,TMEM70,TRIM14,TRMT61A,WDFY2,ZCCHC2,ZNF707
VL-controlled: Decreased with HAART	50kb	MSigDB Immunologic Signatures	GSE17721_CTRL_VS_GARDIQUIMOD_8H_BMDM_UP	Genes up-regulated in comparison of control dendritic cells (DC) at 8 h versus those stimulated with Gardiquimod (TLR7 agonist) at 8 h.	148	0.000001081912	0.002066452	0.0000101169378980392	2.255375	19.50895	44	8446	0.022	0.005209567	42	192	192	ADK,C1QBP,C2CD2L,DAP,DHCR24,DHX16,DHX36,ELMO2,ERLIN1,FAU,GADD45G,GALC,H2AFX,HTATIP2,IMP3,KDELC1,KLHL22,MKNK2,MRPL23,MRPL49,OGFOD2,PCNA,PNKD,POLD4,PRKCD,QTRT1,RPS6KB2,RPS8,SAR1B,SLC25A13,SLC46A3,SNX14,SSSCA1,STARD4,TADA1,TAF9,TECR,UBXN1,UFSP2,YPEL1,ZBTB14,ZNF524
VL-controlled: Decreased with HAART	50kb	MSigDB Immunologic Signatures	GSE18791_CTRL_VS_NEWCASTLE_VIRUS_DC_10H_UP	Genes up-regulated in comparison of control conventional dendritic cells (cDC) at 0 h versus cDCs infected with Newcastle disease virus (NDV) at 10 h.	149	0.000001091677	0.002085103	0.0000101882732152642	2.333085	17.5733	41	7608	0.0205	0.005389064	38	186	186	ASB6,ASL,ATPAF2,CLPP,DCAF13,DDX28,DIEXF,DNAJC11,FASTKD5,GATC,GTF3C4,IMP4,MAP7,MED29,MKL1,MRPS33,MSH2,NAPEPLD,NARFL,NME6,NUDT4,PDE6D,PDIK1L,PEX1,PLEKHJ1,PRMT7,SEC22C,SPDL1,TARBP2,TEX264,TIMM21,TTLL1,UNG,VASH1,ZCCHC17,ZCCHC24,ZNF180,ZNF789
VL-controlled: Decreased with HAART	50kb	MSigDB Immunologic Signatures	GSE360_HIGH_DOSE_B_MALAYI_VS_M_TUBERCULOSIS_DC_UP	Genes up-regulated in comparison of dendritic cells (DC) exposed to 50 worms/well B. malayi versus DC exposed to M. tuberculosis	150	0.000001145744	0.002188371	0.0000106304535719844	2.204179	20.86945	46	9035	0.023	0.005091312	42	194	195	AATF,ABCD3,AIP,ATPAF2,BDH1,C1QBP,CCNI,DAP,DCAF8,DDX5,DEAF1,DHRS3,EIF3M,ERP29,FURIN,ID3,ISCU,ISG20L2,KDELR1,NBAS,NDUFS7,NHP2L1,NKRF,PHB2,PUF60,PWP2,RAB9A,RGS10,RPP38,SART3,SEC31A,SGTA,SOCS1,SPHK2,SZT2,TBP,TFAP4,TLE4,TMEM243,TUSC2,USP7,ZFP36L2
VL-controlled: Decreased with HAART	50kb	MSigDB Immunologic Signatures	GSE10325_LUPUS_BCELL_VS_LUPUS_MYELOID_UP	Genes up-regulated in comparison of systemic lupus erythematosus B cells versus systemic lupus erythromatosus myeloid cells.	151	0.000001175023	0.002244294	0.0000108461357775629	2.326053	17.62643	41	7631	0.0205	0.005372821	35	179	179	ADK,ARPC5L,BACH2,CLEC2D,CTC1,CUTA,E2F5,FBL,GOLGA8B,GTF3A,HMGN1,HTRA2,IRF4,ISCU,ITPR3,KIF20B,LIG1,MCM3,MCM7,MDC1,MDN1,NGLY1,NKRF,NOLC1,P2RX5,PAOX,PARP1,PFAS,PTMA,RBBP7,SOD1,TCF3,TMEM14A,TMEM243,ZBTB25
VL-controlled: Decreased with HAART	50kb	MSigDB Immunologic Signatures	GSE27786_LIN_NEG_VS_ERYTHROBLAST_UP	Genes up-regulated in comparison of lineage negative versus erythroblasts.	152	0.000001175813	0.002245803	0.0000108461357775629	2.272735	18.91994	43	8191	0.0215	0.005249664	41	193	193	ARFGEF1,C6orf136,CASP7,CEPT1,CHD9,EFR3A,ETFDH,GTF3C4,HMHA1,HTRA2,IMP4,INSIG1,IPO5,IRF1,ITCH,JMJD1C,KDM1A,KHDRBS1,LAMTOR4,LAP3,LONP1,MBD1,MRPL50,NUP155,PARP8,PDE2A,POLR3G,PPM1H,PRKCD,PRR3,SAR1A,SDHD,SLC25A1,SNRPF,SUFU,TIMM8B,TMEM42,TMEM70,TYK2,ZDHHC4,ZNHIT3
VL-controlled: Decreased with HAART	50kb	MSigDB Immunologic Signatures	GSE360_L_MAJOR_VS_B_MALAYI_LOW_DOSE_MAC_DN	Genes down-regulated in comparison of macrophages exposed to L. major versus macrophages exposed to 5 worms/well B. malayi.	153	0.000001218199	0.00232676	0.0000111938170154143	2.177621	21.58319	47	9344	0.0235	0.005029966	42	194	195	AATF,AFG3L2,ATP5G1,ATP6V0D1,CACNA1C,CDK6,CELF1,CHAF1A,CLSTN1,COQ2,CYC1,DHX16,DPYSL2,GGA2,GMPS,GTF3C1,HMHA1,KCTD2,LSM4,MARK3,MDN1,MED8,MFN2,MTIF2,NDUFS7,NDUFV1,NPHP4,NUDT3,OTUB1,PCK2,PHF15,PI4K2A,POP4,PSMA7,PSME4,RAE1,RASSF1,SHMT2,SLC25A4,TOR1AIP1,TUBB2A,VPS52
VL-controlled: Decreased with HAART	50kb	MSigDB Immunologic Signatures	GSE14000_TRANSLATED_RNA_VS_MRNA_DC_UP	Genes up-regulated in comparison of polysome bound (translated) mRNA versus total mRNA in dendritic cells.	154	0.000001226029	0.002341715	0.0000112225188119002	2.350642	17.01663	40	7367	0.02	0.005429619	34	196	196	ACD,AKAP8,ANKZF1,ARFGAP3,ASH2L,BAG3,BEST4,DCAF13,EBNA1BP2,ENSG00000256646,EXOSC8,FAHD1,GART,HIF1AN,KCTD7,KDM2B,LDHA,MPLKIP,MRPL16,MRPL47,NDUFA6,NIP7,PATL1,POLR1B,PSMB1,PSMD14,RAB11A,RAE1,RIOK1,SPDL1,TEFM,TMEM199,TRAPPC6A,TWISTNB
VL-controlled: Decreased with HAART	50kb	MSigDB Immunologic Signatures	GSE17721_LPS_VS_GARDIQUIMOD_12H_BMDM_UP	Genes up-regulated in comparison of dendritic cells (DC) stimulated with LPS (TLR4 agonist) at 12 h versus DC cells stimulated with Gardiquimod (TLR7 agonist) at 12 h.	155	0.00000124743	0.002382591	0.0000113747488910134	2.219393	20.27582	45	8778	0.0225	0.005126452	41	196	196	ACTR1A,AP2B1,BMS1,CA13,CLSTN1,COPG2,CSAD,DENR,DPP3,EXOSC9,FAM120A,GLB1,GMPPB,GNPNAT1,GUK1,HIST3H2A,HK1,HSPA1A,HTATIP2,KANSL2,KEAP1,LFNG,LRRC8A,MED1,MSANTD4,NFKBIB,NT5C3A,P2RX5,PDCD6,PTEN,PTGER2,RAB20,SAMHD1,SH3GL1,SHMT1,SLIRP,SOX12,TADA3,TOR1AIP2,TYK2,USP53
VL-controlled: Decreased with HAART	50kb	MSigDB Immunologic Signatures	GSE24634_TEFF_VS_TCONV_DAY10_IN_CULTURE_UP	Genes up-regulated in comparison of untreated CD25+ T effector cells at day 10 versus untreated CD25- T cells at day 10.	156	0.000001276499	0.002438113	0.0000115997249961905	2.240783	19.63599	44	8501	0.022	0.005175862	35	196	196	AQR,ARG2,ARPC5L,ASXL2,AURKA,AURKB,CDC14B,CDC6,COCH,CTPS1,DHFR,DUSP4,EDEM1,EWSR1,H2AFX,IRF4,ITGA4,KDELC1,KIF22,KIFC1,MAD2L1,MDC1,MICAL1,P4HA2,PCNA,PPCDC,SFXN1,SLC25A32,SNRPF,SPAG5,STMN1,SYT11,TNFRSF8,TRADD,WRAP53
VL-controlled: Decreased with HAART	50kb	MSigDB Immunologic Signatures	GSE17721_CTRL_VS_CPG_12H_BMDM_UP	Genes up-regulated in comparison of control dendritic cells (DC) at 12 h versus those stimulated with CpG DNA (TLR9 agonist) at 12 h.	157	0.000001276967	0.002439007	0.0000115997249961905	2.265268	18.98231	43	8218	0.0215	0.005232417	35	197	197	ADK,ATP6V0B,C20orf27,C6orf203,CCNI,CREBRF,DGAT1,DUT,ELMO2,ELOVL6,FDPS,FRYL,GALC,GNPDA1,IMPA2,LZTR1,MCM7,MKNK2,MYCL,NDUFA11,PARD6A,PCNA,PDE2A,PEPD,POLDIP3,POLR3GL,RBBP4,RBBP7,RPS3A,SCD,SYNJ2,TECPR1,TRIM3,VPS37A,ZNF277
VL-controlled: Decreased with HAART	50kb	MSigDB Immunologic Signatures	GSE29617_CTRL_VS_DAY3_TIV_FLU_VACCINE_PBMC_2008_DN	Genes down-regulated in comparison of peripheral blood mononuclear cells (PBMC) from TIV influenza vaccinee pre-vaccination versus those at day 3 post-vaccination.	158	0.000001414853	0.002702369	0.0000126831465357143	2.366398	16.48074	39	7135	0.0195	0.005466013	33	191	191	ABCD3,AGPS,APOBEC3G,ARPC4,ARV1,ASXL2,CLTC,COMMD8,COQ2,CREBL2,GNPDA1,HDAC2,HSPA8,MAPK14,MTIF2,NDUFB10,NDUFB4,NDUFB5,PCNA,PRDX1,PSMA7,PSMB3,PSMD14,RNF20,RPS27L,TADA3,TBCA,TIMM17B,TIMM8B,TMEM107,TRIM36,TUBB,TXNDC12
VL-controlled: Decreased with HAART	50kb	MSigDB Immunologic Signatures	GSE31082_DP_VS_CD4_SP_THYMOCYTE_UP	Genes up-regulated in comparison of CD4+ [GeneID=920] CD8+ thymocytes versus CD4+ [GeneID=920] CD8- thymocytes.	159	0.000001460246	0.00278907	0.0000130166601383178	2.278576	18.43256	42	7980	0.021	0.005263158	30	189	189	AAGAB,C12orf23,C5orf30,CEP89,CTC1,DIP2A,DTYMK,FCHO1,INPP5K,KIAA0556,KIAA1841,NELFB,PGLS,PLA2G12A,POLA1,PRDX2,PRPF40A,SDHD,SETD4,SKA1,SLC38A1,SOS2,STRN3,TCEB3,THEM6,TRIM37,TRIM39,TUBB,UHRF2,WDR83
VL-controlled: Decreased with HAART	50kb	MSigDB Immunologic Signatures	GSE27786_BCELL_VS_ERYTHROBLAST_UP	Genes up-regulated in comparison of B cells versus erythroblasts.	160	0.000001465067	0.002798278	0.0000130352696324627	2.205573	20.40286	45	8833	0.0225	0.005094532	37	193	195	ACD,ALKBH1,APITD1-CORT,ATP6V1H,BCAR3,CITED2,COMMD8,DAG1,DGAT1,ECSIT,EFR3A,FOXRED2,GALNT4,IMP4,KCNK6,KMT2D,MAPK9,MBD1,MCFD2,MKL1,MLX,MRPL22,MRPS25,NUDT3,PDPR,PDXK,PEX1,PHB2,PI4K2A,PRR3,RHOT1,RNF115,SIK3,STAMBPL1,STYX,TIMM21,ZDHHC4
VL-controlled: Decreased with HAART	50kb	MSigDB Immunologic Signatures	GSE39820_CTRL_VS_TGFBETA1_IL6_CD4_TCELL_DN	Genes down-regulated in comparison of untreated CD4 [GeneID=920] T cells versus those treated with IL6 [GeneID=3569].	161	0.000001706215	0.003258871	0.0000148484294434307	2.215246	19.86236	44	8599	0.022	0.005116874	39	193	193	ABI1,ADPRM,AFG3L2,ALDOA,B4GALT1,C6orf120,CAPZA1,CDC14B,CDR2,CDS2,CNP,CRK,CSTB,DRAM2,EID1,FTH1,FURIN,GATM,LONP2,MADD,MAPK9,MFSD1,MGST3,MKNK2,NECAP2,P4HA1,PAPSS1,PLD2,PSAP,PSMD8,RAB11A,SERTAD1,SIAH1,SYT11,TLE6,TMEM205,TSPAN5,VPS37A,YIF1B
VL-controlled: Decreased with HAART	50kb	MSigDB Immunologic Signatures	GSE17721_4_VS_24H_GARDIQUIMOD_BMDM_DN	Genes down-regulated in comparison of dendritic cells (DC) stimulated with Gardiquimod (TLR7 agonist) at 4 h versus those stimulated with Gardiquimod (TLR7 agonist) at 24 h.	162	0.000001765265	0.003371656	0.0000153064523363636	2.26101	18.57577	42	8042	0.021	0.005222581	32	189	189	ADRBK1,ARFGEF1,B3GALNT1,BIRC6,C6orf203,CA13,CHEK2,DHX16,ECSIT,ERLIN1,FAHD1,FCHO1,FOXO3,GTF2E2,IVNS1ABP,KLHL7,LPIN2,LRPAP1,MOAP1,MRPS7,NCBP1,PARP1,PARP2,RHOA,RILPL2,SLC25A39,SLC25A51,SLC39A6,TEFM,TULP3,ZNF287,ZNHIT2
VL-controlled: Decreased with HAART	50kb	MSigDB Immunologic Signatures	GSE39820_CTRL_VS_TGFBETA3_IL6_IL23A_CD4_TCELL_DN	Genes down-regulated in comparison of untreated CD4 [GeneID=920] T cells versus those treated with TGFB3 [GeneID=7043], IL6 [GeneID=3569] and IL32A [GeneID=51561].	163	0.000001777592	0.003395201	0.000015369890875	2.211645	19.89469	44	8613	0.022	0.005108557	39	195	196	ALDOA,ANKRD54,ASPSCR1,BANF1,C6orf120,CCBL1,CCNI,CHAF1B,CNPPD1,CRELD1,CUTA,DCAF8,FAM109A,FIZ1,GADD45G,HERPUD1,IMPA2,KDELR1,LRRC59,MAEA,MAF,MEX3D,MLX,MRI1,MUL1,NR1D1,NXPE3,PAPSS1,PTBP1,PTTG1IP,SMIM14,SRA1,SSFA2,TXNIP,UCP2,UTP14A,WDR1,YIF1B,ZFP36L2
VL-controlled: Decreased with HAART	50kb	MSigDB Immunologic Signatures	GSE14000_4H_VS_16H_LPS_DC_DN	Genes down-regulated in comparison of dendritic cells (DC) at 4 h after LPS (TLR4 agonist) stimulation versus those at 16 h after the stimulation.	164	0.000001922615	0.003672195	0.0000164613122710951	2.279161	17.98907	41	7788	0.0205	0.00526451	32	197	199	ABHD15,ACPL2,APBA3,C5orf30,CBX1,CTC1,DDX28,DHX16,FBXW2,FEN1,H2AFX,KLF5,MOAP1,MOB1A,MTMR4,NARFL,PDRG1,PIAS1,POLRMT,RALGAPA2,RASSF1,ROCK2,RSAD1,SCO1,SETDB2,SNUPN,SUPT16H,TMEM199,TRADD,TTPAL,WRAP53,ZNHIT3
VL-controlled: Decreased with HAART	50kb	MSigDB Immunologic Signatures	GSE37416_CTRL_VS_24H_F_TULARENSIS_LVS_NEUTROPHIL_DN	Genes down-regulated in comparison of control polymorphonuclear leukocytes (PMN) at 24 h versus PMN treated with F. tularensis vaccine at 24 h.	165	0.000002014815	0.003848297	0.0000171890031037567	2.22413	19.3334	43	8370	0.0215	0.005137395	37	191	191	ATG9A,C3orf58,CEP95,CLDND1,DEDD2,DIAPH1,DNAJB9,EIF4A3,G3BP2,GLUL,GOLGA1,GPBP1L1,GPR160,HNRNPU,JOSD1,KCTD7,LONP1,LRP5L,MAP1LC3B,MAPK6,NGLY1,PDXK,PPIL4,RAB8B,RAB9A,RABGEF1,RBPJ,RELT,RYBP,SAFB,SERTAD3,SLC3A2,SNX3,TPRA1,WDR33,ZNF277,ZNF395
VL-controlled: Decreased with HAART	50kb	MSigDB Immunologic Signatures	GSE17721_CPG_VS_GARDIQUIMOD_6H_BMDM_DN	Genes down-regulated in comparison of dendritic cells (DC) stimulated with CpG DNA (TLR9 agonist) at 6 h versus DC cells stimulated with Gardiquimod (TLR7 agonist) at 6 h.	166	0.000002026285	0.003870204	0.0000172559877946429	2.20015	19.99864	44	8658	0.022	0.005082005	37	193	193	C3orf58,CMTM3,CRHR2,DERL2,DGAT1,DPAGT1,EI24,ERLIN1,ETFDH,FLCN,FZD1,GCLC,HDGF,IMP4,JAK2,LMBR1,LUC7L,MFSD1,MMS22L,MPND,NARFL,NCBP1,PARL,PBXIP1,POFUT2,PPM1G,PRAF2,RDH10,RYK,ST7L,SUSD2,SYNJ2,TBP,TLE6,TMBIM1,TNK2,USP33
VL-controlled: Decreased with HAART	50kb	MSigDB Immunologic Signatures	GSE29618_PRE_VS_DAY7_POST_TIV_FLU_VACCINE_BCELL_DN	Genes down-regulated in comparison of B cells from TIV influenza vaccinee pre-vaccination versus those at day 7 post-vaccination.	167	0.000002114722	0.004039119	0.0000179770217789661	2.270125	18.06068	41	7819	0.0205	0.005243637	37	192	192	ATP6V0E2,BCAR3,BNIP1,CDR2,CES2,DCAF8,DERL2,ELP5,ETFDH,FBXO22,GGA1,GLTSCR1,HSPA1L,IMP4,IPO9,KDELR1,LGALSL,MAP3K2,MAPK14,MBD1,MGST3,NARS,NUDT3,PDE5A,PLK4,POLD4,PPP2CA,PPP2R3C,PRKCD,RPL7,RYBP,SH3BGR,TXNL1,VPS52,WWOX,ZNF133,ZNF408
VL-controlled: Decreased with HAART	50kb	MSigDB Immunologic Signatures	GSE360_HIGH_DOSE_B_MALAYI_VS_M_TUBERCULOSIS_MAC_UP	Genes up-regulated in comparison of macrophages exposed to 50 worms/well B. malayi versus macrophages exposed to M. tuberculosis.	168	0.000002159392	0.004124439	0.0000182915460888099	2.151086	21.38454	46	9258	0.023	0.004968676	40	194	195	ABCC5,AFG3L2,AKR1A1,AP2A2,ATP6V0A1,BANF1,BCAR3,DAP,DIAPH1,DIDO1,EEA1,EIF4A1,ENTPD6,ETFDH,FBL,GGA3,GLB1,HEXA,HLA-DMB,ISG20L2,ITGB5,KDM4C,KIF3C,LST1,MAN2B2,MFN2,PCCA,PCK2,PI4K2A,PUF60,RASSF1,RPS6KB2,SF3B2,SHMT2,SIAH1,TADA3,TBC1D2B,TMEM184B,TRAPPC6A,VPS52
VL-controlled: Decreased with HAART	50kb	MSigDB Immunologic Signatures	GSE17721_LPS_VS_POLYIC_24H_BMDM_UP	Genes up-regulated in comparison of dendritic cells (DC) stimulated with LPS (TLR4 agonist) at 24 h versus DC cells stimulated with poly(I:C) (TLR3 agonist) at 24 h.	169	0.000002187069	0.004177302	0.0000184931419521277	2.266936	18.08609	41	7830	0.0205	0.005236271	36	192	192	ACO1,ATP5D,ATPAF2,B4GALT1,CIRH1A,COPRS,DAP3,DERL2,EBNA1BP2,ENSG00000255154,FAH,FTSJ1,GLOD4,HDGF,IL1RAP,IPO9,KIAA0020,MAD2L1,MAD2L2,MFSD1,MFSD8,NIP7,NUDT2,PNPLA8,PRAF2,RAD17,RDH10,RPP14,SDHAF1,SWI5,TXNL1,UQCRFS1,VPS41,VTA1,WRNIP1,YWHAQ
VL-controlled: Decreased with HAART	50kb	MSigDB Immunologic Signatures	GSE360_T_GONDII_VS_B_MALAYI_LOW_DOSE_MAC_UP	Genes up-regulated in comparison of macrophages exposed to T. gondii versus macrophages exposed to 5 worms/well B. malayi.	170	0.000002241687	0.004281622	0.0000188546830740741	2.191292	20.07948	44	8693	0.022	0.005061544	39	195	195	AKAP13,ATP2A2,ATXN3,AURKB,BANF1,BMS1,BRD3,C5orf30,CDKN2C,CHAF1B,CLOCK,CTDNEP1,CYC1,DNAJC13,EHD1,ESRRA,FLT1,GADD45G,HSPA8,ID3,IDH2,LSM4,MPHOSPH8,MTF1,MYCL,NELFE,PDXK,POLR3C,RASSF1,REPS1,RPP38,RQCD1,SLBP,SLC25A1,SLC46A3,TOMM34,XYLT1,ZBTB25,ZFP36L2
VL-controlled: Decreased with HAART	50kb	MSigDB Immunologic Signatures	GSE17974_0.5H_VS_72H_UNTREATED_IN_VITRO_CD4_TCELL_UP	Genes up-regulated in comparison of untreated CD4 [GeneID=920] T cells at 0.5 h versus the untreated cells at 72 h.	171	0.000002307087	0.004406536	0.0000192688229474606	2.288816	17.47629	40	7566	0.02	0.005286809	36	171	171	AKAP1,ARIH2,BACH1,COQ10A,DCAF16,DNAJB9,DYRK2,EIF5,GABBR1,ID2,JOSD1,KANSL2,KDM6A,MAN2B2,NAGPA,NDNL2,NPIPB4,NUFIP1,PBXIP1,PLEKHM1,PSME4,QTRTD1,RYK,SLC25A32,SLC25A33,SUCO,TADA2B,TCEB3,TCTA,TFIP11,TMEM138,TMEM68,TSC1,TWISTNB,ZBTB10,ZNF14
VL-controlled: Decreased with HAART	50kb	MSigDB Immunologic Signatures	GSE17721_0.5H_VS_4H_GARDIQUIMOD_BMDM_UP	Genes up-regulated in comparison of dendritic cells (DC) stimulated with Gardiquimod (TLR7 agonist) at 0.5 h versus those stimulated with Gardiquimod (TLR7 agonist) at 4 h.	172	0.000002401494	0.004586854	0.0000199873034659686	2.185258	20.13492	44	8717	0.022	0.005047608	41	196	196	ADCK3,AKR1A1,AP1M1,AURKA,C1orf174,COPRS,DOLPP1,EHD4,ERLIN1,EXOSC8,FBXL6,FES,FIZ1,GPANK1,ID1,INTS3,KIF3A,LDHA,MAF1,MTIF2,NELFE,NKIRAS1,PNKD,POLR3GL,PSPH,PTPLAD1,RNF187,RPL19,RPN1,SLC25A51,SLC35F6,SLC38A1,SPHK2,TEX264,TMEM189,TMEM189-UBE2V1,TTLL1,UBXN1,UNC119,VAMP1,ZFP36L2
VL-controlled: Decreased with HAART	50kb	MSigDB Immunologic Signatures	GSE27786_CD8_TCELL_VS_MONO_MAC_UP	Genes up-regulated in comparison of CD8 T cells versus monocyte macrophages.	173	0.000002568226	0.004905312	0.0000212636628368056	2.226404	18.8645	42	8167	0.021	0.005142647	37	192	192	ABCB8,AFG3L2,ARFRP1,BANF1,CREBRF,EARS2,EI24,ENSG00000258790,GNPTG,HN1,IPO5,IRF1,IVNS1ABP,KHDRBS1,LAPTM5,LCMT2,MAD2L1BP,MAF1,MAP2K2,MED1,MPLKIP,NGLY1,NKRF,PDCD6,PFAS,RNASEH2A,SLC44A2,SSSCA1,STK4,SUFU,TAF3,TAF8,TMEM70,TOMM7,VPS16,ZNF800,ZNRD1
VL-controlled: Decreased with HAART	50kb	MSigDB Immunologic Signatures	GSE17721_LPS_VS_CPG_6H_BMDM_DN	Genes down-regulated in comparison of dendritic cells (DC) stimulated with LPS (TLR4 agonist) at 6 h versus DC cells stimulated with CpG DNA (TLR9 agonist) at 6 h.	174	0.000002575838	0.004919851	0.0000212897251681109	2.226131	18.86681	42	8168	0.021	0.005142018	39	193	193	AIP,APEX1,ARIH2,ARL6IP4,BCL2L11,C1QBP,CCDC58,CCT2,CRELD1,CTDNEP1,DOLPP1,EIF3L,EMC2,FOPNL,GNPDA1,HNRNPDL,HTATIP2,MCM7,MCOLN2,MESDC2,MRPL40,MYADM,NKIRAS1,NME6,PLIN3,POFUT2,POLR3G,RHOT2,RIMKLB,RPL9,RPS8,SLC3A2,TFAP4,TUBA4A,VAMP1,ZCCHC17,ZNF707,ZNRD1,ZYX
VL-controlled: Decreased with HAART	50kb	MSigDB Immunologic Signatures	GSE17721_POLYIC_VS_GARDIQUIMOD_16H_BMDM_DN	Genes down-regulated in comparison of dendritic cells (DC) stimulated with poly(I:C) (TLR3 agonist) at 16 h versus DC cells stimulated with Gardiquimod (TLR7 agonist) at 16 h.	175	0.000002655894	0.005072758	0.0000218378594586207	2.303131	16.93347	39	7331	0.0195	0.005319875	33	192	192	ARFGEF1,ATP5G1,ATP5O,ATP6V0B,C19orf10,CAPZA1,CD320,DAD1,DAP,DEF8,DENR,ETHE1,FBXL6,FOPNL,GANAB,GATM,IL1RAP,IMP3,IPO9,MCM3,MESDC2,MYLPF,POR,PPP2R3C,RABGGTA,RDH10,SAMM50,SLC25A51,SSSCA1,STUB1,SUCLA2,TAF9,TOMM7
VL-controlled: Decreased with HAART	50kb	MSigDB Immunologic Signatures	GSE360_L_DONOVANI_VS_L_MAJOR_MAC_UP	Genes up-regulated in comparison of macrophages exposed to L. donovani versus macrophages exposed to L. major.	176	0.000002660958	0.00508243	0.0000218418394182444	2.223137	18.89222	42	8179	0.021	0.005135102	32	199	199	AKAP1,ATP5H,ATXN3,CAPZA1,COQ2,CREB1,DGAT1,EI24,EIF3D,EIF4G2,GGA2,GLOD4,GMPS,KIAA0753,LAMTOR5,LSM4,MFN2,MSH2,NARS,POP4,PRDX2,PSIP1,PUF60,RHBDD3,RHOA,SACM1L,SLC46A3,STIM1,TAB1,TOR1AIP1,UBXN1,ZBTB25
VL-controlled: Decreased with HAART	50kb	MSigDB Immunologic Signatures	GSE17721_PAM3CSK4_VS_CPG_24H_BMDM_DN	Genes down-regulated in comparison of dendritic cells (DC) stimulated with Pam3Csk4 (TLR1/2 agonist) at 24 h versus DC cells stimulated with CpG DNA (TLR9 agonist) at 24 h.	177	0.000002753354	0.005258906	0.0000224889952791096	2.173291	20.24579	44	8765	0.022	0.005019966	40	195	195	ABCE1,AGFG1,AGRN,C20orf24,CD81,CDS2,CMPK2,CREB1,DLX3,DYNC1H1,FANCA,FNBP4,GNL1,GTF3C1,HSPA8,ID2,LACTB,LONP2,MCL1,MED17,MOV10,NDRG1,NIPA2,NT5C3A,POR,PSAP,PWP2,SPDL1,SPHK2,SPSB1,SYS1,TCTA,TMEM219,TOR1AIP2,TRAFD1,TUBB4B,UTP6,WDR1,YWHAG,ZFP64
VL-controlled: Decreased with HAART	50kb	MSigDB Immunologic Signatures	GSE19825_NAIVE_VS_IL2RAHIGH_DAY3_EFF_CD8_TCELL_DN	Genes down-regulated in comparison of naive CD8 T cells versus effector CD8 IL2RA [GeneID=3559] high T cells at.	178	0.000002753947	0.005260039	0.0000224889952791096	2.196056	19.58056	43	8477	0.0215	0.005072549	33	194	195	ADRBK1,AGPAT2,ARL6IP4,C6orf136,CHAF1B,ENKD1,GIT1,GOLGA2,INF2,LZTR1,MBOAT7,MKL1,MRPL16,MRPS7,MYLPF,NAPEPLD,NECAP2,PCGF5,PGP,POLR3C,RBBP7,RMDN1,SAFB2,SLC35C1,SMTN,SNRNP70,STYX,TGFB1,TMEM138,TMEM219,WDTC1,WRAP53,ZNF707
VL-controlled: Decreased with HAART	50kb	MSigDB Immunologic Signatures	GSE36476_YOUNG_VS_OLD_DONOR_MEMORY_CD4_TCELL_40H_TSST_ACT_DN	Genes down-regulated in comparison of memory CD4 [GeneID=920] T cells from young donors treated with TSST at 40 h versus those from old donors treated with TSST at 40 h.	179	0.000002844257	0.005432531	0.0000231867720222222	2.1281	21.61553	46	9358	0.023	0.00491558	45	208	210	ABHD3,ATP2A2,BCAR3,CBY1,CSRNP2,CSTB,DAP,DHRS3,DOPEY1,FLII,GON4L,GTPBP8,LEPRE1,LRPAP1,LUC7L,MBD1,MICAL1,MPI,PAF1,PDCD6,PI4K2A,PLEKHB1,POMZP3,PRKCD,PTGER2,RALGDS,RASSF1,RPL9,SEC23A,SEC31A,SOS2,SSNA1,TFIP11,TUSC2,TYK2,UCKL1,VAMP1,VTI1B,YY1AP1,ZC3H7A,ZNF133,ZNF189,ZNF337,ZNHIT3,ZSWIM8
VL-controlled: Decreased with HAART	50kb	MSigDB Immunologic Signatures	GSE17721_POLYIC_VS_CPG_8H_BMDM_DN	Genes down-regulated in comparison of dendritic cells (DC) stimulated with poly(I:C) (TLR3 agonist) at 8 h versus DC cells stimulated with CpG DNA (TLR9 agonist) at 8 h.	180	0.000002985171	0.005701677	0.0000240477711131757	2.237503	18.324	41	7933	0.0205	0.005168284	38	189	189	ARL1,ARPC4,ATG9B,ATP2A2,CTPS1,DIABLO,EIF4H,ERAP1,FAM162A,FBXO22,GATM,GHITM,HERPUD1,HNRNPDL,ID3,IMP3,KPNB1,LSM10,LUC7L,MCFD2,MRPL23,NCBP2,NGLY1,OSBPL2,POLR3D,RAB18,RBM18,SDHD,SSNA1,SUCO,SYNCRIP,TCEB1,TMED10,TUBB2A,ZDHHC12,ZFP64,ZNF287,ZNF644
VL-controlled: Decreased with HAART	50kb	MSigDB Immunologic Signatures	GSE9006_HEALTHY_VS_TYPE_1_DIABETES_PBMC_4MONTH_POST_DX_UP	Genes up-regulated in comparison of peripheral blood mononuclear cells (PBMC) from healthy donors versus PBMCs from patients with type 1 diabetes at 4 month after the diagnosis.	181	0.00000317927	0.006072406	0.0000252698977166667	2.160719	20.36359	44	8816	0.022	0.004990926	39	191	192	AAMP,AATF,ACTG1,AGPS,ALDOA,BHLHE40,CREM,DPYSL2,DUT,ECSIT,EIF4H,FAM134A,G3BP2,GLUL,HADHA,HNRNPU,IRF1,KLF10,KPNB1,LAP3,LAPTM5,MFSD1,MKRN1,NAPG,NDUFV1,ODF2,PIGT,PLIN3,PPFIA1,PPP2R5E,PRMT7,PTEN,RPN1,SAFB,SAFB2,SEC31A,TSR3,UAP1,USP7
VL-controlled: Decreased with HAART	50kb	MSigDB Immunologic Signatures	GSE26669_CD4_VS_CD8_TCELL_IN_MLR_DN	Genes down-regulated in comparison of untreated CD4 [GeneID=920] T cells versus the untreated CD8 T cells.	182	0.000003243091	0.006194304	0.0000256489236799337	2.255722	17.73268	40	7677	0.02	0.005210369	36	192	192	B4GALT1,BACH1,CCDC28B,CHAC1,CHST7,CIRH1A,DAGLB,DCAF12,DHX16,GEMIN5,GTF3A,HSCB,ITCH,MBD4,MCOLN2,MIB2,MRPL24,MTIF3,OSBPL8,P2RX5,PEPD,PRKAR2A,PSPH,PTEN,RPL14,SAAL1,SCO1,SHMT2,SLC25A16,STYX,TPRG1L,TUSC2,UFL1,ZBTB8A,ZNF282,ZSCAN22
VL-controlled: Decreased with HAART	50kb	MSigDB Immunologic Signatures	GSE24634_NAIVE_CD4_TCELL_VS_DAY7_IL4_CONV_TREG_UP	Genes up-regulated in comparison of naive T cells at day 0 versus CD25+ regulatory T cell (Treg) treated with IL4 [GeneID=3565] at day 7.	183	0.000003260501	0.006227557	0.0000257439226307947	2.158515	20.38438	44	8825	0.022	0.004985836	37	185	185	ABCA7,ATG9A,C21orf2,CCDC130,CDR2,DCAF16,DDX5,DGAT1,DIDO1,FGF9,HLA-F,JOSD1,KANSL2,LONP2,LRPAP1,MARK3,MOAP1,MTCH1,PDP1,PHF15,PIAS1,PPFIBP2,PQBP1,RAB9A,RHOT2,RPL28,RYK,SAMHD1,SGSH,SLC25A16,SMAD7,SMURF2,STRN3,SUCO,TCTA,TOE1,ZBTB40
VL-controlled: Decreased with HAART	50kb	MSigDB Immunologic Signatures	GSE17721_12H_VS_24H_LPS_BMDM_DN	Genes down-regulated in comparison of dendritic cells (DC) stimulated with LPS (TLR4 agonist) at 12 h versus those stimulated at 24 h.	184	0.000003343632	0.006386337	0.0000263009642899506	2.202136	19.07239	42	8257	0.021	0.005086593	32	190	190	C6orf136,COQ10A,CSTF1,DERL2,ECSIT,FAHD1,FAU,FOPNL,FTSJ1,GCLC,GHITM,GLOD4,GPSM3,GTF3A,HDGF,HLA-DOA,HSCB,IVNS1ABP,KDELR1,KIF3A,KLHL7,MAPK14,MCOLN2,METTL5,NDNL2,NUFIP1,PPCDC,PSPC1,RPL9,SEC61A2,TRIAP1,TRIM27
VL-controlled: Decreased with HAART	50kb	MSigDB Immunologic Signatures	GSE9006_TYPE_1_DIABETES_AT_DX_VS_1MONTH_POST_DX_PBMC_UP	Genes up-regulated in comparison of peripheral blood mononuclear cells (PBMC) from patients with type 1 diabetes at the time of the diagnosis versus those at 1 month later.	185	0.000003401573	0.006497004	0.0000265936092409836	2.113196	21.76798	46	9424	0.023	0.004881154	37	195	195	AAMP,ABCF3,ACTG1,AGPS,ALDOA,ARPC4,ATP2A2,ATP5D,BANF1,BMPR2,CYBA,DUSP1,ECSIT,EHD4,EWSR1,GLOD4,GLUL,GPAA1,HERPUD1,HNRNPU,INTS3,MFN2,NAPG,NCL,NDUFV1,NT5DC2,ODF2,PTBP1,PUF60,RBBP4,RPN1,SAFB,SAFB2,SEC31A,SNRNP40,SOCS1,THBD
VL-controlled: Decreased with HAART	50kb	MSigDB Immunologic Signatures	GSE30962_ACUTE_VS_CHRONIC_LCMV_PRIMARY_INF_CD8_TCELL_DN	Genes down-regulated in comparison of splenic primary CD8 effector T cells at day 8 post-acute infection versus splenic primary CD8 effector T cells at day 8 post-chronic infection.	186	0.000003442737	0.006575628	0.0000268274718186275	2.224046	18.43487	41	7981	0.0205	0.005137201	38	192	192	ADK,C1QBP,CCDC58,CD81,CDC6,CDK6,CTPS1,DIAPH3,DUSP4,DUT,EHD4,FANCD2,FEN1,GMPS,HAT1,ID3,JAZF1,KIF22,LAP3,MAD2L1,MBOAT7,MYC,NANP,NDRG1,OPTN,PCGF5,PLK4,PSAT1,PSMC3IP,PSPC1,PTGER2,RCSD1,RGS10,SGOL1,SLC25A13,SPAG5,TXNDC12,UTP6
VL-controlled: Decreased with HAART	50kb	MSigDB Immunologic Signatures	GSE9037_CTRL_VS_LPS_1H_STIM_IRAK4_KO_BMDM_UP	Genes up-regulated in comparison of untreated macrophages from IRAK4 [GeneID=51135] deficient mice at 4 h versus those treated with LPS (TLR4 agonist) at 1 h.	187	0.000003452927	0.006595091	0.0000268629834632953	2.223767	18.43718	41	7982	0.0205	0.005136557	39	188	188	ANKRD37,COX14,CYBA,DRAM2,DTX4,FASTKD5,GALC,GPANK1,GPR137B,GPR146,GTF3C4,HAGH,HIST3H2A,INSR,ITGB5,KDM1A,MTIF3,PDCD6,RAE1,RASA2,RCSD1,SCARB2,SMPD4,SNX33,SSNA1,TCTN3,TECPR1,TMBIM1,TMEM208,TMEM42,TPRA1,TRIM3,TSEN54,UFD1L,USP31,UTP3,VPS37A,XRCC1,ZBTB9
VL-controlled: Decreased with HAART	50kb	MSigDB Immunologic Signatures	GSE3982_EFF_MEMORY_CD4_TCELL_VS_TH1_DN	Genes down-regulated in comparison of effective memory CD4 [GeneID=920] T cells versus Th1 cells.	188	0.000003779267	0.0072184	0.0000290230665426731	2.145629	20.5068	44	8878	0.022	0.004956071	34	198	198	ALG5,ATP5G1,C12orf5,CEBPG,COQ2,CREM,CSNK2B,CYC1,DCAF7,DIXDC1,EHD4,EIF4A3,EXOSC9,FAH,FBXO5,FES,HN1,LSM4,MKLN1,MRPL40,NDUFA6,NSMCE4A,POLR2F,PRMT7,PTEN,RNASEH2A,RPS27L,SLCO4A1,SPAG5,TAP1,TIPIN,TUBB,TYMS,UBE2I
VL-controlled: Decreased with HAART	50kb	MSigDB Immunologic Signatures	GSE17721_CTRL_VS_CPG_2H_BMDM_UP	Genes up-regulated in comparison of control dendritic cells (DC) at 2 h versus those stimulated with CpG DNA (TLR9 agonist) at 2 h.	189	0.000003852049	0.007357414	0.0000294870331958266	2.189145	19.18557	42	8306	0.021	0.005056586	38	188	188	ACO1,AKAP8,BDH1,C1orf174,C6orf136,CACYBP,DHX36,DRAM2,ELP2,FAM134A,FOPNL,FRMD8,HSCB,KANSL2,KLF10,MCM7,NANP,NSMCE4A,OSBP,PEMT,PEPD,PPIL4,PRKCD,RALBP1,RNF187,RQCD1,SART3,SHMT2,SLC25A4,SLC25A45,SRCAP,TADA1,TRIM3,TUBGCP3,UBXN1,VPS37A,WDR33,ZNF280C
VL-controlled: Decreased with HAART	50kb	MSigDB Immunologic Signatures	GSE3982_NEUTROPHIL_VS_TH2_DN	Genes down-regulated in comparison of neutrophils versus Th2 cells.	190	0.000003941559	0.007528378	0.0000301238699855769	2.187039	19.20405	42	8314	0.021	0.00505172	34	193	193	ABCD3,AP2B1,ATP13A1,BACH2,BANF1,C6orf120,CLEC2D,COQ7,CUL2,DIXDC1,DNAJC16,EIF6,ENSG00000256646,EP400,GTF3A,HDAC2,HEXA,HMGN1,KIF15,KIF22,MDC1,MRPL40,MYC,NELFCD,NUP155,P2RX5,PFAS,PPIE,RPS27L,SNRPF,STAMBPL1,TIMM8B,TMEM208,USP12
VL-controlled: Decreased with HAART	50kb	MSigDB Immunologic Signatures	GSE17721_POLYIC_VS_PAM3CSK4_24H_BMDM_DN	Genes down-regulated in comparison of dendritic cells (DC) stimulated with poly(I:C) (TLR3 agonist) at 24 h versus DC cells stimulated with Pam3Csk4 (TLR1/2 agonist) at 24 h.	191	0.000004038704	0.007713925	0.0000307676986837061	2.234475	17.9013	40	7750	0.02	0.00516129	38	197	197	ALDOA,ARL1,B3GALNT1,C7orf55,CAPZA1,CDK4,DERL2,DGAT1,DHPS,FCHO1,IL1RAP,IMP4,INSM1,IPO9,KIAA0020,KLHL7,LRRC59,MAD2L1,MAD2L2,MBOAT7,MCM3,METRN,MFSD1,MRRF,NCBP1,NDUFB10,PBXIP1,PIM3,PPP2R3C,PTPMT1,SERBP1,STMN1,SWI5,TAF9,TMEM134,UNG,UQCRFS1,YWHAG
VL-controlled: Decreased with HAART	50kb	MSigDB Immunologic Signatures	GSE360_LOW_DOSE_B_MALAYI_VS_M_TUBERCULOSIS_MAC_DN	Genes down-regulated in comparison of macrophages exposed to 5 worms/well B. malayi versus macrophages exposed to M. tuberculosis.	192	0.000004091131	0.00781406	0.0000310184858251192	2.183624	19.23408	42	8327	0.021	0.005043833	38	197	197	ASL,AURKA,CBY1,CLDND1,CLOCK,DIAPH1,EIF4E2,GPSM3,ID2,IRF1,LAMTOR5,MRPL40,MTF1,NDRG1,NOLC1,NR1D2,OSBPL8,PARP2,PHC2,PIAS1,PSMB9,PTPN7,RPL7,SAMM50,SNRPF,SPINT1,SSB,ST3GAL2,TFE3,TIA1,TM9SF1,TRIAP1,TXNIP,UBE2L6,VDAC3,XYLT1,ZBTB40,ZNF189
VL-controlled: Decreased with HAART	50kb	MSigDB Immunologic Signatures	GSE22886_NAIVE_TCELL_VS_MONOCYTE_UP	Genes up-regulated in comparison of naive CD4 [GeneID=920] CD8 T cells versus monocytes cultured for 0 days.	193	0.000004091136	0.00781407	0.0000310184858251192	2.160628	19.90162	43	8616	0.0215	0.004990715	37	187	187	AIP,APPL2,ATP6V0E2,BACH2,BNIP3,CCND2,CDR2,CLEC2D,ECHDC2,FAM162A,FANCG,GOLGA8B,HMGN1,ITPR3,KLHL20,LIG1,LTB,LTBP4,MDN1,MOAP1,MSH2,NAA40,PBXIP1,PHF15,PLEKHB1,PRAF2,QTRT1,RASA2,RNF144A,RORA,SESN1,SLC38A1,TMEM14A,TMEM63A,TSPYL4,UNG,ZBTB25
VL-controlled: Decreased with HAART	50kb	MSigDB Immunologic Signatures	GSE15930_NAIVE_VS_48H_IN_VITRO_STIM_IL12_CD8_TCELL_DN	Genes down-regulated in comparison of CD8 T cells at 0 h versus those at 48 h after stimulation with IL12.	194	0.00000412572	0.007880125	0.0000311322131012658	2.159876	19.90855	43	8619	0.0215	0.004988978	39	200	200	ALDOA,APBA3,ARL1,BNIP1,C16orf80,C1orf174,CAPG,CCT6A,CDC6,CDS2,COQ7,CTPS1,CUL2,DPP3,GNPAT,GTF2E2,HTATIP2,IRF4,KPNA3,LAMTOR5,LIG1,LMNB1,LONP1,MAD2L1,MCM7,MESDC2,MRPS7,MZT2B,NCBP2,NELFCD,NELFE,POLA1,PRDX2,SAR1B,SNRNP40,SSNA1,THOP1,TIMM17B,TIPIN
VL-controlled: Decreased with HAART	50kb	MSigDB Immunologic Signatures	GSE360_CTRL_VS_L_DONOVANI_MAC_UP	Genes up-regulated in comparison of macrophages versus macrophages exposed to L.donovani.	195	0.000004172672	0.007969804	0.000031387181022082	2.077142	22.62724	47	9796	0.0235	0.004797877	39	197	197	ATP5H,CBY1,CCNI,CHERP,CHMP1A,CSNK2B,CUL2,DAP,DIAPH1,EIF3D,GNAI2,GOLGA1,GSTP1,KHDRBS1,LRPAP1,LSM4,MKRN1,MPHOSPH8,PAF1,PDCD11,PDXK,PELP1,PIAS2,PPM1G,PPP1CA,PRDX2,PSMB9,RABGGTA,RPS21,SLC25A5,STIM1,TAF10,TCEB1,TUBGCP3,UBE2I,UBE2L6,UQCRFS1,VASH1,ZNF189
VL-controlled: Decreased with HAART	50kb	MSigDB Immunologic Signatures	GSE12845_IGD_POS_VS_NEG_BLOOD_BCELL_DN	Genes down-regulated in comparison of IgD+ B cells versus IgD- B cells.	196	0.000004197742	0.008017687	0.0000315260340125984	2.181267	19.25487	42	8336	0.021	0.005038388	36	181	182	ACTG1,AKR1A1,AURKB,BCL2L11,C19orf10,CDK4,CDR2,CSRNP2,CTSA,DDAH2,EMC2,ETHE1,GSPT1,HN1,IDH2,LANCL2,MAD2L1,NCL,NFE2L3,NHP2L1,NUDT4,OSBPL2,PELO,PLEKHB1,PRDX1,PRKCD,RAB1A,RAD17,RCBTB2,RMDN3,TAP1,TMEM184B,TMEM208,TUBB,VDAC3,ZNF706
VL-controlled: Decreased with HAART	50kb	MSigDB Immunologic Signatures	GSE27786_LIN_NEG_VS_NKCELL_DN	Genes down-regulated in comparison of lineage negative versus NK cells.	197	0.000004207472	0.008036272	0.0000315494244779874	2.158123	19.92472	43	8626	0.0215	0.004984929	40	190	190	ABCA7,ACTG1,AGFG1,AIP,ATP6V0B,BMPR2,CEPT1,CLOCK,COX14,DHPS,DYNC1H1,EMC2,FAU,HN1,ISCU,ITPK1,ITPR3,KCNK6,MAF1,MARK3,PHKG2,PPCDC,PQLC3,PRDM2,PSAP,PTPN12,PTTG1IP,PURB,RCBTB2,RIC8A,SLC9A3R1,SMAD7,SSU72,STAT1,TMEM110,TMEM50B,TMEM86A,TRIM39,USP12,ZC3H7A
VL-controlled: Decreased with HAART	50kb	MSigDB Immunologic Signatures	GSE18791_CTRL_VS_NEWCASTLE_VIRUS_DC_6H_UP	Genes up-regulated in comparison of control conventional dendritic cells (cDC) at 0 h versus cDCs infected with Newcastle disease virus (NDV) at 6 h.	198	0.000004456509	0.008511932	0.0000329505293348837	2.251534	17.32153	39	7499	0.0195	0.005200693	36	190	190	ABHD15,APEX1,ARV1,ASB6,ATPAF2,CTPS1,DCAF13,DDX28,DNAJC11,DUS2L,GMPS,KCTD21,MAP7,MBLAC2,MED29,MKL1,MPLKIP,MSH2,NAPEPLD,NAPG,NELFCD,NIP7,NME6,PDE6D,PDIK1L,PDRG1,PEX1,RFXANK,RIC8A,STUB1,TARBP2,TEX264,TTLL1,UNG,ZCCHC24,ZNF280D
VL-controlled: Decreased with HAART	50kb	MSigDB Immunologic Signatures	GSE17721_LPS_VS_POLYIC_8H_BMDM_DN	Genes down-regulated in comparison of dendritic cells (DC) stimulated with LPS (TLR4 agonist) at 8 h versus DC cells stimulated with poly(I:C) (TLR3 agonist) at 8 h.	199	0.000004665091	0.008910324	0.0000343330539799383	2.148906	20.01019	43	8663	0.0215	0.004963638	38	193	193	ALG5,ASL,CYC1,DAP,EPC1,FAF1,FOXO3,GLOD4,GLUL,GPSM3,INPP5K,IRF7,KLHL22,LDHA,LRP8,LTB,MBD4,MCOLN2,MICAL1,MXD4,PIAS1,PPP2R4,RBM43,RNF115,SAMHD1,SAMM50,SCARB2,SCD,SERTAD1,SLC25A39,SLC38A1,SLC44A2,SPDL1,STAMBPL1,SYNJ2,TIPARP,TMEM229B,TOP3A
VL-controlled: Decreased with HAART	50kb	MSigDB Immunologic Signatures	GSE12845_IGD_NEG_BLOOD_VS_DARKZONE_GC_TONSIL_BCELL_UP	Genes up-regulated in comparison of IgD- peripheral blood B cells versus dark zone germinal center B cells.	200	0.000004678075	0.008935123	0.0000343755619029276	2.148657	20.0125	43	8664	0.0215	0.004963066	36	181	181	BAIAP3,C19orf10,CASP7,CTC1,CTDP1,DIDO1,DPM3,DRAM1,ECHDC2,ETHE1,FAM89B,FTSJ1,GAA,HLA-A,HLA-E,HSPA1L,ITCH,ITGA4,ITPK1,JAK2,MAVS,NAGPA,NUDT4,PBXIP1,PCK2,PDXK,RASSF1,RMDN3,RPN1,RPS6KB2,RSAD1,THAP7,TIMP1,TMEM184B,UNC93B1,ZNF706
VL-controlled: Decreased with HAART	50kb	MSigDB Immunologic Signatures	GSE339_CD4POS_VS_CD8POS_DC_DN	Genes down-regulated in comparison of CD4 [GeneID=920] dendritic cells (DC) versus CD8 DCs.	201	0.000004958609	0.009470943	0.000036048180367378	2.143462	20.061	43	8685	0.0215	0.004951065	36	199	199	AKR1A1,ATP6V1H,CENPV,CLDND1,CSTB,FBXL15,GATM,GCLC,HERPUD1,KRTCAP2,LANCL2,LRRC59,MYCL,NIP7,NPHP1,PDCD6,PHC2,PI4K2A,PLA2G12A,PRDX2,PSMB1,PSMD14,RNF20,RPN1,RPS27L,SCARB2,SLC25A39,SNX3,SOD1,TCEB3,THAP4,TUBB2A,TXNDC16,TXNDC17,VTA1,ZNF706
VL-controlled: Decreased with HAART	50kb	MSigDB Immunologic Signatures	GSE24634_TEFF_VS_TCONV_DAY7_IN_CULTURE_UP	Genes up-regulated in comparison of untreated CD25+ T effector cells at day 7 versus untreated CD25- T cells at day 7.	202	0.000005104693	0.009749964	0.0000368852741166667	2.16336	19.41425	42	8405	0.021	0.004997026	39	210	212	ABTB2,AURKA,CDC20,CDR2,CHST7,CLDND1,CLEC2D,CTPS1,DTYMK,DUSP4,FAF1,FANCG,FASTKD3,FEN1,FGFR1OP,GMPS,GOLGB1,HN1,IDH2,ITGA4,KIF15,KIF22,MAD2L1,MCM7,NCAPG,P2RX5,PCNA,PIEZO1,PLK4,PPM1G,PRIM1,PWP2,RNF187,SHMT1,SLC9A3R1,STMN1,SYT11,TSPAN5,ZBTB24
VL-controlled: Decreased with HAART	50kb	MSigDB Immunologic Signatures	GSE17721_LPS_VS_PAM3CSK4_4H_BMDM_DN	Genes down-regulated in comparison of dendritic cells (DC) stimulated with LPS (TLR4 agonist) at 4 h versus DC cells stimulated with Pam3Csk4 (TLR1/2 agonist) at 4 h.	203	0.000005150701	0.009837839	0.0000371052765392749	2.118663	20.76782	44	8991	0.022	0.004893783	35	193	193	ASH2L,ATP5D,B4GALT1,C6orf136,DAD1,DOLPP1,DPP8,DUS1L,DUSP1,ELOVL6,FCHO1,FES,GTF3C4,HTATIP2,IPO9,KIF3C,KLHL7,MCFD2,MEPCE,MRPL40,MTG2,OSBPL2,P2RX5,PIM3,POLR2E,PTPMT1,RCOR1,RPN1,SACM1L,SDHD,SKP1,SLC25A51,SUPT16H,TMEM101,TMEM68
VL-controlled: Decreased with HAART	50kb	MSigDB Immunologic Signatures	GSE10239_NAIVE_VS_DAY4.5_EFF_CD8_TCELL_DN	Genes down-regulated in comparison of naive CD8 T cells versus effector CD8 T cells.	204	0.000005429975	0.01037125	0.0000387657945733533	2.157712	19.46506	42	8427	0.021	0.00498398	36	198	198	ATP2A2,AURKB,CASP7,CDC20,CDCA5,CDKN1A,COQ7,DHFR,DIP2A,DUSP4,DUT,EHD4,FAF1,FEN1,GNPDA1,HLA-A,IRF4,KIF22,LMNB1,LRP8,MAD2L1,MAPK6,OPA3,PRIM1,PSAT1,PTGER2,RAD23B,RILPL2,SLC25A13,SRSF2,STMN1,TIPIN,TRIM37,TUBB4B,TYMS,ZNF367
VL-controlled: Decreased with HAART	50kb	MSigDB Immunologic Signatures	GSE17721_LPS_VS_PAM3CSK4_6H_BMDM_UP	Genes up-regulated in comparison of dendritic cells (DC) stimulated with LPS (TLR4 agonist) at 6 h versus DC cells stimulated with Pam3Csk4 (TLR1/2 agonist) at 6 h.	205	0.00000547603	0.01045922	0.0000389778911492537	2.134614	20.14416	43	8721	0.0215	0.004930627	32	198	198	ARL10,BAIAP2,CHAF1B,CNTRL,CUTC,EEF2K,EPC1,FBXL8,GATAD2A,GLTPD1,HK1,HLA-DOA,HSPA1A,ITGA4,KHDRBS1,LLGL1,MTF1,NDRG1,NFKBIB,NOTCH2,PHIP,PRDX2,RAP1B,RYBP,SERTAD3,SFT2D2,SPSB1,STK4,TIMP1,TLE4,TMEM70,ZBTB7A
VL-controlled: Decreased with HAART	50kb	MSigDB Immunologic Signatures	GSE17721_12H_VS_24H_POLYIC_BMDM_DN	Genes down-regulated in comparison of dendritic cells (DC) stimulated with LPS (TLR4 agonist) at 12 h versus those stimulated at 24 h.	206	0.00000569161	0.01087098	0.0000403917977529762	2.10998	20.85328	44	9028	0.022	0.004873726	37	191	191	ABCF3,ARPC5L,B4GALT1,CTCF,EIF4H,ENTPD6,GPANK1,HSPA4,HTATIP2,MAVS,MCM7,MKL1,MPND,MRPS33,NCBP1,NCBP2,PARP1,PLEKHJ1,POLR2E,PPCDC,PPFIBP2,PTEN,PUF60,RHOT2,RIOK1,RNF20,RPL9,SDHD,SERBP1,TGM2,TPRG1L,TRAP1,TRIM27,TRPV2,TSTD2,TTLL1,XRCC1
VL-controlled: Decreased with HAART	50kb	MSigDB Immunologic Signatures	GSE17721_LPS_VS_CPG_4H_BMDM_DN	Genes down-regulated in comparison of dendritic cells (DC) stimulated with LPS (TLR4 agonist) at 4 h versus DC cells stimulated with CpG DNA (TLR9 agonist) at 4 h.	207	0.000005866269	0.01120457	0.0000415077698234421	2.198449	18.19465	40	7877	0.02	0.005078075	33	191	191	ACO1,AP2A2,ASH2L,C6orf203,CCDC115,CDCA5,CHMP1A,CSTB,DTYMK,EIF5,FOPNL,HSCB,IRF2BP1,KLHL7,LCORL,LSM10,MCFD2,MYADM,NDUFB10,NFE2L3,NSMCE4A,PARP2,PPM1D,RALBP1,SACM1L,SPINT1,SQRDL,STK19,TAF10,TNFRSF8,TRIAP1,TTLL1,ZNF287
VL-controlled: Decreased with HAART	50kb	MSigDB Immunologic Signatures	GSE17721_POLYIC_VS_CPG_4H_BMDM_UP	Genes up-regulated in comparison of dendritic cells (DC) stimulated with poly(I:C) (TLR3 agonist) at 4 h versus DC cells stimulated with CpG DNA (TLR9 agonist) at 4 h.	208	0.000005920944	0.011309	0.0000418325658311111	2.149804	19.53667	42	8458	0.021	0.004965713	38	192	192	APAF1,BIRC2,CEP57L1,CHMP1A,DOLPP1,ETV3,FAM120A,FAU,FRYL,GCLC,GSG2,HIST3H2A,HTATIP2,ING2,IRF1,KEAP1,LIG1,MYCL,PARP1,PARP2,PDXK,PELO,PJA2,PNPLA8,POLR2E,PPDPF,PSIP1,RAB9A,RALBP1,RNF187,RPL28,RPS11,RPS21,RRNAD1,SLC46A3,STMN1,TPRG1L,ZBTB25
VL-controlled: Decreased with HAART	50kb	MSigDB Immunologic Signatures	GSE17721_LPS_VS_GARDIQUIMOD_2H_BMDM_DN	Genes down-regulated in comparison of dendritic cells (DC) stimulated with LPS (TLR4 agonist) at 2 h versus DC cells stimulated with Gardiquimod (TLR7 agonist) at 2 h.	209	0.000006104906	0.01166037	0.0000430684862633136	2.170205	18.89222	41	8179	0.0205	0.005012838	34	195	195	AP5S1,ATP6V0B,CAPZA1,CCNI,CHMP1A,FLT1,GPANK1,GUK1,KLHL7,MAPK9,MED1,MEPCE,MFN2,MRPL47,NARFL,NIP7,NUDT3,OSGEP,PAPSS1,PBXIP1,PDCD6,PIN1,PPM1G,PWP2,RAD17,RNF20,SRP9,TEFM,TOP3A,UBE2I,VDAC3,WDR33,ZDHHC12,ZNF526
VL-controlled: Decreased with HAART	50kb	MSigDB Immunologic Signatures	GSE31082_DP_VS_CD8_SP_THYMOCYTE_UP	Genes up-regulated in comparison of CD4+ [GeneID=920] CD8+ thymocytes versus CD4- [GeneID=920] CD8+ thymocytes.	210	0.000007008956	0.01338711	0.0000491554575941176	2.13441	19.67757	42	8519	0.021	0.004930156	35	192	192	ABI1,AURKA,C3orf58,C5orf30,CCDC28B,CELF1,CEP70,CSRNP2,DIP2A,DUT,HDAC7,LANCL2,MAD2L1,MYLPF,NAPG,NPHP1,NUDT4,PDE5A,POLA1,PPP2R5D,PRDX2,RCBTB2,RCSD1,REPS1,RNF20,STX6,TCEB3,TRIM39,TSC22D4,TTPAL,TUBB,TUBGCP3,WDTC1,XPO4,ZNF740
VL-controlled: Decreased with HAART	50kb	MSigDB Immunologic Signatures	GSE28237_FOLLICULAR_VS_EARLY_GC_BCELL_DN	Genes down-regulated in comparison of naive follicular B cells versus early germinal center (GC) B cells.	211	0.000007081458	0.01352558	0.0000495910032334802	2.20565	17.68186	39	7655	0.0195	0.005094709	33	193	195	AGPS,ARL6IP4,ATP2A2,CCNE2,CDC6,CDCA5,ENOPH1,GLOD4,HDGF,HSCB,KCNK6,KIAA0020,KIF20B,LRRC59,MCM7,METRN,MRPL16,NGLY1,NUDC,NUDT2,OSBP,PSAT1,PSPH,RGS10,RPS3A,RQCD1,SAMM50,SFT2D2,SHMT1,SS18L1,STRN3,TCTE3,TRIM37
VL-controlled: Decreased with HAART	50kb	MSigDB Immunologic Signatures	GSE22886_NAIVE_VS_IGG_IGA_MEMORY_BCELL_DN	Genes down-regulated in comparison of naive B cells versus memory IgG IgA B cells.	212	0.00000732928	0.01399892	0.0000511761878770132	2.049476	22.44476	46	9717	0.023	0.004733971	37	190	191	ACTG1,ARPC1B,ARPC5L,BAIAP3,BHLHE40,C20orf24,CAPG,CCND2,COCH,CTSA,DAP,DDAH2,DPYSL2,ECHDC2,EHD1,EIF3A,GCLC,HN1,HSPA8,KCTD7,KLF10,MZT2B,NDUFB7,PAPSS1,PSMB9,RALGDS,RGS10,RORA,RPLP1,TBK1,TLE3,TMBIM1,TMEM14A,TRADD,TUBB,TUBB4B,UBE2N
VL-controlled: Decreased with HAART	50kb	MSigDB Immunologic Signatures	GSE29615_CTRL_VS_DAY3_LAIV_IFLU_VACCINE_PBMC_UP	Genes up-regulated in comparison of peripheral blood mononuclear cells (PBMC) from LAIV influenza vaccinee pre-vaccination versus those at day 3 post-vaccination.	213	0.00000805672	0.01538834	0.0000556847792463768	2.219253	17.12288	38	7413	0.019	0.00512613	33	179	179	ANKRD52,ARIH2,C12orf5,CCDC85C,CCNG2,CREBRF,DNAJB9,FYTTD1,GAL3ST3,GNA13,MAP3K2,MAPK6,MBOAT7,METTL16,MKNK2,NUDT15,PI4K2A,PNPLA8,PPP2CA,PRPF40A,RAB1A,RAE1,RPS3A,SLC25A39,SSFA2,SUCO,SUMO1,TGIF2,THBD,TLE4,TXNDC16,ZNF644,ZRANB1
VL-controlled: Decreased with HAART	50kb	MSigDB Immunologic Signatures	GSE36392_TYPE_2_MYELOID_VS_MAC_IL25_TREATED_LUNG_DN	Genes down-regulated in comparison of type 2 myeloid (T2M) cells treated with IL25 [GeneID=64806] versus macrophages treated with IL25 [GeneID=64806].	214	0.000008238482	0.0157355	0.0000567764749393064	2.098283	20.49294	43	8872	0.0215	0.004846709	36	199	199	ACPL2,ADPRHL2,ALKBH2,CHCHD5,CSAD,CSTF1,DPP3,EIF1B,ELMO2,ELOF1,ENTHD2,FBL,FKRP,FOXRED2,GATC,GPBP1L1,GSG2,GTF3A,HSCB,IDH2,MBLAC2,MOB3A,PCK2,PDCD11,PDRG1,PSIP1,SEC31A,SIRT2,SUPT16H,TMEM208,TMEM69,TNIP2,TRIM14,VPS28,ZFAND1,ZNF524
VL-controlled: Decreased with HAART	50kb	MSigDB Immunologic Signatures	GSE11924_TH2_VS_TH17_CD4_TCELL_DN	Genes down-regulated in comparison of Th2 cells versus Th17 cells.	215	0.000008282473	0.01581952	0.0000569531571700288	2.09781	20.49756	43	8874	0.0215	0.004845616	39	190	190	ABCA7,ADRBK1,AKAP8,APPL2,ARHGAP1,B4GALNT1,BHLHE40,CCT2,CHKA,CLOCK,CREBBP,CSAD,CUL2,DEF8,DICER1,EIF3K,ELOVL6,GTF3A,IL12RB2,MBD4,MKNK2,MON1A,MYC,NSMCE4A,PCGF5,PPFIA1,PPP1R27,RING1,RNF187,SLC25A4,SMAD7,SSU72,ST3GAL2,SYT11,TCF3,TP53I13,UGDH,ZBTB14,ZNF23
VL-controlled: Decreased with HAART	50kb	MSigDB Immunologic Signatures	GSE3982_NEUTROPHIL_VS_BASOPHIL_DN	Genes down-regulated in comparison of neutrophils versus basophils.	216	0.000008340644	0.01593063	0.0000572324190446043	2.243472	16.49229	37	7140	0.0185	0.005182073	32	186	186	ARL1,BHLHE40,C1QBP,CDC14B,CHPT1,CNTRL,CUL2,DPP3,DPYSL2,DSCC1,DUSP12,FBL,FBP1,FNBP4,GANAB,GCLC,GTF3A,KLHL20,MGST3,MYC,P2RX5,POLR1D,RAD17,RYK,SERBP1,SLC10A3,SNRPF,SOD1,SSB,TRMT61B,TUBB4B,UAP1
VL-controlled: Decreased with HAART	50kb	MSigDB Immunologic Signatures	GSE9988_ANTI_TREM1_VS_CTRL_TREATED_MONOCYTES_UP	Genes up-regulated in comparison of monocytes treated with anti-TREM1 [GeneID=54210] versus monocytes treated with control IgG.	217	0.000008619387	0.01646303	0.00005872265229	2.09427	20.53221	43	8889	0.0215	0.00483744	42	189	190	ACSL3,BAG3,CDKN1A,CHAC1,CLDND1,DDX5,DUSP1,DUSP4,DYRK3,EFR3A,GCLM,GNA13,GNPDA1,HECW2,JMJD1C,KCTD7,KLF10,MAPK6,MFI2,MOAP1,PLEKHM1,PPFIA1,RAB1A,RAB20,RABGEF1,RGCC,RYBP,SGMS1,SLC38A2,SLC3A2,SLCO4A1,SNUPN,SNX33,SPAG5,TAF9,TBC1D7,TCEB1,THBD,TMEM251,TMEM70,USP12,USP53
VL-controlled: Decreased with HAART	50kb	MSigDB Immunologic Signatures	GSE11057_PBMC_VS_MEM_CD4_TCELL_DN	Genes down-regulated in comparison of peripheral mononuclear blood cells (PBMC) versus memory T cells.	218	0.000009021386	0.01723085	0.0000610255174950355	2.157098	18.54343	40	8028	0.02	0.004982561	35	180	180	BAG3,CCND2,CDR2,DYRK2,ECHDC2,EDEM1,FAM84B,FBXL8,ITPR3,KCTD2,KIF22,MAF,MZT2B,NDNL2,OPTN,PBXIP1,PELP1,PHF15,PPP1R35,PRDX2,PRIM1,PRMT7,PSIP1,RGCC,RRP1B,SFXN1,SLC26A11,STMN3,TECR,TMEM14A,TMEM63A,TSPYL4,WWP1,ZBTB25,ZNF101
VL-controlled: Decreased with HAART	50kb	MSigDB Immunologic Signatures	GSE7460_CTRL_VS_TGFB_TREATED_ACT_FOXP3_HET_TCONV_UP	Genes up-regulated in comparsion of WTActCD4 versus WTActCD4TGF (see Fig. 1 in the paper for details).	219	0.000009221696	0.01761344	0.0000622921646232295	2.131633	19.23408	41	8327	0.0205	0.004923742	37	195	195	AFG3L2,ALDOA,ALG11,ATP2A2,CASKIN2,CHST6,FDPS,GORASP2,GTF2E2,HSPA4,ID2,IDH2,INSIG1,IPO5,ITGB5,KPNB1,LONP1,LRP8,MMS22L,NARS,P4HA2,PCCA,PPP2R3C,PTBP1,RAB9A,RYK,SDHD,SEC61A2,SLC38A1,SLC3A2,SOS2,SYNCRIP,TFAP4,TMED10,TMEM41B,WAPAL,ZBTB7B
VL-controlled: Decreased with HAART	50kb	MSigDB Immunologic Signatures	GSE9006_TYPE_1_VS_TYPE_2_DIABETES_PBMC_AT_DX_UP	Genes up-regulated in peripheral blood mononuclear cells (PBMC) from patients with type 1 diabetes at the time of diagnosis versus those with type 2 diabetes at the time of diagnosis.	220	0.000009527639	0.01819779	0.0000639062030815752	2.027773	22.68499	46	9821	0.023	0.004683841	39	196	196	AAMP,ABCF3,AIP,ANAPC2,APBA3,ARPC4,ATP13A1,ATP5D,BANF1,CD81,DAZAP1,EDF1,ERP29,GATAD2A,H2AFX,HTRA2,NELFB,NFKBIB,OSBPL2,PAF1,PGLS,PIN1,POLR2E,PTBP1,PTMA,PUF60,QTRT1,RALGDS,SAFB,SAFB2,SF3A2,SF3B4,SNRNP70,SNRPF,TAF10,TECR,THAP7,TSR3,UCP2
VL-controlled: Decreased with HAART	50kb	MSigDB Immunologic Signatures	GSE17721_CPG_VS_GARDIQUIMOD_2H_BMDM_DN	Genes down-regulated in comparison of dendritic cells (DC) stimulated with CpG DNA (TLR9 agonist) at 2 h versus DC cells stimulated with Gardiquimod (TLR7 agonist) at 2 h.	221	0.000009693413	0.01851442	0.0000649268070182584	2.174685	17.93364	39	7764	0.0195	0.005023184	33	196	196	ACO1,AFG3L2,AP5S1,ATE1,C5orf15,CBFB,CCNI,CTDP1,DEAF1,DRAM1,ENSG00000255154,FOPNL,GUK1,KLHL7,MAPK9,MBD4,NSMCE4A,NUDT3,PAPSS1,PIAS2,PIGH,PJA2,POLR3G,PPIL4,RAD17,RHOT1,RNF111,RPP14,RRN3,TRIM37,TSC22D4,UGDH,WDR33
VL-controlled: Decreased with HAART	50kb	MSigDB Immunologic Signatures	GSE14308_TH2_VS_TH17_UP	Genes up-regulated in comparison of Th2 cells versus Th17 cells.	222	0.000009837509	0.01878964	0.0000657995517826087	2.103545	19.9663	42	8644	0.021	0.004858862	36	197	197	ACTG1,AFG3L2,AKAP1,APITD1-CORT,C16orf80,CDC6,CDK6,DIAPH3,EIF1B,FEN1,FLII,GMPPB,GORASP2,HECW2,KIF18B,KLF10,LAP3,MAP3K2,MAPK6,MRPS33,NUDT4,NUP155,PPM1H,PPP1R8,PSMD14,RAB5A,RAP1B,RPS27L,RYK,SIK3,SLX4,TRAIP,UBE2N,UBL4A,ZBTB8A,ZNF277
VL-controlled: Decreased with HAART	50kb	MSigDB Immunologic Signatures	GSE15324_NAIVE_VS_ACTIVATED_CD8_TCELL_DN	Genes down-regulated in comparison of naive CD8 T cells versus activated CD8 T cells.	223	0.000009860184	0.01883295	0.0000658588480336135	2.173005	17.94749	39	7770	0.0195	0.005019305	36	188	188	AKAP1,APITD1-CORT,CES3,COQ7,CPSF2,DDX31,DHX36,DPP8,DUT,EIF2B1,EXOSC3,HDGF,KDELC1,KIFC1,LIG1,MEX3A,MRPS25,MSH3,NUDT2,P4HA2,PAOX,PCGF5,PELO,PIM3,PLAGL2,PPP2R3C,PSMC3IP,SGSM3,SHMT1,SLC25A33,SLC39A6,SRL,TENC1,TMEM70,TNIP2,ZCCHC9
VL-controlled: Decreased with HAART	50kb	MSigDB Immunologic Signatures	GSE37416_0H_VS_6H_F_TULARENSIS_LVS_NEUTROPHIL_DN	Genes down-regulated in comparison of control polymorphonuclear leukocytes (PMN) at 0 h versus PMN treated with F. tularensis vaccine at 6 h.	224	0.000009894662	0.0188988	0.0000659045294385475	2.062015	21.33835	44	9238	0.022	0.004762936	37	188	188	BHLHE40,CDKN1A,DDX41,DIABLO,DOCK4,EDEM1,ETV3,FAM162A,G3BP2,GADD45G,GUK1,HMGXB3,IDH2,INSIG1,IVNS1ABP,KLF10,MADD,MAPK6,MEPCE,P4HA1,PPCDC,PTPN7,RAB5A,RBPJ,RILPL2,RUNX3,SAR1B,SLC3A2,SRA1,STX6,TGIF2,TIPARP,TMEM41B,TRIM39,ZBTB1,ZBTB25,ZNF277
VL-controlled: Decreased with HAART	50kb	MSigDB Immunologic Signatures	GSE17721_POLYIC_VS_CPG_12H_BMDM_DN	Genes down-regulated in comparison of dendritic cells (DC) stimulated with poly(I:C) (TLR3 agonist) at 12 h versus DC cells stimulated with CpG DNA (TLR9 agonist) at 12 h.	225	0.000009928419	0.01896328	0.0000660371411589958	2.124744	19.29644	41	8354	0.0205	0.004907829	39	195	195	ACO1,ADRBK1,AP4S1,ARL1,ASH2L,CA13,CDK4,DCAF13,DENR,DPP3,EIF4G2,FBXO15,FDPS,FTH1,GTF2E2,GTF3A,HADHB,HNRNPDL,HOXA13,HSPA4,ID1,INSM1,IVD,KIAA0020,LRRC59,MCM3,MED8,MPHOSPH8,MRPS7,NCBP2,NDUFB4,POLR3D,RHOA,RRN3,SLC52A2,STUB1,TCEB1,UQCRFS1,ZC3H8
VL-controlled: Decreased with HAART	50kb	MSigDB Immunologic Signatures	GSE17721_LPS_VS_POLYIC_1H_BMDM_DN	Genes down-regulated in comparison of dendritic cells (DC) stimulated with LPS (TLR4 agonist) at 1 h versus DC cells stimulated with poly(I:C) (TLR3 agonist) at 1 h.	226	0.0000102575	0.01959183	0.0000679416909722222	2.078835	20.68466	43	8955	0.0215	0.004801787	40	205	205	AQR,BIRC2,BMS1,C1QBP,CES3,CPSF4,CTCF,EXOSC8,FAU,FBXL12,FIZ1,G3BP1,GADD45G,GGA2,HDAC2,KDELR1,LMNB1,LUC7L,MAD2L1BP,NECAP2,OGFOD2,ORAOV1,OSBP,PCGF2,PIGT,PPIL4,PSMB9,RRNAD1,RRP1B,SCAF11,SOCS1,SREK1,TAF8,TAOK1,TCF3,TMEM87A,UCKL1,UNC45A,VAMP1,ZC3H7A
VL-controlled: Decreased with HAART	50kb	MSigDB Immunologic Signatures	GSE22886_UNSTIM_VS_IL2_STIM_NKCELL_DN	Genes down-regulated in comparison of unstimulated NK cells versus those stimulated with IL2 [GeneID=3558] at 16 h.	227	0.00001036546	0.01979803	0.0000684665910526316	2.077907	20.6939	43	8959	0.0215	0.004799643	34	201	201	APITD1-CORT,B3GALNT1,CCND2,CCT2,CCT6A,CDC20,CDC6,CDK4,CDK6,CSNK2B,CTPS1,DONSON,EBNA1BP2,FEN1,H2AFX,LTB,MCM7,MLH1,NDUFA6,NHP2L1,PCNA,PSMD14,PTPN7,RBM14,SHMT2,SLC7A1,SLCO4A1,SYNCRIP,TIPIN,TUBA1C,TUBB,TUBB4B,UBE2N,WDR1
VL-controlled: Decreased with HAART	50kb	MSigDB Immunologic Signatures	GSE17721_POLYIC_VS_GARDIQUIMOD_2H_BMDM_UP	Genes up-regulated in comparison of dendritic cells (DC) stimulated with poly(I:C) (TLR3 agonist) at 2 h versus DC cells stimulated with Gardiquimod (TLR7 agonist) at 2 h.	228	0.00001042693	0.01991544	0.0000687773570816044	2.120176	19.33802	41	8372	0.0205	0.004897277	37	190	190	ADCK3,AP2A2,ATG9B,BIRC2,C4orf29,CPSF4,EARS2,FAM111A,FAM120A,GSG2,GSK3B,KANSL2,KDM6A,MAF1,MBD4,MITD1,MYC,NOTCH2,NSMCE4A,NT5C3A,PLEKHB1,PSMB1,RALBP1,RBM43,RPL7,RPLP1,RRNAD1,SCAND1,SERTAD1,SLC3A2,SON,TIA1,TIPARP,TMEM219,TSPAN5,USP19,ZFP36L2
VL-controlled: Decreased with HAART	50kb	MSigDB Immunologic Signatures	GSE17721_LPS_VS_PAM3CSK4_1H_BMDM_DN	Genes down-regulated in comparison of dendritic cells (DC) stimulated with LPS (TLR4 agonist) at 1 h versus DC cells stimulated with Pam3Csk4 (TLR1/2 agonist) at 1 h.	229	0.00001047869	0.0200143	0.0000689703962482759	2.038061	22.07981	45	9559	0.0225	0.004707605	37	193	193	ABHD3,APAF1,ARHGAP1,ASL,BAZ1B,BRD2,C19orf68,CCND2,CDKN1A,CHKA,CHMP1A,DHCR24,DNAJC13,ERN1,GLB1,LFNG,MAPK6,MEF2B,MTF1,NAPG,NDRG1,OSBP,PARP8,PIM3,PRMT7,PUF60,RASA2,RING1,RNF111,SCAF4,SLC41A1,SSFA2,TAOK1,TMEM229B,UGDH,WDR33,WDR81
VL-controlled: Decreased with HAART	50kb	MSigDB Immunologic Signatures	GSE14308_TH1_VS_NAIVE_CD4_TCELL_UP	Genes up-regulated in comparison of Th1 cells versus naive CD4 [GeneID=920] T cells.	230	0.00001068474	0.02040785	0.0000701866736363636	2.117899	19.35881	41	8381	0.0205	0.004892018	36	192	193	ACTG1,AIP,ANAPC2,ANO10,ATG4B,B2M,C5orf30,CNOT11,CSNK2B,DGCR6,DHDH,EID2,EMC2,ERN1,FAM111A,HUS1,LONP1,LRRC59,MBD1,MBOAT1,METTL5,NDE1,PCNA,POLR2F,POLR3C,PTTG1IP,RAB5A,RHEBL1,SSU72,TRIM46,TXNDC17,UNC93B1,USMG5,WARS,ZBTB7A,ZYX
VL-controlled: Decreased with HAART	50kb	MSigDB Immunologic Signatures	GSE14308_NAIVE_CD4_TCELL_VS_NATURAL_TREG_DN	Genes down-regulated in comparison of naive CD4 [GeneID=920] T cells versus natural regulatory T cell (Treg).	231	0.00001071375	0.02046326	0.000070280431568088	2.117646	19.36112	41	8382	0.0205	0.004891434	36	190	191	BCL7C,CHD9,CHMP1A,CREBL2,ERN1,FBXO6,GNPDA1,KCNK6,KCTD13,KDELC1,LONP1,MAP4K1,MAPK9,MAVS,MIS12,MVB12A,MZT2B,NDUFV1,NMB,NUDT2,NXPE3,PDE2A,PPM1D,RAB37,SDHAF1,SGTA,SNX33,TRIM37,TRIM46,UBE2N,UNC93B1,WARS,ZCCHC9,ZDHHC4,ZNF213,ZYX
VL-controlled: Decreased with HAART	50kb	MSigDB Immunologic Signatures	GSE2706_2H_VS_8H_R848_STIM_DC_DN	Genes down-regulated in comparison of dendritic cells (DC) stimulated with R848 at 2 h versus DCs stimulatd with R848 for 8 h.	232	0.00001100977	0.02102866	0.0000719482915868673	2.339393	14.10622	33	6107	0.0165	0.005403635	30	171	172	APAF1,APOBEC3G,ARFGAP3,BCL2L11,CASP7,CMPK2,CREBRF,DOCK4,DUSP4,FBXO5,FSD1L,ITCH,ITGB8,JAK2,LAP3,LMNB1,NT5C3A,PSAT1,SCYL3,SOS1,SSB,STAT1,STK4,SUN5,THBS1,TIA1,TRAFD1,TTPAL,UBE2L6,WARS
VL-controlled: Decreased with HAART	50kb	MSigDB Immunologic Signatures	GSE27786_LIN_NEG_VS_NEUTROPHIL_UP	Genes up-regulated in comparison of lineage negative versus neutrophils.	233	0.00001105159	0.02110854	0.0000720014108060109	2.13766	18.71205	40	8101	0.02	0.004937662	35	190	190	AFG3L2,C1orf174,CHD9,CTDNEP1,CXXC5,DAP3,DHX16,DIAPH3,ELP5,ENSG00000182319,GNPNAT1,IMP4,LCMT2,LLGL1,LONP1,LRRC59,MDC1,METTL16,MRPS25,NCBP1,NPRL3,NSMCE4A,PIAS2,POLR1B,RBBP4,RPS11,SCAF4,SETDB2,SHMT1,SLC25A1,SMPD4,STYX,YWHAQ,ZNF213,ZSCAN22
VL-controlled: Decreased with HAART	50kb	MSigDB Immunologic Signatures	GSE17721_0.5H_VS_12H_POLYIC_BMDM_UP	Genes up-regulated in comparison of dendritic cells (DC) stimulated with poly(I:C) (TLR3 agonist) at 0.5 h versus those stimulated at 4 h.	234	0.0000113093	0.02160076	0.0000735798795361528	2.112605	19.40732	41	8402	0.0205	0.004879791	34	196	196	ADK,BDH1,CCDC115,DAD1,EMC2,ERLIN1,ESRRA,FAM162A,GNPDA1,HNRNPU,KDELC1,KIAA0020,KLF10,KRTCAP2,MKNK2,NCBP1,NOA1,NSMCE4A,PDXK,PGP,POLR1D,RBX1,SDHAF1,SLC25A4,SNRNP70,STARD4,TAF10,TIMP1,TLE6,TMEM199,TMEM50B,UFSP2,VPS37A,ZNF865
VL-controlled: Decreased with HAART	50kb	MSigDB Immunologic Signatures	GSE5960_TH1_VS_ANERGIC_TH1_UP	Genes up-regulated in comparison of anergy induced CD4 [GeneID=920] T cells versus conventional CD4 [GeneID=920] T cells.	235	0.00001141495	0.02180255	0.0000739645333559783	2.069361	20.77936	43	8996	0.0215	0.004779902	38	198	198	ANAPC2,AQR,COX14,DEAF1,EBNA1BP2,EID1,ETHE1,G3BP1,GADD45G,GNPNAT1,HUS1,LTB,MAD2L1BP,MCM3AP,MRPL23,MRPL40,MYC,NOLC1,PDE6D,POLA1,POLRMT,RPL14,RPL18,RPS8,SCAF11,SEC31A,SERTAD1,SESN1,SHMT1,SNRPG,SNX3,TBK1,TRIM37,TXNIP,UIMC1,WDFY2,ZNF524,ZNRD1
VL-controlled: Decreased with HAART	50kb	MSigDB Immunologic Signatures	GSE27786_NEUTROPHIL_VS_MONO_MAC_DN	Genes down-regulated in comparison of neutrophils versus monocyte macrophages.	236	0.00001150939	0.02198293	0.0000744752793894165	2.089284	20.10258	42	8703	0.021	0.004825922	36	189	189	ACD,AP4E1,BMS1,CDC6,COQ2,DSCC1,EIF3A,ENSG00000182319,ERAP1,FEN1,GGA2,HAT1,KCNK6,NAA40,NUP155,OSBP,PANK4,PDIK1L,PELP1,POLR2C,PPFIA1,PRIM1,PRKAR2A,PSAT1,RBM48,REEP6,RPL28,RPS8,SAAL1,SHMT2,SLC7A1,SNX5,TMEM107,TMEM86A,TRIM27,UAP1
VL-controlled: Decreased with HAART	50kb	MSigDB Immunologic Signatures	GSE27786_CD4_TCELL_VS_NKTCELL_DN	Genes down-regulated in comparison of CD4 [GeneID=920] T cells versus NKT cells.	237	0.00001161298	0.02218079	0.0000749422214073072	2.13292	18.75363	40	8119	0.02	0.004926715	30	184	184	ACD,ASH2L,BAIAP3,CENPV,DALRD3,DCAF7,EFR3A,EI24,ELMSAN1,G3BP1,LAP3,MAVS,MCM3,METTL5,MRPL23,POLR1B,PPM1G,PTPN12,RIOK1,RNASEH2C,SAMM50,SCO1,SLC25A39,SLC35C1,SRSF12,TGM2,TMEM69,UNC93B1,WWP1,YPEL1
VL-controlled: Decreased with HAART	50kb	MSigDB Immunologic Signatures	GSE29617_CTRL_VS_TIV_FLU_VACCINE_PBMC_2008_DN	Genes down-regulated in comparison of peripheral blood mononuclear cells (PBMC) from TIV influenza vaccinee before vaccination versus that after the vaccination.	238	0.00001175348	0.02244915	0.0000757464136756757	2.181005	17.42316	38	7543	0.019	0.005037783	33	190	190	ABCD3,AP4E1,ARV1,ASXL2,C21orf59,CCT2,EEA1,GNPAT,GNPDA1,GPSM3,HDAC2,MEF2BNB,MEF2BNB-MEF2B,METTL5,MITD1,MRPL24,MTIF2,MTIF3,NDUFB10,NDUFB4,PCNA,PRDX1,PRIM1,PSMD14,RPS27L,SAMM50,SLC26A2,SRCAP,SSB,TADA3,TIMM17B,TIMM8B,TUBB
VL-controlled: Decreased with HAART	50kb	MSigDB Immunologic Signatures	GOLDRATH_NAIVE_VS_MEMORY_CD8_TCELL_UP	Genes up-regulated in comparison of naive CD8 T cells versus effector CD8 T cells.	239	0.00001178976	0.02251844	0.0000758776861538462	2.01017	22.88363	46	9907	0.023	0.004643182	36	198	198	ADK,APEX1,CACYBP,CCNL2,CXXC5,DAP,DNAJC1,DTYMK,EHD1,EIF4G2,ELOVL6,GEMIN5,HDAC2,HDAC7,HLA-DOA,IDH2,ILF3,IRF7,LTB,MAP7,MARK2,MRPL30,NDRG1,NFIX,PEPD,POLE2,PPDPF,RAB3IP,RGCC,RGS10,RPS8,SESN1,TMEM245,TMEM50B,TUBA1C,TUBB
VL-controlled: Decreased with HAART	50kb	MSigDB Immunologic Signatures	GSE360_L_DONOVANI_VS_M_TUBERCULOSIS_MAC_UP	Genes up-regulated in comparison of macrophages exposed to L. donovani versus macrophages exposed to M. tuberculosis.	240	0.00001182067	0.02257748	0.000075974090606469	2.027878	22.19068	45	9607	0.0225	0.004684085	35	196	197	ABR,APITD1-CORT,BRD2,C6orf120,CADM1,CHERP,CNPPD1,CUL2,GATC,HEXA,HSPA1A,IRF4,ISG20L2,KDM4C,LAMTOR5,MKNK2,MOAP1,NAP1L1,OSBPL8,PHF15,PRDX2,PRIM1,PRPF40A,RPL7,RPN1,RPS3A,SIAH1,STIM1,TAB1,TMEM184B,TOMM34,TRAF4,TUBGCP3,USP12,VPS52
VL-controlled: Decreased with HAART	50kb	MSigDB Immunologic Signatures	GSE360_DC_VS_MAC_UP	Genes up-regulated in comparison of dendritic cells (DC) versus untreated macrophages.	241	0.00001189841	0.02272596	0.0000762821420833333	2.065687	20.81632	43	9012	0.0215	0.004771416	34	198	198	ARFGEF1,BNIP1,C6orf120,CACNB1,CPSF4,DIAPH1,GLB1,GTF3C1,HLA-DOA,ISG20L2,IVD,MAPK9,MCFD2,MOB1A,NME6,PCGF2,PHB2,QDPR,SAMHD1,SAMM50,SF3A2,SIAH1,SPINT1,STK4,TAF10,TCTA,TFE3,TGOLN2,TRIM27,TUBB,UNG,USP7,WNT2B,ZBTB7B
VL-controlled: Decreased with HAART	50kb	MSigDB Immunologic Signatures	GSE7852_TREG_VS_TCONV_FAT_DN	Genes down-regulated in comparison of fat tissue regulatory T cells versus fat tissue conventional T cells.	242	0.00001209656	0.02310443	0.0000772269004551539	2.106338	19.46506	41	8427	0.0205	0.004865314	34	189	189	ABHD15,AGFG1,ASF1B,BACH2,BAIAP3,BDH1,BMS1,C3orf58,CCDC115,CCSAP,CDC6,CDCA5,CITED2,FBXO32,G3BP2,GMPS,HSPA1A,IVD,MIB2,NOD1,PAOX,RCBTB2,RNF115,RNF144A,SGSH,SLCO4A1,SMIM4,SNX5,STMN1,TBC1D2B,TMCO4,TSPYL4,UNKL,ZNF341
VL-controlled: Decreased with HAART	50kb	MSigDB Immunologic Signatures	GSE14308_TH2_VS_NATURAL_TREG_DN	Genes down-regulated in comparison of Th2 cells versus natural regulatory T cell (Treg).	243	0.00001212908	0.02316654	0.0000773309926737968	2.106088	19.46737	41	8428	0.0205	0.004864737	35	192	194	ARV1,BAIAP3,CHMP1A,CMPK2,CREB1,DAG1,DALRD3,DEF8,DGAT2,DHX30,EFR3A,FAHD2A,GALNT4,HADHB,HTRA2,IVD,MBOAT7,MEX3D,MKLN1,MRPL24,OSBPL8,PDXK,PPM1D,PREX1,QTRTD1,RCSD1,SLC30A1,SMARCA4,SNX33,TSPAN5,UCKL1,USP7,ZFAT,ZNF280D,ZSCAN2
VL-controlled: Decreased with HAART	50kb	MSigDB Immunologic Signatures	GSE13485_CTRL_VS_DAY21_YF17D_VACCINE_PBMC_UP	Genes up-regulated in comparison of unstimulated peripheral blood mononuclear cells (PBMC) versus PBMC 21 days after stimulation with YF17D vaccine.	244	0.00001229375	0.02348106	0.000078276226635514	2.0833	20.16033	42	8728	0.021	0.004812099	38	180	180	AKAP8,ATG9A,ATP2A2,ATPAF2,BAP1,C6orf136,CEBPG,CRK,DHX35,EDEM1,EFHD2,FASTKD5,FBXL12,HGS,KIAA0556,MADD,MAP3K2,NAPG,NCR3LG1,NEK3,NUDT15,PPIL4,PURB,RAD23B,RBM33,RILPL2,RUNX3,SAR1A,SH2B3,SLC30A1,SMAD7,TMEM184B,UBAP2L,USP42,XPNPEP1,ZBTB10,ZBTB2,ZNF766
VL-controlled: Decreased with HAART	50kb	MSigDB Immunologic Signatures	GSE17721_CPG_VS_GARDIQUIMOD_8H_BMDM_UP	Genes up-regulated in comparison of dendritic cells (DC) stimulated with CpG DNA (TLR9 agonist) at 8 h versus DC cells stimulated with Gardiquimod (TLR7 agonist) at 8 h.	245	0.00001255952	0.02398868	0.0000797655466666667	2.149217	18.14614	39	7856	0.0195	0.004964358	32	195	196	C2CD2L,CA13,CCT6A,CD81,CELF1,COG8,DHX36,DNAJC13,ERAP1,FBXO22,GHITM,HDAC3,LAP3,LSM10,MAPK9,MED6,MRPL49,NDUFV1,NIPA2,PLIN3,POLE2,PURB,RBBP7,RMDN3,STK4,STRN3,TBK1,TCEB1,TMEM219,UCP2,UNC93B1,UQCRFS1
VL-controlled: Decreased with HAART	50kb	MSigDB Immunologic Signatures	GSE14308_INDUCED_VS_NATURAL_TREG_UP	Genes up-regulated in comparison of induced regulatory T cell (Treg) versus natural regulatory T cell (Treg).	246	0.00001257288	0.0240142	0.0000797655466666667	2.125329	18.82062	40	8148	0.02	0.00490918	34	189	190	ATP6V0D1,CASP7,CRELD1,DGAT2,DIABLO,EIF1,EIF2B1,FZD4,GID8,KIAA1841,LIAS,MFN2,MRPL47,MUTYH,NDE1,NDUFB9,NELFCD,PCGF2,PDIK1L,POLR2E,QTRTD1,RGMB,SAMM50,SEC61A2,SLX4,SNRPF,SWI5,THAP4,TMEM50B,TMEM70,TSTD2,WARS,YWHAG,ZFAT
VL-controlled: Decreased with HAART	50kb	MSigDB Immunologic Signatures	GSE15750_DAY6_VS_DAY10_TRAF6KO_EFF_CD8_TCELL_UP	Genes up-regulated in comparison of wild type CD8 effector T cells at day 6 versus those from mice defficient for TRAF6 [GeneID=7189] at day 10.	247	0.00001259456	0.02405561	0.0000797655466666667	2.148944	18.14845	39	7857	0.0195	0.004963727	36	196	197	AURKA,AURKB,BIRC5,CASC5,CCT2,CDC6,CDCA5,CDKN1A,CLDND1,DHFR,DUT,FANCD2,FEN1,KIF18B,KIF20B,KIF22,KIF24,LIG1,MAD2L1,MCM3,MGST3,MIS12,NCAPG,PCNA,POLA1,PRIM1,PSAT1,RPS27L,SKA1,SPAG5,SPDL1,SRL,STMN1,TMEM107,TUBB4B,UBE2N
VL-controlled: Decreased with HAART	50kb	MSigDB Immunologic Signatures	GSE5463_CTRL_VS_DEXAMETHASONE_TREATED_THYMOCYTE_UP	Genes up-regulated in comparison of control thymocytes versus thymocytes treated with dexamethasone [PubChem=5743].	248	0.00001319397	0.02520048	0.0000831202680713342	2.00088	22.98989	46	9953	0.023	0.004621722	39	194	196	ADRBK1,ASB6,BHLHE40,C3orf58,CDK4,CDKN2C,CDR2,CXXC5,DPAGT1,DUSP12,EIF1,GPSM3,HDAC7,KIAA1191,KLF10,LONP2,LTB,MAP4K1,MBD1,MGST3,MLX,NDUFB10,NELFE,NFKBIB,NUDT3,PHB2,PIM3,PPTC7,RGCC,SIAH1,SMTN,SOCS1,STAT1,TAF8,TAP1,TGFB1,TPRG1L,UNC45A,VTA1
VL-controlled: Decreased with HAART	50kb	MSigDB Immunologic Signatures	GSE17721_POLYIC_VS_GARDIQUIMOD_6H_BMDM_DN	Genes down-regulated in comparison of dendritic cells (DC) stimulated with poly(I:C) (TLR3 agonist) at 6 h versus DC cells stimulated with Gardiquimod (TLR7 agonist) at 6 h.	249	0.00001477098	0.02821257	0.000091722400546875	2.087757	19.6383	41	8502	0.0205	0.004822395	37	200	200	ABHD5,ACO1,ADRBK1,ARHGAP1,B3GALNT1,BNIP1,CLOCK,DHX15,DIABLO,DNAJB2,EIF4H,IMP3,KIF3C,KLHL7,MRPL54,NCBP1,NELFB,NOLC1,NUDT4,PAPSS1,PHYKPL,PWP2,RASA2,SACM1L,SNRNP40,SQRDL,ST7L,STARD4,STYX,SUCO,TARBP2,TMED5,TMEM189,TMEM189-UBE2V1,TRIM27,VPS16,YWHAG
VL-controlled: Decreased with HAART	50kb	MSigDB Immunologic Signatures	GSE17721_PAM3CSK4_VS_GADIQUIMOD_8H_BMDM_UP	Genes up-regulated in comparison of dendritic cells (DC) stimulated with Pam3Csk4 (TLR1/2 agonist) at 8 h versus DC cells stimulated with Gardiquimod (TLR7 agonist) at 8 h.	250	0.00001492784	0.02851217	0.0000923443552140078	2.086775	19.64754	41	8506	0.0205	0.004820127	40	193	193	ATP5G1,BDH1,CCT2,CEP95,CLPP,COMTD1,CTC1,EID1,EIF3A,ENSG00000255154,FAM89B,FBP1,HERPUD1,MCM7,MCOLN2,MRRF,MYADM,NDUFB10,NFE2L3,NUDC,NUFIP1,PHYKPL,PLD3,PSEN1,PSMA7,PTTG1IP,PWP2,RAD17,RBBP7,RPL14,RPP14,RPS11,SKIV2L2,SLC25A13,SPAG5,STARD4,TAF9,TPRA1,UQCRFS1,ZNF706
VL-controlled: Decreased with HAART	50kb	MSigDB Immunologic Signatures	GSE22886_NAIVE_CD8_TCELL_VS_NEUTROPHIL_UP	Genes up-regulated in comparison of naive CD8 T cells versus unstimulated neutrophils.	251	0.0000149951	0.02864064	0.000092423959379845	2.108508	18.97076	40	8213	0.02	0.004870328	33	193	193	ADPRM,ATP2A2,BANF1,BEX4,BNIP3,CD81,CLEC2D,DAZAP1,ECHDC2,EIF6,FBXW2,GANAB,GCLC,HNRNPDL,IDH2,IMP3,IMP4,MCM3,MOAP1,PHF15,PIEZO1,PIGH,POLR1D,POP4,PRKRA,RGCC,RGS10,RUNX3,SKIV2L2,SNRPF,TSPYL4,UTP3,VTI1B
VL-controlled: Decreased with HAART	50kb	MSigDB Immunologic Signatures	GSE360_L_DONOVANI_VS_B_MALAYI_LOW_DOSE_MAC_DN	Genes down-regulated in comparison of macrophages exposed to L. donovani versus macrophages exposed to 5 worms/well B. malayi.	252	0.00001500024	0.02865046	0.000092423959379845	2.026047	21.71716	44	9402	0.022	0.004679855	40	198	198	CHMP1A,COQ2,CYBA,DAP,DHX16,FAM120A,FAM89B,GNAI2,GOLGA1,GOLGA2,GORASP2,IRF7,LSM4,MRPL23,NDUFS7,PAF1,PDCD11,POFUT2,POP4,PPP1R15A,PPP6R1,RAB5A,RABGGTA,RPS21,SAFB,SH2B3,SLC25A5,TAF10,TBCA,TBP,TMED10,TMEM184B,TNFAIP2,TRIM37,TUBGCP3,UBE2I,UQCRFS1,VPS52,ZBTB24,ZNF133
VL-controlled: Decreased with HAART	50kb	MSigDB Immunologic Signatures	GSE13229_IMM_VS_INTMATURE_NKCELL_DN	Genes down-regulated in comparison of immature NK cells versus intermediate mature NK cells.	253	0.0000150293	0.02870596	0.0000924835247741935	2.065081	20.33818	42	8805	0.021	0.004770017	38	193	193	ABCC5,ABI1,ACBD3,ASPSCR1,BET1L,BMPR2,C6orf203,CASP7,CATSPERD,CCND2,CNPPD1,COMMD8,DCAF8,DHX16,DPYSL2,ELMO2,GANAB,GCLM,HADHA,HIST3H2A,HK1,MDC1,MGME1,NKIRAS1,PARP2,PIAS1,PRKRA,QSOX1,RAE1,RIC8A,SNRNP70,SNX5,TAF3,TPRA1,UGDH,YWHAQ,ZNF12,ZNF14
VL-controlled: Decreased with HAART	50kb	MSigDB Immunologic Signatures	GSE17721_LPS_VS_GARDIQUIMOD_4H_BMDM_DN	Genes down-regulated in comparison of dendritic cells (DC) stimulated with LPS (TLR4 agonist) at 4 h versus DC cells stimulated with Gardiquimod (TLR7 agonist) at 4 h.	254	0.00001519812	0.02902841	0.00009328164	2.107226	18.98231	40	8218	0.02	0.004867364	36	184	184	B4GALT1,C16orf80,C6orf203,CDCA5,CHTF8,COPRS,EIF5,GCLC,GTF3C4,ID3,IPO9,IVNS1ABP,KIF3C,KLHL7,LDHA,LONP2,MRPS33,MTG2,PDCD6,PJA2,POFUT2,POLD4,POLR3D,SDHD,SF3A2,SGSM3,SUPT16H,TMEM189,TSC1,TSC22D4,UCKL1,UIMC1,UNC119,WNT2B,WSB1,YWHAG
VL-controlled: Decreased with HAART	50kb	MSigDB Immunologic Signatures	GSE26669_CTRL_VS_COSTIM_BLOCK_MLR_CD4_TCELL_DN	Genes down-regulated in comparison of untreated CD4 [GeneID=920] T cells versus CD4 [GeneID=920] T cells treated with leukocyte costimulatory blockade antibodies.	255	0.00001526362	0.02915351	0.0000935632439331619	2.18056	16.96812	37	7346	0.0185	0.005036755	33	185	185	ACPL2,ADCK3,ATP6V0D1,BMPR2,CABLES2,CDR2,DDX31,EPC1,GGA2,GPR137B,HEY1,IKBIP,ITGA4,MBD1,MBD4,MESDC2,MRPL22,MTIF3,PDE2A,RAP1B,RHOT1,SCARB2,SCD,SIK3,SLC30A1,SQRDL,STYX,TLE4,UFL1,USP33,WAPAL,WWOX,YPEL1
VL-controlled: Decreased with HAART	50kb	MSigDB Immunologic Signatures	GSE32423_IL7_VS_IL7_IL4_MEMORY_CD8_TCELL_DN	Genes down-regulated in comparison of memory CD8 T cells treated with IL7 [GeneID=3574] versus those treated with IL4 [GeneID=3565] and IL7 [GeneID=3574].	256	0.00001552822	0.0296589	0.0000949411297179487	2.105176	19.00078	40	8226	0.02	0.004862631	34	189	189	ARFGAP3,ATP5D,CCDC40,DUS1L,EIF4A3,FKRP,GEMIN5,HADHA,HLA-DMB,IRF4,IRF7,LRP8,LSM4,MCM3,MFAP3,MRPL40,MRPL49,MRPS25,NANP,NDUFB5,NUMBL,PINX1,PSAT1,PSMD14,SETD1A,STX6,TAF8,TAP1,TCEB3,TGFB1,TIMM17B,TRAPPC6A,UBL4A,ZNF777
VL-controlled: Decreased with HAART	50kb	MSigDB Immunologic Signatures	GSE13306_TREG_VS_TCONV_DN	Genes down-regulated in regulatory T cell (Treg) versus conventional T cells.	257	0.0000157801	0.03013999	0.00009635761446863	2.103642	19.01464	40	8232	0.02	0.004859086	36	188	188	ABCD3,AP2B1,AP4S1,B3GAT2,CCNE2,CDK6,CEP70,COQ2,CUTC,DAGLB,DHFR,DNAJC11,DRAM2,DSCC1,EIF3L,FAHD2A,FAM103A1,GCLC,IKBIP,IPO5,KIF3A,MAP4K1,MFSD8,MRPS25,MTMR4,MYLPF,PDP1,PPP1R27,PTBP1,RBBP4,RCBTB2,TBRG4,TCF3,TMEM116,ZFP36L2,ZNF398
VL-controlled: Decreased with HAART	50kb	MSigDB Immunologic Signatures	GSE17721_LPS_VS_PAM3CSK4_12H_BMDM_DN	Genes down-regulated in comparison of dendritic cells (DC) stimulated with LPS (TLR4 agonist) at 12 h versus DC cells stimulated with Pam3Csk4 (TLR1/2 agonist) at 12 h.	258	0.00001590744	0.03038321	0.000096765561566879	2.102876	19.02157	40	8235	0.02	0.004857316	35	199	199	BANF1,BDH1,BIRC5,C3orf58,CD320,CEP57L1,CHEK2,CSTB,DPAGT1,FAHD1,GAD1,IMP3,IVNS1ABP,KLHL7,LAPTM5,MCM7,MLH1,MRRF,MTIF2,NDUFA6,NIP7,NPRL3,PGLS,PPP2R1A,RNF187,RPL14,SLC25A33,SQRDL,STAMBPL1,STARD4,SWI5,TAF9,TRIM3,UGDH,ZBTB1
VL-controlled: Decreased with HAART	50kb	MSigDB Immunologic Signatures	GSE11924_TFH_VS_TH17_CD4_TCELL_UP	Genes up-regulated in comparison of T follicular helper (Tfh) cells versus Th17 cells.	259	0.0000159079	0.03038409	0.000096765561566879	2.059934	20.389	42	8827	0.021	0.004758128	35	187	188	ACD,ARL8A,C6orf70,CEP95,CNTRL,CTCF,CYHR1,DNAJC13,DUSP4,EPC1,FAM110A,FCHO1,GCLM,HIST3H2A,ILF3,INSIG1,KHDRBS1,KIAA0556,KMT2D,MAN1B1,MARK3,MKNK2,PPP1R35,PSIP1,RHOA,SLC26A11,SMTN,SRCRB4D,STX6,SUFU,SYS1,TRIM39,UBE2H,UNKL,WDTC1
VL-controlled: Decreased with HAART	50kb	MSigDB Immunologic Signatures	GSE14308_TH1_VS_INDUCED_TREG_DN	Genes down-regulated in comparison of Th1 cells versus induced regulatory T cell (Treg).	260	0.00001592807	0.03042261	0.000096765561566879	2.039883	21.07964	43	9126	0.0215	0.004711812	32	193	193	ACO1,CCT6A,COX4I1,DUSP12,ECSIT,EHD1,ENOPH1,ENSG00000256646,FANCM,FBXO6,FSCN1,GANAB,INF2,LCMT2,LIAS,LONP1,MDC1,MRPL23,MRPL47,NAGPA,RBBP4,RPL19,RPS8,SEC61A2,SETDB2,SGOL1,SMPD4,SOX12,STUB1,THEM6,TRIM37,VDAC3
VL-controlled: Decreased with HAART	50kb	MSigDB Immunologic Signatures	GSE17721_4H_VS_24H_POLYIC_BMDM_DN	Genes down-regulated in comparison of dendritic cells (DC) stimulated with poly(I:C) (TLR3 agonist) at 4 h versus those stimulated at 24 h.	261	0.00001600327	0.03056625	0.0000969753426048285	2.02046	21.77722	44	9428	0.022	0.00466695	34	196	196	BET1L,C16orf80,C6orf136,CD47,CHMP1A,COG8,COMTD1,DGAT1,FAM134A,GCLC,GPR146,GTF3C4,HMHA1,KANSL2,KIF3A,LACTB,LFNG,MAD2L1BP,MCM3AP,METTL5,MRPS7,NDUFA6,PIGH,PPCDC,SLIRP,SON,SSNA1,TMBIM1,TMCO6,TPRG1L,TSC22D4,TULP3,VTI1B,ZNHIT2
VL-controlled: Decreased with HAART	50kb	MSigDB Immunologic Signatures	GSE17721_PAM3CSK4_VS_CPG_12H_BMDM_UP	Genes up-regulated in comparison of dendritic cells (DC) stimulated with Pam3Csk4 (TLR1/2 agonist) at 12 h versus DC cells stimulated with CpG DNA (TLR9 agonist) at 12 h.	262	0.0000160787	0.03071032	0.000097308782106599	2.101855	19.03081	40	8239	0.02	0.004854958	28	198	198	EIF4A3,EIF5,EMB,ETFDH,FASTKD5,GALC,GPSM3,GTF2H3,H2AFX,KIAA0020,MRRF,MYADM,NDUFA11,NDUFA6,PGP,POLR2E,PRAF2,PRKRA,SAMM50,SEC31A,SLC12A6,SLC39A6,STUB1,TIMM17B,TMEM205,TMEM63A,TRIAP1,WRNIP1
VL-controlled: Decreased with HAART	50kb	MSigDB Immunologic Signatures	GSE15930_NAIVE_VS_24H_IN_VITRO_STIM_INFAB_CD8_TCELL_DN	Genes down-regulated in comparison of CD8 T cells at 0 h versus those at 24 h after stimulation with antigen-B7-1.	263	0.00001615396	0.03085406	0.0000974678091150443	2.079441	19.71684	41	8536	0.0205	0.004803187	39	199	199	ABCD3,BIRC5,CBX1,CCNE2,CCT6A,CHCHD10,CHERP,CTPS1,DDX41,DHCR24,DUSP12,ELOF1,EMC8,ENOPH1,FAM162A,GCLM,GIT1,GSG2,GTF2E2,IDI1,IRF4,KLHL7,LIG1,LMNB1,MAD2L1,NCBP2,PLK4,POLR2F,POLR3D,PSPH,RBPJ,RHOT1,RPN1,RRP1B,SAAL1,TCEB1,THAP7,TRIM37,XPNPEP1
VL-controlled: Decreased with HAART	50kb	MSigDB Immunologic Signatures	GSE10239_MEMORY_VS_KLRG1HIGH_EFF_CD8_TCELL_DN	Genes down-regulated in comparison of memory CD8 T cells versus effector CD8 T cells KLRG1 high [GeneID=10219].	264	0.00001681414	0.03211501	0.000100863690138365	2.144892	17.71651	38	7670	0.019	0.004954368	35	193	194	ACO1,ASF1B,AURKB,BACH1,CDC20,CNOT7,COG7,DHPS,DIDO1,EMC2,FASTKD3,FLCN,KIF22,KIFC1,LPIN2,NARS,NDRG1,NIPA2,NUDT4,PPP2R5E,PSPC1,PTPN12,RBM14,SLBP,SLC25A16,SLC25A4,SOCS4,SPDL1,TMED10,TMEM50B,TRIM27,TUBB2A,VASH1,ZBTB2,ZDHHC21
VL-controlled: Decreased with HAART	50kb	MSigDB Immunologic Signatures	GSE9988_ANTI_TREM1_VS_VEHICLE_TREATED_MONOCYTES_UP	Genes up-regulated in comparison of monocytes treated with anti-TREM1 [GeneID=54210] versus monocytes treated wth vehicle.	265	0.000017	0.03247	0.000101850502512563	2.119539	18.40022	39	7966	0.0195	0.004895807	37	180	181	ACSL3,BAG3,BCAR3,CDKN1A,CHAC1,CSTB,DUSP1,DUSP4,DYRK3,EIF4A1,GNA13,GNPDA1,HECW2,INSIG1,JMJD1C,KCTD7,KLF10,MAPK6,MFI2,MOAP1,MT1F,PPFIA1,RAB1A,RAB20,RABGEF1,SLC26A2,SLC38A2,SLC3A2,SLCO4A1,SNUPN,SPAG5,TAF9,TBC1D7,TMEM251,TMEM70,UAP1,USP53
VL-controlled: Decreased with HAART	50kb	MSigDB Immunologic Signatures	GSE14308_TH17_VS_NATURAL_TREG_DN	Genes down-regulated in comparison of Th17 cells versus natural regulatory T cell (Treg).	266	0.00001709436	0.03265023	0.000102259730714286	2.053421	20.45368	42	8855	0.021	0.004743083	35	194	194	ABCD3,ASB6,CABLES2,CHD9,CMPK2,CXXC5,DALRD3,DTX4,EFR3A,FBXL12,GMEB2,KCNK6,KCTD13,KMT2D,LCMT2,MDC1,MUTYH,N4BP1,PANK4,PELP1,RHOT1,SETD1A,SLC30A1,SNX33,SPICE1,SPSB1,TCTN3,UIMC1,USP37,WARS,ZBTB24,ZFAT,ZNF438,ZPBP2,ZSCAN2
VL-controlled: Decreased with HAART	50kb	MSigDB Immunologic Signatures	GSE17721_0.5H_VS_12H_GARDIQUIMOD_BMDM_UP	Genes up-regulated in comparison of dendritic cells (DC) stimulated with Gardiquimod (TLR7 agonist) at 0.5 h versus those stimulated with Gardiquimod (TLR7 agonist) at 12 h.	267	0.00001770103	0.03380897	0.0001055202650875	2.07095	19.79768	41	8571	0.0205	0.004783573	35	198	198	AAMP,ALDOA,ARHGAP1,ASL,BANF1,C7orf55,CDCA5,CDKN1A,COPRS,CTCF,CTDNEP1,DAD1,EWSR1,EXOSC8,FAM89B,FBXL6,FOXO3,GPX4,GTF2F1,ID1,NCBP1,NMB,NSMCE4A,NUDT2,POLR3GL,PRMT7,QTRT1,RALBP1,SDHD,SNX3,TMEM141,VTI1B,WDFY2,ZFP36L2,ZNF706
VL-controlled: Decreased with HAART	50kb	MSigDB Immunologic Signatures	GSE27786_LIN_NEG_VS_NKTCELL_UP	Genes up-regulated in comparison of lineage negative versus NKT cells.	268	0.00001816739	0.03469971	0.000107932506874222	2.068536	19.82078	41	8581	0.0205	0.004777998	36	190	190	ACSL3,ATP2A2,ATPAF2,AURKA,AURKB,BCL7C,CCNE2,CTC1,DEF8,DHFR,FDPS,HDGF,HK1,IDI1,INSIG1,IPO5,KDM1A,KIF3A,NARFL,NIP7,NUDC,NUP155,PPM1G,PPP1R8,PTPRK,QTRT1,RCOR1,RHBDD3,SMO,SMPD4,SWI5,TGIF2,TRAP1,UNC93B1,WRAP53,ZNHIT3
VL-controlled: Decreased with HAART	50kb	MSigDB Immunologic Signatures	GSE24026_PD1_LIGATION_VS_CTRL_IN_ACT_TCELL_LINE_DN	Genes down-regulated in comparison of Jurkat T cells stimulated in the presence of PD-1 versus controls.	269	0.00001817358	0.03471154	0.000107932506874222	2.090185	19.13707	40	8285	0.02	0.004828002	34	194	194	BIRC5,CCT2,CRK,CTCF,DHX15,DOLPP1,DPP8,E2F1,GATAD2A,GMEB2,GSPT1,HERPUD1,KIF18B,LRRC59,MCM7,NARS,NELFCD,OSBP,PAK4,PFAS,POLA1,PPP6R1,RPL3L,SAR1A,SHMT2,SKIV2L2,SLBP,SOCS2,TCF3,THOP1,TRAP1,TRIM27,TUBGCP3,ZFAND3
VL-controlled: Decreased with HAART	50kb	MSigDB Immunologic Signatures	GSE11864_UNTREATED_VS_CSF1_PAM3CYS_IN_MAC_UP	Genes up-regulated in comparison of untreated macrophages versus those cultured with M-CSF [GeneID=1435] and Pam3Cys (TLR2 agonist).	270	0.00001833998	0.03502936	0.000108515340719603	2.112115	18.4649	39	7994	0.0195	0.004878659	33	184	184	BRD2,CNOT7,CXXC5,DOPEY1,DUS2L,ELMSAN1,GNAI2,HNRNPDL,ID3,JAZF1,KANSL2,MAP3K2,MPC1,MSH3,NR1D2,NXPE3,PHB2,PHF19,POC1B,RCBTB2,SCARB2,SLC10A3,SLC25A5,SLC46A3,SMIM14,SYT11,TGOLN2,THEM6,TSPYL4,UNC93B1,ZC3H7A,ZNF395,ZYX
VL-controlled: Decreased with HAART	50kb	MSigDB Immunologic Signatures	GSE12845_IGD_POS_BLOOD_VS_DARKZONE_GC_TONSIL_BCELL_DN	Genes down-regulated in comparison of IgD+ peripheral blood B cells versus dark zone germincal center B cells.	271	0.00001880942	0.03592599	0.000110880252138443	2.08691	19.16709	40	8298	0.02	0.004820439	37	193	193	AGPS,ALDOA,BACH2,BAZ1B,C21orf59,CTPS1,DTYMK,E2F5,EHD4,FAM120A,FGFR1OP,GTF2E2,IDH2,KCTD5,LDHA,MCM7,MYO9A,NAPG,NCBP1,NHP2L1,OSBPL2,PKMYT1,PLA2G12A,PLIN3,POLE2,PRDX1,PRKCD,PTMA,RAD17,RBBP4,SGMS1,SH2B3,SKA1,SNX5,TCEB1,URM1,ZCCHC6
VL-controlled: Decreased with HAART	50kb	MSigDB Immunologic Signatures	GSE27786_LSK_VS_CD4_TCELL_DN	Genes down-regulated in comparison of LSK versus CD4 [GeneID=920] T cells.	272	0.00001885917	0.03602101	0.000111036273740741	2.086659	19.1694	40	8299	0.02	0.004819858	35	188	188	ABI1,ACTG1,AGFG1,AGTPBP1,AIP,ANKRD37,ARPC5L,ASXL2,B2M,CATSPERD,CHCHD2,CTCF,GNL1,ITPR3,JAZF1,LFNG,MAP4K1,MLX,NECAP2,NSMCE4A,PPCDC,PPP2R5E,PREX1,PTPLAD1,SIRT2,SLC30A1,SPHK2,SUCO,TAF8,TAP1,TNK2,TOMM7,UBL4A,UNC45A,ZDHHC20
VL-controlled: Decreased with HAART	50kb	MSigDB Immunologic Signatures	GSE17974_CTRL_VS_ACT_IL4_AND_ANTI_IL12_4H_CD4_TCELL_UP	Genes up-regulated in comparison of untreated CD4 [GeneID=920] T cells at 0 h versus the cells treated with IL4 [GeneID=3565] and anti-IL12 at 4 h.	273	0.00001963882	0.03751015	0.000114495761100244	2.154457	17.1737	37	7435	0.0185	0.004976463	32	177	177	ARRDC3,ASAH1,CITED2,DUSP1,FAF1,FAM111A,FBXL12,GABBR1,HAUS5,HIST3H2A,IRF2BP2,ITGA4,KIFC2,MARCH2,NDNL2,NDRG1,PARP8,PGLS,RBM33,RCSD1,RHEBL1,SAMHD1,SLC10A7,SLC22A18,ST7L,STMN3,TIGD1,TNFRSF8,TRADD,TSPYL4,ZFP36L2,ZNF101
VL-controlled: Decreased with HAART	50kb	MSigDB Immunologic Signatures	GSE17721_0.5H_VS_24H_GARDIQUIMOD_BMDM_DN	Genes down-regulated in comparison of dendritic cells (DC) stimulated with Gardiquimod (TLR7 agonist) at 0.5 h versus those stimulated with Gardiquimod (TLR7 agonist) at 24 h.	274	0.00001998459	0.03817057	0.000115944659014599	2.081142	19.22022	40	8321	0.02	0.004807115	36	193	193	ABR,ADCK3,APAF1,ARFGEF1,ATP2A2,ATP6V0B,C12orf23,C3orf58,CACYBP,CAPZA1,CCNI,CCNL2,CD47,CMPK2,COG8,DALRD3,DEF8,DENR,FCHO1,FNBP4,GHITM,MRPL50,NAPG,NOA1,NT5C3A,PIAS2,PPP2CA,RAB18,RNF146,SACM1L,SKP1,SOCS4,TEFM,TMEM199,TRIM27,ZNF260
VL-controlled: Decreased with HAART	50kb	MSigDB Immunologic Signatures	GSE12845_IGD_NEG_BLOOD_VS_NAIVE_TONSIL_BCELL_UP	Genes up-regulated in comparison of IgD- peripheral blood B cells versus dark zone germinal center B cells.	275	0.00002031357	0.03879892	0.000117311049031477	2.102123	18.55267	39	8032	0.0195	0.004855578	37	190	190	ABHD3,ACBD3,ALG5,ARPC1B,BAIAP3,C19orf10,CASP7,CTC1,CTSA,DAP,EXOSC9,FAM114A2,GTF2E2,HN1,HTATIP2,IDH2,ITCH,MLX,NFE2L3,PLD3,PPIE,PRKCD,PSMD14,PSMD8,RAD17,SERBP1,SLC25A1,SLC25A5,SMCHD1,SNRPG,SUMO1,TAP1,THAP4,TM9SF1,TMED10,VTI1B,ZNF706
VL-controlled: Decreased with HAART	50kb	MSigDB Immunologic Signatures	GSE17721_CTRL_VS_LPS_1H_BMDM_UP	Genes up-regulated in comparison of control dendritic cells (DC) at 1 h versus those stimulated with LPS (TLR4 agonist) at 1 h.	276	0.00002067822	0.0394954	0.000118991037117008	2.077895	19.25025	40	8334	0.02	0.004799616	36	204	204	ASF1B,BAZ1B,BMS1,CRK,EIF4A1,ENKD1,ERAP1,FAM134A,FASTKD5,GADD45G,GSG2,HAUS5,HNRNPDL,ING2,KLF10,MAN2B2,MED17,MRPL49,MTF1,NAPG,NECAP2,OGFOD2,OSBPL2,PPIL4,PTGER2,RAD23B,RBBP4,RPLP1,RPS6KB2,SDHAF1,STMN1,TADA1,TBRG4,TXNIP,VPS37A,ZC3H7A
VL-controlled: Decreased with HAART	50kb	MSigDB Immunologic Signatures	GSE15930_STIM_VS_STIM_AND_TRICHOSTATINA_48H_CD8_T_CELL_DN	Genes down-regulated in comparison of unstimulated CD8 T cells at 48 h versus CD8 T cells at 48 h after treatment with trichostatin A (TSA) [PubChem=5562].	277	0.00002076565	0.03966239	0.000119314921506024	2.016461	21.32449	43	9232	0.0215	0.004657712	38	199	199	ASL,ATP13A1,B2M,CCND2,CHCHD10,CMPK2,COCH,EEA1,FASTKD5,GEMIN5,GPAA1,HLA-E,IRF4,IRF7,KIAA0020,MOV10,PCK2,PELO,PHC2,POLDIP3,PPP2R3C,RABGGTA,RGS10,RMDN3,RRP1B,SAMHD1,SEC23A,SOCS1,STAT1,TAP1,TBP,TCEB3,TMEM50B,TOR1AIP2,TRAFD1,TUBA4A,USP19,ZRANB1
VL-controlled: Decreased with HAART	50kb	MSigDB Immunologic Signatures	GSE27786_NKCELL_VS_ERYTHROBLAST_UP	Genes up-regulated in comparison of NK cells versus erythroblasts.	278	0.00002097611	0.04006437	0.000120234457439904	2.098987	18.58039	39	8044	0.0195	0.004848334	33	191	192	ACO1,ASL,ATE1,CCDC115,COPRS,DHX15,DUS1L,DUSP12,FBXO6,FKRP,FOXRED2,GLB1,HTRA2,KIAA1841,MFSD8,NDUFA6,NXPE3,PPCDC,PSMA7,PTPN12,PTTG1IP,RHOT1,SGTA,TAF3,TMEM42,TMEM68,TMEM70,TRIM14,TSPYL4,UNC93B1,ZC3H7A,ZDHHC4,ZNF260
VL-controlled: Decreased with HAART	50kb	MSigDB Immunologic Signatures	GSE3982_MAC_VS_CENT_MEMORY_CD4_TCELL_UP	Genes up-regulated in comparison of macrophages versus central memory CD4 [GeneID=920] T cells.	279	0.0000215346	0.04113109	0.000122992224431138	2.032533	20.66387	42	8946	0.021	0.004694836	32	200	200	ACO1,ACSL3,AMD1,AP4S1,ATP5G1,BACH1,C20orf24,CDK4,CHKA,COQ2,EIF4A1,ENSG00000256646,EOGT,FAM162A,GALC,IVD,KEAP1,MBD4,MRPL40,PDXK,PLD3,PROC,RCBTB2,RMDN1,RPN1,SLC38A2,SQRDL,TIMM8B,TRPV2,TUBA1C,TUBB,UBL4A
VL-controlled: Decreased with HAART	50kb	MSigDB Immunologic Signatures	GOLDRATH_EFF_VS_MEMORY_CD8_TCELL_UP	Genes up-regulated in comparison of effector CD8 T cells versus memory CD8 T cells.	280	0.00002209762	0.04220645	0.000125456606880952	2.050377	19.99633	41	8657	0.0205	0.004736052	37	201	202	ASF1B,AURKA,AURKB,BHLHE40,BIRC5,CAPG,CBX1,CDC20,CDC6,CDKN2C,CHAF1A,DHFR,DNAJC1,FANCM,H2AFX,IDI1,IRF4,KIF22,LIG1,LMNB1,MAD2L1,MAPK6,MYADM,NDRG1,NUDT4,PLK4,POLA1,POLE2,PRIM1,SNX3,SPDL1,STMN1,TIPIN,TMEM50B,TUBA1C,TYMS,UBE2N
VL-controlled: Decreased with HAART	50kb	MSigDB Immunologic Signatures	GSE17721_0.5H_VS_24H_GARDIQUIMOD_BMDM_UP	Genes up-regulated in comparison of dendritic cells (DC) stimulated with Gardiquimod (TLR7 agonist) at 0.5 h versus those stimulated with Gardiquimod (TLR7 agonist) at 24 h.	281	0.00002219321	0.04238903	0.000125849486908442	2.02981	20.69159	42	8958	0.021	0.004688547	36	192	192	ABCB9,ARHGAP1,C7orf55,CDC6,CDCA5,CEP57L1,CHST7,CNP,COPRS,COX4I1,DHX16,DOLPP1,EIF3A,EXOSC8,FAM120A,FLT1,FOXO3,ID1,KIFC1,LDHA,LFNG,LSM4,LSM5,MKL1,NAP1L1,NDUFB10,POLR2E,PPP2R5D,PUF60,SFXN1,SLC25A4,SNRPG,TSC1,WNK1,ZFP36L2,ZNF706
VL-controlled: Decreased with HAART	50kb	MSigDB Immunologic Signatures	GSE11924_TFH_VS_TH2_CD4_TCELL_UP	Genes up-regulated in comparison of T follicular helper (Tfh) cells versus Th2 cells.	282	0.00002247305	0.04292353	0.000127285006472684	2.028678	20.70314	42	8963	0.021	0.004685931	35	189	189	ABI1,ARL8A,ATE1,CCNL1,CDC14B,CEP95,EI24,EID1,EPC1,FBXL20,FUK,HDAC7,HGS,IFT122,KDM2B,KLHL20,LNX2,MAEA,OPA3,PTBP1,RBM43,RPS10,SLC35C1,ST3GAL2,SYNJ2,TADA3,TMEM101,TRPV2,UNC45A,UNKL,URM1,ZBTB40,ZBTB42,ZC3H7A,ZNF646
VL-controlled: Decreased with HAART	50kb	MSigDB Immunologic Signatures	GSE360_L_DONOVANI_VS_T_GONDII_MAC_DN	Genes down-regulated in comparison of macrophages exposed to L. donovani versus macrophages exposed to T. gondii.	283	0.00002303076	0.04398875	0.000129673783282172	1.938983	24.23951	47	10494	0.0235	0.00447875	37	205	206	AATF,ACD,AFG3L2,BIRC5,CASP7,CDKN1C,CHERP,COQ2,CREM,DGAT1,DNAJC11,FDPS,FEN1,FLII,GAA,HAGH,HGS,ILF3,IRF7,MKL1,MRPL23,NMB,PIEZO1,PRDX2,RANBP2,RASSF1,SAFB,SGTA,SHMT1,SNRPF,TARBP2,TCF3,TFAP4,TOMM34,TRAP1,TYMS,ZBTB24
VL-controlled: Decreased with HAART	50kb	MSigDB Immunologic Signatures	GSE17721_LPS_VS_POLYIC_12H_BMDM_UP	Genes up-regulated in comparison of dendritic cells (DC) stimulated with LPS (TLR4 agonist) at 12 h versus DC cells stimulated with poly(I:C) (TLR3 agonist) at 12 h.	284	0.0000239136	0.04567498	0.00013401170199765	2.04306	20.06793	41	8688	0.0205	0.004719153	37	197	197	ARL1,BDH1,C19orf10,CDR2,CHCHD2,CSAD,DGAT2,DIEXF,EIF4G2,FAM134A,GCLC,HADHB,HSPA4,IRF4,IVNS1ABP,JAK2,LRRC59,MCM3,MPHOSPH8,MSANTD4,NCBP1,NCBP2,NFKBIB,NOA1,PINX1,PPTC7,RHOA,RRN3,SACM1L,SEC31A,SMAD7,STARD4,TIMM17B,TRIM27,VDAC3,ZBTB1,ZFP64
VL-controlled: Decreased with HAART	50kb	MSigDB Immunologic Signatures	GSE15767_MED_VS_SCS_MAC_LN_DN	Genes down-regulated in comparison of medullary macrophages versus subcapsular sinus (SCS) macrophages.	285	0.00002404992	0.04593535	0.000134090757631272	2.063534	19.38422	40	8392	0.02	0.004766444	35	194	194	ABHD15,ATP13A1,CTCF,DAP,DNAJB2,EI24,ESRP2,FAH,FANCG,FKBP3,GPBP1L1,HDAC7,HLF,ITPR3,KPNA4,LMBR1,MDN1,MOB3A,MPND,NCBP1,NDFIP1,NXPE3,PFAS,PSIP1,PTPLAD1,RPL14,SETDB2,SKIV2L,SP4,TRIP11,TRPV2,UIMC1,UNG,VPS28,ZDHHC2
VL-controlled: Decreased with HAART	50kb	MSigDB Immunologic Signatures	GSE15750_DAY6_VS_DAY10_TRAF6KO_EFF_CD8_TCELL_DN	Genes down-regulated in comparison of wild type CD8 effector T cells at day 6 versus those from mice defficient for TRAF6 [GeneID=7189] at day 10.	286	0.0000240688	0.04597141	0.000134090757631272	2.00344	21.46308	43	9292	0.0215	0.004627637	33	189	189	ADCK3,AGPAT2,ARFRP1,ATP6V0B,CCND2,CCNL2,COG8,CREBL2,CREBRF,EIF5,FAM84B,GAA,GGA1,GGA3,MARCH9,MDC1,MTMR4,NR1D1,NR1D2,PARP8,PAXBP1,PDE2A,PDXK,RBM48,SHPK,SLC38A2,SMAD7,SOX12,SRSF2,TARBP2,TFAP4,UNC45A,ZNF76
VL-controlled: Decreased with HAART	50kb	MSigDB Immunologic Signatures	GSE17721_LPS_VS_CPG_6H_BMDM_UP	Genes up-regulated in comparison of dendritic cells (DC) stimulated with LPS (TLR4 agonist) at 6 h versus DC cells stimulated with CpG DNA (TLR9 agonist) at 6 h.	287	0.00002409641	0.04602414	0.000134090757631272	2.042355	20.07486	41	8691	0.0205	0.004717524	33	198	198	ARG2,BRD2,CACYBP,FNBP4,FURIN,GNA13,GTF2F1,HK1,HSPA1A,ILF3,IRF1,MAD2L1,MOV10,PCNA,PI4K2A,RAB3IP,RAB9A,RDH10,RILPL2,SAMHD1,SAR1A,SLC12A6,STK4,TCEB1,TGM2,TIMP1,TLCD2,TMEM219,TMEM70,UBE2H,UGDH,WARS,ZBTB14
VL-controlled: Decreased with HAART	50kb	MSigDB Immunologic Signatures	GSE14308_TH2_VS_TH1_DN	Genes down-regulated in comparison of Th2 cells versus Th1 cells.	288	0.00002417469	0.04617366	0.000134265448882421	2.063043	19.38884	40	8394	0.02	0.004765309	31	188	189	AGFG1,AKAP13,BAIAP2,C5orf30,CDC14B,CELF1,CITED2,ECHDC2,ERAP1,FBXO32,HERPUD1,IRF7,KCNK6,KLF10,LRRC8A,MIB2,MOV10,NEK3,NXPE3,PPCDC,QTRTD1,RIOK1,SCO1,SFT2D2,SOCS2,TBC1D10C,THAP4,TMEM50B,ZDHHC20,ZDHHC4,ZNF260
VL-controlled: Decreased with HAART	50kb	MSigDB Immunologic Signatures	GSE32423_IL7_VS_IL7_IL4_MEMORY_CD8_TCELL_UP	Genes up-regulated in comparison of memory CD8 T cells treated with IL7 [GeneID=3574] versus those treated with IL4 [GeneID=3565] and IL7 [GeneID=3574].	289	0.00002440187	0.04660757	0.000134690414386574	2.084218	18.71205	39	8101	0.0195	0.00481422	36	186	186	ABCC5,ACPL2,APPL2,ARFRP1,ATXN3,CDC14B,CEP95,CXXC5,DAGLB,DHFR,DIP2A,DSN1,DTX4,DUSP12,EMB,GART,GGA2,MADD,MAP1LC3B,METAP1D,PDE2A,PFAS,PHF15,PIEZO1,PTPN12,PTPRK,RDH10,RHEBL1,RNF144A,RORA,SESN1,TIMM21,TMBIM1,UAP1,UBE2H,ZDHHC23
VL-controlled: Decreased with HAART	50kb	MSigDB Immunologic Signatures	GSE27786_LSK_VS_CD4_TCELL_UP	Genes up-regulated in comparison of LSK versus CD4 [GeneID=920] T cells.	290	0.00002478708	0.04734332	0.000136186157281106	2.105904	18.04451	38	7812	0.019	0.004864311	34	183	184	ABCE1,ACSL3,AFG3L2,AKAP1,ALKBH1,ARHGAP23,DHRS3,DPAGT1,EIF2B1,FANCD2,FDPS,HLA-DMB,HTRA2,KIAA1841,KLHL22,MESDC2,MOAP1,MRPL38,PARP1,PEMT,PPIE,PSPC1,QTRTD1,RHOT1,SHMT1,SLC7A1,SMPD4,TEFM,TGIF2,TRMT61A,TYMS,ZCCHC24,ZNF777,ZYX
VL-controlled: Decreased with HAART	50kb	MSigDB Immunologic Signatures	GSE17721_CPG_VS_GARDIQUIMOD_4H_BMDM_DN	Genes down-regulated in comparison of dendritic cells (DC) stimulated with CpG DNA (TLR9 agonist) at 4 h versus DC cells stimulated with Gardiquimod (TLR7 agonist) at 4 h.	291	0.00002501665	0.0477818	0.000137289302474108	2.018992	20.80246	42	9006	0.021	0.004663558	33	194	194	ARHGAP1,CHMP1A,CMTM3,CPSF3L,DONSON,ENTHD2,GALNT4,GNPDA1,H2AFX,HGS,INTS3,ITCH,MCFD2,MEPCE,NUDT3,PIM3,POLR3D,PQLC3,RNF6,SF3A2,SGMS1,SHKBP1,SKP1,SOCS2,SPINT1,TNIP2,TSC22D4,TXNDC17,UAP1,VPS37A,YWHAG,ZNF287,ZNF644
VL-controlled: Decreased with HAART	50kb	MSigDB Immunologic Signatures	GSE39820_CTRL_VS_TGFBETA1_IL6_IL23A_CD4_TCELL_DN	Genes down-regulated in comparison of untreated CD4 [GeneID=920] T cells versus those treated with IL6 [GeneID=3569] and IL23A [GeneID=51561].	292	0.00002508867	0.04791936	0.000137526284172414	1.999782	21.50235	43	9309	0.0215	0.004619186	33	196	196	ALDOA,ASPSCR1,BANF1,CCBL1,CCNI,CDC14B,CUL7,DAP3,DCAF8,EHD4,EID2,EIF4G1,HERPUD1,KDELR1,MAEA,MUL1,NME6,NXPE3,PCK2,PIAS2,RAB11A,RAB1A,SMIM14,TUBB,TXNIP,UBL4A,UCP2,UTP14A,WDR1,WDR81,YIF1B,YWHAG,ZFP36L2
VL-controlled: Decreased with HAART	50kb	MSigDB Immunologic Signatures	GSE17974_2H_VS_72H_UNTREATED_IN_VITRO_CD4_TCELL_UP	Genes up-regulated in comparison of untreated CD4 [GeneID=920] T cells at 2 h versus the untreated cells at 72 h.	293	0.00002576289	0.04920712	0.00014105995684271	2.126429	17.40006	37	7533	0.0185	0.004911722	30	182	182	AP4E1,APC,ASB6,BACH1,C6orf120,CSRNP2,DDX28,DOPEY1,EIF5,FKRP,FYTTD1,GABBR1,GADD45G,GON4L,KLF10,LANCL2,MXD4,QTRTD1,RBM18,RPP38,RYK,SH2B3,SYNCRIP,TCEB3,TMEM251,TRIM39,TRMT61B,UTP3,ZC3H8,ZNF416
VL-controlled: Decreased with HAART	50kb	MSigDB Immunologic Signatures	GSE37416_0H_VS_12H_F_TULARENSIS_LVS_NEUTROPHIL_DN	Genes down-regulated in comparison of control polymorphonuclear leukocytes (PMN) at 0 h versus PMN treated with F. tularensis vaccine at 12 h.	294	0.00002590008	0.04946915	0.000141648487981651	2.015858	20.8348	42	9020	0.021	0.004656319	34	187	188	CCNG2,DDX41,DIABLO,EDEM1,EIF4A1,EIF4A3,FTH1,GGA1,GNPDA1,GUK1,HEXA,INSIG1,KLF10,MAP1LC3B,MAPK6,NR1D2,PATL1,PPCDC,PPP1R3E,RAB8B,RBPJ,RIMKLB,SEC31A,SGSH,SLC3A2,STX6,TBC1D7,TGIF2,USP37,ZBTB1,ZBTB25,ZC3H7A,ZNF277,ZNF395
VL-controlled: Decreased with HAART	50kb	MSigDB Immunologic Signatures	GSE37416_0H_VS_3H_F_TULARENSIS_LVS_NEUTROPHIL_UP	Genes up-regulated in comparison of control polymorphonuclear leukocytes (PMN) at 0 h versus PMN treated with F. tularensis vaccine at 3 h.	295	0.0000265424	0.05069598	0.000144444581322691	2.076018	18.78597	39	8133	0.0195	0.004795278	35	191	191	ABHD3,AMD1,APAF1,ASF1B,ASH2L,ATP13A1,C2CD2L,C4orf29,CASP2,CYBA,DEF8,DSN1,DUSP12,FAM103A1,FBXL20,FES,HADHA,HTATIP2,JAK2,MARK2,MBOAT1,MPZL1,NDUFB1,NT5C3A,OSBPL8,PGLS,RAB18,RCBTB2,RNF6,SNRNP70,SRSF4,SUPT16H,TMEM69,TSC1,ZNF324
VL-controlled: Decreased with HAART	50kb	MSigDB Immunologic Signatures	GSE9650_EXHAUSTED_VS_MEMORY_CD8_TCELL_DN	Genes down-regulated in comparison of exhausted CD8 T cells versus memory CD8 T cells.	296	0.00002775259	0.05300745	0.0001498891299094	2.02928	20.20421	41	8747	0.0205	0.004687321	32	191	191	APEX1,ATP6V1H,C5orf30,CCDC115,CCT6A,DERL2,DUSP1,EBNA1BP2,EIF1,ELOVL5,FAM89B,FBL,GNPAT,HADHB,HEXA,IRF2BP1,LDHA,MAP1LC3B,MRPL50,POLDIP2,RABGGTA,RHOA,RNASEH2A,RPN1,SACM1L,SETD4,SLC25A51,SLC9A3R1,SNRNP40,SWI5,TLE4,TUBB
VL-controlled: Decreased with HAART	50kb	MSigDB Immunologic Signatures	KAECH_DAY15_EFF_VS_MEMORY_CD8_TCELL_DN	Genes down-regulated in comparison of effector CD8 T cells at the peak expansion phase (day8) versus those at contraction (day 15) after LCMV-Armstrong infection in mice.	297	0.00002845927	0.05435721	0.000153012692931229	1.988673	21.62246	43	9361	0.0215	0.004593526	36	195	195	APEX1,ATP13A1,BANF1,CCT6A,CDK4,CSAD,DNAJB2,DUSP1,ELOVL5,FBL,GART,HDAC7,HEXA,HSPA1A,LDHA,LUC7L,MKRN1,MRPL23,MYC,NUDT3,PHYH,PPIE,PPP1R15A,PSMB9,RGS10,RNMTL1,RPL14,RRP1B,SCARB2,SESN1,SMAD7,SOCS1,STIM1,TUBB,UBL4A,UFD1L
VL-controlled: Decreased with HAART	50kb	MSigDB Immunologic Signatures	GSE29618_PRE_VS_DAY7_FLU_VACCINE_MDC_DN	Genes down-regulated in comparison of plasmacytoid dendritic cells (DC) from influenza vaccinee at day 0 versus myeloid DCs at day 7 post-vaccination.	298	0.00002849442	0.05442434	0.000153029154256757	2.047432	19.53667	40	8458	0.02	0.00472925	39	189	189	ADRBK1,AMD1,ASXL2,C6orf120,CITED2,CREBL2,DUSP1,EFNA4,EIF3D,EIF4G2,FAM134A,FKBP3,GNL1,GSK3B,KPNA3,LDHA,LRP5L,LST1,MT1F,N4BP1,NFE2L3,NOTCH2,NXPE3,PDCD6,PDE5A,RASSF1,RGS10,RMDN1,SACM1L,SP4,SS18L1,TBRG4,TGOLN2,TSC1,TSR3,TUBB4B,UFL1,ZFP36L2,ZNF613
VL-controlled: Decreased with HAART	50kb	MSigDB Immunologic Signatures	GSE17721_POLYIC_VS_PAM3CSK4_16H_BMDM_DN	Genes down-regulated in comparison of dendritic cells (DC) stimulated with poly(I:C) (TLR3 agonist) at 16 h versus DC cells stimulated with Pam3Csk4 (TLR1/2 agonist) at 16 h.	299	0.00002948205	0.05631072	0.000157800108249158	2.088526	18.19465	38	7877	0.019	0.004824172	33	191	191	AGTPBP1,ARFGAP3,ATP5D,ATP6V0B,B3GALNT1,CD320,DAP,DGAT1,DIEXF,EIF4A3,ENSG00000255154,FCHO1,GANAB,ID3,IL1RAP,LRRC59,MAPK14,MCM7,MESDC2,MRPL50,NOTCH2,NPRL3,OPA3,PAPSS1,PARP1,RPP14,SEC31A,SRP9,TIMM8B,TMEM205,TRIM27,UQCRFS1,ZDHHC20
VL-controlled: Decreased with HAART	50kb	MSigDB Immunologic Signatures	GSE8868_SPLEEN_VS_INTESTINE_CD11B_POS_CD11C_NEG_DC_UP	Genes up-regulated in dendritic cells (DC) from spleen versus those from intestine.	300	0.00003006319	0.05742069	0.00016037064106264	2.021883	20.27813	41	8779	0.0205	0.004670236	34	191	191	AP1M1,ATXN3,BMS1,C20orf24,CCDC28B,CD47,COL9A3,CSRNP2,CTCF,DDX41,ESRP2,FAM103A1,FLII,JAM3,JAZF1,LFNG,LTB,MARK2,MOB3A,NSMCE4A,PDIK1L,POR,SERTAD3,SH3GL1,SNX27,SOS2,TADA1,TSEN34,WAPAL,ZBTB2,ZBTB42,ZBTB9,ZNF414,ZYX
VL-controlled: Decreased with HAART	50kb	MSigDB Immunologic Signatures	GSE17721_CTRL_VS_PAM3CSK4_0.5H_BMDM_UP	Genes up-regulated in comparison of control dendritic cells (DC) at 0 h versus those stimulated with Pam3Csk4 (TLR1/2 agonist) at 0.5 h.	301	0.00003043284	0.05812672	0.000161799569632107	2.085349	18.22237	38	7889	0.019	0.004816834	34	195	196	AGL,ASH2L,BAIAP2,C6orf120,CASP7,CCNI,CLTC,COCH,DAD1,DGAT2,EIF3K,ERLIN1,FBXO11,GATAD2A,HSDL2,ITGA4,MRPL49,NAA40,NME6,PDE2A,PIAS2,PSME4,QTRT1,RNF111,RPL3L,SACM1L,SERTAD3,TIA1,TMEM216,UBE2N,WRAP53,XPO4,ZC3H8,ZNF14
VL-controlled: Decreased with HAART	50kb	MSigDB Immunologic Signatures	GSE10094_LCMV_VS_LISTERIA_IND_EFF_CD4_TCELL_UP	Genes up-regulated in comparison of CD4 [GeneID=920] T cells from mice challenged with LCMV versus those challenged with Listeria-gp61.	302	0.00003062642	0.05849646	0.000162466514994438	2.062073	18.91301	39	8188	0.0195	0.004763068	34	186	187	ALG5,BMS1,C12orf5,CELF1,CEPT1,CREB1,ECHDC2,ENSG00000182319,EPC1,EPM2AIP1,EXOSC8,GAA,HEXA,KIAA1191,MICAL1,MRPL16,NUFIP2,PCK2,PDPR,PHYKPL,PRR24,PSMB9,PTPN21,RBM33,RORA,SAMHD1,SCAF4,SFT2D2,TMEM229B,TOR1AIP1,UIMC1,WNK1,ZNF12,ZNF408
VL-controlled: Decreased with HAART	50kb	MSigDB Immunologic Signatures	GSE22886_NAIVE_VS_MEMORY_TCELL_DN	Genes down-regulated in comparison of naive CD4 [GeneID=920] CD8 T cells versus unstimulated memory CD4 [GeneID=920] CD8 T cells.	303	0.0000313469	0.05987258	0.000165735439135255	2.059809	18.9338	39	8197	0.0195	0.004757838	35	195	195	CAPG,CASP2,CBFB,CCND2,CD47,CITED2,CREBL2,DAZAP1,EDEM1,EHD4,EID1,EIF4G2,ELOVL5,ERN1,FBXL8,G3BP1,GATAD2A,GLOD4,IVNS1ABP,KDM4C,LDHA,MATR3,MTRR,PBXIP1,RAD23B,RCBTB2,RPL39L,SEC31A,SESN1,SUMO2,TIMP1,TRADD,TSPAN5,UBE2E1,UNG
VL-controlled: Decreased with HAART	50kb	MSigDB Immunologic Signatures	GSE24634_NAIVE_CD4_TCELL_VS_DAY7_IL4_CONV_TREG_DN	Genes down-regulated in comparison of naive T cells at day 0 versus CD25+ regulatory T cell (Treg) treated with IL4 [GeneID=3565] at day 7.	304	0.00003275021	0.0625529	0.000171444293622393	2.055545	18.97307	39	8214	0.0195	0.004747991	36	210	212	AKR1A1,ALDOA,ASXL2,ATP5G1,AURKA,BIRC5,CAPG,CASP9,CDC20,CNP,DHFR,DPAGT1,DPP3,FAH,FEN1,GMPPB,GNG5,GOLGB1,HN1,ITCH,KEAP1,KIF15,LAP3,LSM4,MCM7,MLH1,PARP1,PPCDC,PSMD14,RAB8B,RPL39L,SEC61A2,SLBP,SLC25A5,SQRDL,WARS
VL-controlled: Decreased with HAART	50kb	MSigDB Immunologic Signatures	GSE15750_DAY6_VS_DAY10_EFF_CD8_TCELL_UP	Genes up-regulated in comparison of wild type CD8 effector T cells at day 6 versus those at day 10.	305	0.00003422114	0.06536238	0.000177585001806311	2.097197	17.6426	37	7638	0.0185	0.0048442	36	193	193	APITD1-CORT,ASF1B,AURKA,AURKB,BIRC5,CASC5,CDC20,CDC6,DHFR,DIAPH3,DSCC1,FBXO5,FEN1,GSG2,IDI1,KDELC2,KIF18B,KIF22,LIG1,MAD2L1,MAP1LC3B,MCM7,NCAPG,POLA1,PTPRK,RPS27L,SGOL1,SKA1,SLIRP,SPAG5,SPDL1,SRL,STMN1,TIPIN,UQCRFS1,VDAC3
VL-controlled: Decreased with HAART	50kb	MSigDB Immunologic Signatures	GSE22886_IGG_IGA_MEMORY_BCELL_VS_BLOOD_PLASMA_CELL_DN	Genes down-regulated in comparison of memory IgG IgA B cells versus blood plasma cells.	306	0.00003515921	0.06715409	0.000181662267053088	2.070912	18.34941	38	7944	0.019	0.004783484	35	199	199	ABCB9,ARFGAP3,AURKA,BAG3,BIRC2,CADM1,CHPF,DEF8,DICER1,DNAJC1,ERAP1,FBXO5,GPAA1,HERPUD1,LAP3,LEPRE1,LRPAP1,MRPL16,MXD4,NCAPG,NXPE3,PARP2,PTPN7,RBPJ,RCBTB2,RGCC,SLC25A4,SPAG5,TM9SF1,TMEM184B,UFL1,UFSP2,UGDH,XPNPEP1,ZCCHC6
VL-controlled: Decreased with HAART	50kb	MSigDB Immunologic Signatures	GSE22886_NAIVE_CD8_TCELL_VS_DC_UP	Genes up-regulated in comparison of naive CD8 T cells versus unstimulated dendritic cells (DC).	307	0.00003580651	0.06839043	0.000184606752637838	2.069088	18.36558	38	7951	0.019	0.004779273	27	184	184	AATF,ACD,ADPRM,APOBEC3G,BACH2,CLEC2D,DUSP1,EHD1,FGF9,HLA-F,ITPR3,LTB,MATR3,MOAP1,MZT2B,PBXIP1,PHF15,PLEKHB1,PRIM1,RPL14,RPL19,RPL28,TGIF2,TSPYL4,TTPAL,WRAP53,ZBTB25
VL-controlled: Decreased with HAART	50kb	MSigDB Immunologic Signatures	GSE360_CTRL_VS_B_MALAYI_LOW_DOSE_MAC_UP	Genes up-regulated in comparison of macrophages versus macrophages exposed to B. malayi (5 worms/well).	308	0.00003699063	0.0706521	0.000189482614897959	2.00272	20.47216	41	8863	0.0205	0.004625973	33	196	196	ABCF3,ADK,ASAH1,B4GALT1,CAPZA1,CHMP1A,DDX28,EIF4A3,FSCN1,GPAA1,HLA-E,IMP4,LTBP4,MPHOSPH8,NARS,OTUB1,PAF1,PLD3,POLRMT,POP4,PUF60,RBM14,RPL18,SMURF2,SOX12,SSB,SSNA1,STK19,SUCO,TCTA,TFIP11,UTP3,WWOX
VL-controlled: Decreased with HAART	50kb	MSigDB Immunologic Signatures	GSE17721_POLYIC_VS_GARDIQUIMOD_4H_BMDM_UP	Genes up-regulated in comparison of dendritic cells (DC) stimulated with poly(I:C) (TLR3 agonist) at 4 h versus DC cells stimulated with Gardiquimod (TLR7 agonist) at 4 h.	309	0.00003744569	0.07152127	0.000190993043433155	2.001591	20.4837	41	8868	0.0205	0.004623365	34	195	195	ATP13A1,BIRC2,BIRC6,BRD2,CCNG2,CDCA5,CPSF2,DAP3,ELMO2,ETHE1,GGA2,GSG2,HMHA1,IRF7,KRTCAP2,MBD1,MRI1,MTIF2,NECAP2,NT5C3A,NUP153,OSBPL2,PAXBP1,PDXK,PIAS1,PPCDC,PTPRN,RMDN3,RNF187,RPS11,SLC38A1,SSFA2,STMN1,TMEM229B
VL-controlled: Decreased with HAART	50kb	MSigDB Immunologic Signatures	GSE3982_MAST_CELL_VS_TH1_DN	Genes down-regulated in comparison of mast cells versus Th1 cells.	310	0.00003807724	0.07272753	0.000193593131727079	2.040886	19.10935	39	8273	0.0195	0.00471413	33	192	193	ABCB8,ARF1,AURKA,BIRC5,CDS2,CLEC2D,EXOSC9,GGA2,GNL1,GOLGA8B,GSK3B,HTRA2,IRF4,KIF20B,LMNB1,METRN,MKLN1,MSH2,NAPG,NFKBIB,OPTN,PCNA,PDCD11,PPM1G,PSMB9,RAP1B,SFXN1,SOCS2,SPAG5,SPSB1,SQRDL,TRAP1,TXNL1
VL-controlled: Decreased with HAART	50kb	MSigDB Immunologic Signatures	GSE17721_PAM3CSK4_VS_CPG_6H_BMDM_UP	Genes up-regulated in comparison of dendritic cells (DC) stimulated with Pam3Csk4 (TLR1/2 agonist) at 6 h versus DC cells stimulated with CpG DNA (TLR9 agonist) at 6 h.	311	0.00003885743	0.07421769	0.000196583237264051	2.038914	19.12783	39	8281	0.0195	0.004709576	33	192	192	B4GALT1,CCT2,CDC6,CLPP,CTSA,DGAT1,DHCR24,DIAPH1,EIF2AK4,ELOF1,FLCN,GATC,GTF3C4,KDELR1,LRRC59,LZTR1,MFN2,MRPL49,MRPS7,NAPG,NCBP1,NME6,NUFIP1,PBXIP1,PHB2,POLR3D,PRAF2,PRKRA,PTGER2,RPL9,SKP2,UNC119,UNG
VL-controlled: Decreased with HAART	50kb	MSigDB Immunologic Signatures	GSE22886_UNSTIM_VS_STIM_MEMORY_TCELL_UP	Genes up-regulated in comparison of unstimulated memory CD4 [GeneID=920] CD8 T cells versus stimulated CD4 [GeneID=920] CD8 T cells.	312	0.00003916289	0.07480112	0.000197637907312169	1.978568	21.22747	42	9190	0.021	0.004570185	34	190	190	BEX4,CAPG,CCNI,CITED2,CREBL2,CUTA,DALRD3,DNAJB2,ECHDC2,EHD1,FAU,FGF9,GGA1,GMEB2,GPSM3,INPP5K,ITGA4,KDM4C,MOAP1,MXD4,NAGPA,OSBPL8,PLEKHB1,PTEN,SESN1,SLC22A18,SLC9A3R1,SNX3,TLE4,TMEM80,TRAPPC6A,ZGPAT,ZNF133,ZNF337
VL-controlled: Decreased with HAART	50kb	MSigDB Immunologic Signatures	GOLDRATH_NAIVE_VS_EFF_CD8_TCELL_DN	Genes down-regulated in comparison of naÃ¯ve CD8 T cells versus effector CD8 T cells.	313	0.00004080772	0.07794275	0.00020528693742616	2.013391	19.86698	40	8601	0.02	0.004650622	34	198	199	ASF1B,AURKA,AURKB,BHLHE40,BIRC5,CAPG,CARHSP1,CDC6,CDCA5,CDKN2C,CHAF1A,DHFR,EEA1,EFHD2,GNPDA1,H2AFX,IRF4,KIF22,KIFC1,KRTCAP2,LIG1,MAD2L1,MAPK6,MYADM,NUDT4,PCNA,PLK4,POLA1,PRIM1,RAB11A,SOCS2,STMN1,TYMS,UNC119
VL-controlled: Decreased with HAART	50kb	MSigDB Immunologic Signatures	GSE27786_CD4_TCELL_VS_NKTCELL_UP	Genes up-regulated in comparison of CD4 [GeneID=920] T cells versus NKT cells.	314	0.0000409753	0.07826282	0.000205912756269758	2.033757	19.17633	39	8302	0.0195	0.004697663	32	195	195	AP4E1,CAPG,DAP3,DCAF11,DGAT2,DHX15,DPYSL2,ECM1,EIF1,IMP3,JAZF1,KIF3A,MAP1LC3B,MIER1,MON1A,P4HA1,PAF1,PCK2,PEPD,POLR3C,RAB40B,RNASEH2A,RNF6,SON,SP4,SRP9,STK35,TGIF2,TP53I13,TWISTNB,XRCC6BP1,YTHDC1
VL-controlled: Decreased with HAART	50kb	MSigDB Immunologic Signatures	GSE3982_NKCELL_VS_TH2_DN	Genes down-regulated in comparison of NK cells versus Th2 cells.	315	0.00004107872	0.07846036	0.000206091858601472	2.033512	19.17864	39	8303	0.0195	0.004697097	36	205	207	ABCE1,AURKA,BIRC5,C1QBP,C21orf59,CCT6A,CNOT7,DAP3,DUSP4,EHD4,GUF1,KIF18B,KIF20B,LONP1,MSH2,NCAPG,NCBP1,NFE2L3,PCK2,PCNA,PHYH,POLE2,PPP2CA,PRR3,SCD,SFXN1,SLCO4A1,SNRPG,TGIF2,TIPIN,TMEM70,TNFRSF8,TRIM46,TYMS,UBE2N,ZNF613
VL-controlled: Decreased with HAART	50kb	MSigDB Immunologic Signatures	GSE3982_MAC_VS_TH1_UP	Genes up-regulated in comparison of macrophages versus Th1 cells.	316	0.00004195578	0.08013554	0.000209734921194969	2.076266	17.82045	37	7715	0.0185	0.004795852	33	191	191	ACBD3,ATXN3,CES3,CHD9,CLOCK,COMMD8,CTNS,DPP8,DRAM1,EFR3A,EOGT,FOXO3,FTH1,GALC,GATM,KCTD7,MYCL,NAGPA,OSBPL8,PGLS,PHYH,PROC,RABGEF1,RGCC,SDHD,SESN1,SOS2,SQRDL,TCTA,TMEM251,TUBB2A,USP12,WSB1
VL-controlled: Decreased with HAART	50kb	MSigDB Immunologic Signatures	GSE17721_CTRL_VS_POLYIC_0.5H_BMDM_DN	Genes down-regulated in comparison of control dendritic cells (DC) at 0 h versus those stimulated with poly(I:C) (TLR3 agonist) at 0.5 h.	317	0.00004329618	0.0826957	0.00021575703492163	2.007789	19.92241	40	8625	0.02	0.004637681	33	198	198	KRTCAP2,LCMT2,MAN1B1,MAN2B2,MKLN1,MOB1A,MRPS25,MRRF,MTF1,MXD4,NAPB,NDUFB7,PHKG2,PI16,PI4K2A,PLEKHB1,POLR2F,PSMB1,PSMB9,PURB,REEP6,RFXANK,RHBDD3,SHARPIN,SIAH1,SNRNP70,STMN3,TCEB1,TENC1,THAP7,TMEM50B,TNFRSF8,TOMM7
VL-controlled: Decreased with HAART	50kb	MSigDB Immunologic Signatures	GSE17721_CTRL_VS_CPG_6H_BMDM_DN	Genes down-regulated in comparison of control dendritic cells (DC) at 6 h versus those stimulated with CpG DNA (TLR9 agonist) at 6 h.	318	0.00004393953	0.0839245	0.000218374993854167	2.006393	19.93627	40	8631	0.02	0.004634457	37	195	195	AGFG1,ATP6V0B,CACYBP,CCDC167,CCNL1,CD47,CD81,CHST7,DGAT2,DHX15,EBNA1BP2,FSCN1,FURIN,G3BP2,GMPPB,HAT1,ILF3,ITGA4,LINGO1,LRRC59,MRPL54,N4BP1,PHC2,PLAGL2,PPP1R15A,PRKRIP1,PSMC4,RAB3IP,RALGDS,RBM43,SFT2D2,SOS1,TAP1,TIPARP,TMEM229B,TMEM243,ZFAND3
VL-controlled: Decreased with HAART	50kb	MSigDB Immunologic Signatures	GSE29618_PRE_VS_DAY7_FLU_VACCINE_BCELL_DN	Genes down-regulated in comparison of B cells from influenza vaccinee pre-vaccination versus those at day 7 post-vaccination.	319	0.00004458227	0.08515214	0.000220552744429461	2.047203	18.56191	38	8036	0.019	0.004728721	33	189	189	AGPAT2,ATP6V0E2,C5orf30,CTGF,DCAF8,DHX16,DHX29,ELP5,ERCC6,FBXO22,FTSJ1,GAA,HEXA,HSPA1L,LSM5,MGST3,MTCH1,NCBP2,NME6,PARP2,PDE5A,POLD4,PPP2CA,SH3BGR,SIRT2,SRCAP,TOP3A,TRIAP1,UCP2,XRCC1,ZKSCAN7,ZNF133,ZNF408
VL-controlled: Decreased with HAART	50kb	MSigDB Immunologic Signatures	GSE22886_NEUTROPHIL_VS_MONOCYTE_DN	Genes down-regulated in comparison of neutrophils versusl monocytes.	320	0.00004547473	0.08685673	0.000224502057318841	2.003144	19.96861	40	8645	0.02	0.004626952	35	198	198	AKR1A1,AQR,ATP5O,AUP1,BANF1,CLSTN1,CYC1,DHX15,EIF2B1,EIF3A,EIF3D,EIF3L,EIF3M,EIF4A1,EIF4G1,FBP1,GNPAT,GSTP1,HEXA,IMP4,KLF10,MGST3,MRPS7,MTIF2,NAGPA,NAP1L1,NARS,RPL9,SEC31A,SGSH,SNRPF,SYNCRIP,UCP2,UTP3,ZNF706
VL-controlled: Decreased with HAART	50kb	MSigDB Immunologic Signatures	GSE3337_CTRL_VS_4H_IFNG_IN_CD8POS_DC_DN	Genes down-regulated in comparison of untreated CD8+ dendritic cells (DC) at 4 h versus those treated with IFNG [GeneID=3458] at 4 h.	321	0.00004558903	0.08707505	0.00022483359262668	1.964884	21.3753	42	9254	0.021	0.004538578	36	198	198	ABR,ARFGEF1,ATP5O,CCNE2,CDK4,CEBPG,CHPT1,FAM109A,FAU,FBL,GADD45G,GSPT1,IMP4,IRF1,LANCL2,LMNB1,LTBP2,MRPL54,MYC,NDRG1,NDUFA6,PCGF5,PSMB8,PSMB9,RMDN3,RORA,SCAF11,SOCS1,SP4,STAT1,TAP1,TENC1,TNFAIP2,TUBB,TXNDC17,WARS
VL-controlled: Decreased with HAART	50kb	MSigDB Immunologic Signatures	GSE27786_CD4_VS_CD8_TCELL_UP	Genes up-regulated in comparison of CD4 [GeneID=920] T cells versus CD8 T cells.	322	0.00004738285	0.09050124	0.000232793013182286	2.019647	19.3103	39	8360	0.0195	0.004665072	31	191	191	CATSPERD,CDKN2C,CREBBP,DCAF11,DGAT1,ECM1,ELP2,FBXO6,FRYL,GPX4,ISCU,ITGA4,KDM2B,KIAA0753,KIFC1,MAP1LC3B,MKNK2,PTGER2,RAB37,SLC12A6,SNRNP70,SON,SRCAP,STMN1,SUCO,SZT2,TAF8,TECPR1,THBD,TRIM46,ZBTB7B
VL-controlled: Decreased with HAART	50kb	MSigDB Immunologic Signatures	GSE360_L_DONOVANI_VS_B_MALAYI_HIGH_DOSE_MAC_DN	Genes down-regulated in comparison of macrophages exposed to L. donovani versus macrophages exposed to 50 worms/well B. malayi.	323	0.0000473982	0.09053056	0.000232793013182286	1.89556	24.26723	46	10506	0.023	0.00437845	40	200	200	ATP6V0A1,CTSA,CYBA,DAP,DGAT1,DHX16,DIAPH1,DNAJB2,EHD1,EIF3K,GAA,HEXA,HLA-DMB,IRF1,IRF7,MRPL23,NDUFS7,NUFIP1,PCK2,PPFIBP2,PPM1G,PRKCD,PRPF8,PSMB8,SF3B2,SF3B4,SGSM3,SGTA,SLC7A1,SNX27,SOD1,TAF10,TAP1,TNK2,TRAFD1,TRAPPC6A,UBAP2L,URM1,VPS52,ZBTB24
VL-controlled: Decreased with HAART	50kb	MSigDB Immunologic Signatures	GSE27786_ERYTHROBLAST_VS_NEUTROPHIL_DN	Genes down-regulated in comparison of erythroblasts versus neutrophils.	324	0.00004785671	0.09140632	0.000234803137849794	2.018681	19.31954	39	8364	0.0195	0.004662841	36	195	196	AAGAB,AGFG1,ATP6V0D1,ATP6V1H,CHAC1,CHST7,CSAD,CSNK2B,DHX36,DPP3,ERBB2IP,ERLIN1,FBXO11,HOMEZ,IKBIP,KMT2D,KPNA4,NXPE3,PNKD,PRKAR2A,PRKRA,PRMT10,PTPN12,PURB,RAB11A,RFWD2,RHOT1,SAR1A,SGTA,SHARPIN,SMCR7,TIMM8B,TRAPPC6A,TRIM14,TYK2,ZNRD1
VL-controlled: Decreased with HAART	50kb	MSigDB Immunologic Signatures	GSE14308_TH1_VS_NATURAL_TREG_UP	Genes up-regulated in comparison of Th1 cells versus natural regulatory T cell (Treg).	325	0.00004824184	0.09214191	0.000236449470668037	2.039336	18.63352	38	8067	0.019	0.004710549	31	188	188	ABCB9,ACPL2,AKAP1,CDR2,CHCHD2,CSNK2B,DCAF12,DHDH,DRAM2,FANCD2,HDGF,HUS1,IDH2,ITGB5,LZTR1,MED8,MIB2,MOV10,PDIK1L,PGLS,PIGY,PYURF,RNF115,SETD4,SIRT2,SMTN,SNRPF,TBRG4,TECPR1,TMEM41B,USMG5
VL-controlled: Decreased with HAART	50kb	MSigDB Immunologic Signatures	GSE22886_CTRL_VS_LPS_24H_DC_UP	Genes up-regulated in comparison of unstimulated dendritic cells (DC) versus 1 day DC stimulated with LPS (TLR4 agonist).	326	0.00004857431	0.09277693	0.00023759065065641	1.996907	20.03098	40	8672	0.02	0.004612546	35	200	200	ABCE1,APEX1,ATP5G1,ATP5H,BDH1,CBFB,CHEK2,CHPT1,DIAPH1,EBNA1BP2,ECSIT,EIF2B1,EIF3K,EIF3L,FBXW2,FES,HAT1,IMPA2,MAF,MAPK14,NDUFB1,NDUFB5,NDUFV1,NT5DC2,PEMT,RCOR1,RPS3A,RPS8,RRP1B,SNX5,TMEM243,TRAPPC6A,UFSP2,VASH1,ZCCHC24
VL-controlled: Decreased with HAART	50kb	MSigDB Immunologic Signatures	GSE12366_GC_VS_MEMORY_BCELL_DN	Genes down-regulated in comparison of germinal center B cells versus memory B cells.	326	0.00004857431	0.09277693	0.00023759065065641	1.996907	20.03098	40	8672	0.02	0.004612546	35	187	187	ASAH1,BACH1,CCND2,CD46,CDKN1A,CTC1,CTNS,DNAJC16,DRAM2,DUSP1,FAM89B,GOLGA8B,HLA-F,IRF2BP2,ISCU,ITPK1,JAM3,KLHDC1,MAN2B1,NDFIP1,NOTCH2,PHYH,RAB37,RPL21,SESN1,SLC12A6,STAT1,TECPR1,TGOLN2,TMEM63A,TXNIP,ZBTB7A,ZFP36L2,ZNF337,ZNF419
VL-controlled: Decreased with HAART	50kb	MSigDB Immunologic Signatures	GSE17721_CTRL_VS_POLYIC_2H_BMDM_UP	Genes up-regulated in comparison of control dendritic cells (DC) at 2 h versus those stimulated with poly(I:C) (TLR3 agonist) at 2 h.	328	0.00004869272	0.0930031	0.000237853362466735	1.996677	20.03328	40	8673	0.02	0.004612014	32	196	196	ABCB8,ALDOA,BACH2,BDH1,CLDN10,COG8,DAD1,DHFR,FAF1,FBL,GNL1,GUK1,IVD,KDM1A,KIAA1191,KLHL22,MKNK2,NR1D2,PTPN21,REEP6,RHBDD3,RMDN3,RNF187,SART3,SLC25A45,SNRNP40,SPHK2,TCF3,TUBB,WFDC2,YWHAQ,ZFP64
VL-controlled: Decreased with HAART	50kb	MSigDB Immunologic Signatures	GSE16755_CTRL_VS_IFNA_TREATED_MAC_UP	Genes up-regulated in comparison of control macrophages versus macrophages treated with interferon alpha.	329	0.00004872777	0.09307004	0.000237853362466735	1.977287	20.73548	41	8977	0.0205	0.004567227	38	191	191	ABCC5,AKR1A1,APPL2,ATP6V0A1,BAIAP2,CASP2,CBX1,CCSAP,DAG1,DRAM2,DSN1,ELMSAN1,ELP5,ENSG00000182319,GADD45G,GPR146,HK1,ID2,ING2,IRF2BP2,MAF,MBD4,MBOAT7,MGME1,MOB3A,MTIF3,NAA40,NUP155,STUB1,TMEM243,TPRG1L,TUBGCP3,TXNDC12,UFSP2,ZBTB1,ZNF395,ZNF589,ZRANB1
VL-controlled: Decreased with HAART	50kb	MSigDB Immunologic Signatures	GSE11864_UNTREATED_VS_CSF1_IN_MAC_DN	Genes down-regulated in comparison of untreated macrophages versus those cultured with M-CSF [GeneID=1435].	330	0.00004937738	0.0943108	0.000240286454306122	2.108618	16.59855	35	7186	0.0175	0.004870582	34	181	183	ABCC5,ARL15,BCAR3,C19orf10,COCH,DPM3,EBAG9,EMC2,GLB1,GLTPD1,GMPPB,HTRA2,ID3,IFT122,IPO9,KCTD5,KCTD7,KDM2B,LFNG,LIG1,LNX2,MBLAC2,NAPEPLD,P4HA2,PDE2A,PI4K2A,PRKAR2A,SLC30A1,SPDL1,TEX264,TPRA1,USP19,ZBTB3,ZNF416
VL-controlled: Decreased with HAART	50kb	MSigDB Immunologic Signatures	GSE17721_PAM3CSK4_VS_GADIQUIMOD_1H_BMDM_DN	Genes down-regulated in comparison of dendritic cells (DC) stimulated with Pam3Csk4 (TLR1/2 agonist) at 1 h versus DC cells stimulated with Gardiquimod (TLR7 agonist) at 1 h.	331	0.00004991915	0.09534558	0.000242675256218145	2.014587	19.35881	39	8381	0.0195	0.004653383	35	197	197	ASAH1,BDH1,C1QBP,C21orf2,C3orf58,CCDC115,CRYBA4,DPAGT1,EIF3A,ELOF1,FTH1,GALC,HADHB,KLF10,MED17,MRPL50,NAP1L1,NIP7,NIPA2,NKIRAS1,PJA2,POLDIP3,PSEN1,TCTA,TEFM,TMEM229B,TOE1,TOR1AIP2,TRIM27,TSEN34,UFSP2,USP45,VEGFA,WDR1,YWHAG
VL-controlled: Decreased with HAART	50kb	MSigDB Immunologic Signatures	GSE13485_DAY1_VS_DAY3_YF17D_VACCINE_PBMC_DN	Genes down-regulated in comparison of unstimulated peripheral blood mononuclear cells (PBMC) 1 day after stimulation with YF17D vaccine versus PBMC 3 days after the stimulation.	332	0.00005158584	0.09852895	0.00024932491449848	2.15876	15.28655	33	6618	0.0165	0.004986401	30	190	190	AURKA,CASP7,CMPK2,CRK,CYP2U1,DDX60L,FAM134A,FANCM,FBXO4,FBXO6,IKBIP,LMBR1,MBOAT1,MPLKIP,MRPL50,MTF1,MVB12A,PHF11,POP4,PPP2R3C,RNF20,SCARB2,SCLT1,SNX14,STAT1,SUCLA2,TAP1,TMEM50B,TXNL1,ZCCHC9
VL-controlled: Decreased with HAART	50kb	MSigDB Immunologic Signatures	GSE18791_UNSTIM_VS_NEWCATSLE_VIRUS_DC_18H_UP	Genes up-regulated in comparison of control conventional dendritic cells (cDC) at 18 h versus cDCs infected with Newcastle disease virus (NDV) at 18 h.	333	0.00005270063	0.1006582	0.000253356153699597	2.030526	18.71436	38	8102	0.019	0.0046902	34	188	188	ALG14,ANKRD54,ATP5D,BMS1,C2CD2L,CLTC,DNAJC11,DPP3,EBNA1BP2,FAH,HDAC2,INPP5K,IVD,MOB3A,MRPL22,MTIF3,MYC,NCBP1,NELFCD,NIP7,NUP155,PLK4,PPCDC,PPP1R35,PRPF8,PWP2,ROCK2,SLX4,TUBA4A,UNC45A,UNG,WDR1,ZBTB8A,ZYX
VL-controlled: Decreased with HAART	50kb	MSigDB Immunologic Signatures	GSE15930_NAIVE_VS_72H_IN_VITRO_STIM_IFNAB_CD8_TCELL_DN	Genes down-regulated in comparison of CD8 T cells at 0 h versus those at 72 h after stimulation with antigen-B7-1.	334	0.00005296869	0.1011702	0.000253877067949749	2.008834	19.41425	39	8405	0.0195	0.004640095	36	199	200	ADSSL1,APBA3,BHLHE40,BIRC5,CAPG,CDC20,CHCHD10,CMPK2,CNTRL,CTPS1,EMC8,FAM162A,FDPS,GSG2,GTF2E2,HSDL2,IDI1,KLHL7,LIG1,LMNB1,MAD2L1,MAEA,MCOLN2,NDUFV1,PLK4,PSAT1,PSPH,RBPJ,RPN1,SAAL1,SPAG5,TRAFD1,TRIM37,UNC119,VEGFA,XPNPEP1
VL-controlled: Decreased with HAART	50kb	MSigDB Immunologic Signatures	GSE5960_TH1_VS_ANERGIC_TH1_DN	Genes down-regulated in comparison of anergy induced CD4 [GeneID=920] T cells versus conventional CD4 [GeneID=920] T cells.	335	0.00005363178	0.1024367	0.000256539577552658	1.932922	22.24612	43	9631	0.0215	0.004464749	37	199	199	AAMP,ADSSL1,AP4S1,APEX1,ATP5D,ATP6V0B,C5orf15,CD81,CSTB,CXXC5,CYBA,ECM1,FAM89B,FANCM,GNPDA1,ID1,LGALSL,LONP2,MRPS25,NDUFA6,PAPSS1,POLD4,PRKCD,REPS1,SLC41A1,SLC52A2,SQRDL,SYT11,TMBIM1,TMEM189,TMEM189-UBE2V1,TMEM245,TNFRSF8,TPRA1,TUBB,TXNDC16,UBE2N
VL-controlled: Decreased with HAART	50kb	MSigDB Immunologic Signatures	GSE9988_ANTI_TREM1_VS_CTRL_TREATED_MONOCYTES_DN	Genes down-regulated in comparison of monocytes treated with anti-TREM1 [GeneID=54210] versus monocytes treated with control IgG.	336	0.00005387724	0.1029055	0.000257455468496994	1.93252	22.25074	43	9633	0.0215	0.004463822	33	193	193	ARHGAP1,ARPC1B,BRD3,CHAMP1,CMTM3,CREBL2,CTCF,DAGLB,DCAF12,DCAF7,DHX16,DPP8,ELMSAN1,FAM89B,FRMD8,HDGF,MAPK14,MAVS,MKL1,MKRN1,MOB3A,NAGS,NT5DC2,PARP1,PHC2,PHIP,POLDIP3,PTTG1IP,STX6,TBC1D2B,TNFAIP2,ZFP36L2,ZNF740
VL-controlled: Decreased with HAART	50kb	MSigDB Immunologic Signatures	GSE3982_MEMORY_CD4_TCELL_VS_TH1_DN	Genes down-regulated in comparison of memory CD4 [GeneID=920] T cells versus Th1 cells.	337	0.00005422904	0.1035775	0.00025810208758483	1.967425	20.83942	41	9022	0.0205	0.004544447	35	201	201	AP2B1,ATP2A2,ATP6V0B,CCT2,CDC6,CEBPG,COQ2,CSNK2B,DUSP4,EMC2,EMC8,FAH,FES,H2AFX,IRF4,KIF20B,LAP3,LRRC59,MAD2L1,MSH2,NDUFAF3,NFE2L3,P2RX5,P4HA1,PAF1,POLE2,PPCDC,PSMD14,RNASEH2A,SCD,SLC25A32,TCTN3,TIPIN,TMEM70,WARS
VL-controlled: Decreased with HAART	50kb	MSigDB Immunologic Signatures	GSE24634_NAIVE_CD4_TCELL_VS_DAY10_IL4_CONV_TREG_DN	Genes down-regulated in comparison of naive T cells at day 0 versus CD25+ regulatory T cell (Treg) treated with IL4 [GeneID=3565] at day 10.	338	0.00005536601	0.1057491	0.000262205066226415	2.004541	19.45582	39	8423	0.0195	0.004630179	32	198	198	ABHD5,ABTB2,AKR1A1,AURKA,B2M,CASP9,CDC20,CNP,ETFDH,GCLM,GLB1,GNG5,GORASP2,GPR137B,HLA-A,IDH2,KEAP1,KPNB1,MBOAT7,PAPSS1,PARP1,PDXK,PIEZO1,PSMD14,PTGER2,RAB11A,RBPJ,TM9SF1,TMED5,TSPAN5,TUBB,VDAC3
VL-controlled: Decreased with HAART	50kb	MSigDB Immunologic Signatures	GSE7764_IL15_NK_CELL_24H_VS_SPLENOCYTE_UP	Genes up-regulated in comparison of NK cells treated with IL15 [GeneID=3567] versus total splenocytes.	339	0.00005577847	0.1065369	0.000263113277378833	2.047079	18.07454	37	7825	0.0185	0.004728435	34	188	188	ALDOA,ALG5,ATP6V1H,CDK6,DPAGT1,EIF1AD,ELOVL5,ELP5,ENKD1,GART,GLTPD1,GNPDA1,HAT1,KRTCAP2,LIG1,MESDC2,MVD,NCBP2,NDFIP1,PDP1,POLDIP2,POLR3G,PRR3,SKIV2L2,SLC25A1,SLC35B4,SLC7A1,SLCO4A1,STMN1,TBC1D7,TBRG4,TMEM101,USMG5,ZCCHC17
VL-controlled: Decreased with HAART	50kb	MSigDB Immunologic Signatures	GSE11924_TH1_VS_TH2_CD4_TCELL_DN	Genes down-regulated in comparison of Th1 cells versus Th17 cells.	340	0.00005625193	0.1074412	0.000264822758311945	2.024031	18.77442	38	8128	0.019	0.004675197	32	191	191	ADK,ALG11,ARV1,BCAR3,C12orf23,C1orf86,C7orf10,CRHR2,DRAM2,ERLIN1,FLYWCH2,FYTTD1,GLB1,IKZF3,KIF3A,MAP3K2,MCFD2,NPTX1,NT5C3A,NUS1,PPIL4,PSEN1,RAB1A,RAP1B,SFT2D2,TBK1,TMEM63A,TMTC2,UBE3D,WDR33,ZNF260,ZPBP2
VL-controlled: Decreased with HAART	50kb	MSigDB Immunologic Signatures	KAECH_DAY8_EFF_VS_MEMORY_CD8_TCELL_UP	Genes up-regulated in comparison of naive versus memory CD8 T cells (day 40+ following LCMV-Armstrong infection).	341	0.00005753101	0.1098842	0.000270044671938976	2.021792	18.79521	38	8137	0.019	0.004670026	34	199	199	APAF1,ASF1B,BIRC5,CARHSP1,CASP7,CDC20,CDC6,CDCA5,CDKN2C,CHAF1A,CSTB,DAP,DNAJC1,ENSG00000256646,GNPDA1,GSG2,IL12RB2,ITGA4,KIF22,KRTCAP2,LAMTOR5,LMNB1,MAD2L1,NCBP1,NDRG1,PLK4,PQLC3,PRDX1,PSMD8,REPS1,STMN1,TMEM50B,TXNDC17,TYMS
VL-controlled: Decreased with HAART	50kb	MSigDB Immunologic Signatures	GSE339_CD4POS_VS_CD8POS_DC_IN_CULTURE_UP	Genes up-regulated in comparison of CD4 [GeneID=920] dendritic cells (DC) versus CD8 DCs.	342	0.00005765974	0.1101301	0.000270382792586037	2.043684	18.10456	37	7838	0.0185	0.004720592	33	198	198	B4GALNT1,CMIP,CSTF1,DDX5,DGAT1,DHRS3,DRAM2,FKBP3,GTF3C4,HNRNPDL,IL12RB2,KLHL7,KPNB1,LONP1,LTB,MATR3,MVD,MYADM,NDNL2,NUDC,NUFIP1,NUS1,PAXBP1,PDE6D,PSMD8,RAD23B,RBBP4,RGCC,RORA,SNRPG,UBAP2L,UBE2N,ZBTB2
VL-controlled: Decreased with HAART	50kb	MSigDB Immunologic Signatures	GSE17721_LPS_VS_CPG_16H_BMDM_UP	Genes up-regulated in comparison of dendritic cells (DC) stimulated with LPS (TLR4 agonist) at 16 h versus DC cells stimulated with CpG DNA (TLR9 agonist) at 16 h.	343	0.00005864071	0.1120038	0.00027363752053816	1.979106	20.21114	40	8750	0.02	0.004571429	34	196	196	AAGAB,BAG3,CARHSP1,CDKN1A,DPP3,EDEM1,EIF4H,IRF7,ITGA4,KCTD7,LAP3,LFNG,LRRC8A,MAD2L1,MPLKIP,MRPL54,NUS1,OPA3,P4HA1,PSMB8,PSMB9,RABGEF1,RAPGEF3,SAMHD1,SLC30A1,TEFM,TMEM199,TOE1,TOP3A,TPRA1,ZBTB8A,ZC3H8,ZCCHC6,ZNF277
VL-controlled: Decreased with HAART	50kb	MSigDB Immunologic Signatures	GSE27786_BCELL_VS_NKCELL_DN	Genes down-regulated in comparison of B cells versus NK cells.	344	0.0000624004	0.1191848	0.00028920068765792	1.992947	19.56901	39	8472	0.0195	0.004603399	35	194	195	AKR1A1,ARHGAP23,B3GALNT1,BMPR2,COPRS,DAGLB,HOMEZ,IKBIP,ISCU,ITPK1,JAK2,KCNK6,MAP1LC3B,MARCH2,MIB2,NUDT4,OSBPL8,PDE2A,PLEKHJ1,PQLC3,PRKRA,RAB11B,RAP1B,RGMB,SFT2D2,SKP1,SLC9A3R1,SNX14,SOS2,STX6,TMEM50B,TUBB2A,TXNDC17,UNC119,ZNF414
VL-controlled: Decreased with HAART	50kb	MSigDB Immunologic Signatures	GSE17721_CTRL_VS_LPS_2H_BMDM_UP	Genes up-regulated in comparison of control dendritic cells (DC) at 2 h versus those stimulated with LPS (TLR4 agonist) at 2 h.	345	0.00006300903	0.1203472	0.000291480401134821	1.992007	19.57825	39	8476	0.0195	0.004601227	35	195	195	AAGAB,ANKRD54,ASF1B,AURKA,CPSF2,DAD1,DHX30,ELOF1,ERLIN1,FAF1,GIT1,GNPAT,GPR146,GPX4,HTATIP2,KANSL2,LIAS,MAD2L1BP,NSMCE4A,NUDT3,P4HA2,PHF12,PPM1G,PSMC3IP,PWP2,RNF187,SDHAF1,SETD4,SKP1,SLC25A45,SLC26A2,TADA1,TAF10,TPRA1,ZBTB25
VL-controlled: Decreased with HAART	50kb	MSigDB Immunologic Signatures	GSE7460_CD8_TCELL_VS_TREG_ACT_DN	Genes down-regulated in comparsion of ActCD8 versus ActTreg(see Fig. 1 in the paper for details).	346	0.00006301453	0.1203578	0.000291480401134821	2.034598	18.18541	37	7873	0.0185	0.004699606	34	194	195	AHCYL2,AURKA,AURKB,CCDC115,CCSAP,CDK4,CEP57L1,CLTC,COQ2,DAP3,DHFR,DIDO1,DIP2A,ECM1,FES,FNBP1L,GMPS,HAUS5,HUS1,IPO9,KIAA1191,KPNA3,MCM3,MCM7,MRPL40,PRDM2,PWP2,SNUPN,SOD1,SPAG5,TIPIN,TMED10,TMTC2,WSB1
VL-controlled: Decreased with HAART	50kb	MSigDB Immunologic Signatures	GSE36476_CTRL_VS_TSST_ACT_72H_MEMORY_CD4_TCELL_YOUNG_UP	Genes up-regulated in comparison of untreated CD4 [GeneID=920] memory T cells from young donors versus those treated with TSST at 72 h.	347	0.00006466094	0.1235024	0.000297940118705314	1.969876	20.30585	40	8791	0.02	0.004550108	33	188	188	CCNL1,CDR2,CITED2,CREBBP,CRY2,DIDO1,DNAJB9,DUSP1,DYRK2,HLA-F,ITPR3,JAM3,KANSL2,KLHL20,KLRB1,LONP2,MED6,MOAP1,PBXIP1,PHF15,PIAS2,PLK3,RGCC,RORA,SH2B3,TCTA,TIMP1,TIPARP,TMEM41B,TMEM63A,TSPYL4,TXNIP,ZFP36L2
VL-controlled: Decreased with HAART	50kb	MSigDB Immunologic Signatures	GSE22886_NEUTROPHIL_VS_DC_DN	Genes down-regulated in comparison of neutrophils versus dendritic cells (DC).	348	0.00006543231	0.1249757	0.000300333673137632	1.968756	20.3174	40	8796	0.02	0.004547522	35	198	198	ATP13A1,ATP5H,BANF1,C12orf5,CACYBP,CBFB,CD81,CITED2,CLSTN1,CYC1,EHD4,EIF4G1,FAF1,GCLC,GPR137B,GSTP1,IMP4,MAN2B1,MGST3,MRPL40,MRPS7,NDUFB4,POP4,PRDX1,PSMD14,RBBP7,RBX1,SEC31A,SGSH,SKIV2L2,TMEM243,TRPV2,UTP3,VDAC3,VTI1B
VL-controlled: Decreased with HAART	50kb	MSigDB Immunologic Signatures	GSE10325_CD4_TCELL_VS_MYELOID_UP	Genes up-regulated in comparison of healthy CD4 [GeneID=920] T cells versus healthy myeloid cells.	349	0.00006581517	0.125707	0.000301800524740385	1.987786	19.61982	39	8494	0.0195	0.004591476	34	188	188	ADPRM,ATP6V0E2,BAG3,BDH1,BEX4,C21orf59,CCND2,CDR2,CLEC2D,DHRS3,DYRK2,FAM162A,HSPA8,KLRB1,LPIN2,MAF,MSH2,MYC,OPTN,PBXIP1,PLEKHB1,PTPN7,RALGDS,RGCC,RNF144A,RORA,SFXN1,SNRPF,SOCS2,SOD1,TMEM63A,TRADD,UFSP2,ZBTB25
VL-controlled: Decreased with HAART	50kb	MSigDB Immunologic Signatures	GSE15930_NAIVE_VS_72H_IN_VITRO_STIM_TRICHOSTATINA_CD8_TCELL_DN	Genes down-regulated in comparison of CD8 T cells at 0 h versus those at 72 h after treatment with trichostatin A (TSA) [PubChem=5562].	350	0.00006677547	0.1275411	0.000305030858649425	1.986382	19.63368	39	8500	0.0195	0.004588235	37	197	198	BIRC5,CDC20,CHAF1B,CHCHD10,CHERP,CTPS1,ELOF1,EMC8,ENKD1,ENOPH1,FAM162A,FDPS,GADD45G,GIT1,GSG2,HAT1,ID1,IDI1,IRF4,LIG1,LMNB1,MAD2L1,MAEA,MBD4,MGST3,MZT2B,NCBP2,NDUFV1,NFIX,POLR2F,RBPJ,RPN1,TCTE3,TIA1,TRIM37,UNC119,XPNPEP1
VL-controlled: Decreased with HAART	50kb	MSigDB Immunologic Signatures	GSE360_L_DONOVANI_VS_B_MALAYI_LOW_DOSE_MAC_UP	Genes up-regulated in comparison of macrophages exposed to L. donovani versus macrophages exposed to 5 worms/well B. malayi.	351	0.00006684188	0.127668	0.000305042034181818	1.966744	20.33818	40	8805	0.02	0.004542873	32	195	195	BANF1,BAZ1B,CRY2,CSNK2B,CUL2,DICER1,DNAJC13,E2F1,EHD1,EIF3A,LDHA,MAPK6,MBOAT7,MCFD2,MLH1,MPHOSPH8,NARS,NCBP2,NUP153,PDE2A,PLEKHM1,PTGER2,RUNX3,SLC30A1,SLC39A6,SSB,SUMO1,SUMO2,TUBB,TXNL1,UBE2L6,USP12
VL-controlled: Decreased with HAART	50kb	MSigDB Immunologic Signatures	GSE27786_CD8_TCELL_VS_ERYTHROBLAST_UP	Genes up-regulated in comparison of CD8 T cells versus erythroblasts.	352	0.00006758542	0.1290882	0.000307846101222541	1.985215	19.64523	39	8505	0.0195	0.004585538	35	192	192	ALKBH1,ANAPC10,ARFGEF1,ASL,BRD2,CREBRF,CTDNEP1,DAG1,DDX28,EIF3K,EMC2,ERAP1,FBXO11,FBXO15,GLB1,ITCH,KDELC1,LRRC59,MLH1,MPHOSPH8,NDUFS7,NELFB,PIM3,PLEKHJ1,SDHAF1,SGSH,SIRT2,STYX,TMEM70,TRAP1,TRIM14,TRIM39,TSPAN5,TSPYL4,ZC3H7A
VL-controlled: Decreased with HAART	50kb	MSigDB Immunologic Signatures	GSE17721_LPS_VS_PAM3CSK4_24H_BMDM_UP	Genes up-regulated in comparison of dendritic cells (DC) stimulated with LPS (TLR4 agonist) at 24 h versus DC cells stimulated with Pam3Csk4 (TLR1/2 agonist) at 24 h.	352	0.00006758542	0.1290882	0.000307846101222541	1.985215	19.64523	39	8505	0.0195	0.004585538	32	195	195	ARFRP1,C6orf136,CCNG2,CD81,CLPP,COMTD1,DCAF11,EIF1B,EIF6,ENKD1,FANCA,FIZ1,GADD45G,GATM,GPBP1,IRF1,KLHL22,MAPK9,MED1,MKNK2,ORAOV1,PHYKPL,PSMB8,PSMC4,RAB5A,SLIRP,SPSB1,THAP4,TRIAP1,TYK2,USP19,VTA1
VL-controlled: Decreased with HAART	50kb	MSigDB Immunologic Signatures	GSE22886_DAY1_VS_DAY7_MONOCYTE_IN_CULTURE_DN	Genes down-regulated in comparison of monocytes cultured for 1 day versus those cultured for 7 days.	354	0.00007108553	0.1357734	0.000321333547459716	1.980325	19.69374	39	8526	0.0195	0.004574243	35	200	200	AGL,APEX1,ATP6V0E2,CHPT1,CUTA,DHCR24,ERP29,FAM162A,FAM89B,FBP1,GTF3A,HADHB,IDH2,IMPA2,METTL5,MGST3,MPC1,MRPL24,MRPS33,MRPS7,NDUFB5,PCK2,PEPD,PHB2,PHYH,PLD3,QDPR,RMDN3,SESN1,SLC25A1,SLC25A5,SLC46A3,SNX5,TMEM243,TRMT61B
VL-controlled: Decreased with HAART	50kb	MSigDB Immunologic Signatures	GSE3982_BCELL_VS_BASOPHIL_UP	Genes up-regulated in comparison of B cells versus basophils.	355	0.0000714273	0.1364261	0.000322572721306818	1.979861	19.69836	39	8528	0.0195	0.004573171	34	179	180	ABCB9,APOBEC3G,BACH2,DNAJC11,DUS2L,ERCC6,FANCG,GAA,GGA1,GGA2,ILF3,INTS3,JAM3,LTB,MAVS,MTMR4,P4HA2,PARP1,PLEKHJ1,PPFIBP2,PRIM1,RPP38,RPS21,RSG1,SHMT2,SLC25A4,SZT2,TCF3,TCFL5,TMEM243,TOMM34,TRADD,TTPAL,ZDHHC4
VL-controlled: Decreased with HAART	50kb	MSigDB Immunologic Signatures	GSE17721_CTRL_VS_CPG_6H_BMDM_UP	Genes up-regulated in comparison of control dendritic cells (DC) at 6 h versus those stimulated with CpG DNA (TLR9 agonist) at 6 h.	356	0.00007216532	0.1378358	0.000325597361475875	2.020738	18.31014	37	7927	0.0185	0.004667592	31	193	193	ADK,BAZ1B,BDH1,CCNI,DGAT1,ELMO2,ELOVL5,ERLIN1,FDPS,FLCN,GADD45G,GATC,GLUL,GPX4,ISCU,KANSL2,KLHL22,NAPB,PHKG2,PIAS2,POLR1D,POLR3GL,RHBDD3,SLC25A4,SLC46A3,SOD1,TMEM50B,TPRA1,TRIM3,ZNF280C,ZNF524
VL-controlled: Decreased with HAART	50kb	MSigDB Immunologic Signatures	GSE29618_PRE_VS_DAY7_POST_TIV_FLU_VACCINE_PDC_DN	Genes down-regulated in comparison of plasmacytoid dendritic cells (pDC) from TIV influenza vaccinee pre-vaccination versus those at day 7 post-vaccination.	357	0.00007244053	0.1383614	0.000326530139480151	1.940751	21.12584	41	9146	0.0205	0.004482834	38	213	215	AP2B1,APAF1,BANF1,CLASP1,DPP3,EID1,EIF3A,EIF4G1,EMC2,FBXO22,FNBP4,GATAD2A,GNAI2,GON4L,GTF2F1,ITCH,KPNB1,MRPL24,OSBP,OSBP2,PDE6D,PPP2R5E,RALBP1,RPL18,RPL19,SCAF11,SCAND1,SF3A2,SHMT2,SLC25A13,SOCS1,TAF9,TGFB1,TRPV2,WSB1,ZCCHC6,ZGPAT,ZNF576
VL-controlled: Decreased with HAART	50kb	MSigDB Immunologic Signatures	GSE24634_TREG_VS_TCONV_POST_DAY10_IL4_CONVERSION_UP	Genes up-regulated in comparison of CD25+ regulatory T cell (Treg) treated with IL4 [GeneID=3565] at day 10 versus CD25- T cells treated with IL4 [GeneID=3565] at 10 h.	358	0.00007276034	0.1389722	0.000327662003267233	1.958735	20.42134	40	8841	0.02	0.004524375	30	197	197	ARG2,CBFB,COL9A2,DHFR,EHD1,EIF4E2,FKBP3,HLA-A,KDELC1,KIF18B,KIF22,MLH1,NCAPG,OPTN,P2RX5,P4HA2,PIEZO1,POLA1,PPCDC,PTGER2,RBPJ,SHMT2,SLCO4A1,SOCS2,TRADD,TUBB,TYMS,UBE2N,UCP2,UTP14A
VL-controlled: Decreased with HAART	50kb	MSigDB Immunologic Signatures	GSE27786_LSK_VS_LIN_NEG_CELL_DN	Genes down-regulated in comparison of LSK versus lineage negative cells.	359	0.00007298383	0.1393991	0.000328358382330189	1.977773	19.71915	39	8537	0.0195	0.00456835	34	191	191	ADK,AFG3L2,ATPAF2,BDH1,C5orf30,CENPV,CLTC,COQ7,DDX28,EHD1,EIF2B1,EIF3A,ELP5,FASTKD5,GATM,GFI1B,GSG2,GUK1,HAT1,ID2,KPNA3,LIAS,MRPL50,NARS,NCBP1,NDUFS7,NECAP2,PPM1G,PSMD14,RMDN3,SAMM50,SQRDL,TUBB2A,UTP6
VL-controlled: Decreased with HAART	50kb	MSigDB Immunologic Signatures	GSE360_T_GONDII_VS_M_TUBERCULOSIS_MAC_UP	Genes up-regulated in comparison of macrophages exposed to T. gondii versus macrophages exposed to M. tuberculosis.	360	0.00007373973	0.1408429	0.000330793258571429	1.889022	23.29248	44	10084	0.022	0.004363348	39	201	205	AFG3L2,ATP2A2,BRD2,BRD3,CDK4,CDKN1C,CHERP,CLOCK,CLSTN1,CNPPD1,CPSF4,DNM1,GLB1,GSK3B,HEXA,ID3,IMPA2,IRF4,KCTD7,KPNA3,LMNB1,MKL1,MSH2,NCL,PHF15,POLDIP3,POLR3C,PRDX2,PRIM1,RASSF1,RNF187,RORA,RPL9,RPS21,TFAP4,TMEM184B,TOMM34,TRAP1,TYMS
VL-controlled: Decreased with HAART	50kb	MSigDB Immunologic Signatures	GSE3982_MAST_CELL_VS_MAC_UP	Genes up-regulated in comparison of mast cells versus macrophages.	361	0.00007380248	0.1409627	0.000330793258571429	2.018447	18.33093	37	7936	0.0185	0.004662298	28	188	188	ACTB,APEX1,CDK4,CTCF,CUTA,DOM3Z,DUSP12,ECHDC2,FBXO11,GOLGA8B,HAUS5,HMGN1,HNRNPDL,MAEA,MIS12,MKRN1,MUTYH,PHIP,POLA1,RGS10,RPL21,SLC10A3,TLE3,TMEM14A,TSPYL4,WDR33,ZCCHC24,ZFAND1
VL-controlled: Decreased with HAART	50kb	MSigDB Immunologic Signatures	GSE32423_MEMORY_VS_NAIVE_CD8_TCELL_IL7_DN	Genes down-regulated in comparison of memory CD8 T cells treated with IL7 [GeneID=3574] versus naive CD8 T cells treated with IL7 [GeneID=3574].	362	0.00007563072	0.1444547	0.00033715746946729	1.994583	19.0516	38	8248	0.019	0.004607177	35	190	190	APEX1,ATP5D,ATP5O,BRD2,CHKA,CTPS1,DENR,EBAG9,EHD4,EIF4G1,GPBP1L1,GUK1,HDAC3,ID1,KDSR,KLF10,LAP3,LFNG,NANP,PAOX,PCSK4,PEPD,PIM3,POLR1B,PSMD14,PWP2,QDPR,RFWD2,RMDN3,RPL28,SAR1A,SGTA,SLC10A3,TMEM41B,TRAPPC6A
VL-controlled: Decreased with HAART	50kb	MSigDB Immunologic Signatures	GSE13411_NAIVE_VS_SWITCHED_MEMORY_BCELL_DN	Genes down-regulated in comparison of naive B cells versus Ig isotype switched memory B cells.	363	0.00007637136	0.1458693	0.000339752813283582	1.973381	19.76303	39	8556	0.0195	0.004558205	29	200	202	ATP6V0C,CAPZA1,CHD9,DYNC1H1,EFR3A,EPM2AIP1,ETHE1,GID8,GOLGA8B,HAGH,HLA-A,KDM6A,MDC1,METRN,NDUFB1,NUDT4,PLEKHJ1,POFUT2,PPFIBP2,PPM1G,PRKRIP1,RABGGTA,RAD17,RNF144A,RPL39L,SCAF4,SLC35C1,USP13,ZGPAT
VL-controlled: Decreased with HAART	50kb	MSigDB Immunologic Signatures	GSE10239_NAIVE_VS_KLRG1INT_EFF_CD8_TCELL_DN	Genes down-regulated in comparison of naive CD8 T cells versus effector CD8 T cells KLRG1 Int [GeneID=10219].	364	0.00007750714	0.1480386	0.000343279660584958	1.952772	20.4837	40	8868	0.02	0.0045106	38	199	199	AKAP1,APITD1-CORT,ATP12A,ATP5G1,AURKB,B4GALT5,BANF1,C12orf5,C19orf40,CASP7,CDKN1A,CHCHD10,DHFR,DIP2A,EHD4,FAM110A,GNPDA1,GSG2,GTF3A,HLA-A,KIF18B,KIF22,LIG1,LRP8,MAD2L1,NDE1,PLK4,PRKRIP1,RPS27L,SNRNP40,STMN1,TBRG4,TRIM37,TUBB4B,TYMS,UNC119,YIF1B,ZNHIT3
VL-controlled: Decreased with HAART	50kb	MSigDB Immunologic Signatures	GSE2706_2H_VS_8H_LPS_STIM_DC_UP	Genes up-regulated in comparison of dendritic cells (DC) stimulated with LPS (TLR4 agonist) at 2 h versus DCs stimulated with LPS (TLR4 agonist) at 8 h.	365	0.00007765491	0.1483209	0.000343540135241187	1.971768	19.7792	39	8563	0.0195	0.004554479	35	184	184	ABCD3,ADK,ALDH5A1,ARV1,CACYBP,CCBL1,CCNE2,EID1,EIF3L,EMB,FES,GALC,HLA-DMB,HSPA8,IDH2,IMPA2,MPND,MXD4,NCR3LG1,NDUFB10,NKIRAS1,PEMT,PPP1R15A,RPS3A,SLC22A18,SLC25A4,SLC39A6,SLC46A3,TEX264,TMEM116,TPRA1,WDR83,XYLT1,ZFP36L2,ZNF789
VL-controlled: Decreased with HAART	50kb	MSigDB Immunologic Signatures	GSE39820_TGFBETA1_IL6_VS_TGFBETA1_IL6_IL23A_TREATED_CD4_TCELL_DN	Genes down-regulated in comparison of CD4 [GeneID=920] T cells treated with TGFB1 [GeneID=7040] and IL6 [GeneID=3569] versus those treated with TGFB1 [GeneID=7040], IL6 [GeneID=3569] and IL23A [GeneID=51561].	366	0.00008075014	0.1542328	0.00035492849553917	1.988075	19.11397	38	8275	0.019	0.004592145	30	193	193	ADPRM,BANF1,BNIP1,C7orf55,CCDC58,DTYMK,ELOVL5,HAT1,LSM10,MPC1,MRPL16,MZT2B,NDUFB4,NFKBIB,PLA2G12A,POLR2E,PRDX2,PRIM1,QTRT1,RPS27L,SNRPF,SOCS1,SSU72,TECR,TIMM8B,UBE2I,UNG,UTP14A,ZNF524,ZNRD1
VL-controlled: Decreased with HAART	50kb	MSigDB Immunologic Signatures	GSE22886_NAIVE_BCELL_VS_BM_PLASMA_CELL_UP	Genes up-regulated in comparison of naive B cells versus plasma cells from bone marrow and blood.	367	0.00008212766	0.1568638	0.000358997993162236	1.986395	19.13014	38	8282	0.019	0.004588264	31	193	195	ALKBH1,COMMD8,CREM,DIEXF,DNAJC16,DTX4,FGFR1OP,FRYL,GABBR1,GGA1,HLA-DMB,HMHA1,LAPTM5,LMNB1,LTB,MAVS,MDN1,NAA40,NOTCH2,POLDIP3,PRIM1,SART3,SOS2,STK4,STRN3,STX6,SUPT16H,SZT2,UGDH,XYLT1,ZCCHC2
VL-controlled: Decreased with HAART	50kb	MSigDB Immunologic Signatures	GSE14769_UNSTIM_VS_60MIN_LPS_BMDM_UP	Genes up-regulated in comparison of unstimulated macrophage cells versus macrophage cells stimulated with LPS (TLR4 agonist) for 60 min.	368	0.00008373219	0.1599285	0.000365342007419945	2.005558	18.44873	37	7987	0.0185	0.004632528	34	181	182	AGPAT2,ARL6IP4,ARRDC3,BET1L,CACYBP,CASP2,CCDC115,DCAF7,DERL2,EIF1B,EPM2AIP1,FASTKD5,FBXL12,FBXO5,IMP3,KANSL2,MAD2L1BP,MCFD2,MED17,MED8,MESDC2,MFAP3,MKRN1,MRPL49,MYLPF,NDUFA11,NSRP1,ORAOV1,PGP,SLC25A45,SLC30A1,SYS1,TRIM65,TXNIP
VL-controlled: Decreased with HAART	50kb	MSigDB Immunologic Signatures	GSE29618_PRE_VS_DAY7_POST_LAIV_FLU_VACCINE_MONOCYTE_DN	Genes down-regulated in comparison of monocytes from LAIV influenza vaccinee pre-vaccination versus those at day 7 post-vaccination	369	0.00008597461	0.1642115	0.000372739013718182	1.981848	19.17402	38	8301	0.019	0.004577762	37	188	188	ABCA7,APAF1,APEX1,ATP13A1,CBX1,CCNL1,COCH,DAZAP1,DHX16,DPP8,DUSP1,EIF5,GGA3,GTF3A,HSPA1A,IPO5,MFSD1,NCBP2,NOLC1,OSBPL8,PAPPA2,PPP2R5E,PSMD14,PTEN,PTGDR,RFX2,RPL15,SLC25A32,SLC25A5,TRIM37,USE1,USP33,ZCCHC6,ZFAND1,ZFP36L2,ZFP64,ZNF432
VL-controlled: Decreased with HAART	50kb	MSigDB Immunologic Signatures	GSE29618_PRE_VS_DAY7_POST_LAIV_FLU_VACCINE_BCELL_UP	Genes up-regulated in comparison of B cells from LAIV influenza vaccinee pre-vaccination versus those at day 7 post-vaccination.	370	0.00008659672	0.1653997	0.000375095147756585	1.981132	19.18095	38	8304	0.019	0.004576108	30	189	189	BACH1,BEX4,CNP,DAZAP1,EIF4E2,EP400,EPM2AIP1,ETHE1,FAM89B,FAU,FHL3,GLB1,GUK1,HTATIP2,IPO5,LGALSL,LUC7L,MAP1LC3B,MICAL1,MOAP1,NDUFB4,NSUN6,RBPJ,RRNAD1,TFE3,TRIM37,TSC22D4,TTLL1,TULP3,VPS4B
VL-controlled: Decreased with HAART	50kb	MSigDB Immunologic Signatures	GSE360_L_MAJOR_VS_B_MALAYI_LOW_DOSE_DC_UP	Genes up-regulated in comparison of dendritic cells (DC) exposed to L. major versus DCs exposed to 5 worms/well B. malayi.	371	0.0000872229	0.1665957	0.000377122402629193	1.980417	19.18788	38	8307	0.019	0.004574455	29	194	195	AGRN,ALKBH1,CCDC130,CYHR1,DIDO1,DOCK4,EHD1,FOXO3,GADD45G,HGS,HTRA2,KIF3A,KLRB1,MAPK9,N4BP1,NELFB,PEX6,PLK4,PPP1R15A,SCYL3,SMARCA4,SOCS2,TAP1,TRADD,TRAIP,TSC22D4,USP12,WNT2B,ZNF337
VL-controlled: Decreased with HAART	50kb	MSigDB Immunologic Signatures	GSE30083_SP1_VS_SP3_THYMOCYTE_UP	Genes up-regulated in comparison of SP1 thymocytes versus SP3 thymocytes.	372	0.00008740709	0.1669475	0.000377234762180995	1.960322	19.89469	39	8613	0.0195	0.004528039	34	191	191	APEX1,C5orf15,CD81,CIRH1A,CLPP,DRAM1,DUSP1,GPR137B,GPX4,HEY1,HLA-DOA,HNRNPDL,KLF10,MAPK6,MRPL54,NDUFA11,NFKBIB,NUDT15,NUFIP1,PAXBP1,POLR2E,PRKCD,PTTG1IP,PWP2,RAB8B,SAR1A,SLC3A2,SSSCA1,ST3GAL2,TEX22,TIMM22,TNIP2,TRIAP1,XRCC6BP1
VL-controlled: Decreased with HAART	50kb	MSigDB Immunologic Signatures	GSE17721_PAM3CSK4_VS_GADIQUIMOD_16H_BMDM_DN	Genes down-regulated in comparison of dendritic cells (DC) stimulated with Pam3Csk4 (TLR1/2 agonist) at 16 h versus DC cells stimulated with Gardiquimod (TLR7 agonist) at 16 h.	372	0.00008740709	0.1669475	0.000377234762180995	1.960322	19.89469	39	8613	0.0195	0.004528039	33	199	199	ABI1,AGFG1,AGTPBP1,ARFGAP3,ATE1,CD47,CEPT1,CXXC5,FAM114A2,FKBP3,GPR137B,HLA-E,HN1,IMP4,MITD1,MVB12A,MYLPF,NUDT4,OCIAD1,PRDX2,PRMT7,PSMC4,PSME4,RAP1B,RBM18,RGS10,RMDN3,SAFB,SERTAD1,SOCS4,TADA1,TMBIM1,TOR1AIP1
VL-controlled: Decreased with HAART	50kb	MSigDB Immunologic Signatures	GSE37416_CTRL_VS_6H_F_TULARENSIS_LVS_NEUTROPHIL_DN	Genes down-regulated in comparison of control polymorphonuclear leukocytes (PMN) at 6 h versus PMN treated with F. tularensis vaccine at 6 h.	374	0.00008906651	0.170117	0.000383010086735798	1.958503	19.91317	39	8621	0.0195	0.004523837	35	185	185	ALDOA,ANKRD37,ANKZF1,ATG9A,BHLHE40,BNIP3,C3orf58,CTDP1,CYC1,DAP,DDX41,EDEM1,FAM162A,GPAA1,GPR146,GUK1,IL1RAP,IRF2BP2,IZUMO4,LDHA,LONP1,NGLY1,OPA3,P4HA1,PDXK,PHC2,POFUT1,RANBP2,RBPJ,SAR1B,TNFRSF8,UFSP2,ZBTB1,ZBTB25,ZNF395
VL-controlled: Decreased with HAART	50kb	MSigDB Immunologic Signatures	GSE26669_CTRL_VS_COSTIM_BLOCK_MLR_CD4_TCELL_UP	Genes up-regulated in comparison of untreated CD4 [GeneID=920] T cells versus CD4 [GeneID=920] T cells treated with leukocyte costimulatory blockade antibodies.	375	0.00008955413	0.1710484	0.000384413722745274	1.977798	19.21329	38	8318	0.019	0.004568406	32	194	194	AURKA,AURKB,BANF1,CASP7,CDKN1A,CMPK2,CNP,EIF1B,ELMO2,ELOVL6,ENOPH1,FDPS,GART,HAT1,HSCB,INF2,IRF7,KIAA0020,LSM4,MAPK9,POLE2,PRKRA,PSMA7,PSMD14,PTPRK,RBM14,RMDN3,SAAL1,SAR1A,SNRPF,TAP1,UBL4A
VL-controlled: Decreased with HAART	50kb	MSigDB Immunologic Signatures	GSE6269_HEALTHY_VS_FLU_INF_PBMC_UP	Genes up-regulated in comparison of peripheral blood mononuclear cells (PBMC) from healthy donors versus PBMC from patients with acute influenza infection.	376	0.00009099174	0.1737942	0.000387792321769437	2.019104	17.82969	36	7719	0.018	0.004663817	33	163	163	ADCK3,BAIAP3,C21orf2,COX4I1,CPSF3L,DAP3,DCAF8,DDX28,EDEM1,EHD1,EIF3D,EIF3K,EIF3L,ELOVL5,ENSG00000258790,FBL,HSPA1L,IPO5,KCTD7,KDM1A,KLRB1,LUC7L,OGFOD2,PAOX,PBXIP1,PDCD11,PROC,RAE1,RPS10,RPS3A,SGSM3,UBE2I,ZBTB40
VL-controlled: Decreased with HAART	50kb	MSigDB Immunologic Signatures	GSE22886_NAIVE_VS_IGM_MEMORY_BCELL_DN	Genes down-regulated in comparison of naive B cells versus memory IgM B cells.	377	0.0000917478	0.1752383	0.000390665409107143	1.901992	22.08212	42	9560	0.021	0.004393305	33	191	191	ACTG1,ALDOA,BHLHE40,CAPG,CCND2,CLDND1,CNP,COCH,CTSA,CUTA,DDAH2,ECHDC2,EHD1,GGA1,HTATIP2,JAM3,KLF10,MAP4K1,MRPL40,NHP2L1,OPTN,PAPSS1,PBXIP1,RALGDS,RGS10,RORA,SLC25A4,TLE3,TMEM14A,TRAF4,TUBB,TUBB4B,VAMP1
VL-controlled: Decreased with HAART	50kb	MSigDB Immunologic Signatures	GSE3982_MAST_CELL_VS_MAC_DN	Genes down-regulated in comparison of mast cells versus macrophages.	378	0.00009828089	0.1877165	0.000414413407966401	1.968568	19.30337	38	8357	0.019	0.004547086	35	203	205	ADK,AP2B1,CD47,CREBL2,DEF8,ENSG00000258790,ETHE1,FOXO3,GGA2,GNL1,HEXA,INF2,INSM1,MAN2B1,MED1,MFSD1,MKLN1,MPZL1,MTF1,NAGPA,OPTN,PARP8,PDXK,RAB8B,RMDN3,SIRT2,SLBP,SNX5,STAT1,TCEB1,TMED5,TMEM134,USP12,WAPAL,ZNF706
VL-controlled: Decreased with HAART	50kb	MSigDB Immunologic Signatures	GSE17721_CTRL_VS_LPS_12H_BMDM_DN	Genes down-regulated in comparison of control dendritic cells (DC) at 12 h versus those stimulated with LPS (TLR4 agonist) at 12 h.	379	0.00009909011	0.1892621	0.000417088026999117	1.98838	18.60811	37	8056	0.0185	0.00459285	35	195	196	AATF,ADRBK1,AGFG1,ASB6,CACYBP,CD47,CHST7,CITED2,CNP,EIF3D,G3BP2,GTF2E2,HTRA2,ILF3,KLF5,MITD1,N4BP1,NOLC1,PHC2,PSMB9,PSMC4,PWP2,RBM43,REPS1,SERTAD1,SIRT2,SLC26A8,SLIRP,SOCS1,SOX12,TAP1,TBK1,TIMP1,TMEM243,ZNF189
VL-controlled: Decreased with HAART	50kb	MSigDB Immunologic Signatures	GSE26669_CTRL_VS_COSTIM_BLOCK_MLR_CD8_TCELL_UP	Genes up-regulated in comparison of untreated CD8 T cells versus CD8 T cells treated with leukocyte costimulatory blockade antibodies.	380	0.00009933027	0.1897208	0.000417730209550265	1.988133	18.61042	37	8057	0.0185	0.00459228	33	193	193	ALG14,APEX1,ASF1B,CASP7,CCT6A,CDK4,CHAF1B,CNP,CUTA,DUT,EBNA1BP2,ELMO2,EMC2,ENOPH1,ENSG00000256646,FEN1,GNPNAT1,IDI1,KDELR1,KIF18B,LANCL2,LSM4,MOV10,MRPS33,NDUFA6,PTPLAD1,RBM14,SLC25A13,SRA1,TIMM22,TOMM7,ZNF524,ZSCAN22
VL-controlled: Decreased with HAART	50kb	MSigDB Immunologic Signatures	GSE17721_LPS_VS_CPG_0.5H_BMDM_UP	Genes up-regulated in comparison of dendritic cells (DC) stimulated with LPS (TLR4 agonist) at 0.5 h versus DC cells stimulated with CpG DNA (TLR9 agonist) at 0.5 h.	381	0.00009943589	0.1899225	0.000417805955427313	1.929276	20.73317	40	8976	0.02	0.004456328	38	195	196	AP5S1,C1orf86,C6orf136,CHCHD10,CLASP1,DNAJC1,FBXL15,FBXL20,GIT1,GPANK1,HLA-E,LLGL1,LSM4,METAP1D,MKL1,MURC,NDUFB4,NELFB,PAPSS1,PEX6,POLDIP3,PQBP1,PSD,RAD17,RIMKLB,SACM1L,SKP1,SLC25A39,SLC38A2,SOS2,SPHK2,TAF10,TFIP11,TGM2,TPRA1,TSC1,TTLL1,WDTC1
VL-controlled: Decreased with HAART	50kb	MSigDB Immunologic Signatures	GSE339_CD8POS_VS_CD4CD8DN_DC_IN_CULTURE_DN	Genes down-regulated in comparison of CD8 dendritic cells (DC) versus CD4- [GeneID=920] CD8- DCs.	382	0.0001004009	0.1917657	0.000420253065	1.96645	19.32416	38	8366	0.019	0.004542195	35	194	194	B4GALNT1,BHLHE40,BIRC6,CASP2,CBFB,CMIP,DCAF13,DHRS3,DPYSL2,EEA1,EIF1B,ESRRA,FCHO1,FKBP3,IDI1,KANSL2,KLHL7,LRRC8A,MAD2L1,MKL1,MOV10,MVD,MYADM,NUDC,PAXBP1,PSMB1,RBBP4,RORA,RPL15,SMAD7,TCF3,TRIM3,WDFY2,WNK1,ZRANB1
VL-controlled: Decreased with HAART	50kb	MSigDB Immunologic Signatures	GSE30962_PRIMARY_VS_SECONDARY_ACUTE_LCMV_INF_CD8_TCELL_DN	Genes down-regulated in comparison of splenic primary CD8 effector T cells at day 8 post-acute infection versus splenic secondary CD8 effector T cells at day 8 post-acute infection.	383	0.0001024904	0.1957567	0.000428000628371279	2.006626	17.94057	36	7767	0.018	0.004634994	32	183	186	ADCK3,ARL13B,CDC14B,CREBRF,CUTC,DCAF11,DICER1,DNAJB2,DYNC1H1,DYRK3,HIF1AN,HLA-E,KDM4C,MOG,NOD1,NR1D2,NSUN6,PDXK,PGP,RBM33,RNF111,RORA,SERTAD3,SHPK,SNX5,SS18L1,TMEM63A,TRIM36,TRIM65,TXNIP,ZCCHC24,ZDHHC2
VL-controlled: Decreased with HAART	50kb	MSigDB Immunologic Signatures	GSE10239_NAIVE_VS_MEMORY_CD8_TCELL_UP	Genes up-regulated in comparison of naive CD8 T cells versus memory CD8 T cells.	384	0.0001035055	0.1976955	0.000431861530621172	2.005593	17.9498	36	7771	0.018	0.004632608	28	190	190	ABCD3,ACO1,ACSL3,APPL2,BACH2,BCL2L11,BHLHB9,CEPT1,CXXC5,DHX15,EID1,GGA2,GPBP1,IDI1,LACTB,MATR3,MPHOSPH8,NDRG1,NGLY1,NT5C3A,SF3B2,SMIM14,TMEM50B,TPRG1L,TRIM27,TUBB2A,TULP3,VPS4B
VL-controlled: Decreased with HAART	50kb	MSigDB Immunologic Signatures	GSE14769_20MIN_VS_360MIN_LPS_BMDM_DN	Genes down-regulated in comparison of macrophage cells stimulated with LPS (TLR4 agonist) for 20 min versus macrophage cells stimulated with LPS (TLR4 agonist) for 360 min.	385	0.0001043389	0.1992873	0.000434958229108392	2.027637	17.26147	35	7473	0.0175	0.004683527	32	189	192	ACBD3,ANKRD34A,ARFGAP1,ARG2,C5orf15,C5orf30,CASP7,DUS2L,GNA13,GNL1,GTF2F1,KIF3C,KPNA4,NBAS,PAPPA2,PIAS1,POLR3C,PSEN1,PTPN12,SLC25A1,SOS1,STK19,TIMP1,TMED5,TMEM184B,TMEM219,TMEM68,TRIM36,USP42,VPS37A,ZCCHC6,ZDHHC21
VL-controlled: Decreased with HAART	50kb	MSigDB Immunologic Signatures	GSE37416_0H_VS_24H_F_TULARENSIS_LVS_NEUTROPHIL_DN	Genes down-regulated in comparison of control polymorphonuclear leukocytes (PMN) at 0 h versus PMN treated with F. tularensis vaccine at 24 h.	386	0.0001052608	0.2010481	0.000438418126812227	1.96176	19.37036	38	8386	0.019	0.004531362	31	184	184	C5orf15,CCNG2,CEP95,CHD9,CLDND1,DDX41,DIABLO,EDEM1,FTH1,G3BP2,GADD45G,GALC,GPAA1,GPBP1,GUK1,INSIG1,ITCH,MAPK6,NFKBIB,NGLY1,PLAGL2,RAB8B,RBPJ,RUNX3,RYBP,SGSH,SLC25A16,ZBTB1,ZNF12,ZNF277,ZNF395
VL-controlled: Decreased with HAART	50kb	MSigDB Immunologic Signatures	GSE3982_MAST_CELL_VS_TH2_DN	Genes down-regulated in comparison of mast cells versus Th2 cells.	387	0.0001062722	0.2029799	0.000442244434380454	1.981248	18.6751	37	8085	0.0185	0.004576376	36	200	201	APITD1-CORT,AURKA,BACH2,BIRC5,CACNA1C,CASP9,CLEC2D,CNOT7,CSNK2B,CTC1,CTPS1,ETHE1,EXOSC9,FRYL,GNL1,GOLGA8B,HN1,KIF20B,LIG1,LMNB1,MCM3,METRN,MPZL1,MSH2,MUTYH,PIEZO1,POLR2C,PTPN7,SFXN1,SGSH,SPAG5,THAP7,TIPIN,TMEM134,TUSC2,XPO4
VL-controlled: Decreased with HAART	50kb	MSigDB Immunologic Signatures	GSE17721_0.5H_VS_8H_PAM3CSK4_BMDM_UP	Genes up-regulated in comparison of dendritic cells (DC) stimulated with Pam3Csk4 (TLR1/2 agonist) at 0.5 h versus those stimulated at 8 h.	388	0.000107157	0.2046699	0.000444762169712794	1.904723	21.52544	41	9319	0.0205	0.004399614	36	197	197	ARHGAP23,ATP5O,BDH1,C2CD2L,CNP,DAP,DCAF11,EHD4,HAGH,HLA-E,MARCH2,MBOAT1,MPND,NSMCE4A,NUFIP1,PDCD6,PGLS,PPP1CA,PPP2R4,PRAF2,PRMT7,PTGER2,PTTG1IP,QTRT1,RABGGTA,RBM43,RNASEH2C,RPN1,SAAL1,SCARB2,SESN1,SLC25A51,TMEM141,TSEN34,TUBGCP3,ZYX
VL-controlled: Decreased with HAART	50kb	MSigDB Immunologic Signatures	GSE20715_0H_VS_48H_OZONE_TLR4_KO_LUNG_DN	Genes down-regulated in comparison of lung tissue from wild type mice subjected to ozone for 0 h versus that from TLR4 [GeneID=7099] deficient mice subjected to ozone for 48 h.	389	0.0001077967	0.2058917	0.000447028228086957	1.940049	20.10258	39	8703	0.0195	0.004481213	31	201	201	APC,CACYBP,CDKN1A,DIDO1,DPAGT1,EIF3A,EIF6,ENSG00000256646,ERLIN1,ESRP2,GADD45G,GCLC,HSPA8,IDI1,LDHA,LRRC59,MCFD2,MDN1,MVD,MYC,PCNA,RFWD2,RPL18,SEC23A,SKP1,SLC3A2,THBS1,TRIM3,TUBB,UAP1,YWHAG
VL-controlled: Decreased with HAART	50kb	MSigDB Immunologic Signatures	GSE29618_MONOCYTE_VS_MDC_DN	Genes down-regulated in comparison of monocytes versus myeloid dendritic cells (mDC).	390	0.0001092979	0.208759	0.000452074314917606	1.938713	20.11644	39	8709	0.0195	0.004478126	33	218	220	ACTG1,APEX1,CAPG,CCND2,CCT2,CNPPD1,COL9A2,DHRS3,EI24,EIF3K,FAM162A,GATM,GOLGA8B,HLA-DOA,HMGN1,IRF4,MAP4K1,MAP7,MICAL1,MZT2B,PHB2,PPM1G,RGS10,RPL19,RPL9,RPS3A,SAMHD1,SCD,SLC38A1,SNRPF,TCTN3,TMEM14A,TRAP1
VL-controlled: Decreased with HAART	50kb	MSigDB Immunologic Signatures	GSE17721_POLYIC_VS_CPG_2H_BMDM_UP	Genes up-regulated in comparison of dendritic cells (DC) stimulated with poly(I:C) (TLR3 agonist) at 2 h versus DC cells stimulated with CpG DNA (TLR9 agonist) at 2 h.	391	0.0001120306	0.2139784	0.000461775221607606	1.975872	18.72591	37	8107	0.0185	0.004563957	34	191	191	ATP13A1,BAZ1B,CAPZA1,CMPK2,CRYBA4,DRAM1,EBAG9,ENSG00000255154,FNBP4,GLTPD1,IRF7,IVNS1ABP,MAF1,MAPK14,MAPK9,MCM7,MYC,NUDT3,PAXBP1,PJA2,RALBP1,RBM18,RPP14,SCAF4,SDHD,SP4,SPINT1,STAMBPL1,SYS1,TIPARP,TIPIN,TRIM39,USP33,VTI1B
VL-controlled: Decreased with HAART	50kb	MSigDB Immunologic Signatures	GSE22886_NAIVE_BCELL_VS_BLOOD_PLASMA_CELL_DN	Genes down-regulated in comparison of naive B cells versus blood plasma cells.	392	0.0001136106	0.2169962	0.000467883377720207	1.995833	18.03758	36	7809	0.018	0.004610065	34	190	190	ABCB9,ARFGAP3,BET1L,CADM1,CASP7,CDC20,CDS2,CNP,COCH,DPP3,ERAP1,FEN1,GSPT1,IDH2,KDELR1,KLF10,LRRC59,MAD2L1,MRPS7,MTRR,NCAPG,NCBP1,NDUFA6,NT5DC2,NXPE3,PAPSS1,RPS6KB2,SHMT1,SLC25A4,SLC7A1,TMEM184B,TMEM208,TYMS,UFSP2
VL-controlled: Decreased with HAART	50kb	MSigDB Immunologic Signatures	GSE17721_0.5H_VS_8H_GARDIQUIMOD_BMDM_DN	Genes down-regulated in comparison of dendritic cells (DC) stimulated with Gardiquimod (TLR7 agonist) at 0.5 h versus those stimulated with Gardiquimod (TLR7 agonist) at 8 h.	393	0.0001137462	0.2172552	0.000468037642622951	1.954071	19.44658	38	8419	0.019	0.0045136	36	190	190	ABCA7,AP2B1,APAF1,ARFRP1,ARL1,ATP2A2,ATP6V0B,BRD2,CCNG2,CCNL1,CCNL2,CNOT7,DERL2,DPYSL2,EFR3A,FAM114A2,HDAC2,JAK2,MAD2L1,MURC,NUS1,PAPSS1,PIAS1,PIM3,PPP2CA,PRKRIP1,QSOX1,RAB18,RAD17,RGS9,SSFA2,ST7L,SYNCRIP,THBS1,ZBTB1,ZNF260
VL-controlled: Decreased with HAART	50kb	MSigDB Immunologic Signatures	GSE18791_CTRL_VS_NEWCASTLE_VIRUS_DC_8H_UP	Genes up-regulated in comparison of control conventional dendritic cells (cDC) at 0 h versus cDCs infected with Newcastle disease virus (NDV) at 8 h.	394	0.0001150387	0.2197239	0.000472947896810345	2.01711	17.35155	35	7512	0.0175	0.004659212	31	187	187	ABR,ASL,C16orf80,C6orf203,CIRH1A,CTPS1,DCP1B,DNAJC11,ENSG00000182319,ESRRA,FAHD1,IKBIP,MAP7,MKL1,NAPEPLD,NME6,NUFIP2,PDIK1L,SAMM50,SRSF2,SSNA1,TARBP2,TCFL5,TIMM21,TRIAP1,TTLL1,UNG,VASH1,WRNIP1,ZCCHC17,ZCCHC24
VL-controlled: Decreased with HAART	50kb	MSigDB Immunologic Signatures	GSE13485_CTRL_VS_DAY1_YF17D_VACCINE_PBMC_UP	Genes up-regulated in comparison of unstimulated peripheral blood mononuclear cells (PBMC) versus PBMC 1 day after stimulation with YF17D vaccine.	395	0.0001161219	0.2217928	0.000476989957881137	2.121197	14.61439	31	6327	0.0155	0.004899636	30	180	180	ATP6V1H,AURKA,C1orf43,CASC5,CCNE2,CEP57L1,DERL2,E2F5,EFR3A,FANCM,FBXO5,FEN1,HAT1,HSDL2,IKBIP,MFAP3,MRPL50,PPP2CA,PPP2R3C,PTPMT1,RCOR1,SEC23A,SLC25A32,THAP1,TIMP1,TMEM50B,TOR1AIP1,UFD1L,ZCCHC9,ZNF644
VL-controlled: Decreased with HAART	50kb	MSigDB Immunologic Signatures	GSE1448_ANTI_VALPHA2_VS_VBETA5_DP_THYMOCYTE_UP	Genes up-regulated in comparison of CD4 [GeneID=920] CD8 thymocytes stimulated with anti-Valpha2 antibodies versus CD4 [GeneID=920] CD8 thymocytes stimulated with anti-beta5 antibodies.	396	0.0001208971	0.2309135	0.000492364022117848	1.928967	20.21807	39	8753	0.0195	0.004455615	33	195	195	ADRBK1,C11orf83,CDKN1C,CREBBP,CXXC5,EDEM1,EEF2K,EMB,FLCN,FOXO3,GRIN2D,HAGH,HLA-E,MAP3K2,MCM3AP,MGST3,MXD4,NKIRAS1,NR1D2,NUS1,POP4,PSAP,SEC23A,SLC39A6,SOS1,TMEM229B,TMEM245,TRAF4,TUBB2A,TXNIP,USE1,USP7,UTP3
VL-controlled: Decreased with HAART	50kb	MSigDB Immunologic Signatures	GSE360_L_DONOVANI_VS_B_MALAYI_HIGH_DOSE_DC_DN	Genes down-regulated in comparison of dendritic cells (DC) exposed to L. donovani versus DCs exposed to 50 worm/well B. malayi.	397	0.0001217077	0.2324617	0.000494820137510656	1.947363	19.51357	38	8448	0.019	0.004498106	34	194	194	ALDH5A1,AP2A2,CCBL1,CCT6A,CDC6,DCAF8,DDX28,DNAJC16,ERP29,GART,GNPAT,GOLGA8B,GSTP1,HEXA,HLA-E,MSH3,NDUFV1,PCNA,PPP6R1,PRPF40A,PSMD8,RCBTB2,RNF187,RNF6,RPS10,SGMS1,SPICE1,SREK1,TBC1D2B,TXNIP,TXNL1,UBXN1,XYLT1,ZBTB1
VL-controlled: Decreased with HAART	50kb	MSigDB Immunologic Signatures	GSE14769_UNSTIM_VS_360MIN_LPS_BMDM_DN	Genes down-regulated in comparison of unstimulated macrophage cells versus macrophage cells stimulated with LPS (TLR4 agonist) for 360 min.	398	0.0001252865	0.2392972	0.000506778047921968	1.964483	18.83448	37	8154	0.0185	0.00453765	36	191	192	ACBD3,AKAP13,APAF1,ARFGAP1,ARFGEF1,ARG2,CABLES2,CASP7,CEPT1,DNAJC1,DUS2L,GNA13,GNL1,GTF2F1,IL1RAP,KMT2D,LAP3,MED29,MOB1A,NFIX,PIAS1,PJA2,POLDIP3,POLR3C,PSEN1,PTGDR,RAB20,SLC25A1,SPSB1,TAOK1,TMEM219,TRIM36,USP53,VASH1,VPS37A,ZSCAN25
VL-controlled: Decreased with HAART	50kb	MSigDB Immunologic Signatures	GSE39820_TGFBETA3_IL6_VS_TGFBETA3_IL6_IL23A_TREATED_CD4_TCELL_DN	Genes down-regulated in comparison of CD4 [GeneID=920] T cells treated with TGFB3 [GeneID=7043] and IL6 [GeneID=3569] versus those treated with TGF3B [GeneID=7043], IL6 [GeneID=3569] and IL23A [GeneID=51561].	399	0.0001291946	0.2467617	0.000521259769373942	1.961356	18.8645	37	8167	0.0185	0.004530427	34	188	189	ABCC5,C1orf174,C21orf59,CCDC40,CCDC58,CD320,CITED2,COMTD1,DLX2,EIF3M,FES,GNPTG,GPSM3,HDAC2,IDH2,LAMTOR4,LSM11,MPLKIP,MPND,MRPL16,MRPL23,MRPL24,MRPS33,NAGS,NFKBIB,PDE6D,PHYKPL,QTRT1,SLC26A8,SPINT1,TMCO6,TMEM107,ZNF76,ZNRD1
VL-controlled: Decreased with HAART	50kb	MSigDB Immunologic Signatures	GSE15659_NONSUPPRESSIVE_TCELL_VS_ACTIVATED_TREG_DN	Genes down-regulated in comparison of non-suppressive T cells versus activated regulatory T cell (Treg).	400	0.0001329505	0.2539355	0.000532983840756302	2.024983	16.79026	34	7269	0.017	0.004677397	29	179	179	ENSG00000256646,PRKRA,PSEN1,RAB35,RAB8B,RCOR1,RPN1,SART3,SF3B4,SHMT2,SLC41A1,SNX3,SRL,STARD4,TMBIM1,TMEM208,TOP3A,TOR1AIP1,TP53I13,TUBB4B,TUSC2,VPS28,WDR33,YIF1B,ZCCHC9,ZNF277,ZNF287,ZNF324B,ZNF346
VL-controlled: Decreased with HAART	50kb	MSigDB Immunologic Signatures	GSE32423_CTRL_VS_IL7_IL4_MEMORY_CD8_TCELL_DN	Genes down-regulated in comparison of memory CD8 T cells versus those treated with IL4 [GeneID=3565] and IL7 [GeneID=3574].	401	0.0001329945	0.2540195	0.000532983840756302	1.919756	20.31509	39	8795	0.0195	0.004434338	33	197	197	ACTR1A,ALDOA,ASXL2,ATPAF2,CACNB1,CSNK2B,CTDNEP1,DHX30,FDPS,HLA-DMB,HLA-E,LRP8,MFAP3,MOV10,MRPS25,P2RX5,PHC2,PINX1,PLEKHH3,POLE2,PSMD14,SCYL3,SFT2D2,SH3GL1,SLIRP,SPAG5,SRA1,TAF8,TAP1,UNC93B1,ZBTB7B,ZDHHC8,ZNF23
VL-controlled: Decreased with HAART	50kb	MSigDB Immunologic Signatures	GSE12366_GC_VS_MEMORY_BCELL_UP	Genes up-regulated in comparison of germinal center B cells versus memory B cells.	402	0.0001332122	0.2544353	0.000533408045172124	1.958239	18.89453	37	8180	0.0185	0.004523227	33	185	185	ATP2A2,BACH2,C7orf10,CD81,CDC20,CDCA5,CHAMP1,DHX15,EHD4,EIF3A,EIF4H,G3BP1,GNA13,GPR160,LMNB1,MCM3,MCM7,PARP1,PLK4,PSMD14,RFWD2,ROCK2,SLC25A5,SNX5,SPAG5,SYCE1L,TUBA1C,TUBB2A,TXNDC16,UCP2,WAPAL,XPNPEP1,ZNF280C
VL-controlled: Decreased with HAART	50kb	MSigDB Immunologic Signatures	GSE15930_NAIVE_VS_72H_IN_VITRO_STIM_CD8_TCELL_DN	Genes down-regulated in comparison of CD8 T cells at 0 h versus those at 72 h.	403	0.0001335258	0.2550343	0.000534126401005868	1.957999	18.89684	37	8181	0.0185	0.004522674	33	194	197	ADSSL1,AURKA,BIRC5,CAPG,CDC20,CHCHD10,CMPK2,DCAF12,ELOF1,EMC8,FAM162A,FBXO6,FDPS,GSG2,HLA-DOA,HSDL2,HTATIP2,IDI1,LMNB1,MAD2L1,MCOLN2,MGST3,NCBP2,PLK4,RBPJ,RPN1,SAAL1,STMN1,TMEM229B,TRIM37,TXNDC12,UGDH,UNC119
VL-controlled: Decreased with HAART	50kb	MSigDB Immunologic Signatures	GSE16522_ANTI_CD3CD28_STIM_VS_UNSTIM_NAIVE_CD8_TCELL_UP	Genes up-regulated in comparison of stimulated naive CD8 T cells from pmel-1 mice versus unstimulated naive CD8 T cells from pmel-1 mice.	404	0.0001336156	0.2552058	0.000534126401005868	1.978855	18.19234	36	7876	0.018	0.004570848	30	187	189	ATXN3,CCT2,CIRH1A,CREBRF,CTPS1,EIF3L,EIF6,GHITM,GMPS,HAGH,HLF,INSIG1,IPO5,MYO9A,NARS,NIP7,NME6,PIM3,PINX1,PSMD14,PSPH,PURB,SHMT2,SLC7A1,SPATA25,TBRG4,UTP3,WARS,ZFAND3,ZSCAN2
VL-controlled: Decreased with HAART	50kb	MSigDB Immunologic Signatures	GSE37416_CTRL_VS_3H_F_TULARENSIS_LVS_NEUTROPHIL_DN	Genes down-regulated in comparison of control polymorphonuclear leukocytes (PMN) at 3 h versus PMN treated with F. tularensis vaccine at 3 h.	405	0.0001344239	0.2567496	0.000536907520184255	2.000334	17.49708	35	7575	0.0175	0.004620462	34	182	183	ABCB9,ABTB2,ADPRHL2,ALDOA,ANKRD37,ANKZF1,BHLHE40,BNIP3,DDX41,ETV3,FAM162A,GAD1,INSM1,IRF2BP2,ISG20L2,IVNS1ABP,KIF3A,KIFC2,LDHA,LONP1,NGLY1,ONECUT2,P4HA1,PAF1,PLK3,PPP1R15A,PPP1R3E,RAB1A,RAB8B,SAR1B,SERTAD3,VLDLR,ZBTB1,ZNF12
VL-controlled: Decreased with HAART	50kb	MSigDB Immunologic Signatures	GSE29618_BCELL_VS_MDC_DAY7_FLU_VACCINE_DN	Genes down-regulated in comparison of B cells from influenza vaccinee at day 7 post-vaccination versus myeloid dendritic cells (mDC) at day 7 post-vaccination.	406	0.0001349772	0.2578065	0.000538215942140468	1.900481	21.04731	40	9112	0.02	0.004389816	38	198	199	ACTB,ACTG1,ALDOA,APAF1,BHLHE40,COL9A2,DPYSL2,EFHD2,EIF4A1,ETHE1,FBP1,FZD1,GNG5,GSTP1,ID2,IMPA2,INSR,KLF10,LDHA,LST1,MCL1,MYCL,NDFIP1,NDRG1,PSAP,PTTG1IP,RCOR1,RGCC,RGS10,SAMHD1,SCD,SH2B3,SLC25A5,SLC30A1,TIMP1,TIPARP,TNFAIP2,TUBA1C
VL-controlled: Decreased with HAART	50kb	MSigDB Immunologic Signatures	GSE22886_NAIVE_CD4_TCELL_VS_NKCELL_DN	Genes down-regulated in comparison of naive CD4 [GeneID=920] T cells versus unstimulated NK cells.	407	0.0001365317	0.2607755	0.000543415816430359	1.976596	18.21313	36	7885	0.018	0.004565631	32	197	197	ACSL3,APOBEC3G,AQR,BIRC2,C1orf174,C5orf15,CLTC,DCAF7,HSPA1A,ITCH,KEAP1,KPNA3,MED8,POLE2,PPP1R8,PSME4,PSPC1,RAB5A,RAD23B,RNF115,SART3,SNX5,STX6,SUCLA2,TFIP11,TIMM8B,TMEM87A,VPS41,VPS4B,YPEL1,ZCCHC6,ZNF12
VL-controlled: Decreased with HAART	50kb	MSigDB Immunologic Signatures	GSE17974_0H_VS_12H_IN_VITRO_ACT_CD4_TCELL_DN	Genes down-regulated in comparison of untreated CD4 [GeneID=920] T cells at 0 h versus the untreated cells at 12 h.	408	0.0001371874	0.2620279	0.000545205592166667	1.976095	18.21775	36	7887	0.018	0.004564473	33	191	191	ALKBH2,BANF1,BAZ1B,DHPS,DPAGT1,EFNA4,ELP5,ERLIN1,FBXO4,FEN1,HDDC3,KEAP1,KIAA0020,LCMT2,LTBP4,MCOLN2,MITD1,PAF1,PEMT,PEPD,PGP,POP4,PPCDC,PPP1CA,PSMB3,QDPR,SLC7A1,STX6,TARBP2,TPRA1,TRAP1,USP45,VTI1B
VL-controlled: Decreased with HAART	50kb	MSigDB Immunologic Signatures	GSE29617_DAY3_VS_DAY7_TIV_FLU_VACCINE_PBMC_2008_DN	Genes down-regulated in comparison of peripheral blood mononuclear cells (PBMC) from TIV influenza vaccinee at day 3 post-vaccination versus those at day 7 post-vaccination.	409	0.0001390631	0.2656105	0.000551281732252702	2.044751	16.13889	33	6987	0.0165	0.004723057	28	155	155	CABIN1,CCNL2,CSAD,DENND5B,ECHDC2,EDEM1,EWSR1,FANCD2,FGFR1OP,GON4L,GTF3C4,HDDC3,HMGXB3,KDM1A,MBD1,MCM7,MON1A,SLC12A6,SLC25A45,SNRNP70,SRSF4,STMN3,TCF3,TMEM63A,USP45,VAMP1,ZBTB25,ZBTB40
VL-controlled: Decreased with HAART	50kb	MSigDB Immunologic Signatures	GSE3982_MAST_CELL_VS_DC_UP	Genes up-regulated in comparison of mast cells versus dendritic cells (DC).	410	0.0001412561	0.2697992	0.000558582372222222	1.952272	18.95228	37	8205	0.0185	0.004509445	27	206	209	ARF1,CTCF,CUTC,DOLPP1,GLOD4,HEY1,ITGA4,KDELC1,LMNB1,MDC1,MED6,MEIS2,NDUFB4,PKMYT1,PLAGL2,PPM1H,PSAT1,PTBP1,RBM14,RGS9,RNF144A,RPLP1,SOCS2,TMEM258,ZCCHC24,ZNF23,ZNF646
VL-controlled: Decreased with HAART	50kb	MSigDB Immunologic Signatures	GSE9988_LPS_VS_CTRL_TREATED_MONOCYTE_DN	Genes down-regulated in comparison of monocytes treated with 5000 ng/ml LPS (TLR4 agonist) versus monocytes treated with control IgG.	411	0.0001429529	0.27304	0.000564593935347682	1.895073	21.10736	40	9138	0.02	0.004377325	36	194	194	ARHGAP1,ARPC1B,BAP1,CHAMP1,CMTM3,CTCF,DAGLB,DCAF12,DEDD2,DNAJC13,DPP8,FAM134A,FAM89B,FRMD8,FYTTD1,G3BP2,GTF3A,MAPK14,MKRN1,MLX,NELFB,PGP,PHC2,PLIN3,POLDIP3,PPP1CA,PPP1R8,RIC8A,SF3B2,SLBP,STX6,TPRG1L,ZNF282,ZNF398,ZNF432,ZNF740
VL-controlled: Decreased with HAART	50kb	MSigDB Immunologic Signatures	GSE10239_KLRG1INT_VS_KLRG1HIGH_EFF_CD8_TCELL_UP	Genes up-regulated in comparison of effector CD8 T cells KRLG1 Int [GeneID=10219] vs those with KRLG1 Hi.	412	0.0001460105	0.2788801	0.000575950433829611	1.929321	19.69605	38	8527	0.019	0.004456433	32	190	190	ADCK5,ALDOA,ALG5,ANKRD37,C1orf174,CHCHD5,COL9A2,DHX30,DLX3,EIF3D,EIF4A3,FAM162A,FDPS,FURIN,GGA2,GTF2H3,HMGXB3,LEPRE1,MRPL22,MRPS7,PGP,PIN1,POLDIP2,POLR2C,PRR3,RAE1,SHMT2,SLC25A33,SLC7A1,TMEM132E,TMEM216,TMEM69
VL-controlled: Decreased with HAART	50kb	MSigDB Immunologic Signatures	GSE14000_UNSTIM_VS_16H_LPS_DC_UP	Genes up-regulated in comparison of dendritic cells (DC) before and 16 h after LPS (TLR4 agonist) stimulation.	413	0.000147014	0.2807967	0.000578951086705202	1.928643	19.70298	38	8530	0.019	0.004454865	30	185	185	ARL6IP4,ATP5H,BRD3,C12orf5,C14orf2,C17orf89,CHD9,CTNS,CUTA,DGAT1,EIF3K,EMB,ESRRA,GPAA1,INPP5K,LRRC8A,LSM10,MAPK9,NDUFB1,PFAS,RPL19,SLC26A2,SMIM4,SNX5,TCFL5,TCTN3,TMED10,TMEM245,ZBTB8A,ZCCHC24
VL-controlled: Decreased with HAART	50kb	MSigDB Immunologic Signatures	GSE14308_TH1_VS_TH17_DN	Genes down-regulated in comparison of Th1 cells versus Th17 cells.	414	0.0001480238	0.2827255	0.000582446783993399	1.927964	19.70991	38	8533	0.019	0.004453299	33	190	191	AAMP,AGL,AKAP13,ATP6V0D1,CNTRL,CTDNEP1,DALRD3,DDX5,DHX30,EPC1,FBXO11,GLOD4,HSDL2,IDH2,ISCU,KMT2D,METAP1D,METTL5,PLIN3,PPP2R3C,RGCC,RPS8,SCD,SPHK2,SSNA1,STYX,TSPAN5,USP33,UTP14A,WDFY2,WWOX,YTHDC1,ZFP36L2
VL-controlled: Decreased with HAART	50kb	MSigDB Immunologic Signatures	GSE28237_EARLY_VS_LATE_GC_BCELL_DN	Genes down-regulated in comparison of early germinal center (GC) B cells versus late GC B cells.	415	0.0001491465	0.2848698	0.000586380592333059	1.908688	20.43289	39	8846	0.0195	0.004408772	34	191	191	ABR,ABTB2,AIP,AQR,ATP13A1,ATP6V0B,CHPF,DNAJC1,EPC1,FLII,KDM1A,KIAA0020,LZTR1,MAP4K1,MRPL30,PBXIP1,PHYKPL,PREX1,PRR12,REPS1,RING1,RIOK1,RNF6,RSG1,SACM1L,SAFB,SLC9A3R1,SMIM14,TBC1D10C,TCF3,TECR,TMEM87A,TNK2,ZFAND3
VL-controlled: Decreased with HAART	50kb	MSigDB Immunologic Signatures	GSE3982_NKCELL_VS_TH1_DN	Genes down-regulated in comparison of NK cells versus Th1 cells.	416	0.0001507826	0.2879948	0.000592324727677101	1.945632	19.01695	37	8233	0.0185	0.004494109	32	195	195	ADPRM,AURKA,BIRC5,C1QBP,CNOT7,G3BP1,GCLM,H2AFX,IRF4,KDM1A,KIF20B,MSH2,NCAPG,NIP7,NUP155,PARP1,PCK2,PDXK,PELO,POLE2,POP4,PRIM1,PTPRK,RAB11A,RAD23B,SCD,SFXN1,SKA1,SLCO4A1,SQRDL,TMEM70,USP13
VL-controlled: Decreased with HAART	50kb	MSigDB Immunologic Signatures	GSE17721_PAM3CSK4_VS_CPG_16H_BMDM_UP	Genes up-regulated in comparison of dendritic cells (DC) stimulated with Pam3Csk4 (TLR1/2 agonist) at 16 h versus DC cells stimulated with CpG DNA (TLR9 agonist) at 16 h.	417	0.000150994	0.2883985	0.000592553740625	2.010875	16.90806	34	7320	0.017	0.004644809	31	188	189	ARFGAP3,ATP2A2,ATP6V0D1,C11orf83,CASP2,CRELD1,EHD1,EID1,EIF3K,EMC2,EWSR1,FAM162A,HUS1,ITCH,KMT2D,LAMTOR4,MRPL24,POFUT2,PTGER2,PYGO2,RPL28,SCD,SFXN1,SFXN4,SLC35C1,SLC38A1,SLC3A2,SLC44A2,TMEM63A,TNFAIP2,VPS37A
VL-controlled: Decreased with HAART	50kb	MSigDB Immunologic Signatures	GSE34205_HEALTHY_VS_RSV_INF_INFANT_PBMC_UP	Genes up-regulated in comparison of peripheral blood mononuclear cells (PBMC) from healthy donors versus PBMCs from infanct with acute RSV infection.	418	0.0001538001	0.2937582	0.000602194316009852	1.964141	18.32862	36	7935	0.018	0.004536862	31	178	179	ABHD15,ACO1,BBS4,CLSTN1,EIF3L,FBL,HIF1AN,KIAA1377,KIF3A,KLRB1,LRP8,MBD4,MPHOSPH8,MXD4,PIAS1,PPP1R3E,PPTC7,PTGDR,RPL18,RPL19,RPL21,RPS10,SNRNP70,STMN3,TAF3,TBC1D10C,TGS1,TMEM134,TRIM27,TSEN54,YPEL1
VL-controlled: Decreased with HAART	50kb	MSigDB Immunologic Signatures	GSE17721_POLYIC_VS_PAM3CSK4_16H_BMDM_UP	Genes up-regulated in comparison of dendritic cells (DC) stimulated with poly(I:C) (TLR3 agonist) at 16 h versus DC cells stimulated with Pam3Csk4 (TLR1/2 agonist) at 16 h.	419	0.0001539791	0.2941001	0.000602400597128794	1.871387	21.90888	41	9485	0.0205	0.004322615	36	197	197	CA13,CCNG2,CDS2,CHTF8,CUTC,DCAF11,EFR3A,FSCN1,GLTPD1,HDAC7,IL12RB2,INPP5K,ITGA4,LLGL1,NDNL2,OCIAD1,PI4K2A,PIAS1,RAP1B,RCOR1,SGTA,SH2B3,SHARPIN,SLC25A45,SOCS2,TCTA,TFIP11,TGM2,TIPARP,TMEM184B,TMEM229B,TXNDC17,UBOX5,ZFYVE27,ZNF740,ZYX
VL-controlled: Decreased with HAART	50kb	MSigDB Immunologic Signatures	GSE27786_LIN_NEG_VS_NKTCELL_DN	Genes down-regulated in comparison of lineage negative versus NKT cells.	420	0.0001576924	0.3011925	0.000614407725163399	1.903309	20.49063	39	8871	0.0195	0.004396348	34	190	190	AQR,BDH1,CCDC115,CHMP1A,CMIP,CTCF,CYP2U1,DERL2,DHPS,EI24,EIF1B,FYTTD1,GADD45G,GLTSCR1,IRF7,KMT2D,MBOAT1,MFSD8,MTIF3,PIGT,PRDM2,RCBTB2,RNF146,SLC25A4,SLC26A2,SLX4,STAMBPL1,TAP1,TBCA,TRIM39,USE1,ZBTB2,ZBTB7A,ZSWIM8
VL-controlled: Decreased with HAART	50kb	MSigDB Immunologic Signatures	GSE17721_POLYIC_VS_GARDIQUIMOD_8H_BMDM_DN	Genes down-regulated in comparison of dendritic cells (DC) stimulated with poly(I:C) (TLR3 agonist) at 8 h versus DC cells stimulated with Gardiquimod (TLR7 agonist) at 8 h.	421	0.0001623838	0.3101531	0.000630112564849471	1.958465	18.38175	36	7958	0.018	0.00452375	33	191	191	CLPP,DGAT1,DHCR24,DHX15,DHX36,EIF3A,EIF3L,FAM134A,HERPUD1,LONP1,LRPAP1,LUC7L,MRPL23,MSANTD4,NCBP1,NELFB,NELFE,NME6,OSBPL2,PAPSS1,RAB11A,RAB18,RNMTL1,SEC31A,SLC41A1,SLC52A2,SOCS4,SRP9,SYNCRIP,TBRG4,TGM2,TPRG1L,ZNF287
VL-controlled: Decreased with HAART	50kb	MSigDB Immunologic Signatures	GSE9988_ANTI_TREM1_VS_LPS_MONOCYTE_UP	Genes up-regulated in comparison of monocytes treated with anti-TREM1 [GeneID=54210] versus monocytes treated with 5000 ng/ml LPS (TLR4 agonist).	422	0.0001630292	0.3113858	0.000631589159057677	1.900096	20.52528	39	8886	0.0195	0.004388926	39	188	189	ACSL3,AMD1,BAG3,BCAR3,BLOC1S3,C5orf30,CHKA,GATAD2A,GGA2,GNPDA1,ID3,IMP3,JMJD1C,KCTD7,LONP1,MAP1LC3B,MFI2,MOAP1,NDUFB9,PI4K2A,PLEKHM1,PPFIA1,RABGEF1,RIC8A,SCARB2,SEC22C,SERTAD1,SGSH,SLC26A2,SNUPN,SNX33,TBC1D7,TLE3,TMBIM1,TMEM251,TMEM70,TXNIP,ZCCHC2,ZCCHC6
VL-controlled: Decreased with HAART	50kb	MSigDB Immunologic Signatures	GSE339_EX_VIVO_VS_IN_CULTURE_CD8POS_DC_UP	Genes up-regulated in comparison of ex vivo CD8 dendritic cells versus cultured CD8 DCs.	423	0.0001654248	0.3159614	0.000640349733116883	1.916957	19.82309	38	8582	0.019	0.004427872	31	197	197	ASAH1,C1orf86,CACYBP,CASP2,DALRD3,DCAF8,DHX16,EIF2AK4,FCHO1,FLT1,GATM,GPSM3,H2AFX,HDAC2,INTS3,KLHL7,MRPL40,MYADM,MYCL,PARP2,PGLS,PRDX2,PSME4,RBM14,RGS10,SNX5,SOS1,TXNDC16,UBE2N,UNC119,ZFP36L2
VL-controlled: Decreased with HAART	50kb	MSigDB Immunologic Signatures	GSE7764_IL15_NK_CELL_24H_VS_SPLENOCYTE_DN	Genes down-regulated in comparison of NK cells treated with IL15 [GeneID=3567] versus total splenocytes.	424	0.0001680555	0.320986	0.000647903540420372	1.915394	19.83926	38	8589	0.019	0.004424264	31	197	197	ADCK3,AHCYL2,ANAPC10,BACH2,BDH1,CELF1,EDEM1,FTH1,INSR,ITGA4,JMJD1C,KANSL2,KLHL7,MCL1,PARP1,PCK2,PHIP,PLA2G12A,PRKCD,RGCC,SLC3A2,SLC46A3,SNX5,STAMBPL1,STK4,TMEM50B,TXNIP,UNC93B1,WDTC1,ZCCHC6,ZNF280D
VL-controlled: Decreased with HAART	50kb	MSigDB Immunologic Signatures	GSE3982_CTRL_VS_IGE_STIM_MAST_CELL_DN	Genes down-regulated in comparison of untreated mast cells versus mast cells treated with IgE at 2 h.	425	0.0001708031	0.3262339	0.000656903212822581	1.932954	19.14168	37	8287	0.0185	0.004464824	35	194	194	AKAP13,CEMP1,DAZAP1,DDX5,GID8,GNL1,GPX4,KCTD7,KIF22,MAN2B1,MKLN1,MRPL24,MTCH1,OSBPL2,PDCD11,PQBP1,PTBP1,QSOX1,RAB8B,RABGEF1,RAP1B,RPL7,SGTA,SLC10A3,SMURF2,SOCS1,TCFL5,TLE3,TMED10,TMEM208,TMEM246,TNIP2,UBE2H,UBL4A,USP12
VL-controlled: Decreased with HAART	50kb	MSigDB Immunologic Signatures	GSE27786_LIN_NEG_VS_BCELL_DN	Genes down-regulated in comparison of lineage negative versus B cells.	426	0.0001723771	0.3292403	0.000661889202818035	1.932022	19.15092	37	8291	0.0185	0.00446267	30	190	190	CCND2,DCAF11,DDX5,FBXO11,G3BP2,GPSM3,KMT2D,KRTCAP2,MAP3K2,MPND,NDUFAF3,NXPE3,PAF1,PHIP,POLDIP3,PSMB9,RIC8A,RPS8,SF3B2,SSU72,STAT1,SUFU,SZT2,TAF8,TMEM229B,TRIM39,USE1,USP12,ZNF740,ZSWIM8
VL-controlled: Decreased with HAART	50kb	MSigDB Immunologic Signatures	GSE3982_BASOPHIL_VS_TH2_DN	Genes down-regulated in comparison of basophils versus Th2 cells.	427	0.0001816979	0.347043	0.00069361747624	1.946723	18.49262	36	8006	0.018	0.004496628	32	193	193	APEX1,AURKA,BANF1,DIXDC1,E2F4,EIF4A1,ELOVL6,ERCC6,HAUS5,ILF3,LEPRE1,LTBP2,MAVS,MSH2,NCBP1,PFAS,POLR2C,POLR2E,PSMC4,PTPLAD1,QDPR,RSG1,SERBP1,SHARPIN,SLC25A32,SNUPN,SPAG5,TIPIN,TOMM34,TOP3A,TUSC2,USP13
VL-controlled: Decreased with HAART	50kb	MSigDB Immunologic Signatures	GSE3982_BASOPHIL_VS_TH1_DN	Genes down-regulated in comparison of basophils versus Th1 cells.	428	0.0001818037	0.3472451	0.00069361747624	1.967861	17.78581	35	7700	0.0175	0.004545455	32	190	190	ACSL3,ANO10,APITD1-CORT,APOBEC3G,AURKA,B4GALT5,CCNE2,CDR2,CHAF1B,CHEK2,DIXDC1,DOCK4,ELOVL6,HMGXB3,ILF3,MKLN1,MSH2,OGFOD2,POLA1,PPFIA1,PRKAR2A,PSMC4,QDPR,RPS6KB2,SCAND1,SLC25A32,SLC38A1,SNRPF,SPAG5,SPSB1,SQRDL,STMN1
VL-controlled: Decreased with HAART	50kb	MSigDB Immunologic Signatures	GSE25087_FETAL_VS_ADULT_TREG_UP	Genes up-regulated in comparison of fetal regulatory T cell (Treg) versus adult regulatory T cell (Treg).	429	0.0001825132	0.3486002	0.000695767746442846	1.926214	19.20867	37	8316	0.0185	0.004449254	35	194	195	AGRN,ARPC1B,BANF1,C17orf49,C5orf30,CCND2,CMPK2,CTPS1,DHCR24,DOLPP1,EIF4G2,FEN1,FURIN,GNG5,GSTP1,HEY1,KHDRBS1,LAMTOR5,LRRC59,LTB,NDUFB7,NOTCH2,PIGY,PSMD14,PTPRK,PYURF,RHOA,RNASEK-C17orf49,SCLT1,STAMBPL1,STAT1,SUCLA2,TRAF4,TUBA1C,XPNPEP1
VL-controlled: Decreased with HAART	50kb	MSigDB Immunologic Signatures	GSE22886_NAIVE_BCELL_VS_DC_DN	Genes down-regulated in comparison of naive B cells versus unstimulated dendritic cells (DC).	430	0.0001852717	0.3538689	0.00070425552	1.854378	22.10984	41	9572	0.0205	0.004283326	34	201	201	ABR,CITED2,CTDP1,DCAF7,DOCK4,DPP3,EFHD2,EHD4,EIF4G1,ETHE1,GAA,GCLC,GPR137B,HN1,HSPA1A,IDH2,IMPA2,KDELR1,KLF10,LANCL2,LRRC59,LST1,MAN2B1,MGST3,NCBP1,PLIN3,RCBTB2,RRP1B,SAR1B,SDHD,SPINT1,TM9SF1,TRPV2,VASH1
VL-controlled: Decreased with HAART	50kb	MSigDB Immunologic Signatures	GSE17721_CTRL_VS_GARDIQUIMOD_24H_BMDM_DN	Genes down-regulated in comparison of control dendritic cells (DC) at 24 h versus those stimulated with Gardiquimod (TLR7 agonist) at 24 h.	431	0.0001870597	0.357284	0.0007088734025417	1.964799	17.81352	35	7712	0.0175	0.004538382	34	196	196	ABCE1,ABI1,ADRBK1,AGRN,CCT2,CD47,CES3,DERL2,ENSG00000256646,FASTKD5,GMPPB,GTF2E2,HAT1,HSPA4,KIAA0020,LRRC59,NCBP1,NUDC,PLA2G12A,PPP2R1A,PPP2R3C,PRMT7,PSMB9,PSMC4,RRN3,SEC23A,SFXN1,SOCS4,TBK1,TMEM199,TMEM208,TP53I13,UFSP2,ZCCHC3
VL-controlled: Decreased with HAART	50kb	MSigDB Immunologic Signatures	GSE3982_NEUTROPHIL_VS_BCELL_DN	Genes down-regulated in comparison of neutrophils versus B cells.	432	0.0001921946	0.3670917	0.000726288468621236	1.902107	19.97785	38	8649	0.019	0.004393572	34	193	193	AAMP,AKAP1,ATP13A1,CCBL1,CPSF4,CUTA,DHFR,DPAGT1,DPP3,ERAP1,FAM162A,G3BP2,GGA2,HEXA,HLA-DMB,IRF4,KHDRBS1,MGST3,MRPL40,MYC,NAA40,NOLC1,NPRL3,PARP2,PTPRK,RPL9,SSB,STAMBPL1,TRMT61B,UAP1,ZBTB14,ZBTB3,ZNF211,ZNF395
VL-controlled: Decreased with HAART	50kb	MSigDB Immunologic Signatures	GSE17721_CTRL_VS_GARDIQUIMOD_6H_BMDM_UP	Genes up-regulated in comparison of control dendritic cells (DC) at 6 h versus those stimulated with Gardiquimod (TLR7 agonist) at 6 h.	433	0.000194772	0.3720145	0.000734863661392405	1.900788	19.99171	38	8655	0.019	0.004390526	29	193	193	AAGAB,ABHD15,ACO1,BAIAP2,DAP,DCAF11,DCAF12,ERLIN1,FBXL12,FLCN,GPX4,HMHA1,IVD,MCM7,MRPL47,MRPL49,NR1D2,POLA1,RPS8,SESN1,SGSH,SLC25A39,TAF9,TECPR1,TM9SF1,TMEM216,TPRA1,UFSP2,ZNF277
VL-controlled: Decreased with HAART	50kb	MSigDB Immunologic Signatures	GSE17721_ALL_VS_24H_PAM3CSK4_BMDM_DN	Genes down-regulated in comparison of dendritic cells (DC) stimulated with Pam3Csk4 (TLR1/2 agonist) at all time points versus those stimulated with Pam3Csk4 (TLR1/2 agonist) at 24 h only.	434	0.0001951992	0.3728305	0.000735829954423381	1.960224	17.8551	35	7730	0.0175	0.004527814	30	195	195	C21orf2,CHAC1,DGAT1,DGAT2,DGCR6,EBAG9,EMB,FAM103A1,FBXW2,GANC,GCLC,HLA-DOA,HTATIP2,MAP1LC3B,MBOAT7,MPLKIP,POLR1D,PRDX2,PTEN,PTPLAD1,PTPN21,SKP1,SMIM14,SOD1,SPICE1,SYT11,TP53I13,TPRG1L,TULP3,UFSP2
VL-controlled: Decreased with HAART	50kb	MSigDB Immunologic Signatures	GSE360_L_MAJOR_VS_B_MALAYI_HIGH_DOSE_DC_DN	Genes down-regulated in comparison of dendritic cells (DC) exposed to L. major versus DCs exposed to 50 worms/well B. malayi.	435	0.0001960723	0.3744981	0.000737435961119874	1.900129	19.99864	38	8658	0.019	0.004389004	34	192	193	AFG3L2,AP2A2,BCAR3,BRD3,CACNA1C,DIXDC1,DYNC1H1,EBNA1BP2,ENSG00000255154,IDH2,IMP4,IPO9,KIAA0753,MAF,MCM3AP,MYCL,NKRF,NPRL3,OSBPL2,PCNA,PHB2,POLR2E,PQBP1,PSME4,RCBTB2,RNF187,RPP14,SH3GL1,STIM1,TARBP2,TFAP4,TMEM243,TUSC2,UFL1
VL-controlled: Decreased with HAART	50kb	MSigDB Immunologic Signatures	GSE14308_TH1_VS_INDUCED_TREG_UP	Genes up-regulated in comparison of Th1 cells versus induced regulatory T cell (Treg).	436	0.0001993971	0.3808485	0.000747601862185535	1.917222	19.29875	37	8355	0.0185	0.004428486	33	191	191	ABI1,AIP,ARIH2,C5orf30,CASC5,FAHD2A,FAM120A,FOXO3,HEXA,IGFBP6,IRF7,KIF3A,LAMTOR4,LPIN2,LTB,MAPK14,MKRN1,MPLKIP,NEK3,POLD4,PPM1H,RAB5A,RAB9A,RBM48,RBX1,ROCK2,STYX,TIA1,TXNDC16,UFD1L,VPS4B,YWHAQ,ZC3H7A
VL-controlled: Decreased with HAART	50kb	MSigDB Immunologic Signatures	GSE17721_CTRL_VS_GARDIQUIMOD_4H_BMDM_UP	Genes up-regulated in comparison of control dendritic cells (DC) at 4 h versus those stimulated with Gardiquimod (TLR7 agonist) at 4 h.	437	0.00020314	0.3879974	0.000759823262745098	1.896625	20.03559	38	8674	0.019	0.004380908	31	194	194	AGL,ANAPC2,AQR,ATE1,CDC20,CHKA,CLDN10,CPSF4,CTNS,CUTA,ELMO2,ELP2,FAM111A,GALC,GATC,GLUL,GNPDA1,HAT1,MKNK2,MRI1,NUDT3,PDXK,PIGH,PLIN3,RBBP4,RPL14,RPS21,SF3B2,SKP1,SLC25A45,TRIM39
VL-controlled: Decreased with HAART	50kb	MSigDB Immunologic Signatures	GSE11924_TFH_VS_TH1_CD4_TCELL_UP	Genes up-regulated in comparison of T follicular helper (Tfh) cells versus Th1 cells.	438	0.000204406	0.3904155	0.000762635063799844	1.914701	19.32416	37	8366	0.0185	0.004422663	31	189	189	ABI1,AGRN,AGTPBP1,AP4E1,B4GALT1,BAG3,CABLES2,CREBBP,CYHR1,DCP1B,FAM110A,KMT2D,LTB,MAEA,MBD1,MCM3AP,MFAP3,NDUFAF3,OPA3,PQBP1,RILPL2,SEC22C,SETDB2,SMTN,SUFU,TADA3,UNC45A,WDTC1,WWOX,ZNF408,ZNF646
VL-controlled: Decreased with HAART	50kb	MSigDB Immunologic Signatures	GSE27786_LSK_VS_NEUTROPHIL_DN	Genes down-regulated in comparison of LSK versus neutrophils.	439	0.000206344	0.394117	0.00076879260625	1.93344	18.61966	36	8061	0.018	0.004465947	33	191	191	ACAP3,ANAPC2,ASB6,BAIAP3,C22orf23,CCNL2,GNAT1,GPANK1,LAPTM5,MAP1LC3B,MED17,MEF2B,MOB3A,NECAP2,PPP2R3C,PTPN12,PTTG1IP,RAD17,RGCC,SFT2D2,SIRT2,SLC30A1,SLC44A2,SRA1,SZT2,TBC1D10C,TSTD2,UCP2,VPS28,ZBTB24,ZBTB7A,ZCCHC2,ZNF414
VL-controlled: Decreased with HAART	50kb	MSigDB Immunologic Signatures	GSE27786_BCELL_VS_MONO_MAC_UP	Genes up-regulated in comparison of B cells versus monocyte macrophages.	440	0.0002106506	0.4023426	0.000780569317327117	1.931284	18.64045	36	8070	0.018	0.004460967	29	189	190	ARIH2,ATP5D,CABLES2,CCT6A,CREB1,CREBRF,CTCF,CYB561A3,DAG1,HIST3H2A,KHDRBS1,LPIN2,MRPL22,NDUFV1,NKRF,PFAS,PHB2,PRR3,SCAF4,SDHAF1,SETD4,SF3B2,SHPK,STRN3,TECPR1,TRIAP1,TXNIP,WRNIP1,ZNRD1
VL-controlled: Decreased with HAART	50kb	MSigDB Immunologic Signatures	GSE8678_IL7R_LOW_VS_HIGH_EFF_CD8_TCELL_DN	Genes down-regulated in IL7R [GeneID=3575] low effector CD8 T cells versus IL7R [GeneID=3575] high effector CD8 T cells.	441	0.0002109442	0.4029034	0.000781050380279503	1.911503	19.3565	37	8380	0.0185	0.004415274	35	188	188	ADCK5,BCL2L11,C12orf5,C21orf59,CIRH1A,CNP,CSTF1,CYP4V2,DENR,DUS2L,EMB,HLA-DOA,HSDL2,ID3,KDSR,MCFD2,MCOLN2,MRI1,MRPL23,MYC,NOA1,NUDT14,PCCA,PDE2A,RAB20,RNMTL1,SCARB2,SESN1,SFT2D2,SLC26A11,TFE3,TOR1AIP1,TRMT61A,UNC79,ZCCHC2
VL-controlled: Decreased with HAART	50kb	MSigDB Immunologic Signatures	GSE17721_POLYIC_VS_GARDIQUIMOD_24H_BMDM_UP	Genes up-regulated in comparison of dendritic cells (DC) stimulated with poly(I:C) (TLR3 agonist) at 24 h versus DC cells stimulated with Gardiquimod (TLR7 agonist) at 24 h.	442	0.0002174878	0.4154017	0.000802164979273008	1.88987	20.1072	38	8705	0.019	0.004365307	32	191	191	CD47,CEP89,CHKA,CHPT1,EFHD2,EHD4,EPC1,FRYL,GNPDA1,GTF2F1,HMHA1,HSCB,INPP5K,KDM6A,MCL1,MKL1,PRKRIP1,PSIP1,RSPH9,SCAND1,SLC44A2,SON,SPAG5,SPDL1,SSFA2,TXNDC16,UBE2H,UCP2,XRCC1,ZC3H7A,ZFP36L2,ZNF524
VL-controlled: Decreased with HAART	50kb	MSigDB Immunologic Signatures	GSE17974_CTRL_VS_ACT_IL4_AND_ANTI_IL12_48H_CD4_TCELL_DN	Genes down-regulated in comparison of untreated CD4 [GeneID=920] T cells at 0 h versus the cells treated with IL4 [GeneID=3565] and anti-IL12 at 48 h.	443	0.0002200126	0.4202241	0.000810224007258687	1.947376	17.9729	35	7781	0.0175	0.004498136	30	191	191	APOBEC3G,AURKA,BDH1,CACYBP,DHPS,DTYMK,FAF1,FAH,FEN1,GLB1,GNG5,GPANK1,GSTP1,HSCB,IDH2,KEAP1,LSM4,MCOLN2,NFE2L3,OGFOD2,PHF19,POLR3D,POP4,PRIM1,PSMD8,SLC7A1,SSU72,SYT11,TRAP1,WRAP53
VL-controlled: Decreased with HAART	50kb	MSigDB Immunologic Signatures	GSE17721_POLYIC_VS_PAM3CSK4_4H_BMDM_UP	Genes up-regulated in comparison of dendritic cells (DC) stimulated with poly(I:C) (TLR3 agonist) at 4 h versus DC cells stimulated with Pam3Csk4 (TLR1/2 agonist) at 4 h.	444	0.0002220934	0.4241984	0.000816625616499615	1.906271	19.40963	37	8403	0.0185	0.004403189	32	195	195	ARFGEF1,ASL,BCAR3,CCDC58,CDCA5,CUL7,EWSR1,FAM89B,GPBP1L1,GSG2,HAT1,MAPK9,MCM7,MOV10,MYLPF,NUP153,P2RX5,PARP1,PI4K2A,PSIP1,PSMB8,RAB9A,RPS21,SKIV2L,SLIRP,SSFA2,TEFM,TLE6,TXNDC16,UGDH,WARS,ZBTB8A
VL-controlled: Decreased with HAART	50kb	MSigDB Immunologic Signatures	GSE1460_INTRATHYMIC_T_PROGENITOR_VS_CD4_THYMOCYTE_UP	Genes up-regulated in comparison of intrathymic T progenitor cells (ITTP) versus CD4 [GeneID=920] thymocytes.	445	0.0002223063	0.424605	0.000816778693913713	1.887702	20.1303	38	8715	0.019	0.004360298	28	196	196	ADK,AURKB,CEP70,CSNK2B,DPM3,DTYMK,EIF4A3,EIF4H,FGFR1OP,GART,HDGF,JAM3,MAD2L1,MDC1,MRPL16,MYC,PACSIN2,PLK4,PSMB3,RNASEH2A,RNMTL1,SNRNP40,STMN1,TTLL1,UBE2E1,UQCRFS1,UTP3,ZNF282
VL-controlled: Decreased with HAART	50kb	MSigDB Immunologic Signatures	GSE13493_CD4INTCD8POS_VS_CD8POS_THYMOCYTE_DN	Genes down-regulated in comparison of CD4 [GeneID=920] CD8 Int thymocytes versus CD8 thymocytes.	446	0.0002247513	0.429275	0.000825126212240185	1.886619	20.14185	38	8720	0.019	0.004357798	32	190	190	ABHD5,ADCK5,AQR,C2CD2L,CDKN1A,CNP,EHD1,EID2,EIF1,ENSG00000182319,G3BP1,HLA-DMB,LAPTM5,MAP2K2,MBOAT7,MKNK2,MYC,NAPEPLD,NEURL2,PKMYT1,QTRT1,RAB3IP,SAFB2,SAMHD1,SERBP1,SLC26A11,SLC39A6,SMCHD1,SPATA33,TAF10,TENC1,TRADD
VL-controlled: Decreased with HAART	50kb	MSigDB Immunologic Signatures	GSE17721_CTRL_VS_GARDIQUIMOD_0.5H_BMDM_UP	Genes up-regulated in comparison of control dendritic cells (DC) at 0 h versus those stimulated with Gardiquimod (TLR7 agonist) at 0.5 h.	447	0.0002255936	0.4308838	0.000827581444923077	1.924131	18.70974	36	8100	0.018	0.004444444	31	194	194	ALG14,AQR,BAIAP2,BEX4,CAPZA1,CARHSP1,CBFB,CCNI,CHKA,CPSF3L,CRY2,DCAF12,DUT,EEA1,EFHD2,FNBP4,GNA13,HNRNPDL,IL1RAP,MCM3,P4HA2,POLR1D,PTBP1,RAB8B,RNF20,ROCK2,SNX14,TECR,TIA1,TRAFD1,TRIM39
VL-controlled: Decreased with HAART	50kb	MSigDB Immunologic Signatures	GSE20715_WT_VS_TLR4_KO_48H_OZONE_LUNG_DN	Genes down-regulated in comparison of lung tissue from wild type mice subjected to ozone for 48 h versus that from TLR4 [GeneID=7099] deficient mice subjected to ozone for 48 h.	448	0.0002272203	0.4339908	0.000832268518202765	1.885538	20.1534	38	8725	0.019	0.004355301	35	194	194	ABCA7,ADSSL1,ALDOA,ANKRD54,AP1M2,APPL2,ARFGAP1,ARPC1B,ATP6V0A1,ATP6V1H,CENPV,DRAM1,DUSP12,EIF4G1,ELP2,GAA,GADD45G,GALC,GTF2F1,HK1,IDI1,ING2,JMJD1C,KCTD2,MFAP3,NDNL2,PCCA,PLEKHB1,RBM43,RSPH9,SQRDL,TADA1,TMBIM1,TMEM243,TRIM3
VL-controlled: Decreased with HAART	50kb	MSigDB Immunologic Signatures	GSE36392_EOSINOPHIL_VS_MAC_IL25_TREATED_LUNG_DN	Genes down-regulated in comparison of eosinophils treated with IL25 [GeneID=64806] versus macrophages treated with IL25 [GeneID=64806].	449	0.0002328864	0.444813	0.000851061487816092	1.920811	18.74208	36	8114	0.018	0.004436776	32	190	190	ATP6V0E2,CTNS,DPP3,ENSG00000258790,EPM2AIP1,ETFDH,FANCM,FOXRED2,GLOD4,GTF3C4,GUF1,HSCB,KCTD2,KDM2B,LRRC59,MAPK14,MGST3,MON1A,NAGPA,NECAP2,NEK3,PFAS,POLR2C,PPP2R4,PRIM1,PRR12,RHEBL1,SOX12,STUB1,TRIM37,USE1,ZNF280C
VL-controlled: Decreased with HAART	50kb	MSigDB Immunologic Signatures	GSE19825_CD24LOW_VS_IL2RA_HIGH_DAY3_EFF_CD8_TCELL_DN	Genes down-regulated in comparison of effector CD8 IL2RA [GeneID=3559] low T cells versus effector CD8 IL2RA [GeneID=3559] high cells.	450	0.0002331774	0.4453688	0.000851472450689127	1.941139	18.03065	35	7806	0.0175	0.00448373	33	192	192	CDK4,CDK6,CDR2,CNOT11,COQ7,DDX31,DIP2A,ERLIN1,ERN1,FANCA,G3BP1,GATAD2A,GPR137B,IPO9,MAPK6,MDN1,NARS,NDFIP1,NUDC,NUP155,PATL1,PDCD11,PRIM1,PRMT7,RBBP7,RYK,SEC61A2,SMCR7,TMEM41B,UAP1,UTP6,WRNIP1,XRCC6BP1
VL-controlled: Decreased with HAART	50kb	MSigDB Immunologic Signatures	GSE17721_CTRL_VS_POLYIC_24H_BMDM_UP	Genes up-regulated in comparison of control dendritic cells (DC) at 24 h versus those stimulated with poly(I:C) (TLR3 agonist) at 24 h.	451	0.0002350084	0.448866	0.000855538213435115	1.919865	18.75132	36	8118	0.018	0.00443459	31	192	192	ABI1,ADK,ALDOA,BACH2,BCL2L11,CCDC58,CD81,CTSA,DAG1,ELOVL5,ELOVL6,EMC2,FAF1,FAM111A,FANCG,HSCB,KDELC1,LZTR1,MATR3,MEPCE,PRKRA,RCSD1,RGS10,RHBDD3,RNF187,RPL28,RPLP1,SKP1,STIM1,TMEM50B,UCP2
VL-controlled: Decreased with HAART	50kb	MSigDB Immunologic Signatures	GSE3982_DC_VS_TH2_DN	Genes down-regulated in comparison of dendritic cells (DC) versus Th2 cells.	452	0.0002366113	0.4519276	0.000859405399619193	1.919156	18.75825	36	8121	0.018	0.004432952	28	194	194	AAMP,APOBEC3G,ASF1B,BACH2,BIRC5,CTCF,DOLPP1,EIF4G1,ENSG00000256646,EXOSC9,FTSJ1,GLOD4,KDELC1,KIF15,MDN1,MRPL49,NCBP1,PRDX2,PSMC4,PTMA,RBM14,SFXN1,SLC35E1,SOCS1,SOCS2,SUPT16H,TUBA4A,TYMS
VL-controlled: Decreased with HAART	50kb	MSigDB Immunologic Signatures	GSE9988_LPS_VS_VEHICLE_TREATED_MONOCYTE_DN	Genes down-regulated in comparison of monocytes treated with 1 ng/ml LPS (TLR4 agonist) versus monocytes treated with vehicle.	453	0.0002383113	0.4551746	0.000864263566311787	1.83123	22.38933	41	9693	0.0205	0.004229857	36	192	192	ARHGAP1,ARPC1B,ATG9A,BAZ1B,BRD3,C20orf24,CHAMP1,CMTM3,DAGLB,DCAF12,FAM89B,GLUL,GSTP1,HMHA1,LAPTM5,MTCH1,NAGS,NT5DC2,PGP,PHC2,PLIN3,PPP1CA,PSAP,RUNX3,SERTAD3,SH3GL1,SNX27,SNX3,STX6,SUMO2,TGIF2,TMBIM1,TMEM101,UNC45A,USP19,ZNF740
VL-controlled: Decreased with HAART	50kb	MSigDB Immunologic Signatures	GSE13484_3H_UNSTIM_VS_YF17D_VACCINE_STIM_PBMC_UP	Genes up-regulated in comparison of unstimulated peripheral blood mononuclear cells (PBMC) cultured for 3 h versus PBMC cultured for 3 h with YF17D vaccine.	454	0.0002388941	0.4562877	0.000865244229135053	1.880581	20.20652	38	8748	0.019	0.00434385	36	197	197	ABCD3,ACTG1,AKAP1,APPL2,ATP6V0B,CLPP,CYC1,ENSG00000255154,FAHD2A,FLCN,FSCN1,GGA2,HTRA2,ID3,IMPA2,MAVS,MDN1,MFAP3,MRPL49,PEX6,PLEKHJ1,POLR2C,POLR3C,PTTG1IP,RALBP1,RASSF1,RPP14,SDHAF1,SHMT1,SLC30A1,TIMM17B,TLE3,UGDH,VAMP1,ZFAND3,ZNF408
VL-controlled: Decreased with HAART	50kb	MSigDB Immunologic Signatures	GSE3982_EOSINOPHIL_VS_DC_DN	Genes down-regulated in comparison of eosinophils versus dendritic cells (DC).	455	0.000239543	0.4575271	0.000866095956785444	1.898589	19.48816	37	8437	0.0185	0.004385445	34	201	202	AAGAB,ACO1,ADK,ALG5,ATP5O,ATP6V1H,CSTB,DAP3,DPAGT1,EHD4,EIF4G1,FAM162A,FLT1,GCGR,HADHB,HSPA8,KPNA4,MAF,MRPS33,PCK2,PEMT,PSMC4,QDPR,RAB11A,RPN1,SAMHD1,SCD,SESN1,SNX5,TRIAP1,TRIM14,UNC119,UTP3,VPS41
VL-controlled: Decreased with HAART	50kb	MSigDB Immunologic Signatures	GSE3982_EOSINOPHIL_VS_BCELL_DN	Genes down-regulated in comparison of eosinophils versus B cells.	456	0.0002411401	0.4605776	0.00087120995219697	1.897914	19.49509	37	8440	0.0185	0.004383886	34	187	187	BAZ1B,CASP7,CTCF,DAP3,DHFR,DNAJC16,DPAGT1,EIF3M,FANCG,FBL,GORASP2,HTRA2,IRF4,KDM1A,MAP3K9,MCM3,MRPS33,NAA40,PEPD,PFAS,PHF15,PRKRA,RPL7,RPS21,RRN3,SAMM50,SHMT2,SMARCA4,TCF3,TCFL5,TMEM70,TRADD,UTP3,ZNHIT2
VL-controlled: Decreased with HAART	50kb	MSigDB Immunologic Signatures	GSE15930_STIM_VS_STIM_AND_TRICHOSTATINA_48H_CD8_T_CELL_UP	Genes up-regulated in comparison of unstimulated CD8 T cells at 48 h versus CD8 T cells at 48 h after treatment with trichostatin A (TSA) [PubChem=5562].	457	0.000241529	0.4613204	0.000871954429220288	1.862165	20.94336	39	9067	0.0195	0.004301312	34	199	199	ACTG1,ADORA2A,ARF1,AURKA,CDS2,CSTB,DAP,DGAT1,DIAPH3,EHD1,EMB,FAM89B,FTH1,FURIN,GADD45G,GNPDA1,H2AFX,KHDRBS1,KL,LDHA,LTB,NECAP2,PLA2G12A,PLD3,PPP2R5D,PQBP1,PTPRK,RBPJ,SERBP1,SIRT2,SMIM14,SQRDL,ST3GAL2,UBE2H
VL-controlled: Decreased with HAART	50kb	MSigDB Immunologic Signatures	GSE3982_MAST_CELL_VS_CENT_MEMORY_CD4_TCELL_UP	Genes up-regulated in comparison of mast cells versus central memory CD4 [GeneID=920] T cells.	458	0.0002425521	0.4632745	0.00087498560128593	1.879077	20.22269	38	8755	0.019	0.004340377	35	198	198	ALDOA,AP4S1,APC,ATP2A2,ATP6V0D1,CEBPG,CHKA,CSNK2B,CSRNP2,DDX41,DRAM1,EIF4A1,EOGT,FES,GALC,HEXA,IDI1,MAD2L1BP,MARCH2,MEIS2,MKLN1,MOB1A,MRPL40,NDUFB4,NDUFS7,PAPSS1,PPM1H,SLC30A1,TBK1,TIMM8B,TMEM70,TUBA1C,UQCRFS1,WARS2,XPNPEP1
VL-controlled: Decreased with HAART	50kb	MSigDB Immunologic Signatures	GSE7852_THYMUS_VS_FAT_TCONV_UP	Genes up-regulated in comparison of thymus conventional T cells versus fat tissue conventional T cells.	459	0.000243121	0.4643611	0.000875713027945619	1.916324	18.78597	36	8133	0.018	0.004426411	31	191	191	AAGAB,ALDH5A1,ARV1,BNIP1,C4orf29,C6orf120,CBX1,CEPT1,CHEK2,COQ10A,DNMT3A,DRAM2,FEN1,GGA2,GK5,GPR146,HDDC3,MED8,MFAP3,NAPG,NCBP2,OTUB1,PLD3,SPDL1,SPSB1,TARBP2,TBK1,TIA1,TMCO6,UGDH,ZNF280C
VL-controlled: Decreased with HAART	50kb	MSigDB Immunologic Signatures	GSE12845_IGD_NEG_BLOOD_VS_PRE_GC_TONSIL_BCELL_DN	Genes down-regulated in comparison of IgD- peripheral blood B cells versus pre-germinal center B cells.	460	0.000246196	0.4702344	0.000884118015060241	1.860318	20.96415	39	9076	0.0195	0.004297047	30	189	189	ACTB,AURKB,BANF1,CLTC,CREM,DSN1,FBXO5,FGFR1OP,HAUS5,INSIG1,IPO9,NCBP1,PDCD11,PFAS,POLA1,POLR1B,PPP2R1A,PPP6R1,PSMD14,PSPH,RASA2,RPL39L,SLC35E1,SLIRP,SMARCA4,SPDL1,TRAIP,TUBB,TUBB2A,XPNPEP1
VL-controlled: Decreased with HAART	50kb	MSigDB Immunologic Signatures	GSE3982_MAC_VS_EFF_MEMORY_CD4_TCELL_UP	Genes up-regulated in comparison of macrophages versus effector memory CD4 [GeneID=920] T cells.	461	0.0002464356	0.470692	0.000884312548081264	1.914911	18.79983	36	8139	0.018	0.004423148	28	192	192	ABCB9,ACO1,ATP5G1,BACH1,CTNS,DPYSL2,ETHE1,FAM162A,GATM,GNPDA1,GSPT1,MFAP3,MGST3,MRPL40,MRPS33,NDUFA6,PDXK,PROC,PSEN1,PSMC4,SLC25A13,TCEB1,TECR,TIMM8B,TMEM251,TRPV2,UBE2E1,ZBTB10
VL-controlled: Decreased with HAART	50kb	MSigDB Immunologic Signatures	GSE17721_0.5H_VS_4H_POLYIC_BMDM_UP	Genes up-regulated in comparison of dendritic cells (DC) stimulated with poly(I:C) (TLR3 agonist) at 0.5 h versus those stimulated at 8 h.	462	0.0002525444	0.4823598	0.000901314247943156	1.857862	20.99187	39	9088	0.0195	0.004291373	37	195	195	ALG5,ARPC4,BDH1,C1orf174,CCDC58,CD81,CDK4,CPSF4,CTCF,DHX30,EARS2,ELOVL5,ELOVL6,FAM162A,FAU,FBL,GIT1,GPR146,GTF3C1,HNRNPU,KDELC1,LZTR1,MCM3,MCM7,MED29,PCSK4,PEPD,POLR2F,PTTG1IP,RALBP1,SHMT1,SIRT2,SPHK2,SPICE1,TAF10,TCTN3,ZBTB25
VL-controlled: Decreased with HAART	50kb	MSigDB Immunologic Signatures	GSE12366_GC_BCELL_VS_PLASMA_CELL_DN	Genes down-regulated in comparison of germinal center B cells versus plasma cells.	463	0.0002543273	0.4857651	0.00090649244671151	1.911623	18.83217	36	8153	0.018	0.004415553	33	180	180	AAMP,AMIGO3,ARFGAP3,CHPF,CREBL2,CUTA,ENKD1,ERN1,FOXO3,FTSJ1,GMPPB,GORASP2,GPAA1,IRF7,ISCU,LGALSL,LRPAP1,MBD1,OSBP,PAOX,PAPSS1,PI16,PTGER2,SCARB2,SIRT2,STAT1,STK4,TAB1,TM9SF1,TMEM110,TMEM184B,VEGFA,WWOX
VL-controlled: Decreased with HAART	50kb	MSigDB Immunologic Signatures	GSE17721_PAM3CSK4_VS_GADIQUIMOD_2H_BMDM_DN	Genes down-regulated in comparison of dendritic cells (DC) stimulated with Pam3Csk4 (TLR1/2 agonist) at 2 h versus DC cells stimulated with Gardiquimod (TLR7 agonist) at 2 h.	464	0.0002554729	0.4879532	0.000909325516044776	1.911154	18.83679	36	8155	0.018	0.00441447	32	195	195	ARF1,ARPC4,ATP6V0B,ATPAF2,BACH1,C3orf58,CCNE2,CHMP1A,CHTF8,CLDND1,ELMO2,FBXO32,FOXO3,GATC,LLGL1,MFN2,MSH3,PDE6D,PIGH,POLR1B,PPM1G,RAD17,SLC44A2,SOS1,SRCAP,TAF9,TMEM229B,TMEM41B,TUBGCP3,WSB1,YWHAQ,ZNF346
VL-controlled: Decreased with HAART	50kb	MSigDB Immunologic Signatures	GSE17721_LPS_VS_GARDIQUIMOD_6H_BMDM_DN	Genes down-regulated in comparison of dendritic cells (DC) stimulated with LPS (TLR4 agonist) at 6 h versus DC cells stimulated with Gardiquimod (TLR7 agonist) at 6 h.	465	0.0002589375	0.4945706	0.000920173574888226	1.909749	18.85064	36	8161	0.018	0.004411224	33	198	198	ACTR1A,AGTPBP1,BDH1,CDR2,CIRH1A,DNM1,EIF3A,EIF4G2,EMB,ENSG00000255154,FBXO22,GORASP2,HDGF,HNRNPDL,HTATIP2,IPO9,KDM2B,KIAA0020,KIF3C,MPND,MVD,NME6,PBXIP1,PLEKHJ1,POLR3G,RHOT2,RPL28,RPP14,RQCD1,SKP1,STMN1,SYS1,TMEM141
VL-controlled: Decreased with HAART	50kb	MSigDB Immunologic Signatures	GSE17721_PAM3CSK4_VS_GADIQUIMOD_12H_BMDM_UP	Genes up-regulated in comparison of dendritic cells (DC) stimulated with Pam3Csk4 (TLR1/2 agonist) at 12 h versus DC cells stimulated with Gardiquimod (TLR7 agonist) at 12 h.	466	0.000259519	0.4956813	0.000921553321667908	1.909515	18.85295	36	8162	0.018	0.004410684	33	195	195	B4GALNT1,BDH1,CHEK2,CLPP,CRAT,DOLPP1,FKBP3,GNPAT,GTF3A,H2AFX,HADHB,IMP4,KL,MAPK14,MED29,MPND,PCCA,PNKD,POLD4,PRMT7,PSMB3,RNASEH2C,RPL14,RPS10,SDHAF1,SFXN1,SLC10A3,SSSCA1,STMN1,SWI5,TRAPPC6A,UNC119,ZNHIT3
VL-controlled: Decreased with HAART	50kb	MSigDB Immunologic Signatures	GSE339_CD4POS_VS_CD8POS_DC_UP	Genes up-regulated in comparison of CD4 [GeneID=920] dendritic cells (DC) versus CD8 DCs.	467	0.0002654841	0.5070746	0.000936898268934911	1.836782	21.77722	40	9428	0.02	0.004242681	36	198	198	ABCF3,B4GALNT1,BHLHE40,BMPR2,CHKA,CPSF2,CTC1,CTSA,DALRD3,DCAF8,DHRS3,DIAPH1,EMB,GART,HLA-DOA,KANSL2,KLF10,LPIN2,LTB,MAPK14,PHF12,POLA1,PPP2R5D,PTPN12,RHOA,ROCK2,SAMHD1,SESN1,SLC38A2,SMAD7,SMIM14,SYT2,TGM2,TUBGCP3,UBQLN2,VEGFA
VL-controlled: Decreased with HAART	50kb	MSigDB Immunologic Signatures	GSE22886_NAIVE_CD4_TCELL_VS_48H_ACT_TH2_DN	Genes down-regulated in comparison of naive CD4 [GeneID=920] T cells versus stimulated CD4 [GeneID=920] Th2 cells at 48 h.	468	0.0002726111	0.5206872	0.000958056253426676	1.904382	18.90377	36	8184	0.018	0.004398827	32	203	203	ACTG1,ALG5,AP5S1,ATP2A2,BAZ1B,CDC20,CLTC,DIABLO,DSN1,EIF4G1,H2AFX,KCTD5,KIF3A,MAD2L1BP,MCM3,MT1F,NUP153,PARP1,PCNA,PDCD6,PPP1R8,PPP2R3C,PSEN1,SNX5,SUPT16H,TAP1,TIMM8B,TM9SF1,TOR1AIP1,TYMS,ZBTB24,ZNF180
VL-controlled: Decreased with HAART	50kb	MSigDB Immunologic Signatures	GSE9988_LOW_LPS_VS_ANTI_TREM1_AND_LPS_MONOCYTE_DN	Genes down-regulated in comparison of monocytes treated with 1 ng/ml LPS (TLR4 agonist) versus monocytes treated with anti-TREM1 [GeneID=54210] and 5000 ng/ml LPS (TLR4 agonist).	469	0.0002732199	0.52185	0.000959488735714286	1.904149	18.90608	36	8185	0.018	0.00439829	34	183	184	ACSL3,ATP6V1H,BCAR3,BHLHE40,COPRS,CSTB,DYRK3,EEA1,EFR3A,GNA13,GNPDA1,KCTD7,LONP1,MFI2,MOAP1,NUDT4,PI4K2A,PLEKHM1,PPFIA1,RABGEF1,SCARB2,SLC3A2,SLCO4A1,SNUPN,SNX33,SOS1,SPAG5,TBC1D7,THAP4,TMEM251,TOMM34,USP53,ZCCHC2,ZCCHC6
VL-controlled: Decreased with HAART	50kb	MSigDB Immunologic Signatures	GSE17721_LPS_VS_CPG_24H_BMDM_UP	Genes up-regulated in comparison of dendritic cells (DC) stimulated with LPS (TLR4 agonist) at 24 h versus DC cells stimulated with CpG DNA (TLR9 agonist) at 24 h.	470	0.0002770016	0.5290731	0.000970242545594714	1.922666	18.20389	35	7881	0.0175	0.004441061	30	199	199	ACD,C11orf83,EIF2B1,ENKD1,FAM103A1,FAM162A,FBXO6,GCLM,GPAA1,GPR89B,KIAA1919,MKNK2,MVB12A,NDUFA6,NDUFAF3,NFIX,PHYH,QTRTD1,SCAND1,SDHAF1,SLC41A1,SLC9A3R1,SPDL1,STAT1,TIMP1,TOR1AIP2,VTA1,WDTC1,ZBTB8A,ZNHIT3
VL-controlled: Decreased with HAART	50kb	MSigDB Immunologic Signatures	GSE9650_EFFECTOR_VS_MEMORY_CD8_TCELL_UP	Genes up-regulated in comparison of effector CD8 T cells versus memory CD8 T cells.	471	0.0002770959	0.5292532	0.000970242545594714	1.84891	21.0935	39	9132	0.0195	0.004270696	33	201	201	ARL6IP4,AURKA,AURKB,BIRC5,CARHSP1,CASP7,CDCA5,CDKN2C,CTSA,DAP,ELOF1,ENSG00000256646,FAM89B,FANCM,GALNT4,GNPDA1,GSG2,IL12RB2,IRF4,ITGA4,KIF22,LAMTOR5,MXD4,NCBP1,NDRG1,PQLC3,PSMD8,RAP1B,REPS1,RORA,SIRT2,TXNDC12,XPNPEP1
VL-controlled: Decreased with HAART	50kb	MSigDB Immunologic Signatures	GSE11924_TFH_VS_TH2_CD4_TCELL_DN	Genes down-regulated in comparison of T follicular helper (Tfh) cells versus Th2 cells.	472	0.0002785224	0.5319778	0.00097380742346041	1.943182	17.49708	34	7575	0.017	0.004488449	29	186	187	ATPAF2,BNIP1,C1orf174,CCT6A,DENR,ENSG00000258790,EXOSC8,GALC,GGA2,GMPPB,GTF2E2,GTF3A,LSM4,MOAP1,MSANTD4,NME6,PCCA,PNMT,PSMC3IP,PTGER2,PWP2,RAE1,SNX5,SRL,SSSCA1,TMBIM1,TMEM219,TMEM258,ZNF706
VL-controlled: Decreased with HAART	50kb	MSigDB Immunologic Signatures	GSE14769_20MIN_VS_360MIN_LPS_BMDM_UP	Genes up-regulated in comparison of macrophage cells stimulated with LPS (TLR4 agonist) for 20 min versus macrophage cells stimulated with LPS (TLR4 agonist) for 360 min.	473	0.0002795329	0.5339078	0.000975909516910688	1.921691	18.21313	35	7885	0.0175	0.004438808	32	189	189	ALDOA,AP5S1,APEX1,ASF1B,CASP2,CTNS,CTSA,DPP8,DTYMK,E2F1,EEF2K,ETFDH,FAM111A,G3BP1,ING2,KCNK6,MAF1,MRPS33,MXD4,POLR2F,POLR3G,PSPH,RPL9,RQCD1,SAMM50,SPDL1,TIMM21,TSPAN5,VTI1B,WFIKKN1,ZBTB1,ZBTB14
VL-controlled: Decreased with HAART	50kb	MSigDB Immunologic Signatures	GSE1432_CTRL_VS_IFNG_6H_MICROGLIA_UP	Genes up-regulated in comparison of control microglia cells versus those 6 h after stimulation with IFNG [GeneID=3458].	474	0.0002799981	0.5347964	0.000976608230555555	1.901594	18.93149	36	8196	0.018	0.004392387	31	187	188	ABCC5,ADCK3,ASXL2,ATP6V0A1,ATP6V0E2,BDH1,CACYBP,CBY1,CCNG2,CHAF1B,CTCF,CUTC,DAG1,GOLGA8B,HDAC3,HN1,MAP4K1,MCM7,MSH2,NT5DC2,PARL,PARP2,PLA2G12A,PPM1D,PPM1H,PPP2R5D,PRPF8,SLC25A16,TBC1D16,TRIAP1,TRMT61B
VL-controlled: Decreased with HAART	50kb	MSigDB Immunologic Signatures	GSE24142_DN2_VS_DN3_THYMOCYTE_FETAL_DN	Genes down-regulated in comparison of fetal DN2 thymocytes versus fetal DN3 thymocytes.	475	0.0002907617	0.5553548	0.0010055420937636	1.844265	21.14663	39	9155	0.0195	0.004259967	34	195	195	ADCK3,BAIAP3,CARHSP1,CDKN2C,CYB561,DEDD2,DEGS2,DHRS3,DNAJB9,FBXL12,FBXO6,FBXW2,HLA-DOA,HSDL2,ID3,KCTD2,MYLPF,P4HA2,PHYH,PLD3,POLR3GL,PSAP,RAB20,RAB3IP,RDH10,STAMBPL1,STIM1,TAP1,TCTA,TECPR1,TPRG1L,TSPYL4,TXNDC16,UBE2H
VL-controlled: Decreased with HAART	50kb	MSigDB Immunologic Signatures	GSE22886_TCELL_VS_BCELL_NAIVE_UP	Genes up-regulated in comparison of naive CD4 [GeneID=920] CD8 T cells versus naive B cells.	476	0.0002912558	0.5562986	0.00100652094942029	1.828057	21.88116	40	9473	0.02	0.004222527	36	194	194	ACTG1,BCL7C,CABIN1,CCND2,CDR2,CITED2,CLPP,CTDP1,DDX28,DHX30,DYRK2,ECHDC2,ETHE1,GMPS,ID2,KIF22,LPIN2,LTBP4,NDFIP1,PBXIP1,PPM1G,PPP2R1A,PPP6R1,RGCC,RGS10,RNF115,RNF187,SAMHD1,SMARCA4,TECR,TIMP1,TRPV2,TSC22D4,WWP1,ZNHIT2,ZYX
VL-controlled: Decreased with HAART	50kb	MSigDB Immunologic Signatures	GSE17974_0H_VS_24H_IN_VITRO_ACT_CD4_TCELL_DN	Genes down-regulated in comparison of untreated CD4 [GeneID=920] T cells at 0 h versus the untreated cells at 24 h.	477	0.0002925017	0.5586782	0.00101009457443881	1.916829	18.25932	35	7905	0.0175	0.004427577	29	188	188	APITD1-CORT,AURKA,BAZ1B,BDH1,BIRC5,CDCA5,CHAF1B,CTPS1,DPAGT1,DTYMK,ELP5,EXOSC3,FBXO22,FSCN1,H2AFX,ID3,LEPRE1,LZTR1,MCOLN2,NCAPG,NCBP1,PFAS,PHF19,POLR2F,POLR3D,RBM14,RNASEH2A,TBC1D7,TIPIN
VL-controlled: Decreased with HAART	50kb	MSigDB Immunologic Signatures	GSE6269_HEALTHY_VS_STREP_PNEUMO_INF_PBMC_UP	Genes up-regulated in comparison of peripheral blood mononuclear cells (PBMC) from healthy donors versus PBMC from patients with acute S. pneumoniae infection.	478	0.0002953106	0.5640432	0.00101905662185239	1.896042	18.98693	36	8220	0.018	0.004379562	31	177	178	AIP,C1orf174,CDKN1C,CPSF4,DIDO1,DNAJC16,ENSG00000258790,GOLGA8B,HIF1AN,HMHA1,HSDL2,HTRA2,IVD,LONP2,LUC7L,MADD,MXD4,OGFOD2,PBXIP1,PPM1G,PSMB9,RASSF1,SAFB,SGSM3,SLC25A5,SLC9A3R1,SPDL1,TMCO6,TMEM63A,ZBTB14,ZBTB40
VL-controlled: Decreased with HAART	50kb	MSigDB Immunologic Signatures	GSE22886_NAIVE_CD8_TCELL_VS_NKCELL_UP	Genes up-regulated in comparison of naive CD8 T cells versus unstimulated NK cells.	479	0.0002966198	0.5665438	0.0010228342922632	1.89558	18.99154	36	8222	0.018	0.004378497	33	189	189	ADK,ADPRM,AIP,AKAP1,AMD1,ATP13A1,BAG3,CDR2,CNOT7,CNTRL,DHPS,DOM3Z,ENSG00000258790,FGF9,GLOD4,ID3,KDSR,LRFN3,LTB,MPI,NDFIP1,OSBP2,PBXIP1,PLEKHB1,PRKRA,RGS10,RPL19,RPS10,THAP4,TMEM63A,USP13,ZFAND1,ZNF706
VL-controlled: Decreased with HAART	50kb	MSigDB Immunologic Signatures	GSE17721_PAM3CSK4_VS_CPG_8H_BMDM_UP	Genes up-regulated in comparison of dendritic cells (DC) stimulated with Pam3Csk4 (TLR1/2 agonist) at 8 h versus DC cells stimulated with CpG DNA (TLR9 agonist) at 8 h.	480	0.0002979341	0.5690541	0.00102588283241877	1.895119	18.99616	36	8224	0.018	0.004377432	34	191	192	ACTR1A,ARFGEF1,ASB6,BNIP1,C1QBP,C21orf2,CCNI,CEP95,CHKA,DGAT2,EIF2AK4,FCHO1,GPAA1,IMP3,KIAA0020,LONP2,MBOAT7,MRPS7,NDUFB10,NECAP2,NME6,NUDC,PHYKPL,PRMT7,PTPMT1,RDH10,RNASEH2C,SACM1L,SNRPG,SREK1,SYS1,TMEM141,XPNPEP1,ZCCHC17
VL-controlled: Decreased with HAART	50kb	MSigDB Immunologic Signatures	GSE20151_CTRL_VS_FUSOBACT_NUCLEATUM_NEUTROPHIL_UP	Genes up-regulated in comparison of contols neutrophils versus those infected with a bacterium (F. nucleatum).	481	0.0003039132	0.5804742	0.00104151533994253	1.893048	19.01695	36	8233	0.018	0.004372647	30	182	182	AKR1A1,AP2B1,C21orf2,C5orf42,CADM1,CCDC40,CNTNAP1,CUL7,ESRRA,HDGF,INSM1,IRF7,KCTD7,MAP3K9,MAP7,MBD1,MDC1,MYLPF,RABGEF1,SMIM14,SQRDL,STAT1,SZT2,TBC1D2B,TRAF4,TUSC2,USE1,VASH1,ZNHIT2,ZYX
VL-controlled: Decreased with HAART	50kb	MSigDB Immunologic Signatures	GSE17974_IL4_AND_ANTI_IL12_VS_UNTREATED_0.5H_ACT_CD4_TCELL_UP	Genes up-regulated in comparison of CD4 [GeneID=920] T cells treated with IL4 [GeneID=3565] and anti-IL12 at 0.5 h versus the untreated cells at 0.5 h.	482	0.0003039624	0.5805682	0.00104151533994253	1.979106	16.16891	32	7000	0.016	0.004571429	30	177	180	ACTG1,AP5S1,ATG9A,B2M,BAIAP2,C14orf2,CDK4,DAP,EIF1,EIF3L,GPANK1,ID2,LMBR1,LMNB1,LSM10,MAF1,MCL1,NME6,NTMT1,POLR3C,PPCDC,PSMA7,RUNX3,TARBP2,TCTA,UBE2Q1,UBOX5,VTI1B,ZNF101,ZNF777
VL-controlled: Decreased with HAART	50kb	MSigDB Immunologic Signatures	GSE37416_0H_VS_12H_F_TULARENSIS_LVS_NEUTROPHIL_UP	Genes up-regulated in comparison of control polymorphonuclear leukocytes (PMN) at 0 h versus PMN treated with F. tularensis vaccine at 12 h.	483	0.0003046296	0.5818425	0.00104221158098996	1.912474	18.3009	35	7923	0.0175	0.004417519	32	203	203	ABHD3,APAF1,ARHGAP1,ATP7B,C20orf24,CD46,CDS2,CSAD,DEF8,DUSP1,GAA,HN1,HSDL2,HSPA8,IKBIP,INTS3,JAK2,KCTD21,LAMTOR4,MPZL1,NOTCH2,PBXIP1,PGLS,PPP1CA,RAB18,RALGAPA2,RBM14,SPINT1,TLE4,TMEM219,TUBA1C,VPS4B
VL-controlled: Decreased with HAART	50kb	MSigDB Immunologic Signatures	GSE17721_POLYIC_VS_GARDIQUIMOD_12H_BMDM_DN	Genes down-regulated in comparison of dendritic cells (DC) stimulated with poly(I:C) (TLR3 agonist) at 12 h versus DC cells stimulated with Gardiquimod (TLR7 agonist) at 12 h.	484	0.0003053163	0.5831541	0.00104367276153295	1.912233	18.30321	35	7924	0.0175	0.004416961	31	196	196	ADRBK1,AQR,ARL1,ATP6V0B,CDR2,EIF4G2,ESRRA,FBXO15,FDPS,GTF2E2,IL1RAP,IPO9,KDELR1,KIF3C,LRRC59,LUC7L,MAVS,NCBP1,NCBP2,NOA1,POLDIP2,POLR3D,RDH10,RHOT1,SMAD7,SOCS1,TARBP2,THBS1,TRIAP1,TRIM27,ZC3H8
VL-controlled: Decreased with HAART	50kb	MSigDB Immunologic Signatures	GSE17974_2.5H_VS_72H_IL4_AND_ANTI_IL12_ACT_CD4_TCELL_DN	Genes down-regulated in comparison of CD4 [GeneID=920] T cells treated with IL4 [GeneID=3565] and anti-IL12 at 2 h versus those at 72 h.	485	0.0003099991	0.5920983	0.00105700845496783	1.890981	19.03774	36	8242	0.018	0.004367872	32	185	185	ADK,CAPG,CCBL1,CEP57L1,CUTA,DHCR24,DHFR,DPAGT1,DRAM2,ETHE1,GPANK1,HSDL2,LAMTOR4,LMNB1,MAD2L2,MAP4K1,MGST3,MTIF2,MTMR4,NOA1,NUDT2,PARP2,PQLC3,PSMB8,RAB20,RHEBL1,RNF144A,SFXN1,STMN1,TXNIP,UNC45A,ZSCAN22
VL-controlled: Decreased with HAART	50kb	MSigDB Immunologic Signatures	GSE24634_NAIVE_CD4_TCELL_VS_DAY5_IL4_CONV_TREG_UP	Genes up-regulated in comparison of naive T cells at day 0 versus CD25+ regulatory T cell (Treg) treated with IL4 [GeneID=3565] at day 5.	486	0.0003122493	0.5963962	0.00106289572569593	1.854088	20.49525	38	8873	0.019	0.004282655	35	187	187	ABCA7,BACH2,CDK6,CDR2,COX4I1,DCAF16,ECHDC2,FGF9,GTF2F1,HLA-E,HLA-F,JAM3,JMJD1C,KANSL2,PARP8,PEPD,PLEKHB1,PQBP1,RPL19,RPL28,RPS10,SAMHD1,SCAND1,SGSH,SMURF2,STK19,TCTA,TRAPPC6A,USE1,ZBTB1,ZBTB40,ZFAND3,ZNF165,ZNF589,ZSWIM8
VL-controlled: Decreased with HAART	50kb	MSigDB Immunologic Signatures	GSE11864_UNTREATED_VS_CSF1_IFNG_PAM3CYS_IN_MAC_UP	Genes up-regulated in comparison of untreated macrophages versus those cultured with M-CSF [GeneID=1435], IFNG [GeneID=3458] and Pam3Cys (TLR2 agonist).	487	0.0003143702	0.6004471	0.00106935198559201	1.909101	18.33324	35	7937	0.0175	0.004409727	33	179	179	ARIH2OS,ARPC1B,BRD3,C20orf27,CYHR1,DENR,ERN1,GK5,GLB1,GNAI2,HDDC3,ID3,ING2,KANSL2,KIF3C,LAPTM5,MAP1LC3B,MARCH2,METTL5,MYCL,PARL,PGP,PHB2,PRKRA,RPL9,SLC44A2,STUB1,TGOLN2,TMTC2,UIMC1,UNC93B1,XYLT1,ZC3H7A
VL-controlled: Decreased with HAART	50kb	MSigDB Immunologic Signatures	GSE2706_R848_VS_R848_AND_LPS_2H_STIM_DC_UP	Genes up-regulated in comparison of dendritic cells (DC) stimulated with R848 at 2 h versus DCs stimulated with LPS (TLR4 agonist) and R848 for 2 h.	488	0.000314924	0.6015048	0.00107047224233785	1.999823	15.50137	31	6711	0.0155	0.004619282	27	159	159	AATF,DAGLB,ELOF1,ENTHD2,FBXL12,FHL3,FUK,ID1,ID3,IMP3,KCTD21,LTBP4,MAD2L1BP,MED1,MOV10,MRPL38,NPHP1,NUFIP2,OTUB1,POFUT2,RPL39L,SERTAD3,SRSF4,THBS1,TRIM65,ZBTB7B,ZSCAN22
VL-controlled: Decreased with HAART	50kb	MSigDB Immunologic Signatures	GSE13411_NAIVE_VS_MEMORY_BCELL_DN	Genes down-regulated in comparison of naive B cells versus memory B cells.	489	0.0003155625	0.6027244	0.00107187860576923	1.853044	20.5068	38	8878	0.019	0.004280243	32	194	194	AIP,ATP6V0B,ATP6V0D1,BDH1,CTSA,DYNC1H1,ELMO2,FAHD2A,FOXO3,GLB1,GOLGA8B,GUK1,HAGH,HDAC3,HIST3H2A,HN1,JAM3,MED8,METRN,MKRN1,MOB1A,MRPL40,MRPS7,PELO,PIGT,POLR2E,PPFIBP2,PPM1G,PRKCD,RPL39L,XPNPEP1,ZDHHC4
VL-controlled: Decreased with HAART	50kb	MSigDB Immunologic Signatures	KAECH_NAIVE_VS_DAY15_EFF_CD8_TCELL_DN	Genes down-regulated in comparison of naive versus memory CD8 T cells (day 40+ after LCMV-Armstrong infection).	490	0.0003168885	0.605257	0.00107485153378378	1.888689	19.06084	36	8252	0.018	0.004362579	31	200	200	ACTB,ADORA2A,BHLHE40,CARHSP1,CASP7,CD47,CHPT1,CLDND1,COPRS,DNAJC1,EEA1,EFHD2,FAM89B,FANCM,GSG2,H2AFX,HLA-A,ID2,INSM1,ITGA4,KLF10,KRTCAP2,LAPTM5,LPIN2,MYADM,PRDX1,RORA,SOCS2,STMN1,TMED10,ZNF398
VL-controlled: Decreased with HAART	50kb	MSigDB Immunologic Signatures	GSE17721_0.5H_VS_8H_LPS_BMDM_UP	Genes up-regulated in comparison of dendritic cells (DC) stimulated with LPS (TLR4 agonist) at 0.5 h versus those stimulated at 8 h.	491	0.0003229624	0.6168582	0.00109079864419263	1.85075	20.53221	38	8889	0.019	0.004274947	36	193	193	C1orf174,CDC6,CDK4,CENPV,CMIP,DAP,DGCR6,DHCR24,ELOVL6,ELP2,ESRRA,FAF1,FAM162A,GCLM,GNPDA1,HTATIP2,IMPA2,LSM4,MCM7,MKNK2,MRPL30,NCBP1,OSBPL2,PEPD,PHKG2,PNKD,RBX1,RGS10,SLC25A4,TMEM141,TRIM3,URM1,YPEL1,ZBTB14,ZBTB25,ZDHHC4
VL-controlled: Decreased with HAART	50kb	MSigDB Immunologic Signatures	GSE360_DC_VS_MAC_B_MALAYI_LOW_DOSE_DN	Genes down-regulated in comparison of dendritic cells (DC) exposed to 5 worm/well B. malayi versus macrophages exposed to 5 worms/well B. malayi.	492	0.0003236427	0.6181576	0.0010923227433121	1.850542	20.53452	38	8890	0.019	0.004274466	33	195	196	AGPAT2,ATP6V1H,BRD2,CLPP,DHCR24,DNAJC11,E2F4,ENSG00000255154,GATM,GORASP2,HGS,IDH2,LTBP4,MADD,MAPK9,MPI,PPIE,PPP1R15A,PPP2R5D,PSD,PSMD8,RFX2,RPP14,SEC31A,SIAH1,SLC10A3,SLC25A1,TRIM27,USP12,USP7,WNT2B,ZBTB24,ZNF337
VL-controlled: Decreased with HAART	50kb	MSigDB Immunologic Signatures	GSE10856_CTRL_VS_TNFRSF6B_IN_MACROPHAGE_DN	Genes down-regulated in comparison of macrophages treated with control (hIgG1) versus those treated with TNFRSF6B [GeneID=8771].	493	0.0003274598	0.6254482	0.00110214921905434	1.97038	16.24052	32	7031	0.016	0.004551273	30	175	175	ADAL,ARL1,CENPV,CEP57L1,DERL2,DHX29,DUS2L,EBNA1BP2,FBXO15,GMPS,GNPNAT1,MAPK6,MESDC2,MYLPF,NIP7,NMB,NUS1,PAPSS1,PRIM1,RBM14,SCO1,SPSB1,SUSD2,TCEB1,TEFM,TIMM21,TMEM69,TRIAP1,USMG5,XPO4
VL-controlled: Decreased with HAART	50kb	MSigDB Immunologic Signatures	GSE17721_POLYIC_VS_PAM3CSK4_2H_BMDM_UP	Genes up-regulated in comparison of dendritic cells (DC) stimulated with poly(I:C) (TLR3 agonist) at 2 h versus DC cells stimulated with Pam3Csk4 (TLR1/2 agonist) at 2 h.	494	0.0003274786	0.6254841	0.00110214921905434	1.885262	19.09549	36	8267	0.018	0.004354663	32	196	196	ARPC5L,ATP13A1,ATPAF2,C3orf58,C5orf30,COX15,CSTF1,DOLPP1,GATC,GLTPD1,GSG2,IMP3,LMBR1,MAP4K1,MED1,NDNL2,OGFOD2,PPM1G,PTGER2,RAB9A,RBM18,RGCC,SCAF4,SESN1,SKP2,SLC44A2,SYS1,TMEM134,TMEM229B,TRIM39,UBE2L6,ZC3H8
VL-controlled: Decreased with HAART	50kb	MSigDB Immunologic Signatures	GSE37416_0H_VS_6H_F_TULARENSIS_LVS_NEUTROPHIL_UP	Genes up-regulated in comparison of control polymorphonuclear leukocytes (PMN) at 0 h versus PMN treated with F. tularensis vaccine at 6 h.	495	0.0003287668	0.6279446	0.0011049252073291	1.904302	18.37944	35	7957	0.0175	0.004398643	32	194	194	APAF1,ARHGAP1,ARL6IP6,ATP13A1,C2CD2L,C4orf29,CARHSP1,CASP2,CD46,CSAD,DEF8,DSN1,DUSP12,EIF3A,FGFR1OP,GAA,HSPA8,IMPA2,INTS3,JAK2,KCTD21,MCL1,MPZL1,NDUFB1,PHB2,RFWD2,SEC23A,SPINT1,TLE4,TSC1,TUBA1C,TUBGCP3
VL-controlled: Decreased with HAART	50kb	MSigDB Immunologic Signatures	GSE34205_HEALTHY_VS_FLU_INF_INFANT_PBMC_DN	Genes down-regulated in comparison of peripheral blood mononuclear cells (PBMC) from healthy donors versus PBMCs from infanct with acute influenza infection.	496	0.0003303554	0.6309788	0.00110948232577465	1.88435	19.10473	36	8271	0.018	0.004352557	33	195	195	AGRN,ARL8A,ATP5D,B2M,C20orf24,CCNL1,CDCA5,CMPK2,EXOSC9,GNG5,IRF7,LDHA,LMNB1,MAP1LC3B,MOV10,MVB12A,NT5C3A,NUDT15,PATL1,PELO,PLIN3,PSPC1,RAB1A,RBX1,SLBP,SLC38A6,STARD4,TAF9,TMEM189,TUBA1C,UBE2F,UQCRFS1,XPNPEP1
VL-controlled: Decreased with HAART	50kb	MSigDB Immunologic Signatures	GOLDRATH_NAIVE_VS_EFF_CD8_TCELL_UP	Genes up-regulated in comparison of naÃ¯ve CD8 T cells versus effector CD8 T cells.	497	0.0003351822	0.640198	0.00112218853733333	1.799849	22.77969	41	9862	0.0205	0.004157372	38	197	197	AAMP,ABCC5,ABCD3,BRD3,C1orf86,CCND2,CCNL2,CXXC5,DALRD3,DCAF11,ELOVL6,ENSG00000255154,FAM114A2,HAGH,HEXA,HMHA1,ID3,IDH2,IRF7,LLGL1,LTB,MAP7,MDN1,MEPCE,MRPL23,NFIX,NR1D2,RGS10,RPLP1,RPP14,RPS8,SESN1,SOCS1,STX6,TMEM245,TSEN34,UNC45A,VPS16
VL-controlled: Decreased with HAART	50kb	MSigDB Immunologic Signatures	GSE17721_0.5H_VS_24H_LPS_BMDM_DN	Genes down-regulated in comparison of dendritic cells (DC) stimulated with LPS (TLR4 agonist) at 0.5 h versus those stimulated at 24 h.	498	0.000336183	0.6421095	0.00112430345511921	1.901912	18.40253	35	7967	0.0175	0.004393122	30	194	195	ABI1,AGFG1,C5orf15,CD47,CD81,CRELD1,ENKD1,G3BP2,GSPT1,HIST3H2A,HSPA1A,HTATIP2,IMP3,ITGA4,MITD1,MTF1,NKIRAS1,NUMBL,P4HA2,PARD6A,PNKD,POLR2C,RHBDD3,SMPD4,TAP1,UBE2L6,UBOX5,VPS16,ZFAND3,ZNF189
VL-controlled: Decreased with HAART	50kb	MSigDB Immunologic Signatures	GSE19825_NAIVE_VS_IL2RALOW_DAY3_EFF_CD8_TCELL_DN	Genes down-regulated in comparison of naive CD8 T cells versus effector CD8 IL2RA [GeneID=3559] low T cells at.	499	0.0003383831	0.6463117	0.00112946406256123	1.881848	19.13014	36	8282	0.018	0.004346776	31	188	188	AUP1,BET1L,BNIP1,CDC14B,ETHE1,FAM134A,FBXO5,FOXRED2,GADD45G,GNAI2,LAMTOR4,MBOAT7,MED29,MYLPF,NAPEPLD,NDUFA6,NECAP2,PAOX,PGP,PHIP,POLR1B,PRDX1,PRKRA,PRPF8,PTGER2,RMDN1,SAFB2,SREK1,STYX,TGFB1,URM1
VL-controlled: Decreased with HAART	50kb	MSigDB Immunologic Signatures	GSE15930_STIM_VS_STIM_AND_IFNAB_48H_CD8_T_CELL_DN	Genes down-regulated in comparison of unstimulated CD8 T cells at 48 h versus CD8 T cells at 48 h after stimulation with antigen-B7-1.	500	0.0003424113	0.6540056	0.00113874441401674	1.828487	21.32911	39	9234	0.0195	0.004223522	35	201	201	ABCB9,ADPRM,AGRN,ATP13A1,BAZ1B,BRD2,CASP9,CMPK2,COCH,CTPS1,E2F1,E2F5,FAF1,FAH,FURIN,GATM,GEMIN5,GMPPB,GPAA1,HSPA1A,HUS1,IRF7,MOV10,NAPB,PEMT,PI4K2A,SAMHD1,SEC61A2,STAT1,SYS1,TAP1,TGM2,TOR1AIP2,TRAF4,TRAFD1
VL-controlled: Increased with HAART	50kb	MSigDB Immunologic Signatures	GSE22886_IGM_MEMORY_BCELL_VS_BM_PLASMA_CELL_DN	Genes down-regulated in comparison of memory IgM B cells versus plasma cells from bone marrow and blood.	1	0.0002417751	0.4617904	0.0331574421818182	1.845591	21.67327	40	9383	0.02	0.004263029	34	191	192	ABCB9,ABHD8,ACADVL,ADAP1,AK1,ARFGAP3,ARHGEF16,CD300A,CDK5,CELA2B,CNTD2,COL9A2,CREB3L2,CUX1,DOK3,EXT1,FUT8,GNB3,GP1BB,MACROD1,MGAT1,MUC5B,NEU1,NTN1,PODXL2,PYCR1,RAPGEF2,SEC24A,SERF2,SIL1,SLC38A10,TMED9,YIPF2,ZNF688
VL-controlled: Increased with HAART	50kb	MSigDB Immunologic Signatures	GSE1432_1H_VS_6H_IFNG_MICROGLIA_UP	Genes up-regulated in comparison of microglia cells 1 h after stimulation with IFNG [GeneID=3458] versus microglia cells 6 h after the stimulation.	2	0.0003389146	0.6473269	0.0387926865230769	1.829478	21.31756	39	9229	0.0195	0.00422581	30	191	193	AATK,ALDH4A1,AZI1,BAIAP2,COX7A2,DESI2,DNAJB5,FKBP9,FUT8,HLX,KATNB1,KCNAB2,LPCAT1,MGST3,MNT,OAZ1,PCCA,PEX16,PLXNA2,PLXND1,PPM1F,RXRA,SCLY,SNRNP25,SNRPD2,SPATA2,SPSB3,SSH1,VDR,WRAP53
VL-controlled: Decreased with HAART	50kb	MSigDB Perturbation	PILON_KLF1_TARGETS_DN	Genes down-regulated in erythroid progenitor cells from fetal livers of E13.5 embryos with KLF1 [GeneID=10661] knockout compared to those from the wild type embryos.	1	0.0000000000000000000000000000000000000001149474	0.0000000000000000000000000000000000003866831	0.0000000000000000000000000000000000005481841506	2.058198	182.1983	375	78879	0.1875	0.004754117	345	1906	1908	ABHD5,ABI1,ACBD3,AGL,AGPAT2,AGPS,AGTPBP1,AKAP13,ALG5,ALKBH1,AP1M1,APAF1,APEX1,AQR,ARFGEF1,ARFRP1,ARL1,ARL15,ARL6IP4,ARPC1B,ARPC5L,ASAH1,B4GALNT1,BACH1,BAZ1B,BCL7C,BHLHB9,BRD2,BRD3,C16orf91,C5orf30,C6orf136,CAPG,CASP7,CBFB,CCND2,CCT6A,CDK4,CDK6,CELF1,CEP57L1,CEPT1,CHAF1B,CLASP1,CLDND1,CNOT7,CNP,COMMD8,COX15,CTCF,CXXC5,CYB561A3,DALRD3,DCAF13,DDX5,DHFR,DHX15,DHX30,DICER1,DNAJC13,DPYSL2,DSCC1,DTX4,DT…
VL-controlled: Decreased with HAART	50kb	MSigDB Perturbation	PUJANA_BRCA1_PCC_NETWORK	Genes constituting the BRCA1-PCC network of transcripts whose expression positively correlated (Pearson correlation coefficient, PCC &gt;= 0.4) with that of BRCA1 [GeneID=672] across a compendium of normal tissues.	2	0.000000000000000000000000000000000008196417	0.00000000000000000000000000000002757275	0.0000000000000000000000000000000195443563365	2.08798	154.6949	323	66972	0.1615	0.004822911	294	1632	1636	AATF,ABCE1,ABI1,ACTB,ADK,AFG3L2,AGPS,ALDH5A1,ALKBH1,ANAPC10,APEX1,APITD1-CORT,ARIH2,ARPC4,ASH2L,ATP5O,ATP6V1H,ATXN3,AURKA,AURKB,B4GALNT1,BAZ1B,BCL2L11,BMS1,BNIP1,C14orf2,C16orf80,C1QBP,CAPZA1,CASP2,CASP7,CBFB,CCBL1,CCNE2,CCT2,CCT6A,CD47,CDC20,CDC6,CDK4,CDKN2C,CEBPG,CHAF1A,CHAF1B,CHEK2,CHERP,CHST7,CNTRL,CPSF4,CRHR2,CTCF,CTPS1,CUL2,DAP3,DCAF7,DHFR,DHX15,DHX16,DIAPH1,DIDO1,DOLPP1,DTYMK,DUT,E2F1,E2F4…
VL-controlled: Decreased with HAART	50kb	MSigDB Perturbation	DANG_BOUND_BY_MYC	Genes whose promoters are bound by MYC [GeneID=4609], according to MYC Target Gene Database.	3	0.000000000000000000000000000002848076	0.000000000000000000000000009580928	0.000000000000000000000000003395618611	2.238188	106.336	238	46036	0.119	0.005169867	219	1102	1106	ACPL2,ACTG1,AGPS,AKAP1,AKR1A1,ALG5,AMD1,ANAPC10,AP4E1,AP4M1,AP4S1,APBA3,APC,APEX1,AQR,ARF1,ARFRP1,ARL1,ARPC4,ASAH1,ASH2L,ATF7,ATP5O,BAZ1B,BBC3,BIRC6,C20orf24,CACNB1,CACYBP,CAPZA1,CASP9,CBX1,CCND2,CDC6,CDK4,CDK6,CEPT1,CHERP,COX15,CRAT,CREB1,CREBL2,CSTB,CUTA,CYBA,DAP3,DCAF8,DDX41,DDX5,DGCR6,DIABLO,DPAGT1,E2F1,EEA1,EIF3K,EIF4A1,EIF4E2,EIF4H,EMC8,ENOPH1,EPC1,ERCC6,ERLIN1,EXOSC8,FAH,FBXO5,FGF9,FTSJ1,G…
VL-controlled: Decreased with HAART	50kb	MSigDB Perturbation	KRIGE_RESPONSE_TO_TOSEDOSTAT_24HR_DN	Genes down-regulated in HL-60 cells (acute promyelocytic leukemia, APL) after treatment with the aminopeptidase inhibitor tosedostat (CHR-2797) [PubChem=15547703] for 24 h.	4	0.000000000000000000000000000004342975	0.00000000000000000000000001460977	0.000000000000000000000000004142329555	2.323206	94.69671	220	40997	0.11	0.005366246	191	950	952	ABCC5,ABCD3,ABCE1,ADCK3,AGPS,AKAP1,ALDH5A1,ALKBH2,AMD1,ASAH1,ATP5D,ATP5G1,B4GALT5,BDH1,C11orf83,C17orf89,C1QBP,C20orf27,CCDC124,CD320,CD81,CDK6,CENPV,CHMP1A,COPRS,CRELD1,CUTC,CYB561,DAZAP1,DCAF13,DCAF8,DDX31,DEAF1,DEF8,DHCR24,DHX29,DHX30,DIXDC1,DNAJC11,DRAM1,DUT,DYRK2,EARS2,EBNA1BP2,EEF2K,EI24,EIF3M,EIF4E2,ELOF1,ELP2,EMC8,ENSG00000256646,EWSR1,EXOSC3,FAM162A,FBL,FGFR1OP,FOXRED2,FSCN1,FTSJ1,G3BP1,…
VL-controlled: Decreased with HAART	50kb	MSigDB Perturbation	DIAZ_CHRONIC_MEYLOGENOUS_LEUKEMIA_UP	Genes up-regulated in CD34+ [GeneID=947] cells isolated from bone marrow of CML (chronic myelogenous leukemia) patients, compared to those from normal donors.	5	0.0000000000000000000000000000150104	0.00000000000000000000000005049499	0.0000000000000000000000000119307662666667	2.071941	131.7605	273	57043	0.1365	0.004785863	249	1378	1381	ABCD3,ABCE1,ABI1,ACBD3,ACO1,ACTR1A,ADK,ADPRM,AGL,AGPS,AKAP1,ALDH5A1,ALG5,ALKBH1,AMD1,ANAPC10,APITD1-CORT,ARF1,ARIH2,ARL1,ASH2L,ASL,ATP2A2,ATP5O,ATP7B,AUP1,B3GALNT1,BIRC2,BNIP3,C1QBP,CACYBP,CBFB,CBX1,CCNI,CCT2,CCT6A,CD46,CD47,CEP70,CHERP,CHPT1,CITED2,CLDND1,CNOT7,COX15,CTCF,CYC1,DAD1,DAG1,DAZAP1,DDX41,DEAF1,DHCR24,DHX15,DIEXF,DPAGT1,DPP3,DUSP12,DUT,EBAG9,EHD1,EI24,EID1,EIF1B,EIF2B1,EIF3A,EIF3M,EIF…
VL-controlled: Decreased with HAART	50kb	MSigDB Perturbation	GRAESSMANN_APOPTOSIS_BY_DOXORUBICIN_DN	Genes down-regulated in ME-A cells (breast cancer) undergoing apoptosis in response to doxorubicin [PubChem=31703].	6	0.00000000000000000000000000006557583	0.0000000000000000000000002205971	0.0000000000000000000000000446758761814286	1.915829	167.0295	320	72312	0.16	0.004425268	282	1731	1732	AATF,ABCD3,ABCE1,ACTB,ADCK3,ADK,AKAP8,ALDOA,ALG14,ANGPTL6,ANKRD13B,AP2B1,APEX1,ARFGEF1,ARPC1B,ATE1,ATP2A2,ATP5G1,ATP6V0A1,BIRC6,BNIP1,BNIP3,C16orf91,C17orf49,C19orf10,C1QBP,C20orf27,C6orf136,CADM1,CAPZA1,CASP2,CBX1,CCNI,CCSAP,CDC6,CDK4,CEBPG,CEP57L1,CHEK2,CLOCK,CLPP,CLSTN1,CNOT7,COPG2,CREB1,CREBBP,CRELD1,CRK,CTCF,CUL2,CUTA,DAGLB,DAP,DAZAP1,DCAF8,DHCR24,DHPS,DHX36,DIABLO,DIAPH3,DIEXF,DNAJC13,DPAGT…
[truncated: 418 more rows]
